# Supplementary material for: Azacitidine combined with the selective FLT3 kinase inhibitor crenolanib disrupts stromal protection and inhibits expansion of residual leukemia-initiating cells in FLT3-ITD AML with concurrent epigenetic mutations
Source: Oncotarget. 2017 Oct 16;8(65):108738–59. doi: 10.18632/oncotarget.21877 (PMC5752477; doi:10.18632/oncotarget.21877)
Supplement: Supplementary file 2 [file oncotarget-08-108738-s002.xlsx]

## Sheet: Figure2C
IBM SPSS Statistics output files
General linear model
Inner subject factors
Creno		Dependent variable
1	1	DMSO
	2	ELO8_DMSO
2	1	Creno
	2	ELO8_Creno
Multivariate tests
Effect		Value	F	Hypothesis df	error df	Sig.
Creno	Pillai's Trace	0.921863	23,596b	1	2	0.0398632
	Wilks-Lambda	0.0781374	23,596b	1	2	0.0398632
	Hotelling's Trace	11.798	23,596b	1	2	0.0398632
	Roy's largest root	11.798	23,596b	1	2	0.0398632
ELO8	Pillai's Trace	0.980583	101,001b	1	2	0.00975624
	Wilks-Lambda	0.0194173	101,001b	1	2	0.00975624
	Hotelling's Trace	50.5005	101,001b	1	2	0.00975624
	Roy's largest root	50.5005	101,001b	1	2	0.00975624
Creno * ELO8	Pillai's Trace	0.919317	22,788b	1	2	0.0411896
	Wilks-Lambda	0.0806826	22,788b	1	2	0.0411896
	Hotelling's Trace	11.3942	22,788b	1	2	0.0411896
	Roy's largest root	11.3942	22,788b	1	2	0.0411896
a. Design: constant term Innersubjektdesign: DMSO_Creno + ELO8 + DMSO_Creno * ELO8
b. Exact statistics
Tests of inner subject effects
Source		Sum-of-squares type III	df	Mean square	F	Sig.
Creno
	Greenhouse-Geisser	3273.6	1	3273.6	23.5959	0.0398632
ELO8
	Greenhouse-Geisser	1564.08	1	1564.08	101.001	0.00975624
Creno * ELO8
	Greenhouse-Geisser	292.053	1	292.053	22.7885	0.0411896
Estimated Marginal Means
1. General mean
Mean	Standard error	95% confidence intervall
		Lower limit	Upper limit
60	0.902427	56.1172	63.8828
2. Creno
Creno	Mean	Standard error	95% confidence intervall
			Lower limit	Upper limit
1	76.5167	2.52262	65.6627	87.3706
2	43.4833	4.2881	25.0331	61.9335
3. ELO8
ELO8	Mean	Standard error	95% confidence intervall
			Lower limit	Upper limit
1	48.5833	0.523874	46.3293	50.8374
2	71.4167	1.98375	62.8813	79.9521
4. Creno * ELO8
Creno		Mean	Standard error	95% confidence intervall
				Lower limit	Upper limit
1	1	70.0333	3.73378	53.9682	86.0985
	2	83	1.33167	77.2703	88.7297
2	1	27.1333	3.98929	9.9688	44.2979
	2	59.8333	5.22568	37.349	82.3176

## Sheet: Table Legend
Linear regression analyses for Figure 2C and Figure 3B

## Sheet: Figure3B
IBM SPSS Statistics output files
General linear model
Inner subject factors
AZA			Dependent variable
1	1	1	DMSO
		2	EL08_DMSO
	2	1	TKI
		2	EL08_TKI
2	1	1	AZA
		2	EL08_AZA
	2	1	TKI_AZA
		2	ELO8_TKI_AZA
Tests of inner subject effects
Source		Sum-of-squares type III	df	Mean square	F	Sig.
AZA
	Greenhouse-Geisser	176.146	1	176.146	3.54977	0.200235
TKI
	Greenhouse-Geisser	1977.48	1	1977.48	37.1275	0.0258927
ELO8
	Greenhouse-Geisser	9614.36	1	9614.36	54.6723	0.0178038
AZA * TKI
	Greenhouse-Geisser	593.542	1	593.542	64.8169	0.01508
AZA * ELO8
	Greenhouse-Geisser	204.989	1	204.989	9.84649	0.0883128
TKI * ELO8
	Greenhouse-Geisser	118.336	1	118.336	0.501783	0.552149
AZA * TKI * ELO8
	Greenhouse-Geisser	450.732	1	450.732	27.225	0.0348236
Estimated Marginal Means
1. General mean
Mean	Standard error	95% confidence intervall
		Lower limit	Upper limit
32.4534	5.83841	7.33273	57.574
2. AZA
AZA	Mean	Standard error	95% confidence intervall
			Lower limit	Upper limit
1	35.1625	6.17034	8.61369	61.7113
2	29.7443	5.85116	4.56872	54.9198
3. TKI
TKI	Mean	Standard error	95% confidence intervall
			Lower limit	Upper limit
1	41.5306	5.30366	18.7107	64.3504
2	23.3762	6.66961	-5.32081	52.0732
4. ELO8
ELO8	Mean	Standard error	95% confidence intervall
			Lower limit	Upper limit
1	12.4384	3.18496	-1.26533	26.1422
2	52.4683	8.52553	15.7859	89.1507
5. AZA * TKI
AZA		Mean	Standard error	95% confidence intervall
				Lower limit	Upper limit
1	1	39.2667	5.92101	13.7906	64.7427
	2	31.0584	6.67805	2.32504	59.7917
2	1	43.7944	5.14423	21.6606	65.9283
	2	15.6941	6.99312	-14.3949	45.783
6. AZA * ELO8
AZA		Mean	Standard error	95% confidence intervall
				Lower limit	Upper limit
1	1	12.225	3.42659	-2.51841	26.9685
	2	58.1	9.01012	19.3326	96.8674
2	1	12.6518	3.03172	-0.392591	25.6963
	2	46.8367	8.67652	9.50461	84.1687
7. TKI * ELO8
TKI		Mean	Standard error	95% confidence intervall
				Lower limit	Upper limit
1	1	23.7361	5.5077	0.0383841	47.4338
	2	59.325	5.16729	37.092	81.558
2	1	1.14075	0.868229	-2.59494	4.87644
	2	45.6117	12.492	-8.13701	99.3603
8. AZA * TKI * ELO8
AZA			Mean	Standard error	95% confidence intervall
					Lower limit	Upper limit
1	1	1	22.8833	5.68597	-1.58143	47.3481
		2	55.65	6.15888	29.1505	82.1495
	2	1	1.56672	1.16863	-3.4615	6.59494
		2	60.55	12.3077	7.59423	113.506
2	1	1	24.5889	5.52048	0.836189	48.3416
		2	63	5.07642	41.1579	84.8421
	2	1	0.714778	0.567828	-1.72839	3.15794
		2	30.6733	13.4184	-27.0615	88.4081
