# Supplementary material for: Azacitidine combined with the selective FLT3 kinase inhibitor crenolanib disrupts stromal protection and inhibits expansion of residual leukemia-initiating cells in FLT3-ITD AML with concurrent epigenetic mutations
Source: Oncotarget. 2017 Oct 16;8(65):108738–59. doi: 10.18632/oncotarget.21877 (PMC5752477; doi:10.18632/oncotarget.21877)
Supplement: Supplementary file 3 [file oncotarget-08-108738-s003.xls]

## Sheet: Table Legend
First set of comparisons_DESeq
Comparisons:
- EL08 monoculture vs. DMSO
- EL08 DMSO vs. AZA
- EL08 DMSO vs. Creno
- EL08 DMSO vs. AZA+Creno
Note that each file contains several sheets for the different comparisons. The individual tables are ordered according to adjusted p-value, significant genes (i.e., Benjamini-Hochberg corrected p-value ≤ 0.1).
Column names:
baseMean	Mean normalized count across experiments.
log2FoldChange	log2(condition 1/condition 2), calculated as the slope of the negative binomial linear model.
lfcMLE	The uncorrected fold change.
lfcSE	Standard error of the fold change.
stat	Wald statistics.
pvalue	p-value of the Wald test (i.e., is the slope significantly different from 0)
padj	Benjamini-Hochberg corrected p-value.

## Sheet: EL08 monoculture vs DMSO
ENSEMBL	baseMean	log2FoldChange	lfcMLE	lfcSE	stat	pvalue	padj	symbol	name
ENSMUSG00000035783	472.800949944788	-0.438930053719992	-0.442111548306945	0.0822578697523809	-5.33602505196517	9.50062810456489e-08	0.000357033604169548	Acta2	actin, alpha 2, smooth muscle, aorta
ENSMUSG00000021831	119.873065574954	0.63267054613309	0.650162652677252	0.139027322938581	4.55069214281418	5.34697336827277e-06	0.0100469629589845	Ero1l	ERO1-like (S. cerevisiae)
ENSMUSG00000033355	19.5077965526351	1.08301633389186	1.19946451558906	0.263311107309469	4.11306740896044	3.90436316764106e-05	0.0489086559466504	Rtp4	receptor transporter protein 4
ENSMUSG00000029580	3644.07831939203	-0.641891751544442	-0.665287591801856	0.162911988129477	-3.9401136706667	8.14430093832964e-05	0.076515707315607	Actb	actin, beta
ENSMUSG00000053560	121.722506290206	0.614535497392361	0.636153346819998	0.168736841218754	3.64197583025549	0.00027055348024175	0.203347995749699	Ier2	immediate early response 2
ENSMUSG00000099104	44.5733550691646	-0.965232177338472	-1.09848711173148	0.276083889568042	-3.49615538541081	0.000472013748917548	0.295637944738691	NA	NA
ENSMUSG00000045665	38.5763133681884	0.658473861050758	0.692175392705312	0.1931221745015	3.40962327475058	0.000650526707161384	0.339221883021306	Mfsd5	major facilitator superfamily domain containing 5
ENSMUSG00000067818	132.930347752785	-0.44381664096645	-0.450750850869442	0.131266493558979	-3.38103524314101	0.000722132800471115	0.339221883021306	Myl9	myosin, light polypeptide 9, regulatory
ENSMUSG00000033880	116.743797580145	0.509226585172697	0.525102550828703	0.152155212422624	3.34675741346459	0.000817627276364103	0.341404811619589	Lgals3bp	lectin, galactoside-binding, soluble, 3 binding protein
ENSMUSG00000021235	41.8017639547536	-0.644567450891031	-0.689682203299195	0.199657713045139	-3.2283623861068	0.00124501145122835	0.467875303371613	Coq6	coenzyme Q6 homolog (yeast)
ENSMUSG00000074934	122.562094559431	0.640630899334343	0.672528011933407	0.202583174354219	3.16231049975647	0.00156522571813238	0.534738022612862	Grem1	gremlin 1
ENSMUSG00000074896	20.5006034308288	1.20900974821694	1.55472760547291	0.386147994018454	3.13094918773335	0.00174242305426246	0.545668819826527	Ifit3	interferon-induced protein with tetratricopeptide repeats 3
ENSMUSG00000052837	133.347575577501	0.631542224296228	0.667626793253567	0.206167708030845	3.06324511402989	0.00218950637533714	0.632935766039766	Junb	jun B proto-oncogene
ENSMUSG00000018906	220.619211521217	0.498317717666955	0.514569044122584	0.165893386508653	3.00384317997489	0.00266592698735385	0.659982724665516	P4ha2	procollagen-proline, 2-oxoglutarate 4-dioxygenase (proline 4-hydroxylase), alpha II polypeptide
ENSMUSG00000020184	1918.44759066821	0.182892423130224	0.183691681650764	0.0614668849866738	2.97546269295859	0.00292546931372339	0.659982724665516	Mdm2	transformed mouse 3T3 cell double minute 2
ENSMUSG00000039917	31.9594140584914	-0.655282876656717	-0.704355052330888	0.220691809041746	-2.96922155607852	0.00298555250646987	0.659982724665516	Rhbdd2	rhomboid domain containing 2
ENSMUSG00000041889	19.1863105180953	-0.872378065433243	-1.00770726171222	0.291748396853228	-2.99017261051863	0.00278819839481714	0.659982724665516	Shisa4	shisa family member 4
ENSMUSG00000024747	19.2940343130296	-0.917347331175771	-1.07243987803885	0.311631575942831	-2.94369185279241	0.00324322737954893	0.677113805130272	Aldh1a7	aldehyde dehydrogenase family 1, subfamily A7
ENSMUSG00000013593	175.000161159684	-0.305731369986064	-0.311052643769342	0.113522789974856	-2.69312769756434	0.00707851519851318	0.728325782203674	Ndufs2	NADH dehydrogenase (ubiquinone) Fe-S protein 2
ENSMUSG00000016252	126.754134072056	-0.336018327121715	-0.342322470831977	0.12530118560689	-2.68168513724931	0.00732523690557732	0.728325782203674	Atp5e	ATP synthase, H+ transporting, mitochondrial F1 complex, epsilon subunit
ENSMUSG00000018882	86.4537551199224	0.39659325406959	0.406903890664026	0.143621412042827	2.76137971649609	0.00575577138223836	0.728325782203674	Mrpl45	mitochondrial ribosomal protein L45
ENSMUSG00000020150	46.2119107244421	-0.52541600932812	-0.552508917455816	0.18630544854455	-2.82018595501506	0.00479958272260191	0.728325782203674	Gamt	guanidinoacetate methyltransferase
ENSMUSG00000023272	97.4257227394066	0.35372154472375	0.362035676912725	0.130190527093757	2.7169530120192	0.00658859607689515	0.728325782203674	Creld2	cysteine-rich with EGF-like domains 2
ENSMUSG00000023367	89.6065725503691	-0.388189469782472	-0.396007676469703	0.138893508454503	-2.79487122257863	0.00519203927094236	0.728325782203674	Tmem176a	transmembrane protein 176A
ENSMUSG00000027194	19.0889385462714	0.771267398093924	0.856793048933686	0.278682996571722	2.76754379557358	0.00564804561689754	0.728325782203674	Ttc17	tetratricopeptide repeat domain 17
ENSMUSG00000028262	21.001160908335	-0.798807288409092	-0.888763913628934	0.295156121982559	-2.70638902233678	0.00680193127583453	0.728325782203674	Clca3a2	chloride channel calcium activated 3A2
ENSMUSG00000029486	21.7232167812483	-0.818703143110945	-0.969025514622484	0.292860140340105	-2.79554309494001	0.00518125934571334	0.728325782203674	Mrpl1	mitochondrial ribosomal protein L1
ENSMUSG00000031841	86.3988667043029	-0.469410468242531	-0.480238806596357	0.169067853978599	-2.77646197781602	0.00549540622622317	0.728325782203674	Cdh13	cadherin 13
ENSMUSG00000034088	67.3717065947341	0.594648813851534	0.630904035514156	0.221654251979071	2.68277647977483	0.00730137718294477	0.728325782203674	Hdlbp	high density lipoprotein (HDL) binding protein
ENSMUSG00000041168	28.413914686975	0.621264317200419	0.654229339106587	0.230828762480097	2.69145105889474	0.00711419356796345	0.728325782203674	Lonp1	lon peptidase 1, mitochondrial
ENSMUSG00000049775	109.763999204163	-0.416081776910363	-0.430802403692495	0.149577711389504	-2.78170974167988	0.00540733775550299	0.728325782203674	Tmsb4x	thymosin, beta 4, X chromosome
ENSMUSG00000053329	44.540994865739	-0.585693656984321	-0.619096754925895	0.210805046296238	-2.77836639717468	0.00546329751663694	0.728325782203674	D10Jhu81e	DNA segment, Chr 10, Johns Hopkins University 81 expressed
ENSMUSG00000054612	44.5082639069251	-0.503865362269423	-0.524117363624752	0.18801724749007	-2.67988904739196	0.00736465665879181	0.728325782203674	Mgmt	O-6-methylguanine-DNA methyltransferase
ENSMUSG00000056962	80.4454631748888	0.614151318538557	0.651035220251802	0.224522782336889	2.73536303152098	0.00623115124645182	0.728325782203674	Jmjd6	jumonji domain containing 6
ENSMUSG00000062458	31.7490248790215	0.636597386398041	0.674222230510803	0.220487174855302	2.88723090953394	0.00388648888898606	0.728325782203674	Gm8623	predicted gene 8623
ENSMUSG00000063235	50.2334123945536	-0.501514263888078	-0.526695848322651	0.181884812816519	-2.75731797571242	0.00582776497256101	0.728325782203674	NA	NA
ENSMUSG00000068969	82.6954364343855	-0.449039943759414	-0.466337895677622	0.167458795745209	-2.6814951210006	0.0073293983217165	0.728325782203674	NA	NA
ENSMUSG00000082016	263.835463241216	0.328954991757942	0.334116410332411	0.115718005500466	2.84272953318936	0.00447290103143304	0.728325782203674	NA	NA
ENSMUSG00000027671	38.7357051362562	0.696803581528539	0.763214721489449	0.265321425688483	2.62626201302968	0.00863283370686349	0.817044343599436	Actl6a	actin-like 6A
ENSMUSG00000060802	745.53006711457	0.216629514386781	0.218510671723599	0.0825646333102528	2.62375675518055	0.008696586946242	0.817044343599436	B2m	beta-2 microglobulin
ENSMUSG00000001289	596.331913730594	-0.188549969944123	-0.18956507983955	0.0734031358046506	-2.56869094047855	0.0102083456067435	0.85251028422538	Pfdn5	prefoldin 5
ENSMUSG00000005804	21.1764192085811	0.605031281634173	0.661094293660676	0.234291536604612	2.58238641652352	0.00981196543819401	0.85251028422538	Bloc1s6	biogenesis of lysosomal organelles complex-1, subunit 6, pallidin
ENSMUSG00000028063	449.457745812086	-0.262674265570585	-0.266632493720355	0.102251314421223	-2.56890844931835	0.01020194058574	0.85251028422538	Lmna	lamin A
ENSMUSG00000036120	19.4839820937536	-0.729820544633576	-0.819242980628606	0.281675066934648	-2.59100158411573	0.00956970510049914	0.85251028422538	Rfxank	regulatory factor X-associated ankyrin-containing protein
ENSMUSG00000068566	59.0135447856718	-0.527561450979171	-0.553926856856944	0.204613921995317	-2.57832627337667	0.00992802071596983	0.85251028422538	Myadm	myeloid-associated differentiation marker
ENSMUSG00000029816	145.113620662324	0.369038649769702	0.381634055242644	0.144851212578995	2.54770839124627	0.0108433068538017	0.885851025143191	Gpnmb	glycoprotein (transmembrane) nmb
ENSMUSG00000009687	31.0467341905138	-0.615355615930124	-0.679309523008394	0.24849054390396	-2.47637437732019	0.0132724323253731	0.932553152620952	Fxyd5	FXYD domain-containing ion transport regulator 5
ENSMUSG00000012848	2523.16897130714	-0.163968197201119	-0.164837649136527	0.0658051117117904	-2.49172431952182	0.0127124664681183	0.932553152620952	Rps5	ribosomal protein S5
ENSMUSG00000021951	59.8662086860252	-0.543741752310373	-0.585864208468841	0.219557553059359	-2.47653403280263	0.0132664976389177	0.932553152620952	N6amt2	N-6 adenine-specific DNA methyltransferase 2 (putative)
ENSMUSG00000024997	43.8531193899016	-0.569543797460415	-0.619749847687985	0.226014449259221	-2.51994418643205	0.0117373443971455	0.932553152620952	Prdx3	peroxiredoxin 3
ENSMUSG00000029661	328.161881795176	-0.281970201710922	-0.285902520693696	0.113858628086254	-2.47649393331276	0.0132679879896849	0.932553152620952	Col1a2	collagen, type I, alpha 2
ENSMUSG00000030246	266.268232841633	-0.299245463888556	-0.303689006593738	0.121262336083595	-2.46775275450956	0.01359641950544	0.932553152620952	Ldhb	lactate dehydrogenase B
ENSMUSG00000056025	97.4007717964335	-0.434656267627772	-0.442630381406482	0.173963700952609	-2.49854576125729	0.0124704040858631	0.932553152620952	Clca3a1	chloride channel calcium activated 3A1
ENSMUSG00000063229	820.783961199113	0.262621295142809	0.266467476966846	0.106218930780275	2.47245282186156	0.0134189424086169	0.932553152620952	Ldha	lactate dehydrogenase A
ENSMUSG00000073616	91.7689511018506	-0.39304426807972	-0.407422891059121	0.159360256324623	-2.4663882773825	0.0136483298015307	0.932553152620952	Myeov2	myeloma overexpressed 2
ENSMUSG00000024132	75.2347660172152	-0.38630815670253	-0.398452990066885	0.157825971891163	-2.44768432009991	0.0143777564268105	0.964850154499173	Eci1	enoyl-Coenzyme A delta isomerase 1
ENSMUSG00000030220	190.759467195732	-0.326769888247646	-0.334057606589706	0.13402429650989	-2.4381391789177	0.0147630887447819	0.973327850927902	Arhgdib	Rho, GDP dissociation inhibitor (GDI) beta
ENSMUSG00000000001	43.6500275815055	0.107171507680549	0.110989314523311	0.190518905064931	0.562524268360792	0.573758873711051	0.999193903136108	Gnai3	guanine nucleotide binding protein (G protein), alpha inhibiting 3
ENSMUSG00000000078	48.1808499398157	0.290511587833702	0.307461497087865	0.185250008669739	1.56821362611444	0.116831285437864	0.999193903136108	Klf6	Kruppel-like factor 6
ENSMUSG00000000088	182.202960983422	-0.0857516540073587	-0.0874424339989719	0.125501581603734	-0.683271500737861	0.49443529914097	0.999193903136108	Cox5a	cytochrome c oxidase subunit Va
ENSMUSG00000000127	20.339093591431	0.0928238193382822	0.103108835388615	0.260704784469351	0.356049542885143	0.721803463195255	0.999193903136108	Fer	fer (fms/fps related) protein kinase
ENSMUSG00000000168	26.8698713712967	-0.08946217396403	-0.0990880043226327	0.256187788528672	-0.349205457753571	0.726935069120963	0.999193903136108	Dlat	dihydrolipoamide S-acetyltransferase (E2 component of pyruvate dehydrogenase complex)
ENSMUSG00000000171	125.683813924085	-0.0322035850799255	-0.0330312760155465	0.129621633200425	-0.248442981968382	0.803791680988508	0.999193903136108	Sdhd	succinate dehydrogenase complex, subunit D, integral membrane protein
ENSMUSG00000000184	105.357555034713	0.199476714138561	0.203229796654106	0.208334097204127	0.957484717170961	0.338322656590218	0.999193903136108	Ccnd2	cyclin D2
ENSMUSG00000000278	184.787171875036	0.227338241220291	0.231954262465293	0.119259362856012	1.90625067731385	0.0566176901098876	0.999193903136108	Scpep1	serine carboxypeptidase 1
ENSMUSG00000000295	74.4024717291178	0.250957851592756	0.261949319786568	0.177549599451458	1.41345208532204	0.157522840221277	0.999193903136108	Hddc2	HD domain containing 2
ENSMUSG00000000326	76.4189112834651	0.098951211077182	0.0998681333022885	0.165397256233345	0.598263921244135	0.549663846033068	0.999193903136108	Comt	catechol-O-methyltransferase
ENSMUSG00000000339	33.7482924961219	-0.0221745641776801	-0.0357704813146532	0.23272735121053	-0.0952812983189955	0.9240913968443	0.999193903136108	Rtca	RNA 3'-terminal phosphate cyclase
ENSMUSG00000000346	197.346448997379	0.0630407259242836	0.0650097520199455	0.126882207782807	0.496844490854026	0.61929871819878	0.999193903136108	Dazap2	DAZ associated protein 2
ENSMUSG00000000355	41.4269185855834	-0.122246102734462	-0.128095226417585	0.181657489800541	-0.672948320868506	0.500980169311539	0.999193903136108	Mcts1	malignant T cell amplified sequence 1
ENSMUSG00000000378	27.2266176013566	-0.274005756405815	-0.302011951897212	0.230261820477426	-1.18997476801708	0.234056309398848	0.999193903136108	Ccm2	cerebral cavernous malformation 2
ENSMUSG00000000399	151.017046487092	0.00342639621313075	0.00390204643927721	0.130784611397307	0.0261987719848919	0.979098795361606	0.999193903136108	Ndufa9	NADH dehydrogenase (ubiquinone) 1 alpha subcomplex, 9
ENSMUSG00000000439	23.3043985551723	0.196520300152818	0.22318015053326	0.236890699814597	0.82958216724686	0.40677506264528	0.999193903136108	Mkrn2	makorin, ring finger protein, 2
ENSMUSG00000000440	26.2988556018733	-0.0450912679922388	-0.0576362545271245	0.289555961838098	-0.155725572721763	0.876249338960485	0.999193903136108	Pparg	peroxisome proliferator activated receptor gamma
ENSMUSG00000000561	56.0559546873037	-0.208357675711211	-0.227212952926591	0.203302708310417	-1.02486424033799	0.305427249697535	0.999193903136108	Wdr77	WD repeat domain 77
ENSMUSG00000000563	366.475097747877	-0.081138870691287	-0.0823863571766588	0.092643025654338	-0.875822762892326	0.381126393346169	0.999193903136108	Atp5f1	ATP synthase, H+ transporting, mitochondrial F0 complex, subunit B1
ENSMUSG00000000581	35.9301196886401	-0.105762228787559	-0.116307421196065	0.278643005318861	-0.379561757405434	0.704270753108277	0.999193903136108	C1d	C1D nuclear receptor co-repressor
ENSMUSG00000000740	146.120888454412	-0.0662646518186235	-0.0672972005105474	0.12256021689573	-0.540670157878386	0.588734951080695	0.999193903136108	Rpl13	ribosomal protein L13
ENSMUSG00000000743	66.4105451859527	0.121144360836881	0.125644760259659	0.181715227127055	0.666671487866985	0.504981994853144	0.999193903136108	Chmp1a	charged multivesicular body protein 1A
ENSMUSG00000000751	39.212290978929	0.00752854664737554	0.00698034215505912	0.204104528454173	0.0368857403821194	0.970576109537394	0.999193903136108	Rpa1	replication protein A1
ENSMUSG00000000753	325.789287966372	-0.120196075759254	-0.121290044667399	0.0928928501404532	-1.29392171278541	0.195692463737812	0.999193903136108	Serpinf1	serine (or cysteine) peptidase inhibitor, clade F, member 1
ENSMUSG00000000826	20.3633927093351	0.0505734401435748	0.0556155080480161	0.300111657882122	0.168515413564638	0.866177818794949	0.999193903136108	Dnajc5	DnaJ (Hsp40) homolog, subfamily C, member 5
ENSMUSG00000000827	90.6807749159659	0.0085517959692617	0.0105204035649126	0.147641069574016	0.0579228800897741	0.953810058040195	0.999193903136108	Tpd52l2	tumor protein D52-like 2
ENSMUSG00000000876	25.9410936324358	-0.410601315107628	-0.426042555984223	0.230544224582809	-1.78100889688583	0.0749109973162463	0.999193903136108	Pxmp4	peroxisomal membrane protein 4
ENSMUSG00000000901	79.9062489534437	0.0554277035331323	0.0634037427079985	0.158191462197236	0.350383660175186	0.726050787432233	0.999193903136108	Mmp11	matrix metallopeptidase 11
ENSMUSG00000000902	119.05385055987	-0.0508009255291072	-0.0519658986036356	0.121918015241813	-0.416681041176305	0.676911723456058	0.999193903136108	Smarcb1	SWI/SNF related, matrix associated, actin dependent regulator of chromatin, subfamily b, member 1
ENSMUSG00000000916	24.325733200178	-0.0877302808491004	-0.0916435714337219	0.252307745597254	-0.347711405535443	0.728056930177991	0.999193903136108	Nsun5	NOL1/NOP2/Sun domain family, member 5
ENSMUSG00000000957	116.309813834868	0.538815781494726	0.596474813041948	0.415926253323791	1.29545989749117	0.195161626841292	0.999193903136108	Mmp14	matrix metallopeptidase 14 (membrane-inserted)
ENSMUSG00000000959	46.94224546102	-0.161013791569289	-0.172373651241714	0.186924412951051	-0.861384497761951	0.389026311224689	0.999193903136108	Oxa1l	oxidase assembly 1-like
ENSMUSG00000001016	54.6395762858451	0.246705288391966	0.254831263723235	0.180008425237108	1.37052078571881	0.170524391478875	0.999193903136108	Ilf2	interleukin enhancer binding factor 2
ENSMUSG00000001017	45.6405380431927	0.328753112295697	0.345266286412142	0.209279592894423	1.57087993028325	0.116210541212021	0.999193903136108	Chtop	chromatin target of PRMT1
ENSMUSG00000001018	58.5872624114935	0.184008723029782	0.195572946143975	0.196172060489954	0.937996586110207	0.348246164530718	0.999193903136108	Snapin	SNAP-associated protein
ENSMUSG00000001020	743.918335149796	0.111331930457069	0.0871013594912214	0.337675667751193	0.329700778260105	0.741626065629754	0.999193903136108	S100a4	S100 calcium binding protein A4
ENSMUSG00000001025	1543.51506736261	-0.113989619060104	-0.117349832166948	0.134627355788558	-0.846704730939919	0.397159721103378	0.999193903136108	S100a6	S100 calcium binding protein A6 (calcyclin)
ENSMUSG00000001034	19.9993900162372	0.225619100461859	0.259440771332156	0.257565863104656	0.87596662749591	0.381048176465234	0.999193903136108	Mapk7	mitogen-activated protein kinase 7
ENSMUSG00000001039	24.8546511396394	-0.305951739679922	-0.319844798692804	0.242177550237311	-1.26333650406538	0.206468272690916	0.999193903136108	B9d1	B9 protein domain 1
ENSMUSG00000001054	24.5515350672186	-0.380771579158956	-0.408389759041989	0.24397984885512	-1.56066814921697	0.118602070051555	0.999193903136108	Rmnd5b	required for meiotic nuclear division 5 homolog B (S. cerevisiae)
ENSMUSG00000001056	220.687505036287	0.22276338066697	0.227372525562487	0.14884809022896	1.49658205439057	0.134502042491036	0.999193903136108	Nhp2	NHP2 ribonucleoprotein
ENSMUSG00000001082	32.5724500425349	-0.303087428048958	-0.328860732843164	0.221761442243491	-1.36672734891475	0.171710782173816	0.999193903136108	Mfsd10	major facilitator superfamily domain containing 10
ENSMUSG00000001098	85.1558349363929	0.073219961323075	0.077355727775892	0.165389599082002	0.442712006858252	0.657974056629302	0.999193903136108	Kctd10	potassium channel tetramerisation domain containing 10
ENSMUSG00000001100	117.358103159566	0.164459554649782	0.168852094634444	0.173617416692217	0.9472526304278	0.343510062451324	0.999193903136108	Poldip2	polymerase (DNA-directed), delta interacting protein 2
ENSMUSG00000001105	87.424772233089	-0.0269870427598385	-0.024283162890007	0.140879234795516	-0.191561537078263	0.848085673428656	0.999193903136108	Ift20	intraflagellar transport 20
ENSMUSG00000001119	197.363619888898	-0.0964575527330223	-0.101488170870205	0.162669106644874	-0.592967864166122	0.553202658974397	0.999193903136108	Col6a1	collagen, type VI, alpha 1
ENSMUSG00000001123	82.2066765411205	0.0491920916274207	0.0507026264132698	0.170121590313403	0.289158428020792	0.772460143186134	0.999193903136108	Lgals9	lectin, galactose binding, soluble 9
ENSMUSG00000001127	23.7201299243977	0.095591125771082	0.106499006838421	0.265537446221672	0.359991131688756	0.718853765485856	0.999193903136108	Araf	v-raf murine sarcoma 3611 viral oncogene homolog
ENSMUSG00000001131	120.837466436445	-0.229162508351806	-0.24235258489313	0.150200315224092	-1.52571256598167	0.127081463650884	0.999193903136108	Timp1	tissue inhibitor of metalloproteinase 1
ENSMUSG00000001158	121.408231863937	0.0351167594974295	0.0364316704877909	0.182891783178967	0.192008404571496	0.847735622023081	0.999193903136108	Snrnp27	small nuclear ribonucleoprotein 27 (U4/U6.U5)
ENSMUSG00000001175	400.932376205606	-0.12461386392358	-0.130667160644893	0.172473616415538	-0.722509717795619	0.4699811528858	0.999193903136108	Calm1	calmodulin 1
ENSMUSG00000001211	22.5805746555709	-0.209467520476558	-0.229784682529285	0.237313442907259	-0.882661841278063	0.377419005011418	0.999193903136108	Agpat3	1-acylglycerol-3-phosphate O-acyltransferase 3
ENSMUSG00000001285	81.4801125752327	-0.0281429613437475	-0.0281618898332681	0.166811587358791	-0.168711069712535	0.866023911228512	0.999193903136108	Myg1	melanocyte proliferating gene 1
ENSMUSG00000001288	47.3792159630534	-0.194949766231089	-0.211391979759127	0.18267159092229	-1.06721447624564	0.285874997047543	0.999193903136108	Rarg	retinoic acid receptor, gamma
ENSMUSG00000001305	34.9468606529044	-0.0042928047214342	-0.00675488018704952	0.238946111846423	-0.0179655767916127	0.985666314717569	0.999193903136108	Rrp15	ribosomal RNA processing 15 homolog (S. cerevisiae)
ENSMUSG00000001380	47.1591932202989	0.0513642481337827	0.0483224012787274	0.198121061029128	0.259256879944889	0.7954370470165	0.999193903136108	Hars	histidyl-tRNA synthetase
ENSMUSG00000001383	74.2603495759548	-0.0543229113856448	-0.0611378580405259	0.154008405523675	-0.352726925526762	0.72429317152796	0.999193903136108	Zmat2	zinc finger, matrin type 2
ENSMUSG00000001403	40.7405994953832	0.480384224719991	0.491416545989002	0.326198724635551	1.4726735221197	0.140839089472999	0.999193903136108	Ube2c	ubiquitin-conjugating enzyme E2C
ENSMUSG00000001416	172.412099525814	0.0807226527459765	0.0799067080810528	0.121875586410911	0.662336527955773	0.507755571746207	0.999193903136108	Cct3	chaperonin containing Tcp1, subunit 3 (gamma)
ENSMUSG00000001418	341.394854836036	0.0413621634840063	0.0431014795528933	0.151208081870414	0.273544660922647	0.784434566434364	0.999193903136108	Glmp	glycosylated lysosomal membrane protein
ENSMUSG00000001424	23.7408941739316	0.0871055626866482	0.0970371111296961	0.279230138385984	0.311949000885573	0.755079281941604	0.999193903136108	Snd1	staphylococcal nuclease and tudor domain containing 1
ENSMUSG00000001436	28.9454294731114	-0.163705081679957	-0.178441892274672	0.256698359593484	-0.637733259921121	0.52364733089548	0.999193903136108	Slc19a1	solute carrier family 19 (folate transporter), member 1
ENSMUSG00000001445	60.8728402848229	0.0307367027629104	0.0328345316259565	0.169842322015275	0.180971988596259	0.85638956281669	0.999193903136108	Mrpl10	mitochondrial ribosomal protein L10
ENSMUSG00000001467	44.2652335013943	0.115723900404823	0.126292025099519	0.187713557477829	0.616491967653915	0.537569871620323	0.999193903136108	Cyp51	cytochrome P450, family 51
ENSMUSG00000001472	133.091471963778	-0.026502176438493	-0.028972257525387	0.161421956928531	-0.164179501616541	0.869589837473987	0.999193903136108	Tcf25	transcription factor 25 (basic helix-loop-helix)
ENSMUSG00000001473	102.227488693094	-0.058072099595569	-0.0644317628778716	0.180735983619702	-0.321309007938132	0.74797623070282	0.999193903136108	Tubb6	tubulin, beta 6 class V
ENSMUSG00000001506	164.556085487783	-0.280105339861633	-0.289400160177055	0.18337891614848	-1.52746752868162	0.126644795680178	0.999193903136108	Col1a1	collagen, type I, alpha 1
ENSMUSG00000001524	23.9771942940803	-0.114172913346884	-0.135546351737245	0.263733821214681	-0.43290963904833	0.66508041709005	0.999193903136108	Gtf2h4	general transcription factor II H, polypeptide 4
ENSMUSG00000001525	351.737876934661	0.181306674488325	0.184953640575102	0.157024783391912	1.15463731630063	0.248238978707569	0.999193903136108	Tubb5	tubulin, beta 5 class I
ENSMUSG00000001555	89.6421201743813	-0.125684908246855	-0.129936567246852	0.180456934722366	-0.696481453817345	0.486127367926501	0.999193903136108	Fkbp10	FK506 binding protein 10
ENSMUSG00000001569	19.5662595184321	0.176471816837682	0.202268451623879	0.268626044240038	0.656942320454938	0.511218004916473	0.999193903136108	Nom1	nucleolar protein with MIF4G domain 1
ENSMUSG00000001576	103.165741880037	-0.00662320086457667	-0.00501211572276666	0.151170628147788	-0.0438127495117747	0.965053664203103	0.999193903136108	Ergic1	endoplasmic reticulum-golgi intermediate compartment (ERGIC) 1
ENSMUSG00000001663	42.1417053818804	-0.149532233271074	-0.151694488249519	0.18958905840629	-0.788717632378478	0.430277059984946	0.999193903136108	Gstt1	glutathione S-transferase, theta 1
ENSMUSG00000001665	19.2376256928021	-0.130955611068014	-0.138375413282607	0.256551635642025	-0.510445434270163	0.609739433234127	0.999193903136108	Gstt3	glutathione S-transferase, theta 3
ENSMUSG00000001666	40.90924155305	-0.117571607666209	-0.140432509903494	0.228728156563146	-0.514023325474361	0.607235682749128	0.999193903136108	Ddt	D-dopachrome tautomerase
ENSMUSG00000001674	19.9641760347393	-0.0623801703790022	-0.0978090707830726	0.297755775335903	-0.209501126581441	0.834057056014211	0.999193903136108	Ddx18	DEAD (Asp-Glu-Ala-Asp) box polypeptide 18
ENSMUSG00000001707	23.3246290917006	-0.0782409280190314	-0.108694561540564	0.267364676127115	-0.29263749105672	0.769799253888719	0.999193903136108	Eef1e1	eukaryotic translation elongation factor 1 epsilon 1
ENSMUSG00000001729	20.6110530307783	0.237252846016247	0.264764540188932	0.315406164367778	0.752213725726677	0.451922540678823	0.999193903136108	Akt1	thymoma viral proto-oncogene 1
ENSMUSG00000001750	24.2424165531699	0.248065192982976	0.277649798377926	0.226913866109931	1.0932130205864	0.274300281504491	0.999193903136108	Tcirg1	T cell, immune regulator 1, ATPase, H+ transporting, lysosomal V0 protein A3
ENSMUSG00000001755	22.2440297773879	-0.0427626257752625	-0.0446341523343982	0.228042065200577	-0.187520779281007	0.851252333141888	0.999193903136108	Coasy	Coenzyme A synthase
ENSMUSG00000001767	24.5257514050799	0.644226955643414	0.712660931774921	0.284730716016152	2.26258327396918	0.0236613901530658	0.999193903136108	Crnkl1	Crn, crooked neck-like 1 (Drosophila)
ENSMUSG00000001768	19.2661590832415	-0.366513712438413	-0.402934996208584	0.311713823491148	-1.17580192092065	0.239674038617493	0.999193903136108	Rin2	Ras and Rab interactor 2
ENSMUSG00000001774	20.3848216512379	-0.0889865367887089	-0.0943945290842399	0.255266267756971	-0.348602804321288	0.727387522116316	0.999193903136108	Chordc1	cysteine and histidine-rich domain (CHORD)-containing, zinc-binding protein 1
ENSMUSG00000001783	104.964518153103	-0.0116092719636805	-0.0120709026861546	0.129160211653191	-0.089882726383669	0.928380407933701	0.999193903136108	Rtcb	RNA 2',3'-cyclic phosphate and 5'-OH ligase
ENSMUSG00000001785	21.4296276972229	-0.0255280885649701	-0.0324256904967209	0.267113899555897	-0.0955700493587681	0.923862053436635	0.999193903136108	Pwp1	PWP1 homolog (S. cerevisiae)
ENSMUSG00000001794	39.4662783175682	0.275641559079003	0.288743143231012	0.237776120530889	1.15924828138154	0.246354996357954	0.999193903136108	Capns1	calpain, small subunit 1
ENSMUSG00000001829	25.0515722567213	0.129467903478627	0.139780674961172	0.245092969161577	0.528239973270208	0.597332788399517	0.999193903136108	Clpb	ClpB caseinolytic peptidase B
ENSMUSG00000001833	84.7369401264508	-0.3672555918797	-0.398260249142161	0.238474497067101	-1.5400204063597	0.123555379348063	0.999193903136108	Sept7	septin 7
ENSMUSG00000001844	65.182607038245	-0.114710506523123	-0.115479893117972	0.161323760216943	-0.711057728687109	0.477048463218125	0.999193903136108	Zdhhc4	zinc finger, DHHC domain containing 4
ENSMUSG00000001847	77.1129807232256	-0.0441703830233066	-0.0497585551446102	0.219976270369711	-0.200796126550696	0.840857991812609	0.999193903136108	Rac1	RAS-related C3 botulinum substrate 1
ENSMUSG00000001891	37.307684911304	0.0947940698795124	0.118717896730745	0.271894898750716	0.348642325821726	0.72735784771874	0.999193903136108	Ugp2	UDP-glucose pyrophosphorylase 2
ENSMUSG00000001909	55.0823511870999	-0.016609345595594	-0.0156718954856022	0.166173920413746	-0.0999515781672567	0.920382767878722	0.999193903136108	Trmt1	tRNA methyltransferase 1
ENSMUSG00000001924	67.5631024098701	-0.0160609238561687	-0.0197885639632473	0.191090310048986	-0.0840488659631748	0.933017579764248	0.999193903136108	Uba1	ubiquitin-like modifier activating enzyme 1
ENSMUSG00000001962	73.2805162443225	0.062150209624175	0.067183116717513	0.162376791277155	0.382753034687655	0.701902887308587	0.999193903136108	Fam50a	family with sequence similarity 50, member A
ENSMUSG00000001964	22.095806852632	-0.162911114319365	-0.202832811046602	0.272777204145324	-0.5972314102632	0.550352890937972	0.999193903136108	Emd	emerin
ENSMUSG00000001999	49.9498275568972	-0.146385111735789	-0.156220557218308	0.20345139333905	-0.719509015560486	0.471827349342719	0.999193903136108	Blvra	biliverdin reductase A
ENSMUSG00000002010	82.3033542430609	-0.0423392132554315	-0.0460273829509928	0.152598882250658	-0.277454281649885	0.781431306185933	0.999193903136108	Idh3g	isocitrate dehydrogenase 3 (NAD+), gamma
ENSMUSG00000002014	222.174659521577	-0.0531500978141562	-0.0562805175604028	0.156059854252234	-0.34057508299509	0.733423490051177	0.999193903136108	Ssr4	signal sequence receptor, delta
ENSMUSG00000002015	213.598076301532	-0.000315906064022403	-0.00212462967634825	0.175254538801989	-0.00180255567805482	0.998561769433344	0.999193903136108	Bcap31	B cell receptor associated protein 31
ENSMUSG00000002031	22.7052000618572	0.123317928502091	0.134863251780724	0.233889255209696	0.527249224815945	0.598020529258716	0.999193903136108	Ift46	intraflagellar transport 46
ENSMUSG00000002043	66.3958295436813	0.0546957298243401	0.0591775180681877	0.237783738091271	0.230023004362669	0.818073894058312	0.999193903136108	Trappc6a	trafficking protein particle complex 6A
ENSMUSG00000002052	21.3876693286279	0.37249672914015	0.447368279500611	0.326532602998169	1.14076427811479	0.253968029657888	0.999193903136108	Supt6	suppressor of Ty 6
ENSMUSG00000002059	123.523060675839	0.100613012374457	0.103735440582165	0.126455996978296	0.795636543767284	0.426243319608975	0.999193903136108	Rab34	RAB34, member RAS oncogene family
ENSMUSG00000002064	122.413384963735	0.0321049120080601	0.0346552285262006	0.119343387499371	0.269012910398821	0.787919747709937	0.999193903136108	Sdf2	stromal cell derived factor 2
ENSMUSG00000002102	195.111524841823	-0.0332341550108262	-0.0366247820318404	0.179543518243716	-0.18510361908868	0.853147763039004	0.999193903136108	Psmc3	proteasome (prosome, macropain) 26S subunit, ATPase 3
ENSMUSG00000002105	28.0352870444317	0.312164249816246	0.337322237398585	0.240147913153621	1.2998832499392	0.193640986794973	0.999193903136108	Slc39a13	solute carrier family 39 (metal ion transporter), member 13
ENSMUSG00000002129	22.8558495501264	0.11872947752722	0.126338444262714	0.243702286568256	0.487190658730102	0.626123224523476	0.999193903136108	Sf3a1	splicing factor 3a, subunit 1
ENSMUSG00000002147	35.0877548150238	0.0637719641988691	0.0726030480045065	0.237035986144854	0.269039166736048	0.787899542741817	0.999193903136108	Stat6	signal transducer and activator of transcription 6
ENSMUSG00000002205	20.3299315792874	0.217196152463735	0.236207397280679	0.260372018435726	0.83417624431617	0.404181675627579	0.999193903136108	Vrk3	vaccinia related kinase 3
ENSMUSG00000002233	213.227867498825	-0.0380819524908626	-0.0388872417401834	0.0960301214469232	-0.396562577627384	0.69169005319844	0.999193903136108	Rhoc	ras homolog gene family, member C
ENSMUSG00000002279	24.6137562417905	-0.0815891389039634	-0.0888897816353191	0.228843382583474	-0.356528285777294	0.721444972954408	0.999193903136108	Lmf1	lipase maturation factor 1
ENSMUSG00000002280	24.910557820137	-0.208712617570109	-0.224438855551078	0.266358789086892	-0.783576987587304	0.433288363202267	0.999193903136108	Narfl	nuclear prelamin A recognition factor-like
ENSMUSG00000002289	96.6950371850949	0.223186327288244	0.21999749359752	0.247343022974993	0.902335245214532	0.366878808249101	0.999193903136108	Angptl4	angiopoietin-like 4
ENSMUSG00000002307	28.0274547472176	-0.0898087020365763	-0.0937778510180092	0.242724982354946	-0.370001889237942	0.711381082734558	0.999193903136108	Daxx	Fas death domain-associated protein
ENSMUSG00000002308	40.9376691924428	-0.0536405100590006	-0.0529100756824584	0.185102472233522	-0.289788188195178	0.771978284781056	0.999193903136108	Cd320	CD320 antigen
ENSMUSG00000002319	33.2462932943571	0.0193752070424873	0.0142162237807754	0.224286546535125	0.086385952888409	0.931159613156506	0.999193903136108	Ipo4	importin 4
ENSMUSG00000002325	22.1186574481112	0.495536674013705	0.561359183511201	0.28619209110603	1.73148276774048	0.0833656957527964	0.999193903136108	Irf9	interferon regulatory factor 9
ENSMUSG00000002329	39.8563868056778	0.072222789041379	0.0762271935213923	0.19915449292913	0.362647048425263	0.716868559795115	0.999193903136108	Mdp1	magnesium-dependent phosphatase 1
ENSMUSG00000002332	30.9313418384382	-0.216097140538512	-0.241839345608647	0.221391263843727	-0.976087027042983	0.329021339583343	0.999193903136108	Dhrs1	dehydrogenase/reductase (SDR family) member 1
ENSMUSG00000002342	45.5752719060222	-0.308961043144377	-0.321811555223763	0.197002424002398	-1.5683108708379	0.116808600160689	0.999193903136108	Tmem161a	transmembrane protein 161A
ENSMUSG00000002343	22.9245778230672	0.0694842335019108	0.0869152201405919	0.250744516938483	0.277111676659146	0.781694356118179	0.999193903136108	Armc6	armadillo repeat containing 6
ENSMUSG00000002345	86.5051623858259	-0.0231671246518718	-0.0226798511433494	0.142135531557476	-0.162993196690608	0.870523791294667	0.999193903136108	Mef2b	myocyte enhancer factor 2B
ENSMUSG00000002372	47.1699532330477	-0.0197341041012828	-0.0225873025478687	0.191341155296151	-0.103135700580145	0.917855271125271	0.999193903136108	Ranbp3	RAN binding protein 3
ENSMUSG00000002379	194.782638724075	-0.00851103011261881	-0.00824436468749125	0.122003371731543	-0.0697606139225932	0.944384196305544	0.999193903136108	Ndufa11	NADH dehydrogenase (ubiquinone) 1 alpha subcomplex 11
ENSMUSG00000002395	289.644975261908	-0.200145748486864	-0.203229647545811	0.113412565337692	-1.76475814554516	0.0776044216836021	0.999193903136108	Use1	unconventional SNARE in the ER 1 homolog (S. cerevisiae)
ENSMUSG00000002396	26.8047798387726	-0.0648432190952582	-0.0729097726872248	0.254232276526349	-0.255055022836716	0.798680602063018	0.999193903136108	Ocel1	occludin/ELL domain containing 1
ENSMUSG00000002416	84.7704869157742	-0.115633170980934	-0.120627562497283	0.198112793083632	-0.583673417456288	0.55944005504795	0.999193903136108	Ndufb2	NADH dehydrogenase (ubiquinone) 1 beta subcomplex, 2
ENSMUSG00000002455	35.6742424576604	-0.0290422064371084	-0.0412117985599479	0.207731006218049	-0.139806796134341	0.888812643498679	0.999193903136108	Prpf6	PRP6 pre-mRNA splicing factor 6 homolog (yeast)
ENSMUSG00000002458	28.4305135841645	0.0471503281391984	0.0543013809044435	0.263748261728426	0.178770194844915	0.85811814930672	0.999193903136108	Rgs19	regulator of G-protein signaling 19
ENSMUSG00000002477	113.672251574501	-0.157282563296898	-0.169166145572293	0.1756772289562	-0.895292828964827	0.370630572672568	0.999193903136108	Snrpd1	small nuclear ribonucleoprotein D1
ENSMUSG00000002524	205.825443611939	-0.0891807909625294	-0.0925757449393632	0.155020890995422	-0.575282404777062	0.565100319352095	0.999193903136108	Puf60	poly-U binding splicing factor 60
ENSMUSG00000002550	25.0130765336563	0.25615140147076	0.275960131541947	0.240489509878635	1.06512505098467	0.286819344348639	0.999193903136108	Uck1	uridine-cytidine kinase 1
ENSMUSG00000002580	130.214769251268	-0.135744134352099	-0.138667474712714	0.129091641946868	-1.05153309931536	0.293013815747451	0.999193903136108	Mien1	migration and invasion enhancer 1
ENSMUSG00000002602	73.718351841412	-0.145557470841725	-0.156404844136331	0.229499060207082	-0.634239942901661	0.525924243913678	0.999193903136108	Axl	AXL receptor tyrosine kinase
ENSMUSG00000002625	22.0638287090239	0.027405501519151	0.0337133549671825	0.259942182841388	0.105429219757969	0.916035231247614	0.999193903136108	Akap8l	A kinase (PRKA) anchor protein 8-like
ENSMUSG00000002635	22.8556598705872	0.129317953093173	0.141415450585116	0.290087508818874	0.44578945718727	0.655749338079658	0.999193903136108	Pdcd2l	programmed cell death 2-like
ENSMUSG00000002658	86.220536317694	0.0413980278151407	0.040927710735921	0.14308930900662	0.289316009019412	0.772339562494958	0.999193903136108	Gtf2f1	general transcription factor IIF, polypeptide 1
ENSMUSG00000002660	103.808666975381	-0.0324442316240866	-0.0340104986663143	0.178102025304221	-0.182166550709727	0.855452022412249	0.999193903136108	Clpp	caseinolytic mitochondrial matrix peptidase proteolytic subunit
ENSMUSG00000002661	33.1282534108205	-0.203983617515037	-0.212334075802654	0.217851598801112	-0.936342072482399	0.349097092788616	0.999193903136108	Alkbh7	alkB, alkylation repair homolog 7 (E. coli)
ENSMUSG00000002679	22.9889350139456	-0.204904632985184	-0.226469311458764	0.252386079184501	-0.811869789519543	0.41686635104032	0.999193903136108	Med6	mediator complex subunit 6
ENSMUSG00000002728	39.6742121233647	-0.0923185113168983	-0.104861701160258	0.215007401233326	-0.429373643825006	0.667651331043606	0.999193903136108	Naa20	N(alpha)-acetyltransferase 20, NatB catalytic subunit
ENSMUSG00000002732	34.3581360085303	-0.508706582377896	-0.539245561126903	0.216734363754298	-2.3471431736344	0.0189179837789124	0.999193903136108	Fkbp7	FK506 binding protein 7
ENSMUSG00000002741	29.8014939159551	0.0244899451125686	0.0220191846841457	0.283634597394605	0.0863432928758586	0.931193524217036	0.999193903136108	Ykt6	YKT6 homolog (S. Cerevisiae)
ENSMUSG00000002767	117.549350409488	-0.0550752146746252	-0.0567675002912032	0.164754334141027	-0.334286894252395	0.738163079047721	0.999193903136108	Mrpl2	mitochondrial ribosomal protein L2
ENSMUSG00000002768	193.3927747969	-0.149856688867599	-0.155671745750579	0.163792968711721	-0.914915274118697	0.36023611085545	0.999193903136108	Mea1	male enhanced antigen 1
ENSMUSG00000002778	59.9724677791942	-0.12688663648462	-0.131914036050038	0.184996381533272	-0.685887126185761	0.492784288972966	0.999193903136108	Kdelr1	KDEL (Lys-Asp-Glu-Leu) endoplasmic reticulum protein retention receptor 1
ENSMUSG00000002812	27.0692431548816	0.500008385003379	0.550247153388778	0.29436806191761	1.69858231815694	0.0893979103618182	0.999193903136108	Flii	flightless I homolog (Drosophila)
ENSMUSG00000002825	26.6452991160242	-0.279946848658556	-0.31296943718909	0.259882171310011	-1.07720682510617	0.281387876842059	0.999193903136108	Qtrt1	queuine tRNA-ribosyltransferase 1
ENSMUSG00000002833	44.033779588917	0.1331204013234	0.141035070648523	0.179918031373759	0.739894719317248	0.459363878879847	0.999193903136108	Hdgfrp2	hepatoma-derived growth factor, related protein 2
ENSMUSG00000002844	87.7710250211953	-0.0120205753282268	-0.0265482085529592	0.258964674174099	-0.0464178188263063	0.962977234450408	0.999193903136108	Adprh	ADP-ribosylarginine hydrolase
ENSMUSG00000002870	20.6576626666132	0.0824991994289641	0.0593743344559782	0.354929447238115	0.232438305896938	0.816197599696481	0.999193903136108	Mcm2	minichromosome maintenance deficient 2 mitotin (S. cerevisiae)
ENSMUSG00000002949	81.2049792603339	0.080583639479621	0.081697557305667	0.158194287575161	0.509396645826002	0.610474226944849	0.999193903136108	Timm44	translocase of inner mitochondrial membrane 44
ENSMUSG00000002957	37.9113485393369	-0.0900091765861638	-0.0974505378971878	0.211012760545736	-0.426557978547723	0.669701310099339	0.999193903136108	Ap2a2	adaptor-related protein complex 2, alpha 2 subunit
ENSMUSG00000002963	25.0687461659436	0.212460654240121	0.233218126826506	0.239030956141182	0.888841586336761	0.374088222471822	0.999193903136108	Pnkp	polynucleotide kinase 3'- phosphatase
ENSMUSG00000002968	22.3911390464697	-0.4469214538091	-0.483619672453324	0.255351611645771	-1.75021982798009	0.0800803886858189	0.999193903136108	Med25	mediator complex subunit 25
ENSMUSG00000002984	44.4919955991181	0.100096391204523	0.103330354357431	0.211257044619517	0.473813270392004	0.63563307056858	0.999193903136108	Tomm40	translocase of outer mitochondrial membrane 40 homolog (yeast)
ENSMUSG00000002996	27.3889498121844	0.490461569472718	0.543240747100594	0.241007218797317	2.03504928989363	0.0418459136781705	0.999193903136108	Hbp1	high mobility group box transcription factor 1
ENSMUSG00000003033	108.560106362131	-0.0479643548253139	-0.0482639226655368	0.119432036104828	-0.401603760512083	0.687975661870231	0.999193903136108	Ap1m1	adaptor-related protein complex AP-1, mu subunit 1
ENSMUSG00000003037	66.8792958265548	-0.0192888265039571	-0.0198671766925587	0.17041459112711	-0.113187646529456	0.909881789367915	0.999193903136108	Rab8a	RAB8A, member RAS oncogene family
ENSMUSG00000003039	180.302066611993	-0.270288364243756	-0.276706319206032	0.138742721421592	-1.9481264420527	0.051399835601306	0.999193903136108	Fam32a	family with sequence similarity 32, member A
ENSMUSG00000003072	1030.52432038852	-0.235867861741596	-0.243474810492352	0.150104197663775	-1.57136086407074	0.116098851051362	0.999193903136108	Atp5d	ATP synthase, H+ transporting, mitochondrial F1 complex, delta subunit
ENSMUSG00000003099	50.8424470997474	-0.281419618570567	-0.296567879660112	0.201575085218354	-1.39610318539973	0.162683424737399	0.999193903136108	Ppp5c	protein phosphatase 5, catalytic subunit
ENSMUSG00000003131	45.2104365996157	0.304179772944691	0.323888196745418	0.207780608890643	1.46394687439184	0.1432084644502	0.999193903136108	Pafah1b2	platelet-activating factor acetylhydrolase, isoform 1b, subunit 2
ENSMUSG00000003161	150.746946017539	-0.142787348031874	-0.147046207255136	0.154772818185822	-0.922560884434127	0.356236087873472	0.999193903136108	Sri	sorcin
ENSMUSG00000003199	33.0400706889561	-0.259260575523863	-0.283979583898267	0.251476676114391	-1.03095276878056	0.302562969137015	0.999193903136108	Mpnd	MPN domain containing
ENSMUSG00000003200	108.488975831203	-0.0208189381039936	-0.0196177718094169	0.173004141789063	-0.120337801677473	0.904215560267537	0.999193903136108	Sh3gl1	SH3-domain GRB2-like 1
ENSMUSG00000003234	26.1346928503411	0.0209932334312942	0.0279580290669731	0.254642184892394	0.0824420880623743	0.934295168505767	0.999193903136108	Abcf3	ATP-binding cassette, sub-family F (GCN20), member 3
ENSMUSG00000003269	20.339942087397	0.139424045161182	0.159214621314117	0.264301682575609	0.52751856818504	0.597833525486546	0.999193903136108	Cyth2	cytohesin 2
ENSMUSG00000003299	47.6268524142156	0.0216938850802596	0.0178700117264924	0.214735052966815	0.101026286954707	0.919529592954922	0.999193903136108	Mrpl4	mitochondrial ribosomal protein L4
ENSMUSG00000003308	23.8170158658461	0.13381031551417	0.146274594141511	0.254412048086987	0.525959035825294	0.598916669242972	0.999193903136108	Keap1	kelch-like ECH-associated protein 1
ENSMUSG00000003346	20.7247248759037	0.242817375214708	0.252482400105701	0.279728868814972	0.868045462176878	0.385369445343999	0.999193903136108	Abhd17a	abhydrolase domain containing 17A
ENSMUSG00000003348	32.6186377168906	-0.173451879987567	-0.178195763634552	0.216597578270165	-0.800802489911582	0.4232459973344	0.999193903136108	Mob3a	MOB kinase activator 3A
ENSMUSG00000003355	116.397146087554	0.106451465495288	0.111471264205003	0.162525427660221	0.654983451068579	0.512478408993532	0.999193903136108	Fkbp11	FK506 binding protein 11
ENSMUSG00000003360	24.4958571917634	-0.194699138130854	-0.261619197450362	0.332273549583595	-0.585960388285046	0.557902134425692	0.999193903136108	Ddx23	DEAD (Asp-Glu-Ala-Asp) box polypeptide 23
ENSMUSG00000003363	64.3358933895607	-0.232845931566521	-0.235003884025597	0.168108179183861	-1.38509579187016	0.16602317849349	0.999193903136108	Pld3	phospholipase D family, member 3
ENSMUSG00000003380	175.414897760528	-0.0498537360388451	-0.0491218003203902	0.108428983444736	-0.459782379720036	0.645672431929352	0.999193903136108	Rabac1	Rab acceptor 1 (prenylated)
ENSMUSG00000003402	71.2077944378088	-0.217031158428197	-0.222731583133416	0.158353485243126	-1.37054866897929	0.17051569383253	0.999193903136108	Prkcsh	protein kinase C substrate 80K-H
ENSMUSG00000003420	78.6400497389253	-0.107086818772354	-0.121942387692485	0.231901653163966	-0.461776866664416	0.644241341870569	0.999193903136108	Fcgrt	Fc receptor, IgG, alpha chain transporter
ENSMUSG00000003421	32.9334632395458	0.0945854994627479	0.102372914982035	0.208473864481383	0.453704351372996	0.650041634597138	0.999193903136108	Nosip	nitric oxide synthase interacting protein
ENSMUSG00000003423	30.9191381478376	-0.0537125638711865	-0.0530150047824614	0.237600462336436	-0.226062539369687	0.821152779665702	0.999193903136108	Pih1d1	PIH1 domain containing 1
ENSMUSG00000003429	1008.68090862113	-0.0573616095605604	-0.057829939391711	0.078989730698494	-0.72619072192449	0.46772185897738	0.999193903136108	Rps11	ribosomal protein S11
ENSMUSG00000003435	40.7268844488548	-0.00495804613128243	-0.000252630179174473	0.215269084808475	-0.0230318539965625	0.981624863868913	0.999193903136108	Supt5	suppressor of Ty 5
ENSMUSG00000003438	93.8818530574722	0.121206657286953	0.124096444266888	0.166323185891484	0.72874179650475	0.466159620654928	0.999193903136108	Timm50	translocase of inner mitochondrial membrane 50
ENSMUSG00000003444	20.9206590680808	0.112592848979147	0.123804654273932	0.260708969497669	0.431871788669523	0.665834599797144	0.999193903136108	Med29	mediator complex subunit 29
ENSMUSG00000003464	35.7829015023392	-0.0328543976742521	-0.0281534451838328	0.204968906030678	-0.160289666908476	0.872652898246684	0.999193903136108	Pex19	peroxisomal biogenesis factor 19
ENSMUSG00000003500	19.4394193431043	0.300558591296202	0.336810770735129	0.280824568342648	1.07027171116124	0.284497023897504	0.999193903136108	Impdh1	inosine 5'-phosphate dehydrogenase 1
ENSMUSG00000003527	20.5418353951216	0.0483519009625174	0.0613739280607666	0.249929277248155	0.19346233260423	0.846596902981135	0.999193903136108	Dgcr14	DiGeorge syndrome critical region gene 14
ENSMUSG00000003528	79.4276181842986	-0.0326952572951257	-0.0321933005547409	0.166674490247867	-0.196162335618988	0.844483107110725	0.999193903136108	Slc25a1	solute carrier family 25 (mitochondrial carrier, citrate transporter), member 1
ENSMUSG00000003531	28.865340108033	-0.0303026495365244	-0.0334961707619275	0.244405825126142	-0.123984972620373	0.901327173362193	0.999193903136108	Dgcr6	DiGeorge syndrome critical region gene 6
ENSMUSG00000003541	41.1451330224284	0.773139876108679	0.890666013428904	0.338190255011846	2.28610926734598	0.0222478669673592	0.999193903136108	Ier3	immediate early response 3
ENSMUSG00000003549	43.4563420991385	-0.0842714914039213	-0.0897325828736825	0.222975410837461	-0.377940738341554	0.705474618214926	0.999193903136108	Ercc1	excision repair cross-complementing rodent repair deficiency, complementation group 1
ENSMUSG00000003573	33.9620735273962	0.115830886733899	0.126538798216819	0.235959748242003	0.490892567892987	0.623502433892813	0.999193903136108	Homer3	homer homolog 3 (Drosophila)
ENSMUSG00000003617	35.4865880921226	0.234948820876564	0.253635737987897	0.260016367532513	0.90359242806969	0.366211557802526	0.999193903136108	Cp	ceruloplasmin
ENSMUSG00000003721	28.6726013717198	0.455296090944448	0.498705249886964	0.248791064494797	1.83003393578055	0.0672448644938768	0.999193903136108	Insig2	insulin induced gene 2
ENSMUSG00000003808	64.6793658533369	0.0193312174338841	0.0215214378752102	0.204449026645931	0.0945527486778521	0.92467008270167	0.999193903136108	Farsa	phenylalanyl-tRNA synthetase, alpha subunit
ENSMUSG00000003813	77.3070213686777	-0.254428747294548	-0.267171703631362	0.197654680718735	-1.28723866477315	0.198011114496357	0.999193903136108	Rad23a	RAD23a homolog (S. cerevisiae)
ENSMUSG00000003814	192.830813572124	0.0619965413028779	0.0622348183005833	0.140165743410385	0.442308796674814	0.65826576625853	0.999193903136108	Calr	calreticulin
ENSMUSG00000003848	56.4626845269466	-0.00711767793733346	-0.0101298407233095	0.192026316426407	-0.0370661587942364	0.970432254846263	0.999193903136108	Nob1	NIN1/RPN12 binding protein 1 homolog (S. cerevisiae)
ENSMUSG00000003865	20.2475480492892	0.227259587738096	0.265634587060167	0.302567295099376	0.751104271409951	0.452589905307919	0.999193903136108	Gys1	glycogen synthase 1, muscle
ENSMUSG00000003873	43.5613909362522	0.0699106895848278	0.0765090638905723	0.253744762914115	0.275515793043147	0.782919994067465	0.999193903136108	Bax	BCL2-associated X protein
ENSMUSG00000003955	644.606413240324	0.160969022104928	0.16341386011985	0.101969767103555	1.57859556491344	0.114428852600527	0.999193903136108	Fam162a	family with sequence similarity 162, member A
ENSMUSG00000003970	2781.18670419742	-0.0078237913902763	-0.0197765810960492	0.221271727424922	-0.0353582967030025	0.971794038312021	0.999193903136108	Rpl8	ribosomal protein L8
ENSMUSG00000003992	40.8557731946689	0.0807260012529014	0.0901677438026424	0.209967526192767	0.384468982974007	0.700630880644294	0.999193903136108	Ssbp2	single-stranded DNA binding protein 2
ENSMUSG00000004032	78.9187099522688	-0.321113710168297	-0.324799785734656	0.140985146621449	-2.27764213368165	0.0227479080088022	0.999193903136108	Gstm5	glutathione S-transferase, mu 5
ENSMUSG00000004044	82.3900269414349	-0.189696355985854	-0.20035773314254	0.17631281938821	-1.07590790416762	0.281968446581259	0.999193903136108	Ptrf	polymerase I and transcript release factor
ENSMUSG00000004056	27.1019676374116	0.19930303187738	0.214686505699267	0.230267584476773	0.865527956660716	0.386749078339634	0.999193903136108	Akt2	thymoma viral proto-oncogene 2
ENSMUSG00000004069	29.0727292663079	-0.0232904224985653	-0.0212388766988731	0.249257072809214	-0.0934393645727849	0.925554518889815	0.999193903136108	Dnaja3	DnaJ (Hsp40) homolog, subfamily A, member 3
ENSMUSG00000004070	55.2073853289861	-0.0338627476301449	-0.034965408455684	0.164569219724262	-0.20576598519992	0.836973712483253	0.999193903136108	Hmox2	heme oxygenase (decycling) 2
ENSMUSG00000004071	22.8900209632918	-0.196460296598341	-0.200718942114393	0.254089672268169	-0.773192766335636	0.439408306521731	0.999193903136108	Cdip1	cell death inducing Trp53 target 1
ENSMUSG00000004096	80.4266008374196	-0.205678728068547	-0.213589309584624	0.153868015560729	-1.33672178275003	0.181313468905917	0.999193903136108	Cwc15	CWC15 homolog (S. cerevisiae)
ENSMUSG00000004100	31.1893504175149	-0.166474755335613	-0.178875691419668	0.223517040900619	-0.744796703932885	0.456394627777836	0.999193903136108	Ppan	peter pan homolog (Drosophila)
ENSMUSG00000004105	54.5638411991978	-0.0343515864836515	-0.0341401061715078	0.164213081183777	-0.209189098919637	0.834300621976663	0.999193903136108	Angptl2	angiopoietin-like 2
ENSMUSG00000004207	574.39667902274	-0.201796130254522	-0.208410040413753	0.157810118722943	-1.27872744718481	0.200993050770948	0.999193903136108	Psap	prosaposin
ENSMUSG00000004264	146.13912040208	-0.190909171500093	-0.196514261065145	0.124290706358694	-1.53598911047414	0.124541051125682	0.999193903136108	Phb2	prohibitin 2
ENSMUSG00000004268	137.256913246801	-0.0410315038565811	-0.0433327566523876	0.146213377365818	-0.280627563604679	0.778996072524404	0.999193903136108	Emg1	EMG1 nucleolar protein homolog (S. cerevisiae)
ENSMUSG00000004270	61.3484846441741	-0.0546227943652892	-0.0537588207298323	0.171819682671418	-0.317907666432767	0.750554977089353	0.999193903136108	Lpcat3	lysophosphatidylcholine acyltransferase 3
ENSMUSG00000004285	228.385719579429	-0.000839768946301049	3.05144063549647e-05	0.137842678995735	-0.00609222740314726	0.995139135882833	0.999193903136108	Atp6v1f	ATPase, H+ transporting, lysosomal V1 subunit F
ENSMUSG00000004393	66.9538124734762	-0.14731597818099	-0.152790951422496	0.177128436941279	-0.831690160681698	0.405583855872823	0.999193903136108	Ddx56	DEAD (Asp-Glu-Ala-Asp) box polypeptide 56
ENSMUSG00000004394	83.0434411499034	-0.013643829292041	-0.010708922660452	0.162534580907843	-0.0839441626257801	0.933100826750985	0.999193903136108	Tmed4	transmembrane emp24 protein transport domain containing 4
ENSMUSG00000004446	43.0604369771339	-0.186038111064145	-0.191280353673672	0.2022206526387	-0.919975821641385	0.357585394317055	0.999193903136108	Bid	BH3 interacting domain death agonist
ENSMUSG00000004451	74.068508544938	0.0624540572515449	0.0662653711980247	0.194968809850911	0.320328453044886	0.748719356181449	0.999193903136108	Ralb	v-ral simian leukemia viral oncogene homolog B (ras related)
ENSMUSG00000004460	47.9316508645297	0.19061967410454	0.202942859037734	0.182179640962384	1.04632808088528	0.295409584860255	0.999193903136108	Dnajb11	DnaJ (Hsp40) homolog, subfamily B, member 11
ENSMUSG00000004530	31.1271013550927	0.0360648432914704	0.037163299458594	0.298208955512004	0.120938163072768	0.903740014242351	0.999193903136108	Coro1c	coronin, actin binding protein 1C
ENSMUSG00000004535	57.3490962463442	-0.0336679823779806	-0.0375509852446211	0.180836654205239	-0.186178971989658	0.852304413573272	0.999193903136108	Tax1bp1	Tax1 (human T cell leukemia virus type I) binding protein 1
ENSMUSG00000004567	33.3485133743398	0.339457927810352	0.380600115581257	0.276423689975954	1.22803486141105	0.21943388154869	0.999193903136108	Mcoln1	mucolipin 1
ENSMUSG00000004610	240.715794355406	-0.199359963235632	-0.20859276141974	0.175765166459127	-1.13424045988084	0.256693696666746	0.999193903136108	Etfb	electron transferring flavoprotein, beta polypeptide
ENSMUSG00000004631	35.4646359366681	0.1751278038754	0.188833647976454	0.256654614351148	0.682348160067733	0.495018827033455	0.999193903136108	Sgce	sarcoglycan, epsilon
ENSMUSG00000004642	21.9954884144493	0.00824789564391516	0.00279840581344244	0.270726681698476	0.0304657656650973	0.975695595741893	0.999193903136108	Slbp	stem-loop binding protein
ENSMUSG00000004665	380.671248185846	-0.123171610504693	-0.124613250739956	0.0937794364203889	-1.31341811388742	0.189042097046798	0.999193903136108	Cnn2	calponin 2
ENSMUSG00000004667	181.734047860119	0.016471177279187	0.0168658625550179	0.141564259282096	0.116351241215234	0.907374176722927	0.999193903136108	Polr2e	polymerase (RNA) II (DNA directed) polypeptide E
ENSMUSG00000004771	92.3856582174837	-0.284510512996015	-0.290965586781276	0.150763951492321	-1.88712560383181	0.0591434336797037	0.999193903136108	Rab11a	RAB11A, member RAS oncogene family
ENSMUSG00000004788	89.5094316732446	0.0808417663230555	0.078302234894853	0.271429225147404	0.297837369130583	0.765827291699299	0.999193903136108	Eif2b2	eukaryotic translation initiation factor 2B, subunit 2 beta
ENSMUSG00000004789	21.2787530345131	-0.145104054924139	-0.171943120114891	0.248277220319427	-0.584443690554663	0.558921839350986	0.999193903136108	Dlst	dihydrolipoamide S-succinyltransferase (E2 component of 2-oxo-glutarate complex)
ENSMUSG00000004843	25.6816640283609	-0.0408912546785048	-0.034827786054035	0.238557079244279	-0.171410778535869	0.863900780161569	0.999193903136108	Chmp2b	charged multivesicular body protein 2B
ENSMUSG00000004846	61.4179641297584	0.108295540112531	0.100239815501079	0.219109527794737	0.49425299393636	0.621127517857503	0.999193903136108	Plod3	procollagen-lysine, 2-oxoglutarate 5-dioxygenase 3
ENSMUSG00000004849	211.182421314865	-0.0663980235139776	-0.0688195128024442	0.148676454302499	-0.446594074532363	0.655168174714569	0.999193903136108	Ap1s1	adaptor protein complex AP-1, sigma 1
ENSMUSG00000004865	37.6229148579218	0.06947537729183	0.0739927099986054	0.252771521259964	0.274854449368043	0.783428063868553	0.999193903136108	Srpk1	serine/arginine-rich protein specific kinase 1
ENSMUSG00000004897	98.6822879113215	0.209092689676345	0.230764671934808	0.296466942333769	0.705281634540364	0.480634987283325	0.999193903136108	Hdgf	hepatoma-derived growth factor
ENSMUSG00000004929	24.130155522639	0.139347491909838	0.142558092820887	0.249551469611921	0.558391790385117	0.576576877559442	0.999193903136108	Thop1	thimet oligopeptidase 1
ENSMUSG00000004931	52.4871839951686	0.0427858013657892	0.0446567662100957	0.240161337969281	0.178154409563049	0.85860171277262	0.999193903136108	Apba3	amyloid beta (A4) precursor protein-binding, family A, member 3
ENSMUSG00000004934	24.3053582292911	0.0562195232597685	0.065050600205437	0.248563910534977	0.226177336600349	0.821063496684106	0.999193903136108	Pias4	protein inhibitor of activated STAT 4
ENSMUSG00000004936	33.3266092582861	0.283723205877408	0.307992682953744	0.234659984544961	1.20908218087369	0.226631274311982	0.999193903136108	Map2k1	mitogen-activated protein kinase kinase 1
ENSMUSG00000004937	161.132845474354	-0.0655220630847183	-0.0675818533621897	0.164633830950932	-0.397986627087884	0.690640043325171	0.999193903136108	Sgta	small glutamine-rich tetratricopeptide repeat (TPR)-containing, alpha
ENSMUSG00000004945	70.6125994670747	-0.18761032840607	-0.194623708911422	0.15749280255808	-1.19123112522481	0.23356286376211	0.999193903136108	Tmem242	transmembrane protein 242
ENSMUSG00000004951	40.5915811765377	0.192878611327566	0.207365019411571	0.225537335630751	0.855195929260005	0.392442689417549	0.999193903136108	Hspb1	heat shock protein 1
ENSMUSG00000004980	222.669288626696	-0.0610336661958943	-0.0642208266233134	0.159886131226392	-0.381732084751449	0.702660098883681	0.999193903136108	Hnrnpa2b1	heterogeneous nuclear ribonucleoprotein A2/B1
ENSMUSG00000004994	26.2096126602231	-0.214964562998754	-0.239054778652778	0.276809940005282	-0.77657819294586	0.43740767151946	0.999193903136108	Ccdc130	coiled-coil domain containing 130
ENSMUSG00000004996	27.4237617704493	0.039888296754495	0.045516719682333	0.220911525899764	0.180562316031414	0.856711137070395	0.999193903136108	Mri1	methylthioribose-1-phosphate isomerase homolog (S. cerevisiae)
ENSMUSG00000005054	577.81099125028	-0.119044439447591	-0.119995160207771	0.0903684069739918	-1.31732364698929	0.187730162073028	0.999193903136108	Cstb	cystatin B
ENSMUSG00000005078	33.6644500112172	-0.0727484578840753	-0.0790029328842996	0.234662728910129	-0.310012835109987	0.756551195881213	0.999193903136108	Jkamp	JNK1/MAPK8-associated membrane protein
ENSMUSG00000005103	112.680329237306	-0.107645260100043	-0.11146630576973	0.164134934509279	-0.655833935791147	0.511930978883166	0.999193903136108	Wdr1	WD repeat domain 1
ENSMUSG00000005124	22.5893319981989	-0.150486518699846	-0.158415319247028	0.24335625214825	-0.618379504826411	0.536325204641446	0.999193903136108	Wisp1	WNT1 inducible signaling pathway protein 1
ENSMUSG00000005125	122.215920761773	0.467075822227725	0.485834977369873	0.20087168618545	2.32524469275629	0.0200588797987621	0.999193903136108	Ndrg1	N-myc downstream regulated gene 1
ENSMUSG00000005142	24.8436547815318	-0.0922111826048218	-0.0870668626697946	0.235701941298172	-0.391219444765501	0.695635036562092	0.999193903136108	Man2b1	mannosidase 2, alpha B1
ENSMUSG00000005150	27.5321810836314	0.0706729738657669	0.0783370195909068	0.219594487788365	0.321834006752839	0.74757845013155	0.999193903136108	Wdr83	WD repeat domain containing 83
ENSMUSG00000005161	429.861835067238	-0.0566580407954231	-0.0575909825566495	0.104260998328125	-0.543425074610465	0.586837165290991	0.999193903136108	NA	NA
ENSMUSG00000005262	37.5492875492453	-0.070779761698483	-0.076068135720175	0.195932412225728	-0.36124580356281	0.717915704359906	0.999193903136108	Ufd1l	ubiquitin fusion degradation 1 like
ENSMUSG00000005354	274.96941795807	-0.0613177640883592	-0.0636044493870988	0.152453627253398	-0.402206003183124	0.687532424549292	0.999193903136108	Txn2	thioredoxin 2
ENSMUSG00000005374	21.6033014016593	0.315103478607319	0.339432996005408	0.246872391954907	1.2763820049383	0.201820514279269	0.999193903136108	Tbl2	transducin (beta)-like 2
ENSMUSG00000005378	45.2003467665936	0.0913591679139563	0.0985686573906221	0.183662649329793	0.497429217357677	0.618886406203212	0.999193903136108	Wbscr22	Williams Beuren syndrome chromosome region 22
ENSMUSG00000005410	21.4045926122437	0.465567374304556	0.473350573490683	0.400654989262278	1.16201566630133	0.245229101362648	0.999193903136108	Mcm5	minichromosome maintenance deficient 5, cell division cycle 46 (S. cerevisiae)
ENSMUSG00000005417	31.5865398455293	0.458492960555985	0.506398754056464	0.293328157804484	1.56307176231472	0.118035716543277	0.999193903136108	Mprip	myosin phosphatase Rho interacting protein
ENSMUSG00000005447	115.895350061101	0.10637467642548	0.109136142936776	0.13356137546872	0.796447895599818	0.425771749013973	0.999193903136108	Pafah1b3	platelet-activating factor acetylhydrolase, isoform 1b, subunit 3
ENSMUSG00000005470	24.3535462643718	0.50828270555111	0.629627965883969	0.358686668267153	1.4170660649493	0.156463612981405	0.999193903136108	Asf1b	anti-silencing function 1B histone chaperone
ENSMUSG00000005481	95.6411683913703	0.229723625509217	0.243316107293879	0.223728354901729	1.02679709780247	0.304516016254902	0.999193903136108	Ddx39	DEAD (Asp-Glu-Ala-Asp) box polypeptide 39
ENSMUSG00000005483	64.3742493328546	0.301034514341234	0.319475299196168	0.200733701071616	1.49967102053199	0.133699640825124	0.999193903136108	Dnajb1	DnaJ (Hsp40) homolog, subfamily B, member 1
ENSMUSG00000005510	87.0720172196536	0.0815854327899359	0.0839891195838001	0.166395133515274	0.490311411556078	0.623913553128516	0.999193903136108	Ndufs3	NADH dehydrogenase (ubiquinone) Fe-S protein 3
ENSMUSG00000005514	57.355763630419	-0.382467383976422	-0.398987726176776	0.177165322071672	-2.15881629375356	0.0308644218876753	0.999193903136108	Por	P450 (cytochrome) oxidoreductase
ENSMUSG00000005610	80.825979810642	-0.212994484198246	-0.228707571063781	0.218613039582689	-0.974299083919383	0.329908059385237	0.999193903136108	Eif4g2	eukaryotic translation initiation factor 4, gamma 2
ENSMUSG00000005625	211.511523140318	-0.0595747730926428	-0.0607078785500127	0.12662656454284	-0.470476106713671	0.638014900882096	0.999193903136108	Psmd4	proteasome (prosome, macropain) 26S subunit, non-ATPase, 4
ENSMUSG00000005656	49.5294783636336	0.284184094075585	0.303116001425526	0.244622891626263	1.16172322298341	0.245347909417733	0.999193903136108	Snx6	sorting nexin 6
ENSMUSG00000005667	81.1384030339221	0.270511405051128	0.279959599407449	0.154222033227858	1.75403863760152	0.0794238868326441	0.999193903136108	Mthfd2	methylenetetrahydrofolate dehydrogenase (NAD+ dependent), methenyltetrahydrofolate cyclohydrolase
ENSMUSG00000005683	87.9379115918902	0.0266161190194286	0.0239929896809021	0.157936905886126	0.168523746049699	0.866171264169596	0.999193903136108	Cs	citrate synthase
ENSMUSG00000005687	118.497032512477	-0.0475980504307951	-0.0482533789025622	0.146726800781513	-0.324399156645364	0.74563585815119	0.999193903136108	Bcas2	breast carcinoma amplified sequence 2
ENSMUSG00000005732	175.593469102628	0.0772426750976256	0.0782782422690153	0.192354409070516	0.401564359615531	0.68800466379908	0.999193903136108	Ranbp1	RAN binding protein 1
ENSMUSG00000005779	386.434642640596	-0.160054544283618	-0.162288197157186	0.0942020098013489	-1.69905657661802	0.0893085240680155	0.999193903136108	Psmb4	proteasome (prosome, macropain) subunit, beta type 4
ENSMUSG00000005813	19.5011274826844	0.171684023872679	0.183437527452718	0.302964262380672	0.566680777869966	0.570931082788241	0.999193903136108	Metap1	methionyl aminopeptidase 1
ENSMUSG00000005823	63.012432523456	-0.0379980410085131	-0.0342319990462503	0.179873044063244	-0.211249224175874	0.832692801990893	0.999193903136108	Gpr108	G protein-coupled receptor 108
ENSMUSG00000005846	63.2506677362301	-0.0417788553829681	-0.0448536080442885	0.188551583291617	-0.221577855001898	0.824642523134762	0.999193903136108	Rsl1d1	ribosomal L1 domain containing 1
ENSMUSG00000005873	54.2158102234093	0.194755396236951	0.203924675965569	0.247104604270978	0.78814960494779	0.430609202642406	0.999193903136108	Reep5	receptor accessory protein 5
ENSMUSG00000005881	266.757105849239	-0.156250841221219	-0.15752192031708	0.107349705072702	-1.45553116438838	0.145522269043346	0.999193903136108	Ergic3	ERGIC and golgi 3
ENSMUSG00000005936	24.4525489402739	0.0742900613532975	0.0935120917795274	0.27334391181653	0.271782388931206	0.785789347287759	0.999193903136108	Kctd20	potassium channel tetramerisation domain containing 20
ENSMUSG00000005973	98.9015915507414	-0.0314134294722793	-0.0313104644541197	0.150601551554971	-0.208586360153223	0.834771159388426	0.999193903136108	Rcn1	reticulocalbin 1
ENSMUSG00000005981	47.0246169643559	-0.151843153420756	-0.163371713464808	0.206756709240655	-0.734404963100947	0.462701962845059	0.999193903136108	Trap1	TNF receptor-associated protein 1
ENSMUSG00000006005	108.731289616638	0.296482582285163	0.307233158906338	0.26026620002607	1.13915130837375	0.254640050337412	0.999193903136108	Tpr	translocated promoter region, nuclear basket protein
ENSMUSG00000006024	159.588650350207	-0.240684210295165	-0.247399949195672	0.162609317793711	-1.48013787623475	0.138836455306089	0.999193903136108	Napa	N-ethylmaleimide sensitive fusion protein attachment protein alpha
ENSMUSG00000006050	195.27895484378	0.000508618716525726	-0.00134968654995024	0.182589975052714	0.00278557854218934	0.997777432762599	0.999193903136108	Sra1	steroid receptor RNA activator 1
ENSMUSG00000006057	261.799410758725	-0.13382003225607	-0.139145142175452	0.169689254250585	-0.788618188270506	0.430335197192729	0.999193903136108	NA	NA
ENSMUSG00000006058	46.6229301279803	0.304980024831449	0.351088916442077	0.427865406853736	0.712794303877212	0.475973050887809	0.999193903136108	Snf8	SNF8, ESCRT-II complex subunit, homolog (S. cerevisiae)
ENSMUSG00000006095	87.1053294802594	-0.216022612096736	-0.233631000633958	0.227015656799697	-0.951575830240376	0.341312144106323	0.999193903136108	Tbcb	tubulin folding cofactor B
ENSMUSG00000006205	143.236903755125	-0.107983599488112	-0.110680691771611	0.132255922999342	-0.816474582303958	0.414228755172612	0.999193903136108	Htra1	HtrA serine peptidase 1
ENSMUSG00000006273	109.324953629767	0.0418913203364875	0.045809949948903	0.157799474019359	0.265471862924892	0.790645982598453	0.999193903136108	Atp6v1b2	ATPase, H+ transporting, lysosomal V1 subunit B2
ENSMUSG00000006289	51.629106332346	-0.11367463783439	-0.118978179428747	0.177737638270313	-0.639564241657736	0.522455936070804	0.999193903136108	Osgep	O-sialoglycoprotein endopeptidase
ENSMUSG00000006299	52.1428123331674	-0.0985600716280153	-0.102978087633755	0.21703281572013	-0.454125203605668	0.649738713880601	0.999193903136108	Aamp	angio-associated migratory protein
ENSMUSG00000006301	39.165785958591	-0.140245476960524	-0.145659883111503	0.233989618702767	-0.59936623572465	0.548928687485233	0.999193903136108	Tmbim1	transmembrane BAX inhibitor motif containing 1
ENSMUSG00000006304	229.575560988349	0.0774632079630918	0.078718751228826	0.115746477119988	0.669248947272837	0.503336687421517	0.999193903136108	Arpc2	actin related protein 2/3 complex, subunit 2
ENSMUSG00000006315	67.7730990354752	-0.122650945067153	-0.125017269906836	0.171566438089826	-0.714888916694402	0.474677686081868	0.999193903136108	Tmem147	transmembrane protein 147
ENSMUSG00000006333	1976.18407719527	-0.0811589951928327	-0.0854426734594786	0.147635071862212	-0.54972706802743	0.582506588311324	0.999193903136108	Rps9	ribosomal protein S9
ENSMUSG00000006356	151.361033446834	-0.219719986318201	-0.227544411314455	0.158771273220387	-1.38387746008192	0.166395979547697	0.999193903136108	Crip2	cysteine rich protein 2
ENSMUSG00000006369	37.5209218001733	0.246267767921137	0.263555241764624	0.213360086822704	1.15423541295133	0.248403667670981	0.999193903136108	Fbln1	fibulin 1
ENSMUSG00000006373	39.7426013158518	-0.193718024119456	-0.216464193024412	0.208103773278456	-0.930872232961628	0.351919659373313	0.999193903136108	Pgrmc1	progesterone receptor membrane component 1
ENSMUSG00000006378	89.2796708219118	-0.20512671286905	-0.211893225408771	0.176092632251307	-1.16487958778598	0.244067737089138	0.999193903136108	Galr3	galanin receptor 3
ENSMUSG00000006390	79.0312282145746	-0.00509699907613006	-0.00433129182923248	0.150730901202743	-0.0338152232585292	0.973024496483325	0.999193903136108	Elovl1	elongation of very long chain fatty acids (FEN1/Elo2, SUR4/Elo3, yeast)-like 1
ENSMUSG00000006392	30.2170487714858	-0.272232952993983	-0.293632175273522	0.226544984665746	-1.20167283065501	0.229490311622299	0.999193903136108	Med8	mediator complex subunit 8
ENSMUSG00000006395	123.54100284051	-0.253868831383353	-0.281168776460561	0.259517864101112	-0.978232586271759	0.327959303152808	0.999193903136108	Hyi	hydroxypyruvate isomerase homolog (E. coli)
ENSMUSG00000006398	21.2859436612628	0.169393401807169	0.140696113938961	0.351363959246583	0.48210238230009	0.629733217588884	0.999193903136108	Cdc20	cell division cycle 20
ENSMUSG00000006412	65.6584225566878	-0.103266073283553	-0.115313500533854	0.237102647512397	-0.435533193606173	0.663175450643261	0.999193903136108	Pfdn2	prefoldin 2
ENSMUSG00000006418	46.980965198281	0.199564659104797	0.206361989265554	0.193316297194723	1.03232196147322	0.30192131630616	0.999193903136108	Rnf114	ring finger protein 114
ENSMUSG00000006442	92.3738726736649	-0.179694387887862	-0.187739246533692	0.173280648750103	-1.03701359144268	0.299729522996134	0.999193903136108	Srm	spermidine synthase
ENSMUSG00000006494	25.2345830527367	0.517044489530135	0.559794631524074	0.258428497913729	2.00072551481045	0.0454219782227088	0.999193903136108	Pdk1	pyruvate dehydrogenase kinase, isoenzyme 1
ENSMUSG00000006517	41.9014099777772	-0.364035751170856	-0.390685074820025	0.234531931129474	-1.55217990751924	0.120619182314439	0.999193903136108	Mvd	mevalonate (diphospho) decarboxylase
ENSMUSG00000006519	50.8828754731463	-0.0800472308458417	-0.0828605346504089	0.222891622739033	-0.359130728477683	0.719497294889134	0.999193903136108	Cyba	cytochrome b-245, alpha polypeptide
ENSMUSG00000006585	56.6976193755132	0.098265174271013	0.105695752065929	0.272513335194784	0.360588498176707	0.718407088785837	0.999193903136108	Cdt1	chromatin licensing and DNA replication factor 1
ENSMUSG00000006589	408.413567232569	-0.0706236365778369	-0.0728325914952569	0.114559029396018	-0.61648249771477	0.537576119879382	0.999193903136108	Aprt	adenine phosphoribosyl transferase
ENSMUSG00000006699	91.2813789302128	-0.0617216632591503	-0.0638934910131326	0.146552000818113	-0.421158789471277	0.673639134772209	0.999193903136108	Cdc42	cell division cycle 42
ENSMUSG00000006717	110.277804052246	0.169830900939771	0.179496904105882	0.189890794134058	0.894360896820911	0.371128827221039	0.999193903136108	Acot13	acyl-CoA thioesterase 13
ENSMUSG00000006728	301.734775068565	0.171738810787417	0.175044690484328	0.126119520854352	1.36171474188955	0.173287927035152	0.999193903136108	Cdk4	cyclin-dependent kinase 4
ENSMUSG00000006731	20.5364605619806	-0.222927098669946	-0.242742583810629	0.255076803498172	-0.873960687968023	0.38213966287978	0.999193903136108	B4galnt1	beta-1,4-N-acetyl-galactosaminyl transferase 1
ENSMUSG00000006736	134.850231336054	0.263061121023199	0.27485821563684	0.210231132483161	1.25129479119497	0.210826945164624	0.999193903136108	Tspan31	tetraspanin 31
ENSMUSG00000006740	74.2683336654586	-0.00598581962810385	-0.0207924202504389	0.283345751238148	-0.0211254963307103	0.983145546300545	0.999193903136108	Kif5b	kinesin family member 5B
ENSMUSG00000006800	23.6064941079924	-0.176793636099881	-0.187466356443323	0.255572463097923	-0.691755418235892	0.489090938069951	0.999193903136108	Sulf2	sulfatase 2
ENSMUSG00000006818	60.2599609432351	-0.279007060048559	-0.294720501731068	0.179521352371347	-1.55417200440548	0.120143393456323	0.999193903136108	Sod2	superoxide dismutase 2, mitochondrial
ENSMUSG00000006931	63.6824179292344	0.0116096130162037	0.0115532607062245	0.157934096786145	0.073509224749131	0.9414009036482	0.999193903136108	P3h4	prolyl 3-hydroxylase family member 4 (non-enzymatic)
ENSMUSG00000006941	39.8806648621031	0.064102332170881	0.0666796361541711	0.239203537499388	0.267982375348629	0.78871288515279	0.999193903136108	Eif1b	eukaryotic translation initiation factor 1B
ENSMUSG00000006998	80.9667420044317	0.110447136540031	0.115264621559596	0.165067827924564	0.66910153195028	0.503430712808752	0.999193903136108	Psmd2	proteasome (prosome, macropain) 26S subunit, non-ATPase, 2
ENSMUSG00000007029	21.2390749935033	0.107552050057397	0.105950964338372	0.270963679056758	0.396924231438668	0.691423334801135	0.999193903136108	Vars	valyl-tRNA synthetase
ENSMUSG00000007036	36.5470495808224	0.0308386707771256	0.0327899401949669	0.205948823326826	0.149739485173881	0.880970154701717	0.999193903136108	Abhd16a	abhydrolase domain containing 16A
ENSMUSG00000007038	48.7246291978494	-0.136750210990035	-0.131667352322054	0.170828281221836	-0.8005127137728	0.423413800395776	0.999193903136108	Neu1	neuraminidase 1
ENSMUSG00000007039	57.1745829286988	0.218151236244331	0.226409224022666	0.164497371642878	1.32616852212044	0.184783883314187	0.999193903136108	Ddah2	dimethylarginine dimethylaminohydrolase 2
ENSMUSG00000007041	144.635274220713	-0.0794834428058134	-0.0864063544147747	0.215747517659446	-0.368409535683635	0.712567888267708	0.999193903136108	Clic1	chloride intracellular channel 1
ENSMUSG00000007050	77.6285747065424	-0.0024347912718109	-0.00345717383133902	0.16396769517467	-0.0148492132503124	0.988152477403852	0.999193903136108	Lsm2	LSM2 homolog, U6 small nuclear RNA associated (S. cerevisiae)
ENSMUSG00000007338	63.0788812001473	0.108329118582169	0.111365226269109	0.179750771611994	0.602662884897127	0.546732977044055	0.999193903136108	Mrpl49	mitochondrial ribosomal protein L49
ENSMUSG00000007458	55.5656724783788	0.125362506955992	0.132026221441485	0.158615557448799	0.790354420287296	0.42932081317899	0.999193903136108	M6pr	mannose-6-phosphate receptor, cation dependent
ENSMUSG00000007564	47.6772900576585	-0.194917307182189	-0.208613241342833	0.186389550629007	-1.04575233173965	0.295675394562276	0.999193903136108	Ppp2r1a	protein phosphatase 2, regulatory subunit A, alpha
ENSMUSG00000007610	22.5043869620057	-0.305615572393859	-0.342981093391739	0.256200204869515	-1.19287793914728	0.232917180268858	0.999193903136108	Gtpbp3	GTP binding protein 3
ENSMUSG00000007655	95.3527079103582	-0.151377530166663	-0.156808059360097	0.136351211054734	-1.11020304840488	0.266911539473411	0.999193903136108	Cav1	caveolin 1, caveolae protein
ENSMUSG00000007656	114.277225022839	0.0112066943873875	0.011035136588555	0.174103731000129	0.0643679163163894	0.948677276101417	0.999193903136108	Arpp19	cAMP-regulated phosphoprotein 19
ENSMUSG00000007659	27.346179523371	0.27214690735243	0.295751144410205	0.244644170792552	1.1124193414083	0.265957892389136	0.999193903136108	Bcl2l1	BCL2-like 1
ENSMUSG00000007721	136.912968127558	-0.0483130295787519	-0.0501318661182197	0.147411621624412	-0.327742338401567	0.743106488454084	0.999193903136108	Ccdc124	coiled-coil domain containing 124
ENSMUSG00000007739	215.605442946923	-0.0486163788359214	-0.0505664187689533	0.118346428464577	-0.410797177968686	0.68122126264063	0.999193903136108	Cct4	chaperonin containing Tcp1, subunit 4 (delta)
ENSMUSG00000007777	32.832977523421	-0.2843039059929	-0.311670624273039	0.261518578019271	-1.08712699551292	0.276980688873487	0.999193903136108	0610009B22Rik	RIKEN cDNA 0610009B22 gene
ENSMUSG00000007783	19.1418514044569	-0.413360166812268	-0.442559603145268	0.263930822422715	-1.56616860061242	0.117309151480176	0.999193903136108	Cpt1c	carnitine palmitoyltransferase 1c
ENSMUSG00000007815	37.0287612521753	0.435290554113195	0.456392462931253	0.242624288924384	1.79409306480794	0.0727983158114387	0.999193903136108	Rhoa	ras homolog gene family, member A
ENSMUSG00000007850	28.9715308858487	0.390339976168331	0.420933360898944	0.319520070070543	1.2216446249594	0.221842045403933	0.999193903136108	Hnrnph1	heterogeneous nuclear ribonucleoprotein H1
ENSMUSG00000007867	48.6432830962665	-0.147504238238999	-0.157350501379642	0.228074430167602	-0.646737287168073	0.51780198636015	0.999193903136108	Ift43	intraflagellar transport 43
ENSMUSG00000007872	75.176684134465	-0.0335647736427727	-0.0444835346192019	0.174764768315194	-0.192056865730726	0.847697662021429	0.999193903136108	Id3	inhibitor of DNA binding 3
ENSMUSG00000007891	510.41392988847	0.00824262931855048	0.00871958809333416	0.0768483709140358	0.107258348101756	0.914584027260485	0.999193903136108	Ctsd	cathepsin D
ENSMUSG00000007892	1144.08348632071	0.109467723775519	0.0416328894628563	0.381167461039927	0.287190631322153	0.773966359433161	0.999193903136108	Rplp1	ribosomal protein, large, P1
ENSMUSG00000007950	29.1110842497873	0.0180924239906505	0.0245759482450151	0.243816921576788	0.0742049562173332	0.940847302235177	0.999193903136108	Abhd8	abhydrolase domain containing 8
ENSMUSG00000007987	29.2669053549545	-0.339572586144811	-0.368442957714476	0.241234259073821	-1.40764660645028	0.159235739489442	0.999193903136108	Ift22	intraflagellar transport 22
ENSMUSG00000008036	132.004100022373	-0.107224608490834	-0.11044076898269	0.138048340826545	-0.776717835570072	0.437325261744935	0.999193903136108	Ap2s1	adaptor-related protein complex 2, sigma 1 subunit
ENSMUSG00000008136	37.0076886460795	0.111201135695294	0.118361688630924	0.200531058317612	0.554533231052758	0.579213969678465	0.999193903136108	Fhl2	four and a half LIM domains 2
ENSMUSG00000008140	38.4067671545908	-0.140649986012811	-0.149778784305765	0.221387185079597	-0.635312228945149	0.52522479943592	0.999193903136108	Emc10	ER membrane protein complex subunit 10
ENSMUSG00000008301	109.798073369186	-0.049115341765418	-0.0585732921244742	0.225260811603174	-0.218037666720038	0.827399763569896	0.999193903136108	Phax	phosphorylated adaptor for RNA export
ENSMUSG00000008333	51.1904726578042	0.210927247174959	0.223065894539719	0.18708190092417	1.12745939683633	0.259548298248193	0.999193903136108	Snrpb2	U2 small nuclear ribonucleoprotein B
ENSMUSG00000008348	285.334059973231	-0.0355794550201813	-0.0376010895370009	0.179157977508815	-0.198592636035036	0.842581414470999	0.999193903136108	Ubc	ubiquitin C
ENSMUSG00000008373	34.282841317017	0.0262246326305841	0.0245209747766575	0.243179872335608	0.107840473714831	0.914122236702788	0.999193903136108	Prpf31	PRP31 pre-mRNA processing factor 31 homolog (yeast)
ENSMUSG00000008384	31.3401736944717	0.384647315233872	0.40985201228293	0.243904145723485	1.57704295715395	0.114785641114504	0.999193903136108	Sertad1	SERTA domain containing 1
ENSMUSG00000008393	59.3131131212222	-0.0970391936570492	-0.102325609621335	0.175844403151305	-0.551846927840815	0.581053232377881	0.999193903136108	Carhsp1	calcium regulated heat stable protein 1
ENSMUSG00000008398	21.2395675081169	0.111491065258193	0.113605556788078	0.284628864696782	0.391706812227094	0.695274856049983	0.999193903136108	Elk3	ELK3, member of ETS oncogene family
ENSMUSG00000008450	35.3299767918202	-0.091221684200492	-0.103857848752767	0.246050736759443	-0.370743389765489	0.710828669403304	0.999193903136108	Nutf2	nuclear transport factor 2
ENSMUSG00000008475	78.4208550740191	0.0196658121834676	0.0207076243715215	0.2092369779341	0.0939882251102929	0.925118510329704	0.999193903136108	Arpc5	actin related protein 2/3 complex, subunit 5
ENSMUSG00000008540	219.855625584439	-0.0471244610854907	-0.0466851434115873	0.106359715275213	-0.443066822467069	0.65771740198901	0.999193903136108	Mgst1	microsomal glutathione S-transferase 1
ENSMUSG00000008668	698.937721945514	-0.101699283709019	-0.102935195312465	0.102818586485286	-0.989113808947113	0.322607462114192	0.999193903136108	Rps18	ribosomal protein S18
ENSMUSG00000008682	46.5479537598319	-0.0143793399476232	-0.0244910707932175	0.222351192719652	-0.0646694977065094	0.948437149271394	0.999193903136108	Rpl10	ribosomal protein L10
ENSMUSG00000008683	228.432030297742	0.0657233807647215	0.0583830320042096	0.240886494605481	0.272839624622218	0.784976498658668	0.999193903136108	Rps15a	ribosomal protein S15A
ENSMUSG00000008690	102.582421666669	0.00259930228236603	0.000344060608546128	0.136467484924493	0.0190470446773765	0.984803575980107	0.999193903136108	Ncaph2	non-SMC condensin II complex, subunit H2
ENSMUSG00000008855	25.2225407191061	0.0368025970519088	0.04057886998078	0.246615779223181	0.149230504097645	0.881371750695438	0.999193903136108	Hdac5	histone deacetylase 5
ENSMUSG00000008859	44.4444764357065	0.213218074495024	0.220364587661922	0.192349890886636	1.10849074835549	0.267649932477628	0.999193903136108	Rala	v-ral simian leukemia viral oncogene homolog A (ras related)
ENSMUSG00000008892	137.120230648292	0.152845688332024	0.156525887103295	0.142061402791144	1.07591284704358	0.2819662357592	0.999193903136108	Vdac3	voltage-dependent anion channel 3
ENSMUSG00000008958	39.629213697735	0.175106163339138	0.189503585630619	0.220626421590661	0.793677212713993	0.427383369387682	0.999193903136108	Vps72	vacuolar protein sorting 72 (yeast)
ENSMUSG00000009013	197.021984043597	-0.203657418386323	-0.208313141210655	0.124201837921328	-1.63972950638077	0.101061421049895	0.999193903136108	Dynll1	dynein light chain LC8-type 1
ENSMUSG00000009035	23.497950587149	-0.126828237539036	-0.13592553566262	0.281419869495812	-0.450672647124242	0.652225499160842	0.999193903136108	Tmem184b	transmembrane protein 184b
ENSMUSG00000009076	41.4982905654391	-0.115890770403488	-0.119151852403072	0.220529683176184	-0.525510982169697	0.599228020893862	0.999193903136108	Zmat5	zinc finger, matrin type 5
ENSMUSG00000009079	57.0012745640643	0.0835630416881528	0.0880923380487007	0.220096667846992	0.37966518305604	0.704193968173702	0.999193903136108	Ewsr1	Ewing sarcoma breakpoint region 1
ENSMUSG00000009185	82.3171649220316	0.257319249709627	0.273468757008162	0.161636068136065	1.59196677249669	0.111392170713743	0.999193903136108	Ccl8	chemokine (C-C motif) ligand 8
ENSMUSG00000009291	179.794339900397	-0.0496474527876861	-0.049633750035128	0.125556905252759	-0.395417939680344	0.692534471611123	0.999193903136108	Pttg1ip	pituitary tumor-transforming 1 interacting protein
ENSMUSG00000009293	66.1808588039297	0.10956740972347	0.115146146641279	0.180875031560014	0.605763044122071	0.544672113248979	0.999193903136108	Ube2g2	ubiquitin-conjugating enzyme E2G 2
ENSMUSG00000009549	191.278899474967	-0.21241009855154	-0.214633634189801	0.113230407671404	-1.87591039297461	0.0606675852983343	0.999193903136108	Srp14	signal recognition particle 14
ENSMUSG00000009563	27.2302897142202	-0.0765964656945516	-0.075893182882761	0.239921856125673	-0.319255889944557	0.749532478516404	0.999193903136108	Tor2a	torsin family 2, member A
ENSMUSG00000009575	32.9929515070678	0.0230464263748412	0.0191296992107434	0.24189072641804	0.0952761882033126	0.924095455661781	0.999193903136108	Cbx5	chromobox 5
ENSMUSG00000009640	23.2110008070744	-0.432346199352334	-0.485773528764898	0.252661223204213	-1.71116958063205	0.0870498124048073	0.999193903136108	Dmap1	DNA methyltransferase 1-associated protein 1
ENSMUSG00000009863	203.028329171797	-0.171580267741418	-0.176882572223512	0.153113710128922	-1.12060681957839	0.262455260895259	0.999193903136108	Sdhb	succinate dehydrogenase complex, subunit B, iron sulfur (Ip)
ENSMUSG00000009894	67.8335181349609	0.387311430200246	0.400169151092436	0.170856541684124	2.26688089541399	0.0233975025903974	0.999193903136108	Snap47	synaptosomal-associated protein, 47
ENSMUSG00000009907	23.1174682975445	0.0340500373537432	0.0398599881157848	0.28101419553772	0.12116838897974	0.903557661541507	0.999193903136108	Vps4b	vacuolar protein sorting 4b (yeast)
ENSMUSG00000009927	434.649101937929	0.00954296332748716	0.00316804132865782	0.192480736302439	0.0495787968749902	0.960458043491309	0.999193903136108	Rps25	ribosomal protein S25
ENSMUSG00000010047	33.105625564298	-0.37702198795961	-0.402798415008535	0.244940346692981	-1.53924003558379	0.123745707031044	0.999193903136108	Hyal2	hyaluronoglucosaminidase 2
ENSMUSG00000010067	35.7757184333972	0.401997948646871	0.424567879863652	0.227434451408936	1.76753322179877	0.0771389703503558	0.999193903136108	Rassf1	Ras association (RalGDS/AF-6) domain family member 1
ENSMUSG00000010095	190.083219917122	0.00577165822875011	0.00534489256350399	0.116195353776689	0.0496720225134169	0.960383751728575	0.999193903136108	Slc3a2	solute carrier family 3 (activators of dibasic and neutral amino acid transport), member 2
ENSMUSG00000010097	29.5325305125991	0.304854932768261	0.328965333915453	0.224407008331874	1.3584911408712	0.174307891790516	0.999193903136108	Nxf1	nuclear RNA export factor 1
ENSMUSG00000010110	54.2145368792504	0.0641625924775324	0.0680335949889229	0.185790652782107	0.345348872597922	0.729832109059515	0.999193903136108	Stx5a	syntaxin 5A
ENSMUSG00000010358	61.5108363647127	0.299905192763715	0.315014925780406	0.172196538287059	1.74164472611964	0.0815706299612488	0.999193903136108	Ifi35	interferon-induced protein 35
ENSMUSG00000010362	19.5281235575333	-0.365492408514804	-0.395520453688781	0.254573765612517	-1.43570335158225	0.151086771137638	0.999193903136108	Rdm1	RAD52 motif 1
ENSMUSG00000010376	383.387074427768	-0.175095355808385	-0.178284472388522	0.123597206237216	-1.41666111345859	0.156582031453303	0.999193903136108	Nedd8	neural precursor cell expressed, developmentally down-regulated gene 8
ENSMUSG00000010406	202.59665950013	0.0791370433343722	0.0794829160605075	0.105507157395817	0.75006326857508	0.453216600585346	0.999193903136108	Mrpl52	mitochondrial ribosomal protein L52
ENSMUSG00000010607	31.4476038969915	0.255164559324141	0.279872622044028	0.217070656221438	1.17549079993494	0.239798415747946	0.999193903136108	Pigyl	phosphatidylinositol glycan anchor biosynthesis, class Y-like
ENSMUSG00000010608	35.6609070826788	0.112656404797726	0.0963842301140381	0.270891774393391	0.415872372093976	0.677503397134839	0.999193903136108	Rbm25	RNA binding motif protein 25
ENSMUSG00000010651	23.6877773023103	-0.125334542764111	-0.13515715377697	0.233177437790745	-0.537507161720281	0.590917339298172	0.999193903136108	Acaa1b	acetyl-Coenzyme A acyltransferase 1B
ENSMUSG00000010663	42.6515509526558	0.148955736127356	0.152145637167493	0.29319163596341	0.508049063670922	0.611418935421179	0.999193903136108	Fads1	fatty acid desaturase 1
ENSMUSG00000010755	32.9422536569783	0.0308274105936441	0.032445496515106	0.227151687140906	0.13571288411572	0.892048261909357	0.999193903136108	Cars	cysteinyl-tRNA synthetase
ENSMUSG00000010830	153.279075981062	0.116569251004249	0.119476962424835	0.212231760729102	0.549254506506409	0.582830803195878	0.999193903136108	Kdelr3	KDEL (Lys-Asp-Glu-Leu) endoplasmic reticulum protein retention receptor 3
ENSMUSG00000010911	38.673948286962	-0.0283221536921845	-0.0351350321706887	0.229708348693468	-0.123296144233655	0.901872593993832	0.999193903136108	Apip	APAF1 interacting protein
ENSMUSG00000011114	177.269720322202	-0.13025266688439	-0.132358763499408	0.114410007793347	-1.13847266857685	0.254923165224507	0.999193903136108	Tbrg1	transforming growth factor beta regulated gene 1
ENSMUSG00000011306	37.5992856487911	0.161505742911971	0.164524300546248	0.219700795100483	0.735116788439949	0.462268370655789	0.999193903136108	Sugp1	SURP and G patch domain containing 1
ENSMUSG00000011884	21.333223463885	0.259942294645363	0.276715698444794	0.24447269455363	1.06327741476396	0.28765616428432	0.999193903136108	Gltp	glycolipid transfer protein
ENSMUSG00000011958	41.4464030457263	0.0199522877955163	0.0213349961531794	0.201438920464194	0.0990488220922672	0.921099506234223	0.999193903136108	Bnip2	BCL2/adenovirus E1B interacting protein 2
ENSMUSG00000012114	25.7761804758512	0.018921833826521	0.0228086043512701	0.258207608321153	0.0732814728022516	0.941582134617457	0.999193903136108	Med15	mediator complex subunit 15
ENSMUSG00000012296	23.4772537510186	0.372411966829327	0.412528378603476	0.262510071028196	1.41865782661468	0.155998798132038	0.999193903136108	Tjap1	tight junction associated protein 1
ENSMUSG00000012405	36.0993427717814	0.0722361331128941	0.0726436341079767	0.205786227688822	0.351025109523488	0.725569510872919	0.999193903136108	Rpl15	ribosomal protein L15
ENSMUSG00000012422	138.128867793826	0.00750353337122612	0.0085361200340684	0.131749143890305	0.0569531850428842	0.954582487493432	0.999193903136108	Tmem167	transmembrane protein 167
ENSMUSG00000012483	28.84530925867	0.0763862558864319	0.0854861578775994	0.225826730673234	0.338251612901225	0.735173584113255	0.999193903136108	Rpa3	replication protein A3
ENSMUSG00000012519	23.017532269787	-0.0483650636358737	-0.0458808149458034	0.246161973691093	-0.196476583733305	0.844237158940118	0.999193903136108	Mlkl	mixed lineage kinase domain-like
ENSMUSG00000012535	35.5673603371136	0.207699159451523	0.142230501836073	0.441230702676242	0.470726896817797	0.637835774409113	0.999193903136108	Tnpo3	transportin 3
ENSMUSG00000012889	27.7674584397677	-0.260727131387725	-0.283157561368241	0.261481577583901	-0.997114725239358	0.318708826269071	0.999193903136108	Podnl1	podocan-like 1
ENSMUSG00000013160	166.536867437918	-0.0757849157307381	-0.0760337754877017	0.132158778362717	-0.573438379724898	0.566347910154049	0.999193903136108	Atp6v0d1	ATPase, H+ transporting, lysosomal V0 subunit D1
ENSMUSG00000013465	44.4280084525273	0.215105873648423	0.227290040316339	0.194842650209818	1.1039978845329	0.269594055355008	0.999193903136108	Nelfb	negative elongation factor complex member B
ENSMUSG00000013622	165.948296132504	-0.17815605678734	-0.178194447839151	0.116586666740796	-1.52809975418056	0.126487772510083	0.999193903136108	Atraid	all-trans retinoic acid induced differentiation factor
ENSMUSG00000013698	48.552335347549	0.00733294049724416	0.00672551540088988	0.204677346213241	0.035826830046958	0.971420439512225	0.999193903136108	Pea15a	phosphoprotein enriched in astrocytes 15A
ENSMUSG00000013822	84.8434792915226	-0.107925889730081	-0.111232094676998	0.165659174339429	-0.651493587122105	0.514727915421169	0.999193903136108	Elof1	elongation factor 1 homolog (ELF1, S. cerevisiae)
ENSMUSG00000013858	34.927873796931	0.328254903433466	0.36395424531511	0.367236241786083	0.893852147699181	0.371401003630168	0.999193903136108	Tmem259	transmembrane protein 259
ENSMUSG00000013921	21.1644171097769	0.253555423150388	0.262637623557724	0.26723595591984	0.948807290088031	0.34271863345542	0.999193903136108	Clip3	CAP-GLY domain containing linker protein 3
ENSMUSG00000013973	19.6359790361174	0.443801061183492	0.489757042180315	0.260909631828455	1.70097615052895	0.088947465696817	0.999193903136108	Dedd	death effector domain-containing
ENSMUSG00000014075	27.78637105048	-0.283438042228404	-0.316432326828473	0.23541060902587	-1.20401558536921	0.228583554711701	0.999193903136108	Tctex1d2	Tctex1 domain containing 2
ENSMUSG00000014077	21.1787453318272	-0.0689074670685966	-0.081550319035036	0.249250664229583	-0.276458509274529	0.782195923051757	0.999193903136108	Chp1	calcineurin-like EF hand protein 1
ENSMUSG00000014177	47.4053168375956	0.00692898556170782	0.0115877619070723	0.182707299913598	0.0379239667215516	0.969748304111135	0.999193903136108	Tvp23b	trans-golgi network vesicle protein 23B
ENSMUSG00000014195	32.4184816815273	0.26579755176905	0.287350452238226	0.251213984880206	1.05805236876362	0.290031567943856	0.999193903136108	Dnajc7	DnaJ (Hsp40) homolog, subfamily C, member 7
ENSMUSG00000014226	101.208283149038	0.336300177498725	0.348327026031274	0.176971975402337	1.90030187962903	0.0573935148361322	0.999193903136108	Cacybp	calcyclin binding protein
ENSMUSG00000014243	23.3603629883302	-0.445813605413371	-0.481839771831027	0.243329233394896	-1.83214157704539	0.0669303303567998	0.999193903136108	Zswim7	zinc finger SWIM-type containing 7
ENSMUSG00000014294	412.141221813987	-0.0937761763616397	-0.0954526454943772	0.125167416273365	-0.749205976712287	0.453733067393861	0.999193903136108	Ndufa2	NADH dehydrogenase (ubiquinone) 1 alpha subcomplex, 2
ENSMUSG00000014301	49.5992507596034	0.0494588642392949	0.0523367318505264	0.174781714732342	0.282975048705956	0.777195963857921	0.999193903136108	Pam16	presequence translocase-asssociated motor 16 homolog (S. cerevisiae)
ENSMUSG00000014313	546.071948944102	-0.144697424107094	-0.146043326898032	0.0875589705099351	-1.65257109881934	0.0984181840605951	0.999193903136108	Cox6c	cytochrome c oxidase subunit VIc
ENSMUSG00000014402	53.3032895805261	0.110605450964613	0.116807390707957	0.171993631735775	0.643078757325911	0.520172997551749	0.999193903136108	Tsg101	tumor susceptibility gene 101
ENSMUSG00000014504	63.5450590239187	-0.0386493530357562	-0.0397628476434783	0.171375483880755	-0.225524399176307	0.821571346425668	0.999193903136108	Srp19	signal recognition particle 19
ENSMUSG00000014551	59.9896319567661	0.0287719775411093	0.0277684557585505	0.184900191575723	0.155608154301594	0.876341897042081	0.999193903136108	Mrps25	mitochondrial ribosomal protein S25
ENSMUSG00000014554	52.4343256755177	-0.0473270787533277	-0.0487670637166902	0.22749559143665	-0.208035146766819	0.835201524504511	0.999193903136108	Dguok	deoxyguanosine kinase
ENSMUSG00000014599	36.6044431601403	0.170017231223763	0.181957777968459	0.200076181049676	0.849762477131397	0.395457155110843	0.999193903136108	Csf1	colony stimulating factor 1 (macrophage)
ENSMUSG00000014601	25.2555630173317	0.11149215829108	0.109878864435418	0.293807726925111	0.379473199898173	0.704336502079841	0.999193903136108	Strip1	striatin interacting protein 1
ENSMUSG00000014606	106.336684497376	-0.104149559988834	-0.122849089820308	0.252434892371246	-0.412579889453893	0.679914437910794	0.999193903136108	Slc25a11	solute carrier family 25 (mitochondrial carrier oxoglutarate carrier), member 11
ENSMUSG00000014633	46.0896545618917	-0.159236657444391	-0.173747915151804	0.191271909347581	-0.832514601791443	0.405118539676659	0.999193903136108	Cmc2	COX assembly mitochondrial protein 2
ENSMUSG00000014748	45.3708554206745	0.252637347441929	0.260868602234148	0.185437301252237	1.36238688621921	0.173075820102424	0.999193903136108	Tex261	testis expressed gene 261
ENSMUSG00000014769	774.91650384759	-0.0884951318242074	-0.0888972389133773	0.0702198764683413	-1.26025758339386	0.207576456088267	0.999193903136108	Psmb1	proteasome (prosome, macropain) subunit, beta type 1
ENSMUSG00000014771	29.1329952842225	0.15686964055109	0.166704099641404	0.217650088841119	0.720742368571245	0.471068039533302	0.999193903136108	Pdcd2	programmed cell death 2
ENSMUSG00000014856	111.959869585664	-0.281447548826754	-0.287468553864835	0.130790503401899	-2.15189590609579	0.0314055537732386	0.999193903136108	Tmem208	transmembrane protein 208
ENSMUSG00000014867	126.216373815183	-0.0579603162592773	-0.0600389089917977	0.146897326219019	-0.394563452930793	0.693165089927323	0.999193903136108	Surf4	surfeit gene 4
ENSMUSG00000014873	25.9673325308816	-0.357500343878302	-0.388509242426259	0.239837188762381	-1.49059595687846	0.136067606464435	0.999193903136108	Surf2	surfeit gene 2
ENSMUSG00000014959	124.40843290766	0.351185337757007	0.364770995916067	0.208054012142739	1.68795272987127	0.091420303321608	0.999193903136108	Gorasp2	golgi reassembly stacking protein 2
ENSMUSG00000014980	24.4645784119273	-0.213153967529893	-0.258410332141151	0.256565489477059	-0.830797501115021	0.406088034572337	0.999193903136108	Tsen15	tRNA splicing endonuclease 15 homolog (S. cerevisiae)
ENSMUSG00000015013	183.959881871682	-0.0298222707719182	-0.0289931456655906	0.131400231278923	-0.226957521167635	0.820456773444108	0.999193903136108	Trappc2l	trafficking protein particle complex 2-like
ENSMUSG00000015092	281.246776501657	0.000719644135711227	0.00067731573979988	0.13085536590608	0.00549953859918702	0.995612025179175	0.999193903136108	Edf1	endothelial differentiation-related factor 1
ENSMUSG00000015094	88.1427183097047	-0.15724769374933	-0.160896595893893	0.149011429254847	-1.05527270314545	0.291300621595681	0.999193903136108	Npdc1	neural proliferation, differentiation and control 1
ENSMUSG00000015095	39.7752503844715	0.0859581985627542	0.0929403562938296	0.248443829349231	0.345986450087778	0.729352897873921	0.999193903136108	Fbxw5	F-box and WD-40 domain protein 5
ENSMUSG00000015120	28.09945701388	0.092604339075342	0.0960672256703555	0.23690963579356	0.390884645806624	0.695882503755483	0.999193903136108	LOC102641751	SUMO-conjugating enzyme UBC9
ENSMUSG00000015126	71.6557463532796	0.179240044187888	0.18677822786864	0.1608509251715	1.11432398661544	0.265140220224367	0.999193903136108	Tsr3	TSR3 20S rRNA accumulation
ENSMUSG00000015149	66.6173498667326	-0.0213535427287105	-0.0223665619449674	0.205206711192485	-0.104058695764004	0.917122768855849	0.999193903136108	Sirt2	sirtuin 2
ENSMUSG00000015176	41.8649817950186	0.495293328728327	0.523863474978925	0.221694206801424	2.23412842344578	0.0254746242968407	0.999193903136108	Nolc1	nucleolar and coiled-body phosphoprotein 1
ENSMUSG00000015247	29.7300877058177	0.062852262933972	0.0747144022794718	0.221215819372779	0.284121918189121	0.776316950541893	0.999193903136108	Nipsnap3b	nipsnap homolog 3B (C. elegans)
ENSMUSG00000015289	63.0069009216827	-0.33013791459028	-0.341524625596601	0.168441209864695	-1.95995929295136	0.0500005484029789	0.999193903136108	Lage3	L antigen family, member 3
ENSMUSG00000015290	66.3229543648869	-0.241525982636774	-0.259285653703089	0.213096273274572	-1.13341251315817	0.257041061705698	0.999193903136108	Ubl4	ubiquitin-like 4
ENSMUSG00000015291	50.0782113119356	-0.192952383960008	-0.199029783294448	0.20407488119808	-0.945497960489925	0.344404711558755	0.999193903136108	Gdi1	guanosine diphosphate (GDP) dissociation inhibitor 1
ENSMUSG00000015312	24.6316394955816	0.0290045601345696	-0.0208225999764353	0.36665317680844	0.0791062561820465	0.936948107396653	0.999193903136108	Gadd45b	growth arrest and DNA-damage-inducible 45 beta
ENSMUSG00000015335	21.7255379666434	0.232813119651802	0.264937213029735	0.278586412655511	0.835694452692813	0.403326816818922	0.999193903136108	Zdhhc12	zinc finger, DHHC domain containing 12
ENSMUSG00000015341	25.6817323367273	0.20019817887582	0.223561390061844	0.25335587175881	0.790185668427705	0.429419344514531	0.999193903136108	Golga7	golgi autoantigen, golgin subfamily a, 7
ENSMUSG00000015461	34.2248284373204	-0.224563624411276	-0.239438341823268	0.243248446793785	-0.923186262322368	0.35591014669957	0.999193903136108	Atf6b	activating transcription factor 6 beta
ENSMUSG00000015478	67.140664327715	-0.027065640535436	-0.0233959124519442	0.155835865722966	-0.173680432356639	0.862116616507797	0.999193903136108	Rnf5	ring finger protein 5
ENSMUSG00000015488	33.480389707504	0.106032200835905	0.11270867159101	0.210489269736552	0.503741596750348	0.614442973466762	0.999193903136108	Cacfd1	calcium channel flower domain containing 1
ENSMUSG00000015536	36.9066623817357	-0.154341951346655	-0.161117249107469	0.193844248490806	-0.796216305349783	0.425906321890597	0.999193903136108	Mocs2	molybdenum cofactor synthesis 2
ENSMUSG00000015542	23.9351271810759	-0.0884391812076837	-0.0910397070891057	0.271830235583266	-0.325347108712612	0.744918380874726	0.999193903136108	Nat9	N-acetyltransferase 9 (GCN5-related, putative)
ENSMUSG00000015568	121.525266749714	0.135122051505128	0.13643418939163	0.211152403624174	0.639926655751593	0.522220283399712	0.999193903136108	Lpl	lipoprotein lipase
ENSMUSG00000015575	335.682839449512	-0.0571121618162532	-0.0569720974346827	0.0964445758886883	-0.592175985948338	0.553732748284398	0.999193903136108	Atp6v0e	ATPase, H+ transporting, lysosomal V0 subunit E
ENSMUSG00000015652	62.035034291587	0.228832991513355	0.238583541092765	0.184890861584256	1.23766523424996	0.215840215094659	0.999193903136108	Steap1	six transmembrane epithelial antigen of the prostate 1
ENSMUSG00000015656	246.760768720217	0.166520176647463	0.170265745857004	0.129971465429114	1.28120565616214	0.200121439952041	0.999193903136108	Hspa8	heat shock protein 8
ENSMUSG00000015668	85.2287419750989	-0.331501499325486	-0.343695624070305	0.16494705224328	-2.00974491400159	0.0444581936890512	0.999193903136108	Pdzd11	PDZ domain containing 11
ENSMUSG00000015671	178.59373431999	0.0614977452677719	0.0618521917230381	0.112255623342099	0.547836655633346	0.583804066830739	0.999193903136108	Psma2	proteasome (prosome, macropain) subunit, alpha type 2
ENSMUSG00000015672	24.1852642710144	-0.234122129719389	-0.261034720269183	0.247206332582785	-0.947071732642551	0.343602227658564	0.999193903136108	Mrpl32	mitochondrial ribosomal protein L32
ENSMUSG00000015714	107.897733103767	0.157028251118442	0.162995151183361	0.169509048849542	0.926370905766932	0.35425325859731	0.999193903136108	Cers2	ceramide synthase 2
ENSMUSG00000015733	476.260238957819	0.0184681655327636	0.0185469253269307	0.122820434964977	0.150367205083014	0.880474913613686	0.999193903136108	Capza2	capping protein (actin filament) muscle Z-line, alpha 2
ENSMUSG00000015748	21.2448327413744	-0.133034555999853	-0.158602079457248	0.27694312674038	-0.480367783687825	0.630965897991735	0.999193903136108	Prpf3	PRP3 pre-mRNA processing factor 3 homolog (yeast)
ENSMUSG00000015749	53.4830997029913	0.071755392975423	0.073256551776152	0.220290956583785	0.325730089369927	0.744628576699523	0.999193903136108	Anp32e	acidic (leucine-rich) nuclear phosphoprotein 32 family, member E
ENSMUSG00000015757	21.2597540528732	0.143322970117112	0.14907778755586	0.265390369199545	0.540045859800393	0.589165406253573	0.999193903136108	Ppil4	peptidylprolyl isomerase (cyclophilin)-like 4
ENSMUSG00000015759	90.9302708021218	0.0979099649880819	0.0967156197185841	0.184481873497751	0.530729459386564	0.595606268542126	0.999193903136108	Cnih1	cornichon homolog 1 (Drosophila)
ENSMUSG00000015766	25.0379759201712	0.0703497866014807	0.0736972237379255	0.243746627860758	0.288618502003107	0.772873335233042	0.999193903136108	Eps8	epidermal growth factor receptor pathway substrate 8
ENSMUSG00000015790	78.670586897312	0.0358124451745143	0.0376930733557068	0.14732809827017	0.243079531976592	0.807943786869073	0.999193903136108	Surf1	surfeit gene 1
ENSMUSG00000015804	185.824215128522	-0.0326024906254436	-0.035800176504879	0.196106671401063	-0.166248758354413	0.867961189676547	0.999193903136108	Med28	mediator complex subunit 28
ENSMUSG00000015806	51.5188387737268	0.057346258928323	0.0676262377310817	0.184473545612783	0.310864404637699	0.755903705653141	0.999193903136108	Qdpr	quinoid dihydropteridine reductase
ENSMUSG00000015837	182.147458576332	-0.00248684825248946	-0.00274832270564566	0.123124975530806	-0.0201977563184754	0.983885617720069	0.999193903136108	Sqstm1	sequestosome 1
ENSMUSG00000015839	33.821281336054	-0.31233279982597	-0.341164861602006	0.232708560351693	-1.34216291551089	0.179543177815522	0.999193903136108	Nfe2l2	nuclear factor, erythroid derived 2, like 2
ENSMUSG00000015869	89.4955946995911	-0.165138822880015	-0.172343173277131	0.181631421877185	-0.909197434966277	0.363245917938876	0.999193903136108	Prpsap1	phosphoribosyl pyrophosphate synthetase-associated protein 1
ENSMUSG00000015889	55.983002371144	0.179716317829586	0.185859755514305	0.19670274607107	0.913644173349025	0.3609038472532	0.999193903136108	Lta4h	leukotriene A4 hydrolase
ENSMUSG00000015932	112.406004247772	-0.131343550906854	-0.135582013782824	0.151787717049845	-0.86531080023901	0.386868224529782	0.999193903136108	Dstn	destrin
ENSMUSG00000015937	21.563972864034	-0.0754036773610714	-0.104553104674264	0.271071203631996	-0.278169264572414	0.780882427417338	0.999193903136108	H2afy	H2A histone family, member Y
ENSMUSG00000015943	54.5072986744281	0.0882094818972309	0.0974812408742048	0.215268899256168	0.409764170309908	0.681978951918387	0.999193903136108	Bola1	bolA-like 1 (E. coli)
ENSMUSG00000015961	21.3872895330337	0.0674100452301134	0.060571932532641	0.282927760655628	0.238258858282072	0.811680328901069	0.999193903136108	Adss	adenylosuccinate synthetase, non muscle
ENSMUSG00000015971	26.9951941832107	0.285935901256257	0.312183032259502	0.225630602462634	1.26727446603175	0.205057167285798	0.999193903136108	Actr8	ARP8 actin-related protein 8
ENSMUSG00000015994	52.4052821701892	-0.057077380648724	-0.0647226676333954	0.220342700488126	-0.259039126425701	0.795605051989296	0.999193903136108	Fnta	farnesyltransferase, CAAX box, alpha
ENSMUSG00000016256	235.319672414792	-0.153404163645779	-0.155073297306923	0.119456536433378	-1.28418392350873	0.199077608921711	0.999193903136108	Ctsz	cathepsin Z
ENSMUSG00000016257	35.9527104427381	0.0167177675215792	0.0147924315982535	0.220204198804396	0.0759193857898656	0.939483233738943	0.999193903136108	Slmo2	slowmo homolog 2 (Drosophila)
ENSMUSG00000016308	34.3000450731416	0.257970366112851	0.271954203998659	0.21695973699789	1.18902414651876	0.234430165199383	0.999193903136108	Ube2a	ubiquitin-conjugating enzyme E2A
ENSMUSG00000016319	206.033665339623	0.11939878334153	0.121489745518879	0.138749645746783	0.860533968925813	0.389494766931664	0.999193903136108	Slc25a5	solute carrier family 25 (mitochondrial carrier, adenine nucleotide translocator), member 5
ENSMUSG00000016344	75.306245049154	-0.351917037121424	-0.36058706790716	0.151784014224083	-2.31853821313408	0.0204200886631536	0.999193903136108	Ppdpf	pancreatic progenitor cell differentiation and proliferation factor homolog (zebrafish)RIKEN cDNA 2700038C09 gene
ENSMUSG00000016382	28.5334543233599	-0.257586154659501	-0.277003002553	0.234709861770242	-1.09746626203399	0.272437621234072	0.999193903136108	Pls3	plastin 3 (T-isoform)
ENSMUSG00000016427	105.969891568755	-0.173780153431264	-0.178186516407959	0.157906555011747	-1.10052526583419	0.271103327396518	0.999193903136108	Ndufa1	NADH dehydrogenase (ubiquinone) 1 alpha subcomplex, 1
ENSMUSG00000016481	25.4330899806077	-0.0952585605417607	-0.0999992092486784	0.257214591390223	-0.370346643349027	0.711124224172607	0.999193903136108	Cr1l	complement component (3b/4b) receptor 1-like
ENSMUSG00000016487	19.2539110024188	0.546199703981416	0.718154056934036	0.372210504353361	1.4674483863112	0.142254120068602	0.999193903136108	Ppfibp1	PTPRF interacting protein, binding protein 1 (liprin beta 1)
ENSMUSG00000016495	28.3268408517584	-0.188373048079587	-0.201022099536718	0.228163090367589	-0.825607015473464	0.409027054211917	0.999193903136108	Plgrkt	plasminogen receptor, C-terminal lysine transmembrane protein
ENSMUSG00000016503	62.24617532227	0.0989421847815527	0.0991845457660017	0.171125528932005	0.578184829575409	0.563139339828193	0.999193903136108	Gtf3a	general transcription factor III A
ENSMUSG00000016510	24.9452977713648	-0.000411643905682519	0.00496767952023195	0.241922698303727	-0.00170155139872701	0.998642359064668	0.999193903136108	Mtif3	mitochondrial translational initiation factor 3
ENSMUSG00000016534	154.989486850966	-0.0778498297463964	-0.0773718008926286	0.135866189775066	-0.572988981845159	0.566652154248516	0.999193903136108	Lamp2	lysosomal-associated membrane protein 2
ENSMUSG00000016541	204.555866872354	-0.115743362283361	-0.117150266309588	0.118527242860956	-0.976512736562507	0.32881043935883	0.999193903136108	Atxn10	ataxin 10
ENSMUSG00000016552	32.8469015666872	-0.127630101047529	-0.11967643486691	0.198788526549286	-0.642039574733129	0.520847487784376	0.999193903136108	Foxred2	FAD-dependent oxidoreductase domain containing 2
ENSMUSG00000016554	268.57413172361	0.107290462880692	0.108382915891947	0.1107412575376	0.968839123433861	0.332625462993831	0.999193903136108	Eif3d	eukaryotic translation initiation factor 3, subunit D
ENSMUSG00000016559	427.852033815271	-0.130026749101518	-0.137949648057219	0.169012768685667	-0.769330921637901	0.441696885176007	0.999193903136108	H3f3b	H3 histone, family 3B
ENSMUSG00000016619	30.3135205593406	0.245412515846057	0.261639574141801	0.23900723311941	1.02679953507284	0.304514868359744	0.999193903136108	Nup50	nucleoporin 50
ENSMUSG00000016637	73.6735280271244	-0.193369399823354	-0.197566262473589	0.147770632330206	-1.3085780088648	0.190677334147924	0.999193903136108	Ift27	intraflagellar transport 27
ENSMUSG00000016664	23.5671558776979	0.302893608491267	0.316657900030146	0.281382171638076	1.07644918200738	0.281726416690269	0.999193903136108	Pacsin2	protein kinase C and casein kinase substrate in neurons 2
ENSMUSG00000016757	33.8468101225576	0.19482985192182	0.202949728935094	0.203775199004441	0.956101885183653	0.339020762462037	0.999193903136108	Ttll12	tubulin tyrosine ligase-like family, member 12
ENSMUSG00000016831	29.8502841509832	0.02367494142504	0.0258422868638301	0.235462036676117	0.100546745281089	0.919910273469171	0.999193903136108	Tox4	TOX high mobility group box family member 4
ENSMUSG00000016833	110.266048195155	-0.0654620557463819	-0.0693131353946657	0.19957005967315	-0.328015414003452	0.742900008144928	0.999193903136108	Mrps18c	mitochondrial ribosomal protein S18C
ENSMUSG00000016921	46.7357556542469	-0.196171786554557	-0.21388522616546	0.210728230127483	-0.930923144164785	0.351893321541048	0.999193903136108	Srsf6	serine/arginine-rich splicing factor 6
ENSMUSG00000016946	19.4105794953739	0.125949392693358	0.139354015537647	0.306966727778141	0.410303076183513	0.681583635787834	0.999193903136108	Kctd5	potassium channel tetramerisation domain containing 5
ENSMUSG00000017002	25.7142545458821	-0.328148866724823	-0.387554648098444	0.256194071155123	-1.28086050252947	0.200242668235143	0.999193903136108	Slpi	secretory leukocyte peptidase inhibitor
ENSMUSG00000017009	31.6565519519384	0.132460786223364	0.134505860441436	0.389077695579764	0.340448161712236	0.733519054572807	0.999193903136108	Sdc4	syndecan 4
ENSMUSG00000017144	28.9356427881342	0.260919167161276	0.283560607512642	0.294197893909333	0.886883191766448	0.375141791888314	0.999193903136108	Rnd3	Rho family GTPase 3
ENSMUSG00000017188	307.872029205199	-0.0759361602204589	-0.077285231990907	0.120578027633389	-0.629767808537545	0.528846510310342	0.999193903136108	Coa3	cytochrome C oxidase assembly factor 3
ENSMUSG00000017221	37.2532215317887	0.0643173510762792	0.0529715694773779	0.229977892409108	0.279667538486112	0.779732585413399	0.999193903136108	Psmd3	proteasome (prosome, macropain) 26S subunit, non-ATPase, 3
ENSMUSG00000017264	27.1369356654337	-0.141508975176831	-0.151729701879808	0.249772959524468	-0.566550420214596	0.571019667908121	0.999193903136108	Exosc10	exosome component 10
ENSMUSG00000017286	32.647193699723	-0.0281352321059042	-0.0289410562269396	0.217424729518708	-0.129402171354585	0.897039429635392	0.999193903136108	Glod4	glyoxalase domain containing 4
ENSMUSG00000017288	22.8347045290061	-0.536562909202489	-0.589402786977743	0.240911441956175	-2.22722052902782	0.0259325387569022	0.999193903136108	Vps53	vacuolar protein sorting 53 (yeast)
ENSMUSG00000017390	27.9199358476467	0.212314590447573	0.239808622959902	0.234744832389856	0.904448410156986	0.365757678353249	0.999193903136108	Aldoc	aldolase C, fructose-bisphosphate
ENSMUSG00000017404	87.7533879125662	-0.0739817909865432	-0.0888919390527741	0.202829905688126	-0.364747943532049	0.715299566737965	0.999193903136108	Rpl19	ribosomal protein L19
ENSMUSG00000017421	36.8211997079449	-0.236809367599031	-0.264304712939208	0.241684907688379	-0.979826874023784	0.327171584172928	0.999193903136108	Zfp207	zinc finger protein 207
ENSMUSG00000017428	101.294239468818	-0.0118750620719198	-0.0119096403393607	0.152768087531973	-0.0777326093673485	0.938040754051991	0.999193903136108	Psmd11	proteasome (prosome, macropain) 26S subunit, non-ATPase, 11
ENSMUSG00000017466	88.73099158818	0.14252242508768	0.134712380170647	0.261762143470319	0.544473021187041	0.586116008758219	0.999193903136108	Timp2	tissue inhibitor of metalloproteinase 2
ENSMUSG00000017493	257.409926365932	0.335303072103101	0.366676771817114	0.300641550928802	1.11529185193203	0.264725375932198	0.999193903136108	Igfbp4	insulin-like growth factor binding protein 4
ENSMUSG00000017615	34.3163252794814	-0.279853566141047	-0.301703031366379	0.21683959810312	-1.29060175627129	0.196841806702964	0.999193903136108	Tnfaip1	tumor necrosis factor, alpha-induced protein 1 (endothelial)
ENSMUSG00000017664	35.4987982168539	-0.185395484860611	-0.191526480267904	0.208274931607642	-0.890147860952692	0.373386496649612	0.999193903136108	Slc35c2	solute carrier family 35, member C2
ENSMUSG00000017677	19.1212747627525	0.2042237613308	0.229641432969158	0.253359567471051	0.806062953806291	0.420206550960124	0.999193903136108	Wsb1	WD repeat and SOCS box-containing 1
ENSMUSG00000017707	108.718086259373	-0.123524947849085	-0.122536111914749	0.124291391974162	-0.993833489890954	0.320303938783941	0.999193903136108	Serinc3	serine incorporator 3
ENSMUSG00000017716	59.4187121503917	0.408341143814464	0.397185700778778	0.280466664827592	1.45593467967211	0.145410677658564	0.999193903136108	Birc5	baculoviral IAP repeat-containing 5
ENSMUSG00000017760	379.349199156545	0.105505296068695	0.107696307009159	0.103151328524006	1.02282052571084	0.30639271133698	0.999193903136108	Ctsa	cathepsin A
ENSMUSG00000017774	30.5053753569259	0.0880210241421543	0.101640304301186	0.26557975499074	0.331429721159369	0.740319918050911	0.999193903136108	Myo1c	myosin IC
ENSMUSG00000017778	46.6262675404148	0.0537491176254219	0.0526516133460343	0.193351965670509	0.277985886717158	0.781023192706001	0.999193903136108	Cox7c	cytochrome c oxidase subunit VIIc
ENSMUSG00000017781	27.706798544807	0.164685020826391	0.170002354797952	0.338484964299106	0.486535705263602	0.626587396417242	0.999193903136108	Pitpna	phosphatidylinositol transfer protein, alpha
ENSMUSG00000017801	53.5130339178236	-0.0860498531950395	-0.0891450428391354	0.192135298156763	-0.447860721171764	0.654253717512832	0.999193903136108	Mlx	MAX-like protein X
ENSMUSG00000017837	43.5504175123547	-0.106937245740468	-0.106223678448941	0.190239263846578	-0.562119741099868	0.574034439046445	0.999193903136108	Nkiras2	NFKB inhibitor interacting Ras-like protein 2
ENSMUSG00000017858	21.890770909256	0.318507684744763	0.349174107003051	0.245987455329145	1.29481271440684	0.195384844839053	0.999193903136108	Ift52	intraflagellar transport 52
ENSMUSG00000017969	61.5404173096569	-0.25034529203968	-0.26954840434124	0.18174361929116	-1.37746399579849	0.168368838914849	0.999193903136108	Ptgis	prostaglandin I2 (prostacyclin) synthase
ENSMUSG00000017999	23.4047948249305	0.051817299860171	0.0468440863706639	0.253545558293428	0.204370765589207	0.838063773725576	0.999193903136108	Ddx27	DEAD (Asp-Glu-Ala-Asp) box polypeptide 27
ENSMUSG00000018040	86.3504303668302	-0.0682438549263523	-0.074164255267529	0.188754218592912	-0.361548766618745	0.717689256319673	0.999193903136108	Rrp7a	ribosomal RNA processing 7 homolog A (S. cerevisiae)
ENSMUSG00000018042	720.916584208578	0.104737767239289	0.10642769246291	0.138826202385224	0.754452440819895	0.450577592784466	0.999193903136108	Cyb5r3	cytochrome b5 reductase 3
ENSMUSG00000018102	45.2628450524629	0.00727027847189897	0.0173240915102835	0.18404304191076	0.0395031422889882	0.968489248289633	0.999193903136108	Hist1h2bc	histone cluster 1, H2bc
ENSMUSG00000018167	25.3184497529342	0.458396575495829	0.497647632355167	0.227341820638507	2.01633194547482	0.0437652765854139	0.999193903136108	Stard3	START domain containing 3
ENSMUSG00000018171	104.232027720717	0.215849827594267	0.224191988273894	0.147767688790851	1.46073765760645	0.14408745036962	0.999193903136108	Vmp1	vacuole membrane protein 1
ENSMUSG00000018189	27.7682792378717	0.0612517099940403	0.0643929945236722	0.243622979400858	0.251420084200089	0.801489341355914	0.999193903136108	Uchl5	ubiquitin carboxyl-terminal esterase L5
ENSMUSG00000018196	41.6837686240173	-0.133944037625458	-0.139908492352607	0.209507344960981	-0.639328600390616	0.522609186500286	0.999193903136108	Glrx2	glutaredoxin 2 (thioltransferase)
ENSMUSG00000018217	120.578134516323	-0.265638806606141	-0.269300898576898	0.120496833533669	-2.20452935414205	0.0274871379033049	0.999193903136108	Pmp22	peripheral myelin protein 22
ENSMUSG00000018286	590.778200922869	-0.0698960102342743	-0.0736808726456065	0.156447189880516	-0.44677063415237	0.655040676202661	0.999193903136108	Psmb6	proteasome (prosome, macropain) subunit, beta type 6
ENSMUSG00000018287	100.751602202188	-0.18377889224426	-0.188310103521467	0.135115999385576	-1.36015640693902	0.173780434247836	0.999193903136108	Spag7	sperm associated antigen 7
ENSMUSG00000018322	19.4547542495532	-0.117513459888472	-0.132793013207546	0.265127205013867	-0.443234257617305	0.657596302363351	0.999193903136108	Tomm34	translocase of outer mitochondrial membrane 34
ENSMUSG00000018326	127.745221471596	-0.234665940331009	-0.240578889914993	0.125799349507334	-1.86539867853076	0.0621255424646877	0.999193903136108	Ywhab	tyrosine 3-monooxygenase/tryptophan 5-monooxygenase activation protein, beta polypeptide
ENSMUSG00000018340	40.5619859618043	0.0308244863247507	0.0380552823191949	0.20401345354024	0.151090458937164	0.879904358763677	0.999193903136108	Anxa6	annexin A6
ENSMUSG00000018395	30.5987237962625	0.121214584181433	0.136644454837594	0.234510172675233	0.516884119774626	0.605237053759103	0.999193903136108	Kif3a	kinesin family member 3A
ENSMUSG00000018398	33.2458755124949	0.36701223534297	0.391311618377088	0.231236714955567	1.5871711177591	0.112473894253914	0.999193903136108	Sept8	septin 8
ENSMUSG00000018442	24.2332987278067	-0.0888270828549283	-0.0968888870182992	0.243140836364043	-0.365331814199782	0.714863732894648	0.999193903136108	Derl2	Der1-like domain family, member 2
ENSMUSG00000018446	207.836573298324	0.138426223885125	0.140992010081612	0.12594394452701	1.09910980162638	0.271720175112276	0.999193903136108	C1qbp	complement component 1, q subcomponent binding protein
ENSMUSG00000018449	32.6234175012378	0.0941305982480149	0.10534328846435	0.219344096036717	0.429145803095871	0.66781712130749	0.999193903136108	Rpain	RPA interacting protein
ENSMUSG00000018501	49.0289830908697	0.00459557603787512	-0.0225611869788653	0.314156477709681	0.0146283026578939	0.98832871941085	0.999193903136108	Ncor1	nuclear receptor co-repressor 1
ENSMUSG00000018565	87.8580189373689	0.0115751371976407	0.0123671471696618	0.156254723910827	0.0740786384432545	0.940947812603758	0.999193903136108	Elp5	elongator acetyltransferase complex subunit 5
ENSMUSG00000018567	747.24437471659	0.0174656768861978	0.0179797472188094	0.0989350599130779	0.176536779798211	0.859872256297814	0.999193903136108	Gabarap	gamma-aminobutyric acid receptor associated protein
ENSMUSG00000018572	72.4411394736942	0.224220823108515	0.235511193766058	0.198412606309734	1.13007347304583	0.258445266346829	0.999193903136108	Phf23	PHD finger protein 23
ENSMUSG00000018574	78.1958183966179	0.0351762725717068	0.0368338558229014	0.171599847610828	0.204990115442779	0.837579847777459	0.999193903136108	Acadvl	acyl-Coenzyme A dehydrogenase, very long chain
ENSMUSG00000018583	83.9541363433677	0.129164610482716	0.134186507105914	0.249469707894677	0.517756691073884	0.604628038823462	0.999193903136108	G3bp1	GTPase activating protein (SH3 domain) binding protein 1
ENSMUSG00000018585	246.888831984869	-0.202813474733749	-0.206083979461037	0.122681543716934	-1.65317022095602	0.0982962252411299	0.999193903136108	Atox1	ATX1 (antioxidant protein 1) homolog 1 (yeast)
ENSMUSG00000018593	688.258606683147	-0.280443405665435	-0.294893486732921	0.179912422413354	-1.55877733123457	0.119049091312421	0.999193903136108	Sparc	secreted acidic cysteine rich glycoprotein
ENSMUSG00000018666	51.5058426211134	-0.290760532535941	-0.310307140071279	0.213317771585273	-1.36303942411901	0.172870086053014	0.999193903136108	Cbx1	chromobox 1
ENSMUSG00000018669	106.790701765587	-0.0234770565403424	-0.0226303016154402	0.158539576148471	-0.148083255365564	0.882277064028244	0.999193903136108	Cdk5rap3	CDK5 regulatory subunit associated protein 3
ENSMUSG00000018672	48.1367131839857	-0.118157793763669	-0.122053378248487	0.190438099632892	-0.620452493442444	0.534959921565331	0.999193903136108	Copz2	coatomer protein complex, subunit zeta 2
ENSMUSG00000018677	144.688532567932	-0.136565508875477	-0.139783466078573	0.133833885616862	-1.02041055033278	0.307533792309962	0.999193903136108	Slc25a39	solute carrier family 25, member 39
ENSMUSG00000018697	45.1894477842897	-0.104877215487931	-0.114878169755644	0.211974661522772	-0.494762981266345	0.620767438139256	0.999193903136108	Aatf	apoptosis antagonizing transcription factor
ENSMUSG00000018736	44.754581754923	0.115595740522316	0.125124147015309	0.196292929714636	0.588894060985109	0.555932342019356	0.999193903136108	Ndel1	nuclear distribution gene E-like homolog 1 (A. nidulans)
ENSMUSG00000018761	24.8247319713401	-0.0106040672382855	-0.031022033915022	0.237578037994359	-0.0446340382629867	0.964399011075387	0.999193903136108	Mpdu1	mannose-P-dolichol utilization defect 1
ENSMUSG00000018770	285.258660103485	-0.0405232712340144	-0.0420273502013477	0.134185095243024	-0.301995323404751	0.762655627999293	0.999193903136108	Atp5g3	ATP synthase, H+ transporting, mitochondrial F0 complex, subunit C3 (subunit 9)
ENSMUSG00000018821	98.5463604917554	-0.0958706621686905	-0.100617974313228	0.170427494309697	-0.562530491673347	0.573754634859165	0.999193903136108	Avpi1	arginine vasopressin-induced 1
ENSMUSG00000018848	101.29503117424	0.199669227689529	0.203574781108604	0.132793585812065	1.5036059646142	0.132682854443753	0.999193903136108	Rars	arginyl-tRNA synthetase
ENSMUSG00000018858	96.658647565322	-0.339828487687746	-0.353065842252866	0.16867942985312	-2.01464095523477	0.0439422829647889	0.999193903136108	Ict1	immature colon carcinoma transcript 1
ENSMUSG00000018899	19.5006065180545	0.0905117676931548	0.103544888371471	0.252961751408182	0.35780811600685	0.72048691646625	0.999193903136108	Irf1	interferon regulatory factor 1
ENSMUSG00000018932	43.5583369584867	-0.242509973123269	-0.262475077258622	0.21125340079005	-1.14795772383463	0.250986016707296	0.999193903136108	Map2k3	mitogen-activated protein kinase kinase 3
ENSMUSG00000018965	40.4089833031801	0.316236804807644	0.333975230915243	0.200949319960869	1.57371423237076	0.115553529994142	0.999193903136108	Ywhah	tyrosine 3-monooxygenase/tryptophan 5-monooxygenase activation protein, eta polypeptide
ENSMUSG00000019054	293.513561234587	-0.075259941358994	-0.0756769885450548	0.100989062416825	-0.745228637219781	0.45613351357978	0.999193903136108	Fis1	fission 1 (mitochondrial outer membrane) homolog (yeast)
ENSMUSG00000019055	41.8142023766837	0.181645151881467	0.191058937135076	0.231505789540985	0.784624662051092	0.432673666014785	0.999193903136108	Plod1	procollagen-lysine, 2-oxoglutarate 5-dioxygenase 1
ENSMUSG00000019087	140.166495382082	-0.0861938326491738	-0.0862303434598713	0.146383240198124	-0.588823095680312	0.55597995105308	0.999193903136108	Atp6ap1	ATPase, H+ transporting, lysosomal accessory protein 1
ENSMUSG00000019139	29.8825117837358	0.0319448695057317	0.0388830059578829	0.221267454613809	0.144372201332035	0.885206566939773	0.999193903136108	Isyna1	myo-inositol 1-phosphate synthase A1
ENSMUSG00000019158	34.2562050239922	-0.225755997449405	-0.239684468095332	0.219652031972315	-1.02778925112725	0.304048973561951	0.999193903136108	Tmem160	transmembrane protein 160
ENSMUSG00000019173	36.39146897893	-0.150793629227798	-0.165709259960047	0.231302097367646	-0.651933687346195	0.514443951897186	0.999193903136108	Rab5c	RAB5C, member RAS oncogene family
ENSMUSG00000019179	473.298279822048	0.0143111733881573	0.0123173568847788	0.16738982873774	0.0854960752160124	0.931867015572578	0.999193903136108	Mdh2	malate dehydrogenase 2, NAD (mitochondrial)
ENSMUSG00000019188	160.018181972634	-0.000698284220222926	-0.000976963065748225	0.115172144445025	-0.00606296100144458	0.995162486661641	0.999193903136108	H13	histocompatibility 13
ENSMUSG00000019210	153.495939643433	-0.207633591042409	-0.210076971817216	0.112852670350546	-1.83986422649506	0.0657881732088483	0.999193903136108	Atp6v1e1	ATPase, H+ transporting, lysosomal V1 subunit E1
ENSMUSG00000019261	41.6003709570526	-0.199439771272087	-0.216622188786691	0.255806371237692	-0.779651305427298	0.435596148214516	0.999193903136108	Map1s	microtubule-associated protein 1S
ENSMUSG00000019278	36.2793378875608	-0.16647490531329	-0.161882523467175	0.203917196544373	-0.816384827441785	0.41428007166124	0.999193903136108	Dpep1	dipeptidase 1 (renal)
ENSMUSG00000019359	73.470707616833	-0.0453786531008239	-0.0421437017365488	0.17277216379299	-0.26265025629473	0.792820160608911	0.999193903136108	Gdpd2	glycerophosphodiester phosphodiesterase domain containing 2
ENSMUSG00000019362	566.008982860597	-0.0491613309508004	-0.05316973790094	0.173896037042878	-0.282705297871041	0.777402754742253	0.999193903136108	D8Ertd738e	DNA segment, Chr 8, ERATO Doi 738, expressed
ENSMUSG00000019373	61.1405551434816	0.0281747539056729	0.0248239532929606	0.172498763829919	0.163333077177601	0.870256191761158	0.999193903136108	Cops3	COP9 (constitutive photomorphogenic) homolog, subunit 3 (Arabidopsis thaliana)
ENSMUSG00000019428	119.41874880703	0.133247351245097	0.136672303154556	0.131117502559488	1.01624381676003	0.309513295621958	0.999193903136108	Fkbp8	FK506 binding protein 8
ENSMUSG00000019432	40.8726551859388	-0.469618894860635	-0.512078870256082	0.223887478538846	-2.09756658981335	0.0359434490486566	0.999193903136108	Ddx39b	DEAD (Asp-Glu-Ala-Asp) box polypeptide 39B
ENSMUSG00000019433	94.9901687106664	0.18812690718544	0.195402176614214	0.181616881426475	1.03584482735213	0.30027454056748	0.999193903136108	Gipc1	GIPC PDZ domain containing family, member 1
ENSMUSG00000019437	31.6740535131541	0.0318267837355083	0.0378037741048123	0.228948059248373	0.13901311869598	0.889439782484031	0.999193903136108	Tlcd1	TLC domain containing 1
ENSMUSG00000019461	47.4994145964637	-0.0549805391504005	-0.0550082336391266	0.223092181911571	-0.246447628416641	0.805335740748709	0.999193903136108	Plscr3	phospholipid scramblase 3
ENSMUSG00000019467	35.6274593624282	0.00517136344853234	0.00499736127716786	0.207586914136555	0.0249117988484116	0.98012531603555	0.999193903136108	Arhgef25	Rho guanine nucleotide exchange factor (GEF) 25
ENSMUSG00000019470	34.1368151162757	-0.0135161837021282	-0.0162765664702771	0.223607615837369	-0.0604459899610867	0.951800430903057	0.999193903136108	Xab2	XPA binding protein 2
ENSMUSG00000019471	75.6482635967299	-0.0132384847032421	-0.0144482534382616	0.168619295194164	-0.0785110902521451	0.93742150870919	0.999193903136108	Cdc37	cell division cycle 37
ENSMUSG00000019487	39.2523248189949	-0.0390656366408932	-0.0404382855818839	0.211154928941227	-0.185009352311955	0.853221700122492	0.999193903136108	Trip10	thyroid hormone receptor interactor 10
ENSMUSG00000019494	382.919911352934	-0.0576048241707477	-0.0609465181687064	0.169841430243039	-0.339168270594028	0.734482970486643	0.999193903136108	Cops6	COP9 (constitutive photomorphogenic) homolog, subunit 6 (Arabidopsis thaliana)
ENSMUSG00000019505	1311.11742910397	0.0543414461888888	0.0544040478031778	0.180053881356034	0.301806580228256	0.762799514354798	0.999193903136108	Ubb	ubiquitin B
ENSMUSG00000019528	125.372016982139	-0.162474819075277	-0.165213404002963	0.151508734972639	-1.07237922027808	0.283549737414589	0.999193903136108	Gyg	glycogenin
ENSMUSG00000019539	210.252737719651	-0.0580595455469677	-0.0588820663882294	0.13705329393583	-0.423627509267686	0.67183748971603	0.999193903136108	Rcn3	reticulocalbin 3, EF-hand calcium binding domain
ENSMUSG00000019578	77.6536232232014	-0.0576628255765441	-0.0586401369165956	0.157665434686899	-0.365729024190078	0.714567286181821	0.999193903136108	Ubxn6	UBX domain protein 6
ENSMUSG00000019579	202.560343288678	-0.112420330818249	-0.113364758490423	0.101669405900195	-1.10574395338366	0.268837359821822	0.999193903136108	Mydgf	myeloid derived growth factor
ENSMUSG00000019659	52.3529043331996	-0.21039182508887	-0.2273026045984	0.229159714999129	-0.918101268757776	0.358565850688798	0.999193903136108	Ccdc12	coiled-coil domain containing 12
ENSMUSG00000019689	21.6834732143285	-0.243604265370748	-0.272312856285143	0.249827151859912	-0.975091232306676	0.329515007332668	0.999193903136108	1110001J03Rik	RIKEN cDNA 1110001J03 gene
ENSMUSG00000019710	95.3795056461656	-0.0778371149851755	-0.0793732626313998	0.147946158490057	-0.526117851112751	0.598806326403938	0.999193903136108	NA	NA
ENSMUSG00000019715	23.8258326327113	0.545866585994309	0.61888894415342	0.288471090984783	1.89227483464922	0.0584543720913514	0.999193903136108	Gle1	GLE1 RNA export mediator (yeast)
ENSMUSG00000019738	46.5786121381366	-0.113058334924137	-0.121749270391681	0.185306664122756	-0.610114781674782	0.541785775476563	0.999193903136108	Polr2i	polymerase (RNA) II (DNA directed) polypeptide I
ENSMUSG00000019782	41.0691371487043	0.00314790904199033	-0.00377223088174172	0.227020983406966	0.013866158954775	0.988936760375668	0.999193903136108	Rwdd1	RWD domain containing 1
ENSMUSG00000019794	27.1536178101639	-0.250709500008026	-0.276824399721596	0.226934939954001	-1.10476377088007	0.269261962725907	0.999193903136108	Katna1	katanin p60 (ATPase-containing) subunit A1
ENSMUSG00000019795	79.6217403752441	0.0398864701452906	0.0417481408097096	0.158915743153172	0.250991307430414	0.801820829791021	0.999193903136108	Pcmt1	protein-L-isoaspartate (D-aspartate) O-methyltransferase 1
ENSMUSG00000019797	62.1772650044585	-0.0557169809806982	-0.056175352230563	0.176340931403221	-0.315961702920213	0.752031576785498	0.999193903136108	1700021F05Rik	RIKEN cDNA 1700021F05 gene
ENSMUSG00000019804	233.086633463784	-0.110492785118683	-0.111943961583952	0.096523670840232	-1.14472216148486	0.252324268189883	0.999193903136108	Snx3	sorting nexin 3
ENSMUSG00000019810	28.8207126587633	0.121401107567953	0.14446664000334	0.217939896902203	0.557039391564131	0.577500515775294	0.999193903136108	Fuca2	fucosidase, alpha-L- 2, plasma
ENSMUSG00000019814	20.0243458400852	-0.0471158679322462	-0.0672572408891967	0.2810082898359	-0.167667181490483	0.866845116010221	0.999193903136108	Ltv1	LTV1 homolog (S. cerevisiae)
ENSMUSG00000019818	55.6269395353146	-0.100094722804576	-0.101410461936158	0.176236996007141	-0.567955225476722	0.570065371161952	0.999193903136108	Cd164	CD164 antigen
ENSMUSG00000019822	29.8606343941675	-0.155517794082	-0.159900986675415	0.247417211322121	-0.628564978365739	0.529633894241672	0.999193903136108	Smpd2	sphingomyelin phosphodiesterase 2, neutral
ENSMUSG00000019823	23.561522837652	0.133593810586617	0.124341545361169	0.280174822367582	0.476823040192188	0.633488137650431	0.999193903136108	Mical1	microtubule associated monooxygenase, calponin and LIM domain containing 1
ENSMUSG00000019837	64.634948240178	-0.110797079915764	-0.120484239529275	0.206491893406047	-0.536568666634733	0.591565592510716	0.999193903136108	Gtf3c6	general transcription factor IIIC, polypeptide 6, alpha
ENSMUSG00000019853	20.240509314264	0.314342000915488	0.338382930123014	0.28877378707006	1.08854063280759	0.276356508889639	0.999193903136108	Hebp2	heme binding protein 2
ENSMUSG00000019868	38.4086084105747	-0.134014348675395	-0.145644386242096	0.202066133561205	-0.663220235442388	0.507189513405768	0.999193903136108	Vta1	Vps20-associated 1 homolog (S. cerevisiae)
ENSMUSG00000019877	43.9457735085537	0.0993545866594038	0.10673900328554	0.179289961432551	0.554155881709981	0.579472168805309	0.999193903136108	Serinc1	serine incorporator 1
ENSMUSG00000019897	58.1418054685469	-0.0587594616563882	-0.0600183382374262	0.175141066641931	-0.335497909102722	0.737249521711671	0.999193903136108	Ccdc59	coiled-coil domain containing 59
ENSMUSG00000019907	27.684757216936	0.0919600365415761	0.117544622846927	0.30304059057434	0.303457818529486	0.761540988710659	0.999193903136108	Ppp1r12a	protein phosphatase 1, regulatory (inhibitor) subunit 12A
ENSMUSG00000019916	123.684116126641	-0.0944486217690408	-0.0956080781982001	0.124749119052429	-0.757108526989648	0.448984845900057	0.999193903136108	P4ha1	procollagen-proline, 2-oxoglutarate 4-dioxygenase (proline 4-hydroxylase), alpha 1 polypeptide
ENSMUSG00000019920	38.9985522174105	0.37736976384356	0.412762621345747	0.271050443082726	1.3922492048035	0.163846947346085	0.999193903136108	Lims1	LIM and senescent cell antigen-like domains 1
ENSMUSG00000019923	135.032635755358	-0.0315024663752458	-0.0318556158002319	0.13193554796884	-0.238771634030624	0.811282666865386	0.999193903136108	Zwint	ZW10 interactor
ENSMUSG00000019929	175.025484501766	-0.260125968951676	-0.26171514044952	0.112008002354578	-2.32238736057634	0.0202120873192681	0.999193903136108	Dcn	decorin
ENSMUSG00000019942	50.1797036797294	0.419651895870405	0.433940297964594	0.234099026684066	1.79262554746439	0.0730328185851069	0.999193903136108	Cdk1	cyclin-dependent kinase 1
ENSMUSG00000019943	44.1974260737142	0.25978874749994	0.300840923377041	0.333661689837574	0.778599268098191	0.436215810357976	0.999193903136108	Atp2b1	ATPase, Ca++ transporting, plasma membrane 1
ENSMUSG00000019969	29.3783588001147	-0.119357920370283	-0.130642817984009	0.25256594878951	-0.472581204799529	0.636511994337157	0.999193903136108	Psen1	presenilin 1
ENSMUSG00000019970	69.1248767736867	-0.160860614948789	-0.174567198789778	0.176835161426183	-0.909664196031163	0.36299963182366	0.999193903136108	Sgk1	serum/glucocorticoid regulated kinase 1
ENSMUSG00000019975	23.904072303226	-0.0180782866904817	-0.0182848245238664	0.260543898267023	-0.0693867206667564	0.944681798815955	0.999193903136108	Ikbip	IKBKB interacting protein
ENSMUSG00000019977	42.8840661240971	0.0714165277398685	0.0771003044249234	0.228054265964903	0.313155851032663	0.754162258400953	0.999193903136108	Hbs1l	Hbs1-like (S. cerevisiae)
ENSMUSG00000019997	24.6825283675157	0.0832013889793092	0.0913401549149833	0.308593366184771	0.269614962913662	0.787456487775248	0.999193903136108	Ctgf	connective tissue growth factor
ENSMUSG00000020009	22.9352167472016	-0.180510390953871	-0.183378867960968	0.253611189600486	-0.711760357412577	0.476613184808951	0.999193903136108	Ifngr1	interferon gamma receptor 1
ENSMUSG00000020018	93.3249137884085	-0.00701625017902762	-0.011537117086262	0.173112756856733	-0.0405299430638392	0.967670635534749	0.999193903136108	Snrpf	small nuclear ribonucleoprotein polypeptide F
ENSMUSG00000020022	153.145243648937	-0.214392812888491	-0.226145011244689	0.196339040857246	-1.09195202315556	0.274854189541733	0.999193903136108	Ndufa12	NADH dehydrogenase (ubiquinone) 1 alpha subcomplex, 12
ENSMUSG00000020048	368.504602712495	0.0181450181727238	0.0178067298482204	0.134040055650937	0.135370118168083	0.892319248879514	0.999193903136108	Hsp90b1	heat shock protein 90, beta (Grp94), member 1
ENSMUSG00000020056	80.2847352007387	-0.169274696070229	-0.171562593899835	0.145528058690052	-1.16317566243877	0.244758238786072	0.999193903136108	Ccdc53	coiled-coil domain containing 53
ENSMUSG00000020069	24.1090667966528	0.0422831443028777	0.0363078021701107	0.254585886430796	0.166085971597532	0.868089293871264	0.999193903136108	Hnrnph3	heterogeneous nuclear ribonucleoprotein H3
ENSMUSG00000020075	22.4013255124047	0.407441753620998	0.462026425640136	0.312336811340728	1.30449482362333	0.192064923295812	0.999193903136108	Ddx21	DEAD (Asp-Glu-Ala-Asp) box polypeptide 21
ENSMUSG00000020076	31.5886242038739	0.0246026819792067	0.0272799712235052	0.237149288892835	0.103743435597331	0.917372955984236	0.999193903136108	Ddx50	DEAD (Asp-Glu-Ala-Asp) box polypeptide 50
ENSMUSG00000020078	33.8485413916479	-0.195365800846992	-0.202119871154125	0.208688875754924	-0.936158193100919	0.349191744740429	0.999193903136108	Vps26a	vacuolar protein sorting 26 homolog A (yeast)
ENSMUSG00000020085	21.8829701302492	-0.27654808593287	-0.295069524211301	0.261268370217555	-1.05848283779086	0.289835371020966	0.999193903136108	Aifm2	apoptosis-inducing factor, mitochondrion-associated 2
ENSMUSG00000020088	135.526295148868	-0.10271488356592	-0.104623099709382	0.139978156146287	-0.733792231543442	0.463075375898524	0.999193903136108	Sar1a	SAR1 gene homolog A (S. cerevisiae)
ENSMUSG00000020089	50.3732045527791	-0.0495708449925012	-0.067292551884367	0.214764293505485	-0.230815114483801	0.817458438600753	0.999193903136108	Ppa1	pyrophosphatase (inorganic) 1
ENSMUSG00000020097	22.0892083178616	0.129988178007227	0.150382614281918	0.2546381732899	0.510481898011568	0.609713893372038	0.999193903136108	Sgpl1	sphingosine phosphate lyase 1
ENSMUSG00000020107	130.722668191531	0.0277813237283737	0.0272928422082339	0.133574143106908	0.207984293083868	0.835241231491746	0.999193903136108	Anapc16	anaphase promoting complex subunit 16
ENSMUSG00000020108	23.5924577686239	-0.0559379729304497	-0.0479753205624816	0.240463499312263	-0.23262562962959	0.816052123656602	0.999193903136108	Ddit4	DNA-damage-inducible transcript 4
ENSMUSG00000020111	45.5591679726669	-0.235372289625263	-0.246144991797979	0.205803644472145	-1.14367405994659	0.252758835023888	0.999193903136108	Micu1	mitochondrial calcium uptake 1
ENSMUSG00000020116	36.0498974829748	-0.0342443647338997	-0.0576880273233801	0.276298869518129	-0.12393957598749	0.901363117401354	0.999193903136108	Pno1	partner of NOB1 homolog (S. cerevisiae)
ENSMUSG00000020130	42.2979697717182	-0.105729496698071	-0.141265005844324	0.308796942841012	-0.342391656229923	0.732056166839675	0.999193903136108	Tbc1d15	TBC1 domain family, member 15
ENSMUSG00000020133	104.312949618627	0.0143516436518406	0.0146925674858988	0.182598066133074	0.078596909352706	0.937353245914766	0.999193903136108	2310011J03Rik	RIKEN cDNA 2310011J03 gene
ENSMUSG00000020149	61.2872802945696	-0.0227006567618191	-0.0213816098934934	0.159132189236846	-0.14265282763145	0.886564373674304	0.999193903136108	Rab1	RAB1, member RAS oncogene family
ENSMUSG00000020152	41.7135237055393	-0.194802122140848	-0.209482557672631	0.225706197447557	-0.863078304201686	0.388094415682981	0.999193903136108	Actr2	ARP2 actin-related protein 2
ENSMUSG00000020153	406.748252490662	-0.00515283678674832	-0.00660697378648162	0.168362343911675	-0.0306056370268375	0.975584046559927	0.999193903136108	Ndufs7	NADH dehydrogenase (ubiquinone) Fe-S protein 7
ENSMUSG00000020163	327.502847989962	-0.0543258968637412	-0.0589830564576525	0.194997776125134	-0.278597520152636	0.780553716020955	0.999193903136108	Uqcr11	ubiquinol-cytochrome c reductase, complex III subunit XI
ENSMUSG00000020166	21.2747439355919	0.130680461302381	0.125286913372954	0.332055265894172	0.393550335515623	0.693913054488825	0.999193903136108	Cnot2	CCR4-NOT transcription complex, subunit 2
ENSMUSG00000020171	21.1189346625445	0.142968142148987	0.139497397681706	0.271392955226972	0.526793858850976	0.598336748002922	0.999193903136108	Yeats4	YEATS domain containing 4
ENSMUSG00000020176	31.3183297378818	-0.308942336930162	-0.333373715349705	0.242348564058221	-1.2747850936552	0.20238531819145	0.999193903136108	Grb10	growth factor receptor bound protein 10
ENSMUSG00000020180	161.407897551278	0.0907346250699895	0.0947070661800963	0.208911635430659	0.434320591492883	0.664055652913107	0.999193903136108	Snrpd3	small nuclear ribonucleoprotein D3
ENSMUSG00000020183	109.718566741435	0.0012683788698304	0.00294097250540647	0.132762402578548	0.00955375049860199	0.992377325938427	0.999193903136108	Cpm	carboxypeptidase M
ENSMUSG00000020186	38.9760180452294	-0.254263985191968	-0.331019867040056	0.302341390160322	-0.840983052492879	0.400357428757316	0.999193903136108	Csrp2	cysteine and glycine-rich protein 2
ENSMUSG00000020196	23.0857495515916	-0.14165739622885	-0.15378540003607	0.244141001378658	-0.580227800446931	0.561761008462642	0.999193903136108	Cabin1	calcineurin binding protein 1
ENSMUSG00000020198	23.9213677315366	0.307574719225335	0.347627701678426	0.256199653438793	1.20052746011546	0.229934554471646	0.999193903136108	Ap3d1	adaptor-related protein complex 3, delta 1 subunit
ENSMUSG00000020205	22.2441479454435	0.165478932794781	0.166497825635673	0.279420391639232	0.592222105995884	0.553701868352536	0.999193903136108	Phlda1	pleckstrin homology-like domain, family A, member 1
ENSMUSG00000020219	365.415299782015	0.0628298529131569	0.064310510735661	0.172365554376249	0.364515132623357	0.715473375763057	0.999193903136108	Timm13	translocase of inner mitochondrial membrane 13
ENSMUSG00000020224	24.428323596249	0.127694416377833	0.13706001394164	0.235224946033786	0.542860859491882	0.587225606601456	0.999193903136108	Llph	LLP homolog, long-term synaptic facilitation (Aplysia)
ENSMUSG00000020225	103.183896298289	-0.0727482369855365	-0.0720185138804786	0.137423369926082	-0.529373111899868	0.596546646713027	0.999193903136108	Tmbim4	transmembrane BAX inhibitor motif containing 4
ENSMUSG00000020230	24.1410962349271	-0.15090507202342	-0.155840087587558	0.22863456607266	-0.660027373006508	0.509236263487372	0.999193903136108	Prmt2	protein arginine N-methyltransferase 2
ENSMUSG00000020232	28.5027642072385	0.222249707571576	0.242136147337703	0.229008349956507	0.970487353905594	0.331803625407149	0.999193903136108	Hmg20b	high mobility group 20B
ENSMUSG00000020238	27.8501503331357	0.0712510053110951	0.0766136085711109	0.221714757827689	0.321363386042482	0.747935026438629	0.999193903136108	Ncln	nicalin homolog (zebrafish)
ENSMUSG00000020241	76.9154686789948	0.0151445420933544	0.0160520765982409	0.171461757220756	0.0883260637172636	0.929617524056861	0.999193903136108	Col6a2	collagen, type VI, alpha 2
ENSMUSG00000020260	53.5305731246371	0.147187499299452	0.150738052950749	0.177376070732232	0.829804712055253	0.406649206253121	0.999193903136108	Pofut2	protein O-fucosyltransferase 2
ENSMUSG00000020265	52.6445570842024	0.180913787885233	0.191478644395559	0.192173522680454	0.941408500826915	0.346495558922799	0.999193903136108	Sumo3	SMT3 suppressor of mif two 3 homolog 3 (yeast)
ENSMUSG00000020267	518.00882492283	-0.160309319600223	-0.16188878634224	0.0855990963456328	-1.87279219576016	0.061097086086329	0.999193903136108	Hint1	histidine triad nucleotide binding protein 1
ENSMUSG00000020277	82.3524417018402	0.0764380135283638	0.0812414105413774	0.176356627457359	0.433428641896919	0.664703396327929	0.999193903136108	Pfkl	phosphofructokinase, liver, B-type
ENSMUSG00000020283	19.5615647963664	0.0344759316600927	0.0492448099328559	0.266269496791451	0.129477585962823	0.896979759460919	0.999193903136108	Pex13	peroxisomal biogenesis factor 13
ENSMUSG00000020284	28.0343403370037	-0.0521067985992738	-0.0571342600979899	0.240977301083478	-0.216231148597781	0.828807574752588	0.999193903136108	1810043G02Rik	RIKEN cDNA 1810043G02 gene
ENSMUSG00000020287	49.9715759580611	-0.174382297195742	-0.178989459827308	0.180433131163864	-0.966464950593652	0.333811577090716	0.999193903136108	Mpg	N-methylpurine-DNA glycosylase
ENSMUSG00000020288	22.7843964531286	-0.151122326639556	-0.168309066784745	0.282008472738471	-0.535878674750684	0.592042403687153	0.999193903136108	Ahsa2	AHA1, activator of heat shock protein ATPase 2
ENSMUSG00000020307	46.1676425151825	-0.189341432190818	-0.207753745387957	0.196175036648501	-0.965165779630121	0.33446178397941	0.999193903136108	Cdc34	cell division cycle 34
ENSMUSG00000020308	67.4780409502094	-0.0468110515727507	-0.0475092924065955	0.185717996870725	-0.252054471626329	0.800998960349385	0.999193903136108	Tpgs1	tubulin polyglutamylase complex subunit 1
ENSMUSG00000020315	22.1012075615852	0.75997073737492	0.984813069409357	0.385880429789034	1.969446177383	0.0489018774635727	0.999193903136108	Sptbn1	spectrin beta, non-erythrocytic 1
ENSMUSG00000020321	133.762586719729	-0.106038820517099	-0.107973670976871	0.121716536301637	-0.871194857651176	0.383647767240358	0.999193903136108	Mdh1	malate dehydrogenase 1, NAD (soluble)
ENSMUSG00000020325	52.8250982632044	0.00152247858325353	0.00374527428610647	0.206664746413886	0.0073669003043435	0.994122117152884	0.999193903136108	Fstl3	follistatin-like 3
ENSMUSG00000020326	62.1731191048347	-0.204761383413718	-0.222586293434584	0.217809915577863	-0.940092111373688	0.347170314876245	0.999193903136108	Ccng1	cyclin G1
ENSMUSG00000020328	42.3880662458214	0.219709426999914	0.235324952436513	0.208418291096098	1.05417535977497	0.291802638946094	0.999193903136108	Nudcd2	NudC domain containing 2
ENSMUSG00000020346	36.5986135431985	0.0786704558676379	0.0851062127447307	0.208366389940072	0.377558280345809	0.705758761924106	0.999193903136108	Mgat1	mannoside acetylglucosaminyltransferase 1
ENSMUSG00000020349	36.3547751287661	0.688407932157659	0.864644754244556	0.385727080474162	1.78470210417018	0.0743096494617888	0.999193903136108	Ppp2ca	protein phosphatase 2 (formerly 2A), catalytic subunit, alpha isoform
ENSMUSG00000020358	189.270124142634	0.585878170321923	1.06437669504628	0.466058534588811	1.25709138840001	0.208720545114669	0.999193903136108	Hnrnpab	heterogeneous nuclear ribonucleoprotein A/B
ENSMUSG00000020361	62.7193062806577	0.266134259065805	0.277519121095145	0.230833196744574	1.15292888033038	0.248939576922142	0.999193903136108	Hspa4	heat shock protein 4
ENSMUSG00000020368	144.021494372877	0.0699214218466871	0.0721359438212916	0.152787027262446	0.45763978198608	0.647211257571837	0.999193903136108	Canx	calnexin
ENSMUSG00000020372	1191.88732215176	0.154723033797804	0.115202785089404	0.329108565272515	0.470127642134403	0.638263826294802	0.999193903136108	Gnb2l1	guanine nucleotide binding protein (G protein), beta polypeptide 2 like 1
ENSMUSG00000020386	54.0473604538075	-0.0812726039393354	-0.0842369512939145	0.194024195595701	-0.418878705770736	0.675304780291938	0.999193903136108	Sar1b	SAR1 gene homolog B (S. cerevisiae)
ENSMUSG00000020390	93.9301694880568	0.088434942866508	0.0907187576527656	0.132800917427607	0.665921174187037	0.505461485598232	0.999193903136108	Ube2b	ubiquitin-conjugating enzyme E2B
ENSMUSG00000020392	36.9581104909841	-0.00676274319000626	-0.00856210108444187	0.211509860448299	-0.0319736544465232	0.974493060857994	0.999193903136108	Cdkn2aipnl	CDKN2A interacting protein N-terminal like
ENSMUSG00000020397	20.7091910725444	0.311315454999332	0.348536610051043	0.28678928355345	1.0855198323382	0.27769148474459	0.999193903136108	Med7	mediator complex subunit 7
ENSMUSG00000020400	28.6215544793385	0.0925504185298489	0.111155703615749	0.224615577769931	0.412039180223939	0.680310705901909	0.999193903136108	Tnip1	TNFAIP3 interacting protein 1
ENSMUSG00000020402	61.7372752202831	0.137169727836245	0.140447122603935	0.158061419966866	0.867825481164221	0.385489878381356	0.999193903136108	Vdac1	voltage-dependent anion channel 1
ENSMUSG00000020409	31.6036763488523	-0.165408892068656	-0.180907294217288	0.251871164421657	-0.656720242066873	0.5113608163908	0.999193903136108	Slu7	SLU7 splicing factor homolog (S. cerevisiae)
ENSMUSG00000020412	19.888514027866	0.0182960922109447	0.0155663230347676	0.269173953641804	0.0679712578554007	0.94580851426208	0.999193903136108	Ascc2	activating signal cointegrator 1 complex subunit 2
ENSMUSG00000020415	63.1079781241482	0.308361365158914	0.336824564422403	0.287344334211667	1.0731423189704	0.283207266002026	0.999193903136108	Pttg1	pituitary tumor-transforming gene 1
ENSMUSG00000020430	87.8014919184587	-0.0959464289192178	-0.100638403082451	0.16135183793463	-0.594641066053983	0.552083423556804	0.999193903136108	Pes1	pescadillo homolog 1, containing BRCT domain (zebrafish)
ENSMUSG00000020440	25.5974628647414	0.173918593521584	0.185689183485658	0.266659523956859	0.652212195315107	0.514264293768886	0.999193903136108	Arf5	ADP-ribosylation factor 5
ENSMUSG00000020444	56.9119041821792	-0.305198325976849	-0.3238971303635	0.186432172739938	-1.63704751970349	0.101620540865124	0.999193903136108	Guk1	guanylate kinase 1
ENSMUSG00000020448	20.1584494874955	0.0269345546551006	0.040804951556742	0.26339590393447	0.102258821237409	0.918551239802482	0.999193903136108	Rnf185	ring finger protein 185
ENSMUSG00000020451	23.5271898015959	-0.382082181803237	-0.419909952792347	0.252086149369224	-1.51568097953534	0.1296000394256	0.999193903136108	Limk2	LIM motif-containing protein kinase 2
ENSMUSG00000020457	96.2171529513991	-0.167327263754615	-0.171723922874327	0.160245542684463	-1.04419293636202	0.296396134373732	0.999193903136108	Drg1	developmentally regulated GTP binding protein 1
ENSMUSG00000020458	32.6972949824033	0.101417617266131	0.09288220151305	0.27817351588551	0.364584014920644	0.715421948951458	0.999193903136108	Rtn4	reticulon 4
ENSMUSG00000020460	150.09186301967	-0.120245803639347	-0.129667229936423	0.171595754608408	-0.700750458038751	0.483458760619921	0.999193903136108	Rps27a	ribosomal protein S27A
ENSMUSG00000020462	28.5920150327306	0.0012727734956144	0.0069505889465694	0.223065943894171	0.00570581718300415	0.99544744126538	0.999193903136108	Cfap36	cilia and flagella associated protein 36
ENSMUSG00000020467	346.580680598398	-0.233923968488642	-0.238694600935794	0.128701054064843	-1.81757616663174	0.0691289371003171	0.999193903136108	Efemp1	epidermal growth factor-containing fibulin-like extracellular matrix protein 1
ENSMUSG00000020471	69.6829338333112	0.0363302133557547	0.0346782614415972	0.168786034736572	0.215244190151489	0.829576939503236	0.999193903136108	Pold2	polymerase (DNA directed), delta 2, regulatory subunit
ENSMUSG00000020473	190.642454992764	-0.0344829286794291	-0.0338245518045181	0.130733208651991	-0.263765641759944	0.79196051113322	0.999193903136108	Aebp1	AE binding protein 1
ENSMUSG00000020476	94.3940961424851	-0.0368572380399807	-0.0361628980968088	0.147056490230261	-0.250633195326978	0.802097714532846	0.999193903136108	Dbnl	drebrin-like
ENSMUSG00000020477	105.636577296994	-0.158131945010584	-0.163471901246343	0.167351568267672	-0.944908653366533	0.344705513329775	0.999193903136108	Mrps24	mitochondrial ribosomal protein S24
ENSMUSG00000020484	71.3681272461186	0.408331420707328	0.426099986541384	0.174212815661634	2.34386557129306	0.0190850487394745	0.999193903136108	Xbp1	X-box binding protein 1
ENSMUSG00000020485	100.94909390755	0.286120784286307	0.294471902005752	0.149329817555603	1.91603250422354	0.055360958488688	0.999193903136108	Supt4a	suppressor of Ty 4A
ENSMUSG00000020496	60.5026807000649	0.151744287429728	0.155277717855222	0.165734352990609	0.915587412576599	0.359883335844355	0.999193903136108	Rnf187	ring finger protein 187
ENSMUSG00000020514	32.9908287732322	-0.273418906796763	-0.299444902896392	0.234035942561624	-1.16827741843443	0.242694881005446	0.999193903136108	Mrpl22	mitochondrial ribosomal protein L22
ENSMUSG00000020515	39.7305505576057	0.158254954799841	0.170430395358145	0.218989437106383	0.722660220013089	0.469888660905031	0.999193903136108	Cnot8	CCR4-NOT transcription complex, subunit 8
ENSMUSG00000020516	27.2058577562412	0.309747078988505	0.33645100492764	0.259043801372071	1.19573244890584	0.231800984287647	0.999193903136108	Rps6kb1	ribosomal protein S6 kinase, polypeptide 1
ENSMUSG00000020521	20.736196291879	0.475208922740855	0.536189110999895	0.283819088897448	1.67433742595291	0.0940643030382869	0.999193903136108	Rnft1	ring finger protein, transmembrane 1
ENSMUSG00000020523	62.6689067582577	0.193239626562813	0.201875252786406	0.183038930378754	1.0557296535931	0.291091745290623	0.999193903136108	Fam114a2	family with sequence similarity 114, member A2
ENSMUSG00000020526	19.8771900754603	-0.171925843862863	-0.201373128134749	0.275609485051713	-0.623802347842289	0.532757397557218	0.999193903136108	Znhit3	zinc finger, HIT type 3
ENSMUSG00000020530	45.8398507630877	-0.175837341324762	-0.203317193018994	0.259662574319983	-0.677176299993379	0.498294102931564	0.999193903136108	Ggnbp2	gametogenetin binding protein 2
ENSMUSG00000020537	66.3130827925574	-0.145346062927435	-0.155161160740849	0.210955950678548	-0.688987736349337	0.490830985077533	0.999193903136108	Drg2	developmentally regulated GTP binding protein 2
ENSMUSG00000020547	97.2363826415133	0.256456342855941	0.264357846691285	0.204689594939385	1.25290366094029	0.210240769412719	0.999193903136108	Bzw2	basic leucine zipper and W2 domains 2
ENSMUSG00000020571	188.934358447415	0.0534440385043337	0.0553046128246133	0.131591947916975	0.406134564844749	0.684643730050393	0.999193903136108	Pdia6	protein disulfide isomerase associated 6
ENSMUSG00000020572	22.256011160828	0.364111858556629	0.376396820176472	0.382792724548637	0.951198482118395	0.341503628832806	0.999193903136108	Nampt	nicotinamide phosphoribosyltransferase
ENSMUSG00000020585	283.258858524483	-0.208385032750579	-0.210675152104346	0.109666654458481	-1.90016768341803	0.057411117768976	0.999193903136108	Laptm4a	lysosomal-associated protein transmembrane 4A
ENSMUSG00000020592	35.4945263681621	-0.524540132737863	-0.585582931425756	0.248131544786374	-2.11395988845135	0.0345186934013553	0.999193903136108	Sdc1	syndecan 1
ENSMUSG00000020608	20.1019821963035	-0.0964404014038591	-0.16805142275881	0.351791593090104	-0.274140722229135	0.783976480292635	0.999193903136108	Smc6	structural maintenance of chromosomes 6
ENSMUSG00000020610	41.9763649805176	-0.0764344437413758	-0.0760420291647224	0.211106711216884	-0.36206543743107	0.717303130840113	0.999193903136108	Amz2	archaelysin family metallopeptidase 2
ENSMUSG00000020612	210.411687325676	-0.0133644180766992	-0.0153870860960999	0.173305824036078	-0.0771146506531546	0.938532338170775	0.999193903136108	Prkar1a	protein kinase, cAMP dependent regulatory, type I, alpha
ENSMUSG00000020629	24.2954633992708	-0.174152254208311	-0.198054811988043	0.27566212916026	-0.631759809513278	0.527543839397121	0.999193903136108	Adi1	acireductone dioxygenase 1
ENSMUSG00000020649	27.437994195687	0.426266293197192	0.473913924955546	0.359815030876668	1.18468172982829	0.236143308814573	0.999193903136108	Rrm2	ribonucleotide reductase M2
ENSMUSG00000020664	26.3200056230282	0.180006683699608	0.189344002676689	0.223141867379244	0.806691661290415	0.419844149515665	0.999193903136108	Dld	dihydrolipoamide dehydrogenase
ENSMUSG00000020677	39.2429313572295	0.181244024823982	0.187824544378677	0.19735149047818	0.918381839350842	0.358418995023893	0.999193903136108	Ddx52	DEAD (Asp-Glu-Ala-Asp) box polypeptide 52
ENSMUSG00000020705	25.5345656593262	-0.227811877502865	-0.25901567002627	0.259248563530845	-0.878739208426742	0.379542694435202	0.999193903136108	Ddx42	DEAD (Asp-Glu-Ala-Asp) box polypeptide 42
ENSMUSG00000020706	30.1356552415758	0.372655066584839	0.411137070602285	0.269640101136567	1.382046160842	0.166957527994434	0.999193903136108	Ftsj3	FtsJ homolog 3 (E. coli)
ENSMUSG00000020708	187.899524969804	-0.0130144306064741	-0.013989909292883	0.142729492251567	-0.0911824907464508	0.927347587350801	0.999193903136108	Psmc5	protease (prosome, macropain) 26S subunit, ATPase 5
ENSMUSG00000020719	158.295274638046	0.0205007088703926	0.0207840746715185	0.167830024307894	0.122151617119371	0.902778943362376	0.999193903136108	Ddx5	DEAD (Asp-Glu-Ala-Asp) box polypeptide 5
ENSMUSG00000020720	129.7506378995	0.0787674510885566	0.0796939732714659	0.129222773067003	0.609547753999328	0.542161429911276	0.999193903136108	Psmd12	proteasome (prosome, macropain) 26S subunit, non-ATPase, 12
ENSMUSG00000020733	34.780699188259	-0.00264779115383912	0.000903905996584442	0.202489305441711	-0.0130762024594988	0.989566997262577	0.999193903136108	Slc9a3r1	solute carrier family 9 (sodium/hydrogen exchanger), member 3 regulator 1
ENSMUSG00000020736	75.5909124911788	0.0490090085984269	0.0511614810669402	0.15902259204194	0.308188968429727	0.757938546134527	0.999193903136108	Nt5c	5',3'-nucleotidase, cytosolic
ENSMUSG00000020737	149.909358062054	-0.00845832865979505	-0.0106511627026295	0.1458117625889	-0.0580085482104922	0.953741819507251	0.999193903136108	Hn1	hematological and neurological expressed sequence 1
ENSMUSG00000020738	44.6511713782859	0.252242001200081	0.259359728907338	0.200970879001432	1.25511717146982	0.209436227782829	0.999193903136108	Sumo2	SMT3 suppressor of mif two 3 homolog 2 (yeast)
ENSMUSG00000020739	45.2607479060212	-0.0873242081982298	-0.0963227670233504	0.197021472821533	-0.443221781604132	0.657605325490489	0.999193903136108	Nup85	nucleoporin 85
ENSMUSG00000020744	22.0207395721334	0.187588825198939	0.200858576643297	0.266614527478899	0.703595662894947	0.481684613088428	0.999193903136108	Slc25a19	solute carrier family 25 (mitochondrial thiamine pyrophosphate carrier), member 19
ENSMUSG00000020745	22.3178634993143	0.323206699163529	0.361380146684719	0.334642421669812	0.965827038756112	0.334130736180599	0.999193903136108	Pafah1b1	platelet-activating factor acetylhydrolase, isoform 1b, subunit 1
ENSMUSG00000020755	41.9344683831087	-0.339095548877323	-0.365189726237733	0.212188599647404	-1.59808561553638	0.110023924465231	0.999193903136108	Sap30bp	SAP30 binding protein
ENSMUSG00000020766	210.813727187317	0.053436799075343	0.0548804205647879	0.144754432861252	0.369154837051261	0.712012316867664	0.999193903136108	Galk1	galactokinase 1
ENSMUSG00000020775	50.4484565133059	-0.246184229637613	-0.259594363386965	0.178667601489398	-1.37788959825613	0.168237376934349	0.999193903136108	Mrpl38	mitochondrial ribosomal protein L38
ENSMUSG00000020777	23.6873564683476	0.0113797970176907	0.0225779992529602	0.222290204719494	0.0511934254235393	0.959171390729033	0.999193903136108	Acox1	acyl-Coenzyme A oxidase 1, palmitoyl
ENSMUSG00000020778	31.1020976528715	-0.0798196695311906	-0.0848030921267964	0.218227513783305	-0.365763547168712	0.714541522942992	0.999193903136108	Ten1	TEN1 telomerase capping complex subunit
ENSMUSG00000020780	77.9749703346894	-0.327855189899493	-0.342197920629991	0.173157667753923	-1.89339111661756	0.0583058759141044	0.999193903136108	Srp68	signal recognition particle 68
ENSMUSG00000020792	83.8913336028772	-0.022270772443234	-0.021894194027854	0.172162479937941	-0.129359036017963	0.897073559797526	0.999193903136108	Exoc7	exocyst complex component 7
ENSMUSG00000020801	25.3109229047241	0.00783844126134615	0.0128600959125261	0.276605278030176	0.0283380032267173	0.977392570569408	0.999193903136108	Med31	mediator complex subunit 31
ENSMUSG00000020803	160.633442399907	-0.0955586924589491	-0.0976368384925475	0.123842872445027	-0.771612371163037	0.440344044917075	0.999193903136108	Txndc17	thioredoxin domain containing 17
ENSMUSG00000020812	22.6183062759747	-0.0805805190740725	-0.0930097638139716	0.263395740874859	-0.305929468739424	0.759658348164995	0.999193903136108	1810032O08Rik	RIKEN cDNA 1810032O08 gene
ENSMUSG00000020817	21.7575304042972	0.553505788213145	0.613810437371262	0.293932406789794	1.88310569174152	0.0596860460386884	0.999193903136108	Rabep1	rabaptin, RAB GTPase binding effector protein 1
ENSMUSG00000020818	22.5728490929643	0.0864041207477611	0.112395706012568	0.245334212983815	0.352189446783198	0.724696190832419	0.999193903136108	Mfsd11	major facilitator superfamily domain containing 11
ENSMUSG00000020840	29.0293483092036	0.356755861675116	0.381738449896847	0.238307653595565	1.49703904298672	0.134383099277066	0.999193903136108	Blmh	bleomycin hydrolase
ENSMUSG00000020843	78.4710633362469	-0.0989431669636555	-0.101443374881465	0.149484862811173	-0.661894221949678	0.508039015079867	0.999193903136108	Timm22	translocase of inner mitochondrial membrane 22
ENSMUSG00000020849	167.856940926973	-0.041754099719034	-0.0438998509804226	0.165302633861622	-0.252591859812634	0.800583621015143	0.999193903136108	Ywhae	tyrosine 3-monooxygenase/tryptophan 5-monooxygenase activation protein, epsilon polypeptide
ENSMUSG00000020857	41.013792176301	0.0798081800557811	0.0702565666535441	0.209427122736238	0.381078529910832	0.703144978223337	0.999193903136108	Nme2	NME/NM23 nucleoside diphosphate kinase 2
ENSMUSG00000020863	26.4059550431033	0.100000854011669	0.109944334979224	0.266434661205908	0.37532974710969	0.707415245535884	0.999193903136108	Luc7l3	LUC7-like 3 (S. cerevisiae)
ENSMUSG00000020869	44.1387223268774	0.0479280441167765	0.0469956936934796	0.2325985326926	0.206054799924803	0.836748105495935	0.999193903136108	Lrrc59	leucine rich repeat containing 59
ENSMUSG00000020873	61.3398756357139	0.0967755403653568	0.100631466343322	0.170107377391556	0.568908543822865	0.569418206921075	0.999193903136108	NA	NA
ENSMUSG00000020895	36.1863728505863	-0.165563336012677	-0.173013015958354	0.238351985594204	-0.694616978331158	0.487295369217233	0.999193903136108	Tmem107	transmembrane protein 107
ENSMUSG00000020900	67.1043874188986	-0.0514525093942239	-0.159916125421541	0.418174439069164	-0.123040780562185	0.902074805073646	0.999193903136108	Myh10	myosin, heavy polypeptide 10, non-muscle
ENSMUSG00000020903	78.9351179756983	-0.0792285594494985	-0.0785472119911729	0.14240880202644	-0.556345944366477	0.577974384517502	0.999193903136108	Stx8	syntaxin 8
ENSMUSG00000020917	35.4390310208714	0.134921194113586	0.150626256749381	0.22994255333373	0.586760441499345	0.557364608170806	0.999193903136108	Acly	ATP citrate lyase
ENSMUSG00000020921	52.661357118196	0.206215644523572	0.219689404082625	0.212510173855086	0.970380103609504	0.331857062394591	0.999193903136108	Tmem101	transmembrane protein 101
ENSMUSG00000020922	25.6472002831584	-0.276824506095305	-0.333590606335904	0.282537908302674	-0.979778280933374	0.327195575285448	0.999193903136108	Lsm12	LSM12 homolog (S. cerevisiae)
ENSMUSG00000020923	29.4138604857276	0.453328139234691	0.500333994116429	0.285397952082949	1.58840712039494	0.112194308412204	0.999193903136108	Ubtf	upstream binding transcription factor, RNA polymerase I
ENSMUSG00000020929	31.1893864662823	0.162374405966264	0.16496368028142	0.255543829289397	0.635407266212559	0.525162830281871	0.999193903136108	Eftud2	elongation factor Tu GTP binding domain containing 2
ENSMUSG00000020935	71.5763747686493	-0.359693668137006	-0.375527244730706	0.185532526995693	-1.93870947569941	0.0525367241865391	0.999193903136108	Dcakd	dephospho-CoA kinase domain containing
ENSMUSG00000020936	78.6150425529119	0.0329134985053336	0.0341985124775666	0.154855689423589	0.21254303686126	0.831683406099061	0.999193903136108	Nmt1	N-myristoyltransferase 1
ENSMUSG00000020946	37.7407239068992	0.0512430687164877	0.0578063410864775	0.253959679435982	0.201776395490392	0.840091535660163	0.999193903136108	Gosr2	golgi SNAP receptor complex member 2
ENSMUSG00000020949	73.1891470756084	-0.193285632081474	-0.207298406054116	0.193105770266451	-1.00093141605647	0.316859966945142	0.999193903136108	Fkbp3	FK506 binding protein 3
ENSMUSG00000020952	32.5930134573709	-0.0950067788493926	-0.101508459724168	0.236549783457006	-0.40163545052097	0.687952336049154	0.999193903136108	Scfd1	Sec1 family domain containing 1
ENSMUSG00000020994	27.2818918358225	0.229905534406608	0.245717191425181	0.291189219312941	0.789539993785031	0.429796464244305	0.999193903136108	Pnn	pinin
ENSMUSG00000021018	37.6023411136039	0.263534229868563	0.271536823819164	0.205791785331268	1.2805867320911	0.20033886272677	0.999193903136108	Polr2h	polymerase (RNA) II (DNA directed) polypeptide H
ENSMUSG00000021024	151.322525713814	-0.261868624350923	-0.267845492300318	0.121175485731099	-2.16106931836063	0.0306899852056345	0.999193903136108	Psma6	proteasome (prosome, macropain) subunit, alpha type 6
ENSMUSG00000021025	51.5913744041105	-0.10742601188417	-0.110109432801849	0.188824713775963	-0.568919235919664	0.569410950534472	0.999193903136108	Nfkbia	nuclear factor of kappa light polypeptide gene enhancer in B cells inhibitor, alpha
ENSMUSG00000021033	27.2569223302202	-0.0669590565713183	-0.0647168783940299	0.234537417937863	-0.285494132066629	0.775265599362706	0.999193903136108	Gstz1	glutathione transferase zeta 1 (maleylacetoacetate isomerase)
ENSMUSG00000021036	35.6377194613184	-0.0828789578300188	-0.0819487513892495	0.203672184864154	-0.406923301212178	0.684064321484696	0.999193903136108	Sptlc2	serine palmitoyltransferase, long chain base subunit 2
ENSMUSG00000021037	111.138979206827	0.134056988585147	0.136758900220247	0.136587806199653	0.981471130660029	0.326360464116392	0.999193903136108	Ahsa1	AHA1, activator of heat shock protein ATPase 1
ENSMUSG00000021039	175.829391738399	-0.034145378408135	-0.0348648931270278	0.144467141104984	-0.236353942820268	0.813158032072901	0.999193903136108	Snw1	SNW domain containing 1
ENSMUSG00000021040	114.920376797959	-0.0400584026834258	-0.0403296153131758	0.137402405961088	-0.291540765994812	0.77063777048478	0.999193903136108	Slirp	SRA stem-loop interacting RNA binding protein
ENSMUSG00000021072	34.876594788022	0.224202686545388	0.245870393397599	0.219128555177947	1.02315595684607	0.306234113312695	0.999193903136108	Tmx1	thioredoxin-related transmembrane protein 1
ENSMUSG00000021076	36.3909262783385	0.0319717739849803	0.0257179890505306	0.215031683878068	0.148684014413009	0.881802975669181	0.999193903136108	Actr10	ARP10 actin-related protein 10
ENSMUSG00000021091	39.1487361306979	-0.238156713702272	-0.234019423760999	0.201524394653127	-1.18177610265098	0.237294552377011	0.999193903136108	Serpina3n	serine (or cysteine) peptidase inhibitor, clade A, member 3N
ENSMUSG00000021094	39.0459072023122	0.00533452413235679	0.0010767413179946	0.205622399310875	0.0259433026277048	0.97930256115544	0.999193903136108	Dhrs7	dehydrogenase/reductase (SDR family) member 7
ENSMUSG00000021102	28.2721976990647	0.137878327401382	0.136649992091609	0.237244083122746	0.581166558872812	0.561128203540699	0.999193903136108	Glrx5	glutaredoxin 5 homolog (S. cerevisiae)
ENSMUSG00000021103	52.0200757581679	0.241312040776551	0.225082975136864	0.35539957908313	0.678987975728881	0.497145480753174	0.999193903136108	Mnat1	menage a trois 1
ENSMUSG00000021111	34.8557342223402	0.31826738124675	0.346836592609901	0.238650148438019	1.33361484721393	0.182330114556042	0.999193903136108	Papola	poly (A) polymerase alpha
ENSMUSG00000021114	79.0409719623234	0.00269479827950319	0.00608103935874463	0.148081586671238	0.0181980645945267	0.985480846611551	0.999193903136108	Atp6v1d	ATPase, H+ transporting, lysosomal V1 subunit D
ENSMUSG00000021116	57.5561728852425	0.113711469570452	0.116607100553801	0.195798999074255	0.580756133116531	0.561404823797291	0.999193903136108	Eif2s1	eukaryotic translation initiation factor 2, subunit 1 alpha
ENSMUSG00000021124	94.6734770924096	0.0469119673615105	0.0497141206442196	0.164164702585403	0.285761595657907	0.775060724276874	0.999193903136108	Vti1b	vesicle transport through interaction with t-SNAREs 1B
ENSMUSG00000021127	37.443083446158	0.0799865189992612	0.0901089786096316	0.21097269803434	0.379132085547115	0.704589780955558	0.999193903136108	Zfp36l1	zinc finger protein 36, C3H type-like 1
ENSMUSG00000021131	67.1668750066857	-0.154068661162948	-0.175227954553145	0.243722044699014	-0.632149058790378	0.527289480717934	0.999193903136108	Erh	enhancer of rudimentary homolog (Drosophila)
ENSMUSG00000021134	42.8069679541644	0.144749682035946	0.153252570528819	0.211302914541889	0.685034006037106	0.493322462435483	0.999193903136108	Srsf5	serine/arginine-rich splicing factor 5
ENSMUSG00000021149	21.8403858215701	0.148369425893311	0.156770738616381	0.285749758745645	0.519228525492403	0.603601389089285	0.999193903136108	Gtpbp4	GTP binding protein 4
ENSMUSG00000021178	151.444996041466	-0.112081885690507	-0.11659892622543	0.168871970373581	-0.663709231570865	0.506876429730577	0.999193903136108	Psmc1	protease (prosome, macropain) 26S subunit, ATPase 1
ENSMUSG00000021186	29.360454176534	-0.479146423309509	-0.520364292917345	0.223588041330182	-2.1429877038993	0.0321140857295022	0.999193903136108	Fbln5	fibulin 5
ENSMUSG00000021190	79.3857871910565	0.184491324379896	0.19237745216738	0.140246268524619	1.31548116267714	0.188348244122568	0.999193903136108	Lgmn	legumain
ENSMUSG00000021193	25.9538879186633	-0.161526149699383	-0.172711880179407	0.244808217072801	-0.659806895498726	0.509377757728615	0.999193903136108	Pitrm1	pitrilysin metallepetidase 1
ENSMUSG00000021196	36.3850284563143	0.22524814422931	0.24178019105415	0.203170933069549	1.10866323654774	0.267575487078659	0.999193903136108	Pfkp	phosphofructokinase, platelet
ENSMUSG00000021215	22.0388072670243	-0.236338232911581	-0.273771638614748	0.284921331906368	-0.829485919254537	0.406829501241778	0.999193903136108	Net1	neuroepithelial cell transforming gene 1
ENSMUSG00000021218	137.069556478929	-0.0531435890611474	-0.0561334894264458	0.149892173282371	-0.35454545689343	0.722930143817674	0.999193903136108	Gdi2	guanosine diphosphate (GDP) dissociation inhibitor 2
ENSMUSG00000021222	30.6509084276236	0.0346628942848156	0.032497370131725	0.231153674368487	0.14995606009515	0.880799282142279	0.999193903136108	Dcaf4	DDB1 and CUL4 associated factor 4
ENSMUSG00000021241	41.9495340589733	-0.0867428669095597	-0.0870678875664819	0.183267897488444	-0.47331184620061	0.635990711795039	0.999193903136108	Isca2	iron-sulfur cluster assembly 2 homolog (S. cerevisiae)
ENSMUSG00000021242	626.32024513533	-0.089111537117252	-0.0891334023771308	0.0654421846191286	-1.36168341011044	0.173297819064831	0.999193903136108	Npc2	Niemann-Pick type C2
ENSMUSG00000021243	75.815873060981	-0.0882711621405569	-0.0940492066133673	0.220229407039941	-0.400814602041534	0.688556627368984	0.999193903136108	Fcf1	FCF1 small subunit (SSU) processome component homolog (S. cerevisiae)
ENSMUSG00000021248	77.2143688724175	0.0647258123256136	0.0666035288944891	0.151085978667022	0.428403832682995	0.668357134772228	0.999193903136108	Tmed10	transmembrane emp24-like trafficking protein 10 (yeast)
ENSMUSG00000021252	57.7768028261811	0.0067908581087325	0.0123407887045986	0.209531757922103	0.0324096842219838	0.974145339653906	0.999193903136108	0610007P14Rik	RIKEN cDNA 0610007P14 gene
ENSMUSG00000021266	37.7211729401521	0.0908790519363894	0.0945299883231177	0.217965939580389	0.416941528164183	0.676721177056739	0.999193903136108	Wars	tryptophanyl-tRNA synthetase
ENSMUSG00000021268	49.5739936120161	0.669234314813634	0.773942324184084	0.315879796173565	2.11863602205794	0.0341212390078876	0.999193903136108	Meg3	maternally expressed 3
ENSMUSG00000021270	97.1232595603798	-0.0738413641454177	-0.0987647711970078	0.231193468201417	-0.319392086289768	0.749429211058503	0.999193903136108	Hsp90aa1	heat shock protein 90, alpha (cytosolic), class A member 1
ENSMUSG00000021273	54.1988826256209	0.00614500900523459	0.0106878173080537	0.16282591759878	0.0377397474299916	0.969895184690475	0.999193903136108	Fdft1	farnesyl diphosphate farnesyl transferase 1
ENSMUSG00000021276	22.0587383939977	0.0389693088325242	0.0392012589520139	0.264005015076572	0.147608214265254	0.882651972074069	0.999193903136108	Cinp	cyclin-dependent kinase 2 interacting protein
ENSMUSG00000021282	85.0456046990315	0.098738989997658	0.101402830067588	0.161033026972449	0.613159870704977	0.539770635953867	0.999193903136108	Eif5	eukaryotic translation initiation factor 5
ENSMUSG00000021286	35.1521888769583	0.0319748011252835	0.0414435559561754	0.193604568584186	0.165155199379398	0.868821826662999	0.999193903136108	Zfyve21	zinc finger, FYVE domain containing 21
ENSMUSG00000021288	22.6029329798675	0.297419790147997	0.333466938340516	0.367866084590787	0.808500165158866	0.41880271101426	0.999193903136108	Klc1	kinesin light chain 1
ENSMUSG00000021290	99.3035470486364	-0.206113701397765	-0.212337247623931	0.14962365682407	-1.37754754677676	0.168343025236076	0.999193903136108	2010107E04Rik	RIKEN cDNA 2010107E04 gene
ENSMUSG00000021306	35.2873816069134	0.437916660569859	0.468053678604422	0.240189744335075	1.82321131896017	0.0682713913951659	0.999193903136108	Gpr137b	G protein-coupled receptor 137B
ENSMUSG00000021361	62.4668962376251	0.0563137880047393	0.0542532615438124	0.166648183654414	0.337920202727921	0.735423322621953	0.999193903136108	Tmem14c	transmembrane protein 14C
ENSMUSG00000021368	20.8717643254273	-0.238980592321872	-0.260543016181379	0.278675485595082	-0.857558718563112	0.391136178249366	0.999193903136108	Tbc1d7	TBC1 domain family, member 7
ENSMUSG00000021377	37.4490704805319	0.128574253449173	0.121994287936775	0.223408597479434	0.575511662934139	0.564945305192544	0.999193903136108	Dek	DEK oncogene (DNA binding)
ENSMUSG00000021388	26.4896983829838	-0.126599666624234	-0.116570952310214	0.236878705202864	-0.534449335645488	0.59303069329743	0.999193903136108	Aspn	asporin
ENSMUSG00000021390	72.7773870232291	-0.351222447288467	-0.37121741448789	0.185522999555404	-1.89314773979589	0.0583382249765371	0.999193903136108	Ogn	osteoglycin
ENSMUSG00000021417	36.1669970304621	-0.154962880220416	-0.170892460043404	0.209228369113603	-0.740639908808339	0.458911803323801	0.999193903136108	Eci2	enoyl-Coenzyme A delta isomerase 2
ENSMUSG00000021420	19.8511853521786	-0.585306778864549	-0.631526605273524	0.26076100427247	-2.24461008078095	0.0247931750401818	0.999193903136108	Fars2	phenylalanine-tRNA synthetase 2 (mitochondrial)
ENSMUSG00000021427	42.1647017213958	-0.0771647924493856	-0.0802717590443355	0.202508634193383	-0.381044456483263	0.70317026097844	0.999193903136108	Ssr1	signal sequence receptor, alpha
ENSMUSG00000021453	45.7133542514958	-0.0307857908379401	-0.0314117374540398	0.2425810077264	-0.126909320422407	0.899012169662884	0.999193903136108	Gadd45g	growth arrest and DNA-damage-inducible 45 gamma
ENSMUSG00000021460	19.6003422971286	0.0350040417600327	0.0320932364547828	0.25122138817126	0.139335436424585	0.889185088771172	0.999193903136108	Auh	AU RNA binding protein/enoyl-coenzyme A hydratase
ENSMUSG00000021474	54.2729910671634	-0.174906819714845	-0.187482079335151	0.212938905186606	-0.821394378643807	0.41142166447283	0.999193903136108	Sfxn1	sideroflexin 1
ENSMUSG00000021477	643.067897108701	-0.0131517821601651	-0.0565469254014826	0.290379242995438	-0.0452917433921808	0.963874768505126	0.999193903136108	Ctsl	cathepsin L
ENSMUSG00000021484	103.310654719389	0.0298542133626756	0.0306993119424553	0.190888283170458	0.156396258936525	0.875720685827404	0.999193903136108	Lman2	lectin, mannose-binding 2
ENSMUSG00000021486	190.78988292496	0.174366033117845	0.176782100067415	0.147139045251453	1.18504257533996	0.236000613825256	0.999193903136108	Prelid1	PRELI domain containing 1
ENSMUSG00000021493	56.115011780913	-0.20693068044261	-0.220493950451244	0.192073815407988	-1.07734976786432	0.281324036287431	0.999193903136108	Pdlim7	PDZ and LIM domain 7
ENSMUSG00000021494	28.8087126453129	0.286200978395576	0.306991556187531	0.223243820794956	1.2820107511887	0.199838874789823	0.999193903136108	Ddx41	DEAD (Asp-Glu-Ala-Asp) box polypeptide 41
ENSMUSG00000021496	20.5581494335526	0.168955418582309	0.188856243566265	0.2641969553226	0.639505547579097	0.522494105887075	0.999193903136108	Pcbd2	pterin 4 alpha carbinolamine dehydratase/dimerization cofactor of hepatocyte nuclear factor 1 alpha (TCF1) 2
ENSMUSG00000021497	57.1410920642318	0.0336575697264493	0.0388114134813312	0.170618442582365	0.197268063270483	0.843617770073971	0.999193903136108	Txndc15	thioredoxin domain containing 15
ENSMUSG00000021500	20.0261150142031	0.469799175482384	0.518155722621279	0.299198134346348	1.57019420093893	0.11636993827599	0.999193903136108	Ddx46	DEAD (Asp-Glu-Ala-Asp) box polypeptide 46
ENSMUSG00000021520	112.561801742564	-0.251243104436647	-0.258038560308599	0.146548525139615	-1.71440213538343	0.0864548966304445	0.999193903136108	Uqcrb	ubiquinol-cytochrome c reductase binding protein
ENSMUSG00000021537	65.3045470234042	-0.150670053458844	-0.157233377213287	0.199443707061451	-0.755451529049352	0.449978105075441	0.999193903136108	Cetn3	centrin 3
ENSMUSG00000021546	135.875198699394	0.0211622863196797	0.021541541905932	0.171836004199639	0.123153971242798	0.901985173647162	0.999193903136108	Hnrnpk	heterogeneous nuclear ribonucleoprotein K
ENSMUSG00000021548	38.1558514976997	-0.0627328492221332	-0.0690112049569646	0.213145235443444	-0.294319735046476	0.768513593764513	0.999193903136108	Ccnh	cyclin H
ENSMUSG00000021576	103.864356016752	-0.056170551240556	-0.0577721330522919	0.162323724396177	-0.346040305873358	0.729312424033292	0.999193903136108	Pdcd6	programmed cell death 6
ENSMUSG00000021577	81.9313328951949	-0.0150266255783538	-0.0142908043315688	0.14057986977101	-0.106890307999507	0.914876002234056	0.999193903136108	Sdha	succinate dehydrogenase complex, subunit A, flavoprotein (Fp)
ENSMUSG00000021591	29.2160238475179	-0.304295914739864	-0.342188495644674	0.265286588796484	-1.14704597816404	0.251362618919562	0.999193903136108	Glrx	glutaredoxin
ENSMUSG00000021595	23.9180592245171	0.108258068353922	0.104943730174362	0.265961673277708	0.407043868463266	0.683975768725345	0.999193903136108	Nsun2	NOL1/NOP2/Sun domain family member 2
ENSMUSG00000021598	49.1685233083914	0.10639433173896	0.109628411503168	0.211006051313966	0.504224078297408	0.61410392198296	0.999193903136108	Med10	mediator complex subunit 10
ENSMUSG00000021606	172.024905200437	-0.106761756236096	-0.108474480625316	0.119088306060402	-0.896492357376773	0.369989860303019	0.999193903136108	Ndufs6	NADH dehydrogenase (ubiquinone) Fe-S protein 6
ENSMUSG00000021607	42.6681693217489	0.0784981494891421	0.0857047256525118	0.252240767379767	0.311203261489279	0.755646103752657	0.999193903136108	Mrpl36	mitochondrial ribosomal protein L36
ENSMUSG00000021614	31.9719120649688	0.221110432723852	0.248158312629341	0.373302086629955	0.59230966191473	0.553643247125315	0.999193903136108	Vcan	versican
ENSMUSG00000021643	21.099684548903	-0.0670774516709543	-0.0612966106192068	0.2523062355757	-0.265857288536291	0.790349120410928	0.999193903136108	Serf1	small EDRK-rich factor 1
ENSMUSG00000021645	27.6333242221184	0.141498445807062	0.152325438788196	0.242223869886282	0.584163921885536	0.559110032016801	0.999193903136108	Smn1	survival motor neuron 1
ENSMUSG00000021660	111.01879517387	-0.195596238957556	-0.203597457235567	0.142708616859558	-1.37059865943516	0.170500101104283	0.999193903136108	Btf3	basic transcription factor 3
ENSMUSG00000021665	48.742711968637	0.147545912598604	0.160147142578963	0.202980965901842	0.726895312292262	0.467290089056825	0.999193903136108	Hexb	hexosaminidase B
ENSMUSG00000021701	43.3048026295504	0.0754604884655705	0.0846733224532487	0.238251518058366	0.316726160154348	0.751451397036216	0.999193903136108	Plk2	polo-like kinase 2
ENSMUSG00000021711	26.9840364549708	0.562334203117482	0.640490850759577	0.336749797101675	1.66988728117242	0.0949416672311612	0.999193903136108	Trappc13	trafficking protein particle complex 13
ENSMUSG00000021715	22.3088012712555	-0.0575542928976297	-0.0638106892989641	0.27826495768841	-0.206832701378363	0.836140516316475	0.999193903136108	Cwc27	CWC27 spliceosome-associated protein homolog (S. cerevisiae)
ENSMUSG00000021731	48.385056467337	0.220622188958675	0.235428146243259	0.261260177139565	0.844453951513699	0.398415785005108	0.999193903136108	Mrps30	mitochondrial ribosomal protein S30
ENSMUSG00000021737	109.904184340597	-0.0713319954797608	-0.0752333703753725	0.136874091020109	-0.521150459872505	0.602261961769332	0.999193903136108	Psmd6	proteasome (prosome, macropain) 26S subunit, non-ATPase, 6
ENSMUSG00000021748	71.3738330855435	0.00563324045918226	0.00526464576612562	0.223524569757467	0.0252018848097752	0.979893933574084	0.999193903136108	Pdhb	pyruvate dehydrogenase (lipoamide) beta
ENSMUSG00000021759	86.200949164584	0.158245898495279	0.164809095930142	0.151507467158119	1.04447590249877	0.296265262511945	0.999193903136108	Ppap2a	phosphatidic acid phosphatase type 2A
ENSMUSG00000021760	89.1863120245201	-0.298996286713828	-0.311956596460267	0.166289021522822	-1.79805187363372	0.0721687877681856	0.999193903136108	Gpx8	glutathione peroxidase 8 (putative)
ENSMUSG00000021764	111.939030848581	-0.186472689830519	-0.191908666825564	0.146123490077282	-1.27613082422202	0.201909276941961	0.999193903136108	Ndufs4	NADH dehydrogenase (ubiquinone) Fe-S protein 4
ENSMUSG00000021771	166.84852521543	0.0189422852737015	0.0176395325966346	0.143095484988959	0.132375142899603	0.894687574730715	0.999193903136108	Vdac2	voltage-dependent anion channel 2
ENSMUSG00000021773	21.6161528248354	0.232592697035688	0.25837068217849	0.268898793401961	0.864982300935796	0.387048503247674	0.999193903136108	Comtd1	catechol-O-methyltransferase domain containing 1
ENSMUSG00000021774	30.0441993469635	-0.480131189872065	-0.527030370685164	0.232599697985689	-2.06419524199728	0.0389992084648314	0.999193903136108	Ube2e1	ubiquitin-conjugating enzyme E2E 1
ENSMUSG00000021794	41.7108050847552	0.0221350772581313	0.022025665638062	0.213743640674801	0.10355899800457	0.917519327499426	0.999193903136108	Glud1	glutamate dehydrogenase 1
ENSMUSG00000021806	41.0417494273734	-0.0535303908873291	-0.0617890917614166	0.246899610362854	-0.216810349796253	0.828356145833856	0.999193903136108	Nid2	nidogen 2
ENSMUSG00000021807	222.062558274765	-0.0290923904536889	-0.0292795758999372	0.0947744447930028	-0.306964504168077	0.758870390262774	0.999193903136108	2700060E02Rik	RIKEN cDNA 2700060E02 gene
ENSMUSG00000021810	104.734011807101	-0.0172052233366764	-0.0234788614290694	0.181826445767265	-0.09462442750874	0.924613146543671	0.999193903136108	Ecd	ecdysoneless homolog (Drosophila)
ENSMUSG00000021811	28.9173308183776	-0.28364434242635	-0.351022900476857	0.311532072040406	-0.91048199489894	0.362568372949249	0.999193903136108	Dnajc9	DnaJ (Hsp40) homolog, subfamily C, member 9
ENSMUSG00000021814	65.8164671854167	-0.0866824314566949	-0.0908491723927128	0.180087697067288	-0.481334554599289	0.630278742050666	0.999193903136108	Anxa7	annexin A7
ENSMUSG00000021823	28.318267742492	0.0344162982240854	0.0345947329329468	0.312038394996217	0.110295075144527	0.912175362901613	0.999193903136108	Vcl	vinculin
ENSMUSG00000021832	94.6652611498956	0.0878031879670037	0.088302263862794	0.143288290011787	0.612772948576475	0.54002648003177	0.999193903136108	Psmc6	proteasome (prosome, macropain) 26S subunit, ATPase, 6
ENSMUSG00000021843	30.5168545141186	0.647024396106024	0.735729413073592	0.293978075802391	2.20092737983953	0.0277411652668812	0.999193903136108	Ktn1	kinectin 1
ENSMUSG00000021871	47.3476230127726	-0.0330483982923869	-0.0331264555020508	0.211481708318328	-0.156270717478041	0.875819636811507	0.999193903136108	Pnp	purine-nucleoside phosphorylase
ENSMUSG00000021876	31.1095667282066	-0.243950319463402	-0.25779216918744	0.224956874990218	-1.08443149147591	0.278173527220048	0.999193903136108	Rnase4	ribonuclease, RNase A family 4
ENSMUSG00000021877	151.125361201355	0.16387122167356	0.167554565233974	0.136327658977773	1.20203943134003	0.229348251157699	0.999193903136108	Arf4	ADP-ribosylation factor 4
ENSMUSG00000021891	28.1076647127866	0.460076067465936	0.493289643150266	0.220556659786784	2.08597676402381	0.036980727896053	0.999193903136108	Mettl6	methyltransferase like 6
ENSMUSG00000021901	24.9872066614568	0.158560374869064	0.17095349776522	0.242934739097416	0.652687118598885	0.513958008583082	0.999193903136108	Bap1	Brca1 associated protein 1
ENSMUSG00000021905	70.2962930201906	-0.0286077055368482	-0.0308352495001447	0.160018263777461	-0.178777752373524	0.858112214865856	0.999193903136108	Dph3	diphthamine biosynthesis 3
ENSMUSG00000021908	27.7586187915787	-0.0336945376273118	-0.035817538762669	0.243513232794656	-0.138368405037458	0.889949265921444	0.999193903136108	NA	NA
ENSMUSG00000021910	89.8078923316758	0.327225768222846	0.347572817453558	0.234793084313982	1.39367719956034	0.163415104406158	0.999193903136108	Nisch	nischarin
ENSMUSG00000021916	20.8001697146578	0.326860437862826	0.363195311578951	0.244850036741781	1.33494134700716	0.18189554383222	0.999193903136108	Glt8d1	glycosyltransferase 8 domain containing 1
ENSMUSG00000021917	221.595711576567	-0.0901501272064058	-0.091045722872973	0.117695717608647	-0.76595928074602	0.443700531113104	0.999193903136108	Spcs1	signal peptidase complex subunit 1 homolog (S. cerevisiae)
ENSMUSG00000021928	40.0516806221575	-0.380317000155913	-0.399916223096249	0.200458846290796	-1.89723231073677	0.057797284200254	0.999193903136108	Ebpl	emopamil binding protein-like
ENSMUSG00000021932	21.8831271606654	0.174424576784782	0.163669325462342	0.25686552624759	0.679050160342093	0.497106080084286	0.999193903136108	Rnaseh2b	ribonuclease H2, subunit B
ENSMUSG00000021939	1259.49482489829	0.0508911272126366	0.0513477467455173	0.147711454159728	0.344530676392945	0.730447230102309	0.999193903136108	Ctsb	cathepsin B
ENSMUSG00000021957	79.1073317207347	0.0139241280796207	0.0160252097597406	0.143762150136507	0.0968553132128262	0.92284129678225	0.999193903136108	Tkt	transketolase
ENSMUSG00000021963	44.1767243145237	0.0909821488561393	0.0932616683486097	0.179921215976204	0.505677712116909	0.61308291703809	0.999193903136108	Sap18	Sin3-associated polypeptide 18
ENSMUSG00000021967	92.3574582935693	-0.0573916750378499	-0.0588937547036736	0.184822316545621	-0.310523513126098	0.7561628817014	0.999193903136108	Mrpl57	mitochondrial ribosomal protein L53
ENSMUSG00000021969	22.4406153249735	0.454730795852809	0.511808683057562	0.281681201502174	1.61434555599657	0.106452493878876	0.999193903136108	Zdhhc20	zinc finger, DHHC domain containing 20
ENSMUSG00000021973	26.010993677865	0.0197124281832263	0.0235163991303375	0.244358826815867	0.0806700066459245	0.935704390281839	0.999193903136108	Micu2	mitochondrial calcium uptake 2
ENSMUSG00000021975	20.9401216179222	0.380033712080395	0.428644356764815	0.318884393622927	1.19176014781638	0.233355306167935	0.999193903136108	Ints9	integrator complex subunit 9
ENSMUSG00000021996	478.953891528847	-0.0105688873017336	-0.0113777496836986	0.110312696111935	-0.0958084397738708	0.923672714228487	0.999193903136108	Esd	esterase D/formylglutathione hydrolase
ENSMUSG00000022000	20.7646785197465	0.605247491891926	0.679321717685598	0.336476874867561	1.79877886743377	0.0720536674618668	0.999193903136108	Zc3h13	zinc finger CCCH type containing 13
ENSMUSG00000022009	25.1180306044397	0.23475897665807	0.255613219399785	0.272116756978938	0.862714149853844	0.388294650648971	0.999193903136108	Nufip1	nuclear fragile X mental retardation protein interacting protein 1
ENSMUSG00000022010	309.056700512582	-0.141559506910236	-0.146429702600105	0.163478693910414	-0.865920221920845	0.386533912766078	0.999193903136108	Tsc22d1	TSC22 domain family, member 1
ENSMUSG00000022013	57.1752069986438	-0.071057035882538	-0.0739892886100185	0.17364023766001	-0.40921987230672	0.682378312082295	0.999193903136108	Dnajc15	DnaJ (Hsp40) homolog, subfamily C, member 15
ENSMUSG00000022018	98.3915361313238	-0.0325221000551265	-0.0296791859747321	0.14409624743108	-0.225697064530994	0.821437041349474	0.999193903136108	Rgcc	regulator of cell cycle
ENSMUSG00000022023	42.971296171838	0.0325841062671399	0.0322062198078268	0.216417874031826	0.150561068086031	0.880321974383033	0.999193903136108	Wbp4	WW domain binding protein 4
ENSMUSG00000022024	94.3813660923384	-0.00355115040430711	-0.00551893893490169	0.143373521957714	-0.0247685231960366	0.980239598203014	0.999193903136108	Sugt1	SGT1, suppressor of G2 allele of SKP1 (S. cerevisiae)
ENSMUSG00000022031	32.3723815422876	-0.0385788022627112	-0.0365030003574869	0.223741017638991	-0.172426149973799	0.863102515339422	0.999193903136108	Elp3	elongator acetyltransferase complex subunit 3
ENSMUSG00000022037	68.0956208534164	-0.236381388963391	-0.248962800009223	0.209613566975795	-1.12770080855829	0.259446296080011	0.999193903136108	Clu	clusterin
ENSMUSG00000022043	51.2063269997163	-0.202363745786649	-0.206648363941912	0.194143610334729	-1.04234048927877	0.297253846678961	0.999193903136108	Trim35	tripartite motif-containing 35
ENSMUSG00000022051	146.654919093844	0.265737810838028	0.273920525684213	0.140426368096639	1.89236405128096	0.058442492288867	0.999193903136108	Bnip3l	BCL2/adenovirus E1B interacting protein 3-like
ENSMUSG00000022052	43.6024990771487	0.342021477758124	0.358730651490457	0.296752161126085	1.15254923994574	0.249095448028963	0.999193903136108	Ppp2r2a	protein phosphatase 2, regulatory subunit B, alpha
ENSMUSG00000022089	39.8143618216256	-0.0170118709307838	-0.0216575722369686	0.224428431561046	-0.0758008725207194	0.939577521952912	0.999193903136108	Bin3	bridging integrator 3
ENSMUSG00000022090	130.25998556372	-0.0337392251641947	-0.0333148252306824	0.137964087437986	-0.244550779777095	0.806804278935492	0.999193903136108	Pdlim2	PDZ and LIM domain 2
ENSMUSG00000022091	77.3773924480475	-0.0919733200298999	-0.0949211815719938	0.188845326977407	-0.487029896381304	0.626237144656499	0.999193903136108	Sorbs3	sorbin and SH3 domain containing 3
ENSMUSG00000022108	744.341635709728	-0.0501759213912759	-0.0502539603411791	0.0891165067481989	-0.563037345405036	0.573409454094671	0.999193903136108	Itm2b	integral membrane protein 2B
ENSMUSG00000022109	33.8877954213127	-0.0324479652851142	-0.0380678692309357	0.244742013077037	-0.132580282711414	0.894525326860498	0.999193903136108	Med4	mediator complex subunit 4
ENSMUSG00000022110	66.564691776527	-0.268078532038896	-0.277958356994356	0.167110570657345	-1.60419853145366	0.108670298342491	0.999193903136108	Sucla2	succinate-Coenzyme A ligase, ADP-forming, beta subunit
ENSMUSG00000022111	46.6817337612176	-0.0162122830563409	-0.0290036083749205	0.276248474337837	-0.0586873216049483	0.953201157826001	0.999193903136108	Uchl3	ubiquitin carboxyl-terminal esterase L3 (ubiquitin thiolesterase)
ENSMUSG00000022125	19.4177481766776	0.168593576414437	0.196137969244536	0.251596413608812	0.670095308578484	0.502797035363379	0.999193903136108	Cln5	ceroid-lipofuscinosis, neuronal 5
ENSMUSG00000022130	20.4110631504337	0.282472111419523	0.32051251778288	0.283306579598621	0.997054540066523	0.318738037281863	0.999193903136108	Tgds	TDP-glucose 4,6-dehydratase
ENSMUSG00000022136	42.6432602563914	0.216950098855	0.226756504577862	0.187973474859239	1.15415272829031	0.248437559053483	0.999193903136108	Dnajc3	DnaJ (Hsp40) homolog, subfamily C, member 3
ENSMUSG00000022139	28.8275761143576	0.196035091991833	0.193999362149409	0.260269860563997	0.753199358416035	0.451330124839393	0.999193903136108	Mbnl2	muscleblind-like 2
ENSMUSG00000022141	22.4973143679858	0.278583936842174	0.0795724183907115	0.456442138903124	0.610337900684716	0.541637995302641	0.999193903136108	Nipbl	Nipped-B homolog (Drosophila)
ENSMUSG00000022150	28.5758340688814	-0.226778444582713	-0.238070745155563	0.232873023605592	-0.973828746118738	0.330141577476542	0.999193903136108	Dab2	disabled 2, mitogen-responsive phosphoprotein
ENSMUSG00000022174	330.274125947768	-0.0736704710025552	-0.0743804793784273	0.100462062448991	-0.733316330629396	0.463365517002517	0.999193903136108	Dad1	defender against cell death 1
ENSMUSG00000022175	23.8979955192626	0.430153273366168	0.464057722585951	0.265990388521138	1.61717600307946	0.10584029469424	0.999193903136108	Lrp10	low-density lipoprotein receptor-related protein 10
ENSMUSG00000022185	27.4864478296354	0.241888289308642	0.280266811856553	0.266093022342795	0.909036573672454	0.363330820499047	0.999193903136108	Acin1	apoptotic chromatin condensation inducer 1
ENSMUSG00000022186	114.659078596572	-0.152937384664539	-0.158705783570433	0.160088506846033	-0.955330196262177	0.339410741733384	0.999193903136108	Oxct1	3-oxoacid CoA transferase 1
ENSMUSG00000022193	195.606897780037	-0.122227937468979	-0.125962291489195	0.125123681676218	-0.976856945316454	0.328639979416963	0.999193903136108	Psmb5	proteasome (prosome, macropain) subunit, beta type 5
ENSMUSG00000022201	40.9876149016748	-0.104799450369094	-0.123829171450638	0.251586045345262	-0.416555100364464	0.67700385665897	0.999193903136108	Zfr	zinc finger RNA binding protein
ENSMUSG00000022204	91.5118013543239	0.333712588968897	0.350118579313236	0.195496485631127	1.70700045011839	0.0878219687327321	0.999193903136108	Ngdn	neuroguidin, EIF4E binding protein
ENSMUSG00000022205	236.760909507266	-0.0608894953165677	-0.0667606319767952	0.181242546985561	-0.33595585765752	0.736904154158469	0.999193903136108	Sub1	SUB1 homolog (S. cerevisiae)
ENSMUSG00000022214	19.192917386578	-0.288119379502209	-0.323016914991479	0.293182916336545	-0.982729086341021	0.325740791351365	0.999193903136108	Dcaf11	DDB1 and CUL4 associated factor 11
ENSMUSG00000022216	96.2087596192303	-0.0520863634991613	-0.0562708836564554	0.172577936651262	-0.301813571942369	0.7627941841496	0.999193903136108	Psme1	proteasome (prosome, macropain) activator subunit 1 (PA28 alpha)
ENSMUSG00000022217	49.3560398941839	-0.175924769304643	-0.178627987000651	0.208584199573473	-0.843423277814839	0.398991757775487	0.999193903136108	Emc9	ER membrane protein complex subunit 9
ENSMUSG00000022234	561.325541820222	-0.0524993055063887	-0.053883611198405	0.117704752718394	-0.446025366809038	0.655578922386095	0.999193903136108	Cct5	chaperonin containing Tcp1, subunit 5 (epsilon)
ENSMUSG00000022241	88.4152960780315	0.0174325829100232	0.0175869941461037	0.177020023319279	0.098478028548111	0.921552717824072	0.999193903136108	Tars	threonyl-tRNA synthetase
ENSMUSG00000022247	86.5007131857567	0.0271428436227287	0.0259287442538888	0.181488467509741	0.14955685060965	0.881114253418583	0.999193903136108	Brix1	BRX1, biogenesis of ribosomes, homolog (S. cerevisiae)
ENSMUSG00000022255	101.470269164965	-0.0861312850893949	-0.09113999670594	0.176924985740168	-0.486823750354217	0.626383237826279	0.999193903136108	Mtdh	metadherin
ENSMUSG00000022257	96.2650101376995	0.029706204988929	0.0337731093699737	0.144505057547824	0.205572078189013	0.837125190042393	0.999193903136108	Laptm4b	lysosomal-associated protein transmembrane 4B
ENSMUSG00000022261	82.25712731519	0.0545470906088408	0.0564071806844758	0.13853651668527	0.393737997128669	0.693774485101501	0.999193903136108	Sdc2	syndecan 2
ENSMUSG00000022283	147.585900497202	0.135161484932691	0.137028982478475	0.16592704463929	0.814583814389747	0.415310578313321	0.999193903136108	Pabpc1	poly(A) binding protein, cytoplasmic 1
ENSMUSG00000022285	97.2359700446373	-0.138164587090314	-0.142424329596247	0.142972229291023	-0.966373594196935	0.333857272317557	0.999193903136108	Ywhaz	tyrosine 3-monooxygenase/tryptophan 5-monooxygenase activation protein, zeta polypeptide
ENSMUSG00000022295	140.581693197364	0.285934416753749	0.292647211356985	0.129439239478832	2.2090242333393	0.027172955390489	0.999193903136108	Atp6v1c1	ATPase, H+ transporting, lysosomal V1 subunit C1
ENSMUSG00000022300	50.6712812007263	0.00788660245073633	0.00744720239116792	0.180824363090324	0.0436147116237699	0.965211524677042	0.999193903136108	Dcaf13	DDB1 and CUL4 associated factor 13
ENSMUSG00000022312	808.446998471414	-0.181717513561296	-0.183501268007091	0.084849336661153	-2.14164919505485	0.0322217218427612	0.999193903136108	Eif3h	eukaryotic translation initiation factor 3, subunit H
ENSMUSG00000022323	25.7140323529748	-0.237826777686564	-0.255657523718036	0.239348109863514	-0.993643851301701	0.320396287377175	0.999193903136108	Hrsp12	heat-responsive protein 12
ENSMUSG00000022324	89.8917338637743	-0.124662726603687	-0.121010243682238	0.13639659760101	-0.913972406909682	0.360731344830465	0.999193903136108	Matn2	matrilin 2
ENSMUSG00000022330	22.2736543524098	-0.180238564347833	-0.182576849251685	0.264823973807215	-0.680597612658143	0.496126137947417	0.999193903136108	Osr2	odd-skipped related 2
ENSMUSG00000022336	164.803082349703	-0.0568556849162174	-0.0605759440357855	0.151927404920773	-0.374229290271011	0.708233734112829	0.999193903136108	Eif3e	eukaryotic translation initiation factor 3, subunit E
ENSMUSG00000022337	58.9998438066054	-0.00851892959612361	-0.00960689508535363	0.165415411656749	-0.0515002170039699	0.958926928938357	0.999193903136108	Emc2	ER membrane protein complex subunit 2
ENSMUSG00000022338	100.799277706852	-0.0792065489772833	-0.0814362778437328	0.128198755672643	-0.617841792314568	0.536679631607696	0.999193903136108	Eny2	enhancer of yellow 2 homolog (Drosophila)
ENSMUSG00000022346	38.94714300951	0.138560096271307	0.147455166233831	0.236770211136213	0.58520915957453	0.558407086748671	0.999193903136108	Myc	myelocytomatosis oncogene
ENSMUSG00000022350	31.1410822345062	0.179560593456131	0.197193805105813	0.234567014101226	0.765498056681755	0.443975023193956	0.999193903136108	E430025E21Rik	RIKEN cDNA E430025E21 gene
ENSMUSG00000022351	104.079324788893	0.128847051941868	0.132109368675078	0.228703461259999	0.563380419482984	0.573175867487752	0.999193903136108	Sqle	squalene epoxidase
ENSMUSG00000022354	606.703517164705	-0.0750343724679033	-0.0760214669070527	0.109091462319956	-0.687811592880053	0.491571434764422	0.999193903136108	Ndufb9	NADH dehydrogenase (ubiquinone) 1 beta subcomplex, 9
ENSMUSG00000022362	59.5156927764484	-0.161553611509845	-0.170311196009588	0.175967995175849	-0.918085196960965	0.358574264100302	0.999193903136108	NA	NA
ENSMUSG00000022365	152.893656393325	-0.0426415614799736	-0.0417583151984319	0.113028680122977	-0.377263199336476	0.705978017735682	0.999193903136108	Derl1	Der1-like domain family, member 1
ENSMUSG00000022370	158.891047414957	0.195764853929286	0.186788813797387	0.319272858476064	0.613158459080113	0.539771569250675	0.999193903136108	Mrpl13	mitochondrial ribosomal protein L13
ENSMUSG00000022377	30.97120300742	0.420746651625195	0.47275059324136	0.369567218150853	1.13848477614011	0.254918112275341	0.999193903136108	Asap1	ArfGAP with SH3 domain, ankyrin repeat and PH domain1
ENSMUSG00000022391	34.9202977456436	0.289169417744974	0.298592364174093	0.237729751708722	1.2163787479965	0.223840675830656	0.999193903136108	Rangap1	RAN GTPase activating protein 1
ENSMUSG00000022400	318.774902846041	0.0996547664060818	0.100640230032641	0.0989478681879819	1.00714414803518	0.313865508313515	0.999193903136108	Rbx1	ring-box 1
ENSMUSG00000022403	234.604020472818	-0.06064638029779	-0.0621978565424678	0.12193454330903	-0.497368331007631	0.618929333799506	0.999193903136108	St13	suppression of tumorigenicity 13
ENSMUSG00000022404	55.3065796342472	-0.10470809303388	-0.109653445280838	0.177567940922322	-0.5896790405408	0.555405849572837	0.999193903136108	Slc25a17	solute carrier family 25 (mitochondrial carrier, peroxisomal membrane protein), member 17
ENSMUSG00000022407	43.058605986634	-0.178617063055108	-0.197717269245555	0.213457633310782	-0.83677992810429	0.402716281801466	0.999193903136108	Adsl	adenylosuccinate lyase
ENSMUSG00000022414	19.4661674111873	0.407696124361171	0.450350246221057	0.297514888658196	1.37033856086966	0.170581241197073	0.999193903136108	Tab1	TGF-beta activated kinase 1/MAP3K7 binding protein 1
ENSMUSG00000022420	34.9940930251066	-0.168782743894705	-0.183924335613814	0.215724337588331	-0.782400102749628	0.433979473445497	0.999193903136108	Dnal4	dynein, axonemal, light chain 4
ENSMUSG00000022425	22.1863616712102	0.365275128145346	0.419690896292337	0.346294128655409	1.05481178547161	0.291511413418576	0.999193903136108	Enpp2	ectonucleotide pyrophosphatase/phosphodiesterase 2
ENSMUSG00000022427	117.3137202166	0.193306119496892	0.201850145634934	0.201613071158649	0.958797554077137	0.337660741638785	0.999193903136108	Tomm22	translocase of outer mitochondrial membrane 22 homolog (yeast)
ENSMUSG00000022428	32.7530530226912	-0.135069797530161	-0.176937316358192	0.308604535792026	-0.437679236254606	0.66161882330834	0.999193903136108	Cby1	chibby homolog 1 (Drosophila)
ENSMUSG00000022437	155.789933750446	-0.121457585360258	-0.125000446724339	0.156294121393108	-0.777109108632241	0.437094400453955	0.999193903136108	Samm50	sorting and assembly machinery component 50 homolog (S. cerevisiae)
ENSMUSG00000022440	39.6054819454155	-0.0194852309133389	-0.0130236498038494	0.206514052708454	-0.0943530508349823	0.924828709364552	0.999193903136108	C1qtnf6	C1q and tumor necrosis factor related protein 6
ENSMUSG00000022442	21.8235902090353	0.0403854767026561	0.0498569147125107	0.265088336206147	0.152347241227732	0.878913066633344	0.999193903136108	Ttll1	tubulin tyrosine ligase-like 1
ENSMUSG00000022443	33.5370342201532	0.42733485557918	0.515218075143418	0.340288269397554	1.2558024886833	0.209187589096783	0.999193903136108	Myh9	myosin, heavy polypeptide 9, non-muscle
ENSMUSG00000022450	410.093742769049	-0.135407270892139	-0.137802214396153	0.12906316900297	-1.04915501407704	0.294106779445079	0.999193903136108	Ndufa6	NADH dehydrogenase (ubiquinone) 1 alpha subcomplex, 6 (B14)
ENSMUSG00000022451	24.6073671740068	-0.217989260281592	-0.252348447104006	0.295883253921426	-0.73674078337492	0.461280000370838	0.999193903136108	Twf1	twinfilin, actin-binding protein, homolog 1 (Drosophila)
ENSMUSG00000022452	265.218701710103	-0.184713997154038	-0.190835889131411	0.152014880692595	-1.21510470759483	0.224326158336313	0.999193903136108	Smdt1	single-pass membrane protein with aspartate rich tail 1
ENSMUSG00000022453	58.514611989904	-0.025337049959542	-0.0240661401605548	0.17305729732582	-0.146408445937066	0.88359896026337	0.999193903136108	Naga	N-acetyl galactosaminidase, alpha
ENSMUSG00000022462	19.3277809511338	0.140898245285512	0.142299262647446	0.270654890798279	0.520582668467368	0.602657525437425	0.999193903136108	Slc38a2	solute carrier family 38, member 2
ENSMUSG00000022464	26.6785085820103	-0.138458671786564	-0.159589825633248	0.261637822956052	-0.529199754921604	0.596666886684576	0.999193903136108	Slc38a4	solute carrier family 38, member 4
ENSMUSG00000022466	47.8108904191424	-0.141317402408674	-0.20211073961904	0.319567865459725	-0.442214057428387	0.658334314613313	0.999193903136108	Rpap3	RNA polymerase II associated protein 3
ENSMUSG00000022471	23.5869168896619	-0.340681774797293	-0.391711160979763	0.271649959476075	-1.25412046979266	0.209798221184147	0.999193903136108	Xrcc6	X-ray repair complementing defective repair in Chinese hamster cells 6
ENSMUSG00000022472	24.2851241692766	0.38845166107931	0.420847799067571	0.258432179646291	1.50310871351615	0.132811012221289	0.999193903136108	Desi1	desumoylating isopeptidase 1
ENSMUSG00000022474	52.8745503678685	-0.0942823491144849	-0.101824703777917	0.184479892267206	-0.511071141444096	0.609301242575479	0.999193903136108	Pmm1	phosphomannomutase 1
ENSMUSG00000022476	54.5514888474594	-0.00258921893209745	-0.00209594451490796	0.20260015246856	-0.0127799456246671	0.989803356263489	0.999193903136108	Polr3h	polymerase (RNA) III (DNA directed) polypeptide H
ENSMUSG00000022477	120.663991934041	-0.0502998003045064	-0.050380921817759	0.132493699532387	-0.379639186482305	0.704213268181628	0.999193903136108	Aco2	aconitase 2, mitochondrial
ENSMUSG00000022500	87.283992045733	-0.0277646081717861	-0.0262354584469009	0.149349238922827	-0.185903914690404	0.852520112239922	0.999193903136108	Litaf	LPS-induced TN factor
ENSMUSG00000022503	44.472382831489	-0.0910582134392157	-0.117632091737738	0.236790743373257	-0.384551406621833	0.700569802323621	0.999193903136108	Nubp1	nucleotide binding protein 1
ENSMUSG00000022505	21.4094933545902	0.465818050963548	0.538880506895731	0.292050362604195	1.59499220206364	0.110713979576081	0.999193903136108	Emp2	epithelial membrane protein 2
ENSMUSG00000022516	63.4328295804545	0.0231499095345267	0.025398764765243	0.188967615431079	0.122507285080125	0.902497276792242	0.999193903136108	Nudt16l1	nudix (nucleoside diphosphate linked moiety X)-type motif 16-like 1
ENSMUSG00000022517	24.6888930901891	-0.0384456046232799	-0.033615439795849	0.22957355858516	-0.167465298966556	0.867003949335988	0.999193903136108	Mgrn1	mahogunin, ring finger 1
ENSMUSG00000022536	30.4353378373691	-0.253820878250136	-0.267569414849229	0.224338907012953	-1.13141711185871	0.2578795725399	0.999193903136108	Glyr1	glyoxylate reductase 1 homolog (Arabidopsis)
ENSMUSG00000022538	22.4865513438027	-0.0712807881617891	-0.0945327113518943	0.269358760395627	-0.264631408524059	0.791293421956809	0.999193903136108	Lsg1	large subunit GTPase 1 homolog (S. cerevisiae)
ENSMUSG00000022551	311.664551810796	-0.15237099863355	-0.157484282609832	0.152014530631095	-1.00234496005727	0.316177015051377	0.999193903136108	Cyc1	cytochrome c-1
ENSMUSG00000022552	39.1626802883915	0.0276309551781305	0.0266483703317744	0.205520110798039	0.134444045747343	0.893051454291178	0.999193903136108	Sharpin	SHANK-associated RH domain interacting protein
ENSMUSG00000022553	139.514415065698	0.181464315791516	0.18849373720802	0.164904057159047	1.10042359731936	0.27114760169445	0.999193903136108	Maf1	MAF1 homolog (S. cerevisiae)
ENSMUSG00000022556	34.878378596664	-0.241273793577629	-0.258562275382694	0.247979248187846	-0.97295961392246	0.330573374562364	0.999193903136108	Hsf1	heat shock factor 1
ENSMUSG00000022557	33.7542151356625	-0.298702464254009	-0.334202262234066	0.245437582432822	-1.21702007204119	0.223596579050277	0.999193903136108	Bop1	block of proliferation 1
ENSMUSG00000022558	19.9016716084991	0.369394581031467	0.423336219473818	0.26642290791784	1.38649706933378	0.165595174544269	0.999193903136108	Mroh1	maestro heat-like repeat family member 1
ENSMUSG00000022559	26.9107342559501	0.189317186059034	0.1913856163907	0.256986958884994	0.736680129141327	0.461316893559162	0.999193903136108	Fbxl6	F-box and leucine-rich repeat protein 6
ENSMUSG00000022561	30.8642084561058	0.0802896149581203	0.0915445042969605	0.227007681861942	0.353686775264942	0.723573634618587	0.999193903136108	Gpaa1	GPI anchor attachment protein 1
ENSMUSG00000022564	163.164689652957	-0.0107886207839466	-0.00888876831141289	0.112892084750933	-0.0955657857479461	0.923865439806279	0.999193903136108	Grina	glutamate receptor, ionotropic, N-methyl D-aspartate-associated protein 1 (glutamate binding)
ENSMUSG00000022565	32.5203396652979	0.114158061865232	0.113249597620272	0.307812697461584	0.370868592513078	0.710735409103201	0.999193903136108	Plec	plectin
ENSMUSG00000022570	93.8455127841903	-0.0825799181310347	-0.0867659751163109	0.180438636942354	-0.457662059137684	0.647195250221285	0.999193903136108	Tsta3	tissue specific transplantation antigen P35B
ENSMUSG00000022571	50.5737037408189	-0.279894614128832	-0.294837563069397	0.195724674613082	-1.43004255688324	0.152704805232326	0.999193903136108	Pycrl	pyrroline-5-carboxylate reductase-like
ENSMUSG00000022575	31.9976702071335	-0.0741995726993761	-0.0705550706042496	0.217374032937011	-0.34134515377408	0.732843759078486	0.999193903136108	Gsdmd	gasdermin D
ENSMUSG00000022584	40.2053223352228	-0.463606553778849	-0.498628617111955	0.220774151702964	-2.09991319274821	0.0357364780118682	0.999193903136108	Ly6c2	lymphocyte antigen 6 complex, locus C2
ENSMUSG00000022587	598.386670795121	-0.052784791259343	-0.0537820721186885	0.105712410889754	-0.499324448426321	0.61755083433191	0.999193903136108	Ly6e	lymphocyte antigen 6 complex, locus E
ENSMUSG00000022614	61.0945888563495	-0.0871646866796493	-0.0881093443345361	0.182777113725533	-0.47689059589014	0.633440028863195	0.999193903136108	Lmf2	lipase maturation factor 2
ENSMUSG00000022617	32.1723648255177	0.0162617444589055	0.0247376660783983	0.211920672124488	0.0767350551311618	0.938834316783148	0.999193903136108	Chkb	choline kinase beta
ENSMUSG00000022620	68.1750505128844	-0.0397960901736436	-0.0342891720593458	0.151556559385017	-0.262582433483099	0.792872441114943	0.999193903136108	Arsa	arylsulfatase A
ENSMUSG00000022634	53.1840475204401	0.413030070871933	0.492588292600595	0.369789621819471	1.11693256516964	0.264023159425107	0.999193903136108	Yaf2	YY1 associated factor 2
ENSMUSG00000022635	107.202299714839	-0.143023803986027	-0.146232229110461	0.138783724209669	-1.03055170770567	0.302751092377324	0.999193903136108	Zcrb1	zinc finger CCHC-type and RNA binding motif 1
ENSMUSG00000022663	19.7408527639605	-0.360174080944994	-0.416078319161661	0.290878663117126	-1.23822791635963	0.215631563129605	0.999193903136108	Atg3	autophagy related 3
ENSMUSG00000022665	25.7174209890071	-0.0665908167336428	-0.0828369768040823	0.248644200398663	-0.267815684527829	0.788841197104953	0.999193903136108	Ccdc80	coiled-coil domain containing 80
ENSMUSG00000022671	21.4002495246639	-0.306864999540641	-0.363018799644705	0.266139129775878	-1.15302473484098	0.248900232177358	0.999193903136108	Mzt2	mitotic spindle organizing protein 2
ENSMUSG00000022676	30.0138786278878	0.0565038887786735	0.0707374333841315	0.210068454209	0.268978457481565	0.787946260386595	0.999193903136108	Snai2	snail family zinc finger 2
ENSMUSG00000022677	29.5807569871436	-0.424190875724679	-0.458961838849806	0.237891089148436	-1.78313057980914	0.0745650495967966	0.999193903136108	Fopnl	Fgfr1op N-terminal like
ENSMUSG00000022680	29.7794799288	-0.404736505629098	-0.437108519943367	0.222779184097281	-1.8167608758831	0.069253735894041	0.999193903136108	Pdxdc1	pyridoxal-dependent decarboxylase domain containing 1
ENSMUSG00000022681	65.5158277971741	-0.223629644876654	-0.230046697895508	0.165134414194639	-1.3542279843199	0.175663653592859	0.999193903136108	Ntan1	N-terminal Asn amidase
ENSMUSG00000022684	22.4891920888567	0.494351763694893	0.55859361680386	0.363664009530542	1.35936400286918	0.174031271972071	0.999193903136108	Bfar	bifunctional apoptosis regulator
ENSMUSG00000022698	20.8851603767339	0.0760761757988768	0.0742248251717838	0.314512761763449	0.241885815291957	0.808868641575658	0.999193903136108	Naa50	N(alpha)-acetyltransferase 50, NatE catalytic subunit
ENSMUSG00000022706	62.0276850289574	0.0503086168977382	0.0529007161302059	0.206526742711825	0.243593716906366	0.807545494923929	0.999193903136108	Mrpl40	mitochondrial ribosomal protein L40
ENSMUSG00000022711	24.8138980943671	-0.26437498521695	-0.307808291729501	0.265709927062709	-0.994975942899401	0.319747964929802	0.999193903136108	Pmm2	phosphomannomutase 2
ENSMUSG00000022721	19.6356078565804	0.365765564860744	0.408610806845819	0.247961834665562	1.47508815360263	0.140188844918754	0.999193903136108	Trmt2a	TRM2 tRNA methyltransferase 2A
ENSMUSG00000022744	35.294505770326	0.0155804047649655	0.0219516510593788	0.221240072540857	0.0704230684162708	0.943856930886729	0.999193903136108	Cldnd1	claudin domain containing 1
ENSMUSG00000022750	24.200240481025	0.013119805574328	0.0145691605125655	0.253446063632944	0.0517656711107139	0.95871540934509	0.999193903136108	Klhl22	kelch-like 22
ENSMUSG00000022751	26.6314075632833	0.212296958541537	0.228700926852715	0.264641061080911	0.802207177051144	0.422433125461343	0.999193903136108	Nit2	nitrilase family, member 2
ENSMUSG00000022757	32.9396201045189	-0.035483550986293	-0.0427281837674159	0.207260580770308	-0.171202603285266	0.864064460591745	0.999193903136108	Tfg	Trk-fused gene
ENSMUSG00000022760	42.9836680294767	-0.0398711085283222	-0.0363200047157937	0.186456545888253	-0.213835928035574	0.83067500638362	0.999193903136108	Thap7	THAP domain containing 7
ENSMUSG00000022761	23.1364994867189	-0.026343969648878	-0.0351404120297754	0.257441251747611	-0.102330024695129	0.918494724131998	0.999193903136108	Lztr1	leucine-zipper-like transcriptional regulator, 1
ENSMUSG00000022769	21.3482849253768	0.556628558758663	0.615419077763669	0.263985697107179	2.1085557469906	0.0349829460678517	0.999193903136108	Sdf2l1	stromal cell-derived factor 2-like 1
ENSMUSG00000022771	43.4872201930475	0.0798304723194545	0.0885799038898534	0.201713200782213	0.395762260525757	0.692280420164471	0.999193903136108	Ppil2	peptidylprolyl isomerase (cyclophilin)-like 2
ENSMUSG00000022774	28.0872628925049	-0.0241325074495864	-0.0298096584187743	0.236052064775906	-0.102233833338829	0.918571073316668	0.999193903136108	Ncbp2	nuclear cap binding protein subunit 2
ENSMUSG00000022800	21.5501933599977	0.239197524640462	0.277324460979295	0.28828421224836	0.829728144926612	0.406692504854726	0.999193903136108	Fyttd1	forty-two-three domain containing 1
ENSMUSG00000022808	32.9007809650902	0.00566998237135373	0.00639445902100505	0.235486832898583	0.024077704479535	0.98079062741447	0.999193903136108	Snx4	sorting nexin 4
ENSMUSG00000022814	33.0033893456915	0.221085644781657	0.234161933176654	0.293985017232387	0.752030313867644	0.452032829117122	0.999193903136108	Umps	uridine monophosphate synthetase
ENSMUSG00000022816	146.850388673792	-0.204129450797781	-0.206946197216134	0.124634603360449	-1.63782324726808	0.101458570602563	0.999193903136108	Fstl1	follistatin-like 1
ENSMUSG00000022841	55.2145291642284	0.0507688506727905	0.0547942041509734	0.208177995918715	0.243872319208095	0.807329708082467	0.999193903136108	Ap2m1	adaptor-related protein complex 2, mu 1 subunit
ENSMUSG00000022858	26.8123063711399	-0.391507806427055	-0.455856408506212	0.263177184360073	-1.48762062098591	0.13685097210822	0.999193903136108	Tra2b	transformer 2 beta homolog (Drosophila)
ENSMUSG00000022881	21.7880685852987	-0.00841689973893864	-0.0401938606158316	0.2672889560088	-0.0314898896857583	0.974878855009908	0.999193903136108	Rfc4	replication factor C (activator 1) 4
ENSMUSG00000022884	96.148429606947	-0.161605614872807	-0.167888405126053	0.177437022408882	-0.910777315122017	0.362412717371412	0.999193903136108	Eif4a2	eukaryotic translation initiation factor 4A2
ENSMUSG00000022889	49.6409553303629	-0.194012764253076	-0.203271560834613	0.182756794330695	-1.06158988487188	0.288421907716669	0.999193903136108	Mrpl39	mitochondrial ribosomal protein L39
ENSMUSG00000022890	280.887015683104	-0.0700417461506853	-0.0724043060207698	0.158898916230519	-0.440794360416365	0.659361876682496	0.999193903136108	Atp5j	ATP synthase, H+ transporting, mitochondrial F0 complex, subunit F
ENSMUSG00000022892	22.3497911649341	-0.0559838377649612	-0.0773073154259494	0.313320629664613	-0.178679066950962	0.858189706808562	0.999193903136108	App	amyloid beta (A4) precursor protein
ENSMUSG00000022893	107.525228230222	-0.10993354433597	-0.122011059191599	0.2475743828836	-0.444042485557388	0.657011867551917	0.999193903136108	Adamts1	a disintegrin-like and metallopeptidase (reprolysin type) with thrombospondin type 1 motif, 1
ENSMUSG00000022895	23.0121816412363	0.0654207998224771	0.0789736056415376	0.243053743219475	0.269161869123747	0.787805121797758	0.999193903136108	Ets2	E26 avian leukemia oncogene 2, 3' domain
ENSMUSG00000022898	49.1036588419634	0.188722967739519	0.196413654859472	0.198752667816352	0.949536777608939	0.34234767609234	0.999193903136108	Dscr3	Down syndrome critical region gene 3
ENSMUSG00000022913	41.0480848117434	0.167525459583897	0.177514197790715	0.197219689561018	0.849435773663288	0.395638854251024	0.999193903136108	Psmg1	proteasome (prosome, macropain) assembly chaperone 1
ENSMUSG00000022940	31.1651487621288	0.0239510978943554	0.024356405709702	0.202259973228019	0.118417388829346	0.905736948423735	0.999193903136108	Pigp	phosphatidylinositol glycan anchor biosynthesis, class P
ENSMUSG00000022956	398.910576923015	-0.0481352232657708	-0.0486756452453988	0.091351176924292	-0.52692504778196	0.598245638992118	0.999193903136108	Atp5o	ATP synthase, H+ transporting, mitochondrial F1 complex, O subunit
ENSMUSG00000022961	43.7388964798642	0.458812491111618	0.50330908948211	0.260870648211578	1.75877391441716	0.0786159171328183	0.999193903136108	Son	Son DNA binding protein
ENSMUSG00000022965	28.732844860479	-0.0809066430074813	-0.077864710824461	0.238225817943968	-0.339621640113378	0.734141479364886	0.999193903136108	Ifngr2	interferon gamma receptor 2
ENSMUSG00000022969	20.4297229043742	0.172405458911712	0.206113546753714	0.24704243737004	0.697877906108372	0.485253552584573	0.999193903136108	Il10rb	interleukin 10 receptor, beta
ENSMUSG00000022971	21.671180945234	-0.10086258227521	-0.140907051432465	0.264459598892942	-0.381391269961203	0.702912937948535	0.999193903136108	Ifnar2	interferon (alpha and beta) receptor 2
ENSMUSG00000022972	31.318522879959	-0.305106699682313	-0.342089207930372	0.258424910423989	-1.18063966504519	0.23774589934662	0.999193903136108	1110004E09Rik	RIKEN cDNA 1110004E09 gene
ENSMUSG00000022982	43.6475384164523	0.0927863110902753	0.0800763462353033	0.277917398173435	0.333862909267637	0.738483009508466	0.999193903136108	Sod1	superoxide dismutase 1, soluble
ENSMUSG00000023004	251.893362358421	-0.0179020538638482	-0.021330185265551	0.151160060498503	-0.118431110736593	0.905726076429782	0.999193903136108	Tuba1b	tubulin, alpha 1B
ENSMUSG00000023010	254.888369441026	-0.128966077437058	-0.133270296995251	0.157311208736391	-0.819814929101261	0.412321619047042	0.999193903136108	Tmbim6	transmembrane BAX inhibitor motif containing 6
ENSMUSG00000023015	29.0163296805421	0.244207776842434	0.240870995693221	0.29700315175348	0.82223968129851	0.410940498746191	0.999193903136108	Racgap1	Rac GTPase-activating protein 1
ENSMUSG00000023017	29.0120219840318	0.184079230960816	0.165806719825631	0.366555769787244	0.502186150466704	0.615536584118615	0.999193903136108	Asic1	acid-sensing (proton-gated) ion channel 1
ENSMUSG00000023020	270.649080566691	-0.0995071312711883	-0.101443182134681	0.129954462360736	-0.765707690706074	0.443850249950754	0.999193903136108	Cox14	cytochrome c oxidase assembly protein 14
ENSMUSG00000023021	61.7451994159946	0.021222899369426	0.0226807131767686	0.180513446484483	0.117569631419399	0.906408668637526	0.999193903136108	Cers5	ceramide synthase 5
ENSMUSG00000023022	53.4022852366076	0.113975171245371	0.122666445053982	0.248886443887266	0.457940454551218	0.646995221671884	0.999193903136108	Lima1	LIM domain and actin binding 1
ENSMUSG00000023025	19.3739129623637	0.441488845591263	0.518356195494312	0.298159451420581	1.48071390488475	0.138682827066678	0.999193903136108	Larp4	La ribonucleoprotein domain family, member 4
ENSMUSG00000023031	64.029843954509	-0.113364372858217	-0.11693371323886	0.195187621163146	-0.580796938774422	0.561377318497644	0.999193903136108	Cela1	chymotrypsin-like elastase family, member 1
ENSMUSG00000023036	29.9820668237827	-0.0437891357873554	-0.0409024597762222	0.221307792723715	-0.197865313500383	0.843150443410791	0.999193903136108	Pcdhgb6	protocadherin gamma subfamily B, 6
ENSMUSG00000023044	35.5295595055452	-0.336263323254675	-0.344184869324427	0.199299872245564	-1.687222974435	0.0915604853482238	0.999193903136108	Csad	cysteine sulfinic acid decarboxylase
ENSMUSG00000023046	111.340178664966	0.254235067190243	0.270384261266573	0.260432837550897	0.976202039577893	0.328964352724535	0.999193903136108	Igfbp6	insulin-like growth factor binding protein 6
ENSMUSG00000023048	159.657992565375	0.0348260473549604	0.032422125444506	0.231569109208555	0.150391593567843	0.880455673203718	0.999193903136108	Prr13	proline rich 13
ENSMUSG00000023051	25.749218929578	0.380786631131881	0.417937532353539	0.245260093171695	1.55258291802617	0.120522809200185	0.999193903136108	Tarbp2	TAR (HIV) RNA binding protein 2
ENSMUSG00000023064	48.0768453367538	-0.390073919654307	-0.40090268385951	0.197369686787725	-1.97636185172569	0.0481138089407459	0.999193903136108	Sncg	synuclein, gamma
ENSMUSG00000023067	187.328321809807	-0.0725407907993753	-0.0728764597295904	0.118131802113022	-0.614066572267916	0.53917133650273	0.999193903136108	Cdkn1a	cyclin-dependent kinase inhibitor 1A (P21)
ENSMUSG00000023089	189.997237314107	-0.0474054408123223	-0.050976060725607	0.189945687941463	-0.249573661429637	0.802917069259675	0.999193903136108	Ndufa5	NADH dehydrogenase (ubiquinone) 1 alpha subcomplex, 5
ENSMUSG00000023104	51.970573329452	0.132436821896498	0.141162806371895	0.233819826029066	0.566405441940731	0.571118196218248	0.999193903136108	Rfc2	replication factor C (activator 1) 2
ENSMUSG00000023106	69.9163531752311	-0.0218218189498327	-0.0243578404771105	0.168384281063858	-0.1295953447196	0.896886586561884	0.999193903136108	Denr	density-regulated protein
ENSMUSG00000023110	34.5718384182235	0.381916158465048	0.397692090844062	0.203817744477954	1.87381211308791	0.0609563262531934	0.999193903136108	Prmt5	protein arginine N-methyltransferase 5
ENSMUSG00000023170	21.9278300953879	-0.0840610743718195	-0.086088522786276	0.250016569208154	-0.33622201375715	0.736703453660742	0.999193903136108	Gps2	G protein pathway suppressor 2
ENSMUSG00000023175	2496.27474902265	0.0882285036233115	0.0898782400684103	0.120544262677203	0.731917900228668	0.464218679845114	0.999193903136108	Bsg	basigin
ENSMUSG00000023249	27.8430461212168	0.0678038479704494	0.0813743555935151	0.225171504035787	0.301120908974669	0.763322297491543	0.999193903136108	Parp3	poly (ADP-ribose) polymerase family, member 3
ENSMUSG00000023262	22.6685392643424	0.0370956619571332	0.0484165950863727	0.299142110466487	0.124006820368037	0.901309874876064	0.999193903136108	Acy1	aminoacylase 1
ENSMUSG00000023277	22.5284045943118	-0.0745264988335137	-0.083820476539941	0.264862466912724	-0.281378104275043	0.778420410243986	0.999193903136108	Twf2	twinfilin, actin-binding protein, homolog 2 (Drosophila)
ENSMUSG00000023286	25.0254000059786	0.328550478825934	0.384310519050579	0.332252326108527	0.988858325460201	0.322732462860008	0.999193903136108	Ube2j2	ubiquitin-conjugating enzyme E2J 2
ENSMUSG00000023330	21.8918645494048	0.111579219698061	0.121577778936766	0.256959603294722	0.434228642430165	0.664122415722722	0.999193903136108	Dtwd1	DTW domain containing 1
ENSMUSG00000023348	88.8285314119623	0.182609273166953	0.18738224213145	0.168518261569052	1.08361711939526	0.278534597155976	0.999193903136108	Trip6	thyroid hormone receptor interactor 6
ENSMUSG00000023452	23.1988911467273	-0.105204870229758	-0.118178521275015	0.276578250682589	-0.380380127396548	0.703663264021342	0.999193903136108	Pisd	phosphatidylserine decarboxylase
ENSMUSG00000023456	1263.65861893163	0.150220880114595	0.153464206290532	0.123450127348033	1.21685480073333	0.223659465373267	0.999193903136108	Tpi1	triosephosphate isomerase 1
ENSMUSG00000023495	32.1050407852074	-0.0332381870719034	-0.0413304017244753	0.240074743218538	-0.138449328847753	0.889885313573783	0.999193903136108	Pcbp4	poly(rC) binding protein 4
ENSMUSG00000023505	19.4002034085626	0.629942559446243	0.658250464511307	0.368928005371612	1.70749455252582	0.0877301694531739	0.999193903136108	Cdca3	cell division cycle associated 3
ENSMUSG00000023572	22.1336950075522	-0.250748508504628	-0.271419533869737	0.244375936070657	-1.02607692286088	0.304855326999196	0.999193903136108	Ccndbp1	cyclin D-type binding-protein 1
ENSMUSG00000023707	25.4863615836316	0.425629346110494	0.467285137380874	0.24756934320251	1.71923284444121	0.0855719825137329	0.999193903136108	Ogfod2	2-oxoglutarate and iron-dependent oxygenase domain containing 2
ENSMUSG00000023723	39.243184943987	-0.21447840802083	-0.236393237169706	0.236214349076165	-0.907982130889403	0.363887662621063	0.999193903136108	Mrps23	mitochondrial ribosomal protein S23
ENSMUSG00000023791	33.8666152430431	-0.0353670327916874	-0.0303268067853506	0.21533268109306	-0.164243683829873	0.869539313293409	0.999193903136108	Pigx	phosphatidylinositol glycan anchor biosynthesis, class X
ENSMUSG00000023806	41.8866302701868	-0.136050991464642	-0.142657503693929	0.190946745329171	-0.712507517371428	0.476150558064847	0.999193903136108	Rsph3b	radial spoke 3B homolog (Chlamydomonas)
ENSMUSG00000023827	64.8175328045114	-0.196011854888225	-0.198689614939379	0.164650432218657	-1.19047276248822	0.233860629271875	0.999193903136108	Agpat4	1-acylglycerol-3-phosphate O-acyltransferase 4 (lysophosphatidic acid acyltransferase, delta)
ENSMUSG00000023832	92.9021333816616	-0.26606596584234	-0.274838947836755	0.187104218886954	-1.42202013094688	0.155020406970931	0.999193903136108	Acat2	acetyl-Coenzyme A acetyltransferase 2
ENSMUSG00000023861	26.0989581365686	-0.262258458452596	-0.267877302126878	0.243547941336045	-1.07682478042684	0.281558552444319	0.999193903136108	Mpc1	mitochondrial pyruvate carrier 1
ENSMUSG00000023885	37.6915632511509	0.112201634250663	0.1309237153607	0.217782699604257	0.515199942210971	0.606413309418892	0.999193903136108	Thbs2	thrombospondin 2
ENSMUSG00000023904	287.568222793551	-0.221828647133523	-0.224432008066434	0.107086363784394	-2.07149294545241	0.0383127530336736	0.999193903136108	Hcfc1r1	host cell factor C1 regulator 1 (XPO1-dependent)
ENSMUSG00000023905	170.938455255801	0.0819024291212719	0.0804704626902306	0.122736184369201	0.667304670926567	0.504577543419942	0.999193903136108	Tnfrsf12a	tumor necrosis factor receptor superfamily, member 12a
ENSMUSG00000023939	196.59168965269	0.0404920718080111	0.0418702305707651	0.164455472709391	0.246219059426283	0.80551266234561	0.999193903136108	Mrpl14	mitochondrial ribosomal protein L14
ENSMUSG00000023942	50.2024364674297	0.00973451989859495	0.0136901257694972	0.214234852514441	0.0454385445894653	0.963757758561394	0.999193903136108	Slc29a1	solute carrier family 29 (nucleoside transporters), member 1
ENSMUSG00000023944	686.723647535951	0.464445672381454	0.486975173145599	0.275595891592016	1.68524164020923	0.091941960226961	0.999193903136108	Hsp90ab1	heat shock protein 90 alpha (cytosolic), class B member 1
ENSMUSG00000023967	160.412819338826	-0.036638840887416	-0.0386131397235298	0.179728767419844	-0.203856296425982	0.838465798248104	0.999193903136108	Mrps18a	mitochondrial ribosomal protein S18A
ENSMUSG00000023971	30.4514589404304	-0.01051297964854	-0.0139572659132971	0.250073316393238	-0.0420395898297619	0.96646713787922	0.999193903136108	Rrp36	ribosomal RNA processing 36 homolog (S. cerevisiae)
ENSMUSG00000023973	44.8469121522447	0.14222083038959	0.147153084697346	0.180898181117168	0.786192705262598	0.431754599068293	0.999193903136108	Cnpy3	canopy 3 homolog (zebrafish)
ENSMUSG00000023988	19.0442386869284	-0.131422036863202	-0.1794100203498	0.292472385143767	-0.449348531823272	0.653180253090316	0.999193903136108	Bysl	bystin-like
ENSMUSG00000023992	76.8139203488024	-0.242981645039886	-0.243980856472239	0.149001527371327	-1.6307325792329	0.102946759025986	0.999193903136108	Trem2	triggering receptor expressed on myeloid cells 2
ENSMUSG00000024007	35.5043555801482	-0.00258436032069453	-0.00727191908162276	0.235553857536738	-0.0109714200723351	0.991246248932393	0.999193903136108	Ppil1	peptidylprolyl isomerase (cyclophilin)-like 1
ENSMUSG00000024012	48.9386805454987	0.305736863871007	0.323548913638724	0.373601815471342	0.818349513332221	0.413157641155226	0.999193903136108	Mtch1	mitochondrial carrier homolog 1 (C. elegans)
ENSMUSG00000024018	24.3852537505501	-0.234008521778449	-0.262850558403479	0.289808723487042	-0.807458515957721	0.419402365619025	0.999193903136108	Ccdc167	coiled-coil domain containing 167
ENSMUSG00000024026	128.820860071248	0.0576910772918238	0.0600118926312682	0.181739102151685	0.317438991437698	0.750910525003988	0.999193903136108	Glo1	glyoxalase 1
ENSMUSG00000024038	457.480197298272	0.0401617934235973	0.0409548254495341	0.123259050410076	0.325832409790448	0.744551156230539	0.999193903136108	Ndufv3	NADH dehydrogenase (ubiquinone) flavoprotein 3
ENSMUSG00000024044	26.9333238261227	0.538376865134597	0.643698521731788	0.339508157318761	1.5857553155317	0.112794825720226	0.999193903136108	Epb4.1l3	erythrocyte protein band 4.1-like 3
ENSMUSG00000024045	19.9105356605807	0.0981052223337899	0.0909610036722744	0.297479628869678	0.329788035256588	0.741560128566043	0.999193903136108	Akap8	A kinase (PRKA) anchor protein 8
ENSMUSG00000024048	812.571344730974	-0.0341681396248481	-0.0347802721066137	0.10487530398632	-0.325797764832272	0.744577369955304	0.999193903136108	Myl12a	myosin, light chain 12A, regulatory, non-sarcomeric
ENSMUSG00000024053	21.563338333744	-0.10565173210489	-0.118914852496163	0.25102301500065	-0.420884643205389	0.673839319540802	0.999193903136108	Emilin2	elastin microfibril interfacer 2
ENSMUSG00000024055	24.3529718507062	-0.237180188840466	-0.253522747172022	0.263814741060331	-0.899040697601602	0.36863098349653	0.999193903136108	Cyp4f13	cytochrome P450, family 4, subfamily f, polypeptide 13
ENSMUSG00000024066	46.8751360164471	0.305137126301088	0.326783680668342	0.204865296842449	1.48945248904578	0.136368255474194	0.999193903136108	Xdh	xanthine dehydrogenase
ENSMUSG00000024067	48.4876115583606	-0.106587612229855	-0.117744452225403	0.251139443216103	-0.424416056931914	0.67126241254421	0.999193903136108	Dpy30	dpy-30 homolog (C. elegans)
ENSMUSG00000024072	28.0132014428615	0.354372469015334	0.385781584605852	0.237972320690495	1.48913313946385	0.136452312754943	0.999193903136108	Yipf4	Yip1 domain family, member 4
ENSMUSG00000024082	36.9275474655353	-0.102156783605523	-0.104547483949282	0.233626981148456	-0.437264493610047	0.661919542231848	0.999193903136108	Ndufaf7	NADH dehydrogenase (ubiquinone) 1 alpha subcomplex assembly factor 7
ENSMUSG00000024083	25.296337150896	0.179971241341249	0.188288561314163	0.23373737717127	0.76997202381276	0.441316488044842	0.999193903136108	Pja2	praja 2, RING-H2 motif containing
ENSMUSG00000024087	27.4070056423145	0.0209851489265177	0.0243644602415002	0.235032446667582	0.0892861782449895	0.928854478358306	0.999193903136108	Cyp1b1	cytochrome P450, family 1, subfamily b, polypeptide 1
ENSMUSG00000024091	81.3000344592667	0.275947680711533	0.285765797539624	0.15507531668011	1.77944296113069	0.0751671684060326	0.999193903136108	Vapa	vesicle-associated membrane protein, associated protein A
ENSMUSG00000024096	25.9679603706564	0.207057770930545	0.232283185425938	0.25931030670929	0.79849418080661	0.424583768746979	0.999193903136108	Ralbp1	ralA binding protein 1
ENSMUSG00000024097	57.6470038966883	0.0175963844253166	0.0176853017766428	0.262514968874208	0.0670300230907917	0.946557801971901	0.999193903136108	Srsf7	serine/arginine-rich splicing factor 7
ENSMUSG00000024099	209.404781101116	-0.124021761691451	-0.126114172844704	0.120782370652188	-1.02682006506224	0.304505199347294	0.999193903136108	Ndufv2	NADH dehydrogenase (ubiquinone) flavoprotein 2
ENSMUSG00000024101	44.9129557585973	0.0520015007906401	0.0577923896540193	0.176470946827617	0.294674572361405	0.768242489422562	0.999193903136108	Wash1	WAS protein family homolog 1
ENSMUSG00000024104	21.6530162344766	0.377661973234889	0.436979701196882	0.284737684692224	1.32635050974411	0.184723623516307	0.999193903136108	Fam21	family with sequence similarity 21
ENSMUSG00000024121	289.1698813084	-0.102649181836809	-0.103709793625079	0.0959711551811234	-1.06958368525504	0.284806741989196	0.999193903136108	Atp6v0c	ATPase, H+ transporting, lysosomal V0 subunit C
ENSMUSG00000024146	72.0213392071577	-0.116670445219267	-0.118953033820633	0.169063920616837	-0.690096649797245	0.490133409863513	0.999193903136108	Cript	cysteine-rich PDZ-binding protein
ENSMUSG00000024150	52.4642712367536	0.0668142162018684	0.0727108062098501	0.195781712880116	0.341268932726016	0.732901133641046	0.999193903136108	Mcfd2	multiple coagulation factor deficiency 2
ENSMUSG00000024158	37.851451019848	0.109263921927478	0.118842806516439	0.202593689228095	0.539325397270697	0.589662347474484	0.999193903136108	Hagh	hydroxyacyl glutathione hydrolase
ENSMUSG00000024165	22.1342054315267	-0.42695097595005	-0.526371462029114	0.293224984003531	-1.45605251681047	0.145378102387092	0.999193903136108	Hn1l	hematological and neurological expressed 1-like
ENSMUSG00000024177	46.2341056105082	-0.206384581337678	-0.221693780131563	0.21150099222639	-0.975809045457166	0.329159101401128	0.999193903136108	Nme4	NME/NM23 nucleoside diphosphate kinase 4
ENSMUSG00000024181	215.323693367012	0.187777880078481	0.193756448796695	0.175099060635048	1.07240940869385	0.283536183815443	0.999193903136108	Mrpl28	mitochondrial ribosomal protein L28
ENSMUSG00000024187	28.7077839670829	-0.149275170001137	-0.156340081345125	0.229397002589196	-0.650728511341792	0.515221754998519	0.999193903136108	Itfg3	integrin alpha FG-GAP repeat containing 3
ENSMUSG00000024188	30.7448780918629	0.0203614481675539	0.0237449899563156	0.230489331310517	0.0883400895468032	0.929606376639123	0.999193903136108	Luc7l	Luc7 homolog (S. cerevisiae)-like
ENSMUSG00000024190	20.8592503467133	0.422436221631292	0.47293956000885	0.266475710008884	1.58527102382881	0.112904769602407	0.999193903136108	Dusp1	dual specificity phosphatase 1
ENSMUSG00000024191	28.8358165509828	-0.00406836464275894	-0.00387084609498622	0.216251002729272	-0.0188131596682222	0.984990155784173	0.999193903136108	Bnip1	BCL2/adenovirus E1B interacting protein 1
ENSMUSG00000024194	124.104462747489	-0.0306358284789514	-0.0309513933544807	0.126338198745464	-0.242490622655418	0.808400022109584	0.999193903136108	Cuta	cutA divalent cation tolerance homolog (E. coli)
ENSMUSG00000024197	65.7221607290132	-0.0838721161623244	-0.0805175416368728	0.177347384538611	-0.47292558827708	0.636266268470014	0.999193903136108	Plin3	perilipin 3
ENSMUSG00000024208	431.556866127752	0.139829912087917	0.143912763176455	0.167995082397277	0.832345269233807	0.405214085258103	0.999193903136108	Uqcc2	ubiquinol-cytochrome c reductase complex assembly factor 2
ENSMUSG00000024217	19.6787527089447	0.202089133531547	0.219130517004683	0.25429461248651	0.794704738553073	0.426785275304208	0.999193903136108	Snrpc	U1 small nuclear ribonucleoprotein C
ENSMUSG00000024218	32.1641465441584	-0.0466554829491118	-0.0560409270139149	0.216451446450882	-0.215547106356247	0.829340789498506	0.999193903136108	Taf11	TAF11 RNA polymerase II, TATA box binding protein (TBP)-associated factor
ENSMUSG00000024222	45.0613567232053	0.713778215021318	0.76337185615638	0.356719674477818	2.00094995059125	0.0453977837925173	0.999193903136108	Fkbp5	FK506 binding protein 5
ENSMUSG00000024248	500.295154823532	0.0904698664787683	0.0828503395760856	0.267638899729864	0.338029586020874	0.735340892304839	0.999193903136108	Cox7a2l	cytochrome c oxidase subunit VIIa polypeptide 2-like
ENSMUSG00000024253	21.8397814011412	-0.244751244839458	-0.264031363348313	0.247984235809667	-0.986962917382016	0.323660818029045	0.999193903136108	Dync2li1	dynein cytoplasmic 2 light intermediate chain 1
ENSMUSG00000024258	64.0251860121362	0.183010902986022	0.190917845282971	0.183198091851278	0.998978216075483	0.317805244083598	0.999193903136108	Polr2d	polymerase (RNA) II (DNA directed) polypeptide D
ENSMUSG00000024271	32.3768470020607	0.130432618988272	0.146737991517824	0.255364234546439	0.510770896401909	0.609511490504627	0.999193903136108	Elp2	elongator acetyltransferase complex subunit 2
ENSMUSG00000024273	29.7787022491276	0.38657837162097	0.412799200740661	0.22231472838209	1.73887881578661	0.0820560812120451	0.999193903136108	2700062C07Rik	RIKEN cDNA 2700062C07 gene
ENSMUSG00000024308	93.7167550374692	-0.0209243327279372	-0.0179212723133257	0.157418244733139	-0.132921903451591	0.894255144162047	0.999193903136108	Tapbp	TAP binding protein
ENSMUSG00000024309	61.2246391195805	-0.0576559346955078	-0.0644011273218446	0.225695897572147	-0.255458496657332	0.79836899523106	0.999193903136108	Pfdn6	prefoldin subunit 6
ENSMUSG00000024312	25.214610850311	0.0641890482506991	0.0676602746569385	0.306812548748086	0.209212590921119	0.834282283779682	0.999193903136108	Wdr46	WD repeat domain 46
ENSMUSG00000024319	21.8114137980233	0.0995023358688803	0.122099287244917	0.23833754926543	0.417484933345804	0.676323742441842	0.999193903136108	Vps52	vacuolar protein sorting 52 (yeast)
ENSMUSG00000024335	60.4558291798056	0.14351849659214	0.14924231458739	0.186287221427479	0.770415144379675	0.441053672756791	0.999193903136108	Brd2	bromodomain containing 2
ENSMUSG00000024346	149.894467156708	0.028845862200377	0.0294570956829448	0.161576253146301	0.178527856901461	0.858308445947199	0.999193903136108	Pfdn1	prefoldin 1
ENSMUSG00000024357	45.4353295329386	-0.155459368014552	-0.158327740348568	0.197965641045271	-0.785284593799797	0.4322867265825	0.999193903136108	Sil1	endoplasmic reticulum chaperone SIL1 homolog (S. cerevisiae)
ENSMUSG00000024359	350.243612685812	0.15572288656359	0.15756420745461	0.0967364314975146	1.60976463730307	0.107449247952339	0.999193903136108	Hspa9	heat shock protein 9
ENSMUSG00000024360	41.0249543197785	0.192296794077885	0.192733658839078	0.240874388323433	0.798328105434268	0.424680112273528	0.999193903136108	Etf1	eukaryotic translation termination factor 1
ENSMUSG00000024369	64.7769110924949	-0.314755997313339	-0.330509821848521	0.169125162353486	-1.86108319385067	0.0627324291500513	0.999193903136108	Nelfe	negative elongation factor complex member E, Rdbp
ENSMUSG00000024370	26.6901517430614	-0.400558923975228	-0.460771529568497	0.290540463112348	-1.37866829179087	0.167997050100447	0.999193903136108	Cdc23	CDC23 cell division cycle 23
ENSMUSG00000024381	27.7027450627642	0.146262611432391	0.155759509316733	0.273551292044436	0.534680755258989	0.592870631284145	0.999193903136108	Bin1	bridging integrator 1
ENSMUSG00000024387	24.0806157290745	-0.160669597839788	-0.177224635826091	0.265524456572828	-0.605102821463525	0.545110679662879	0.999193903136108	Csnk2b	casein kinase 2, beta polypeptide
ENSMUSG00000024404	34.7400360382979	-0.085335148922479	-0.092172910764443	0.205100167068408	-0.416065721165486	0.677361912554524	0.999193903136108	Riok3	RIO kinase 3
ENSMUSG00000024414	67.3818103158691	-0.00737969776904554	-0.00843668792677873	0.178804822827176	-0.0412723642033884	0.967078764462432	0.999193903136108	Mrpl27	mitochondrial ribosomal protein L27
ENSMUSG00000024423	28.2822843683008	-0.516321022077107	-0.568936431818501	0.259389095488858	-1.99052709252878	0.0465329025883354	0.999193903136108	Impact	impact, RWD domain protein
ENSMUSG00000024429	41.3616555676793	0.496143498618257	0.5194746041889	0.230505597094674	2.15241410565176	0.0313647537147643	0.999193903136108	Gnl1	guanine nucleotide binding protein-like 1
ENSMUSG00000024436	57.6791934086236	-0.148937864558905	-0.154940929030438	0.19129613964115	-0.778572243215653	0.436231735016762	0.999193903136108	Mrps18b	mitochondrial ribosomal protein S18B
ENSMUSG00000024446	43.2127119594513	-0.154126707298276	-0.161682589092636	0.207411780072553	-0.743095243888089	0.457424018936922	0.999193903136108	Rpp21	ribonuclease P 21 subunit
ENSMUSG00000024454	43.6249634855096	0.286525196343457	0.307673217862505	0.21774001959591	1.31590507282585	0.188205905913156	0.999193903136108	Hdac3	histone deacetylase 3
ENSMUSG00000024457	23.7067954820652	0.0505015699539185	0.060057398480688	0.255458530213832	0.197689894761573	0.843287696496801	0.999193903136108	Trim26	tripartite motif-containing 26
ENSMUSG00000024474	60.9840851621394	-0.0152174800274493	-0.016419940732279	0.2016936703817	-0.0754484758924291	0.93985789090525	0.999193903136108	Ik	IK cytokine
ENSMUSG00000024487	28.0073113018659	-0.00470595098152035	0.000454615605561212	0.226087069699196	-0.0208147727677727	0.983393413327768	0.999193903136108	Yipf5	Yip1 domain family, member 5
ENSMUSG00000024493	42.0117298601347	0.203002290499324	0.213902750375234	0.236485192072658	0.858414384089442	0.390663687703639	0.999193903136108	Lars	leucyl-tRNA synthetase
ENSMUSG00000024498	30.372141553087	0.207932240031369	0.22433620943048	0.27900819118794	0.745254965978064	0.456117599920916	0.999193903136108	Tcerg1	transcription elongation regulator 1 (CA150)
ENSMUSG00000024516	38.6398709669682	0.398481647851176	0.42125428718639	0.186318410761029	2.13871321799899	0.0324589014545739	0.999193903136108	Sec11c	SEC11 homolog C (S. cerevisiae)
ENSMUSG00000024527	31.9419776612438	0.414796478642517	0.494390894711081	0.437557810129664	0.947980973118953	0.34313914055788	0.999193903136108	Afg3l2	AFG3-like AAA ATPase 2
ENSMUSG00000024528	19.0638706363208	0.243523536594088	0.271292406399177	0.272331688168108	0.894216674644791	0.371205972272218	0.999193903136108	Srfbp1	serum response factor binding protein 1
ENSMUSG00000024529	170.73842588133	-0.0816691771569014	-0.0813980773361232	0.103509449896132	-0.789002136895263	0.430110757585095	0.999193903136108	Lox	lysyl oxidase
ENSMUSG00000024537	36.8703264040416	0.0767738421174991	0.07676133047327	0.21492060238023	0.357219555813796	0.72092744700347	0.999193903136108	Psmg2	proteasome (prosome, macropain) assembly chaperone 2
ENSMUSG00000024538	87.1017051970328	-0.114785131753307	-0.116603933276934	0.138733323087625	-0.827379674894749	0.408021897061449	0.999193903136108	Ppic	peptidylprolyl isomerase C
ENSMUSG00000024560	28.5359449136383	0.297596632324483	0.321603117408467	0.221987120010381	1.34060314990602	0.180049334028947	0.999193903136108	Cxxc1	CXXC finger 1 (PHD domain)
ENSMUSG00000024570	43.7441628129539	0.0773503547727335	0.0780250905295786	0.207076069187779	0.373535942980409	0.708749599337629	0.999193903136108	Rbfa	ribosome binding factor A
ENSMUSG00000024571	32.9054583782108	-0.0570208269506835	-0.0571127869194532	0.218203658918032	-0.261319297913805	0.793846285880941	0.999193903136108	NA	NA
ENSMUSG00000024576	66.5738392681358	0.280472525702952	0.289995198348036	0.161986029132683	1.7314612081343	0.0833695379043294	0.999193903136108	Csnk1a1	casein kinase 1, alpha 1
ENSMUSG00000024580	19.376016776347	0.266202191961633	0.304253226683781	0.267615162428603	0.994720140465335	0.319872396103198	0.999193903136108	Grpel2	GrpE-like 2, mitochondrial
ENSMUSG00000024583	65.3000910854205	0.177722727458421	0.184693402935007	0.16691909658569	1.06472375596153	0.287000956528032	0.999193903136108	Txnl1	thioredoxin-like 1
ENSMUSG00000024587	137.484265921073	0.218463588048332	0.223677623676604	0.124870856773334	1.74951620973409	0.0802018293269528	0.999193903136108	Nars	asparaginyl-tRNA synthetase
ENSMUSG00000024588	43.7992710208358	0.0352156473789092	0.0418090736614175	0.192370418690983	0.183061655833262	0.854749641527631	0.999193903136108	Fech	ferrochelatase
ENSMUSG00000024594	29.4656521409444	0.204224231241116	0.218257180312352	0.247433829889915	0.825369074762237	0.40916208663498	0.999193903136108	Prrc1	proline-rich coiled-coil 1
ENSMUSG00000024603	27.319945399005	-0.278292085464251	-0.29448559017953	0.230593100123398	-1.20685348050452	0.227488575672675	0.999193903136108	Dctn4	dynactin 4
ENSMUSG00000024604	34.8114074326156	-0.034050696583871	-0.0349249090838196	0.25998999156691	-0.130969259157454	0.895799625538443	0.999193903136108	Rbm22	RNA binding motif protein 22
ENSMUSG00000024608	2073.43506432291	-0.000229438604285845	-0.000879058935284215	0.115036122837299	-0.00199449180506849	0.998408626837168	0.999193903136108	Rps14	ribosomal protein S14
ENSMUSG00000024640	78.6975843161763	0.368449392903023	0.378765911399725	0.169654956163655	2.17175731988404	0.0298739724961707	0.999193903136108	Psat1	phosphoserine aminotransferase 1
ENSMUSG00000024644	57.259169491824	-0.255755695001502	-0.265078092504462	0.180234817590618	-1.41901380887693	0.155894990238001	0.999193903136108	Cndp2	CNDP dipeptidase 2 (metallopeptidase M20 family)
ENSMUSG00000024646	254.901184869356	-0.257406142129812	-0.260256351081045	0.109722682548892	-2.34597018729572	0.0189776253588319	0.999193903136108	Cyb5a	cytochrome b5 type A (microsomal)
ENSMUSG00000024659	508.27396031408	-0.0937869587640265	-0.0966384373323631	0.142960214155339	-0.656035382418485	0.511801358768523	0.999193903136108	Anxa1	annexin A1
ENSMUSG00000024661	8001.73402082567	-0.0202878461699053	-0.020446094423911	0.0969714110975941	-0.209214715350354	0.834280625423861	0.999193903136108	Fth1	ferritin heavy chain 1
ENSMUSG00000024663	22.3645080209079	-0.453616435881921	-0.475557088940616	0.268553533511635	-1.68910991395415	0.0911983683193807	0.999193903136108	Rab3il1	RAB3A interacting protein (rabin3)-like 1
ENSMUSG00000024666	24.6775032936335	-0.0194838194683903	-0.018809542343374	0.288725236956419	-0.0674822182978458	0.946197817496511	0.999193903136108	Tmem138	transmembrane protein 138
ENSMUSG00000024668	32.8606486011067	-0.040484481194581	-0.0463606750253112	0.214218487702634	-0.188986868634696	0.850103108647564	0.999193903136108	Sdhaf2	succinate dehydrogenase complex assembly factor 2
ENSMUSG00000024683	29.5491273185334	-0.0310698111915121	-0.0387576071671395	0.245991423457027	-0.126304448971733	0.899490934694656	0.999193903136108	Mrpl16	mitochondrial ribosomal protein L16
ENSMUSG00000024695	28.7423810353526	0.224719655140868	0.242420965974156	0.271851000314827	0.826628023735883	0.408447928561944	0.999193903136108	Zfp91	zinc finger protein 91
ENSMUSG00000024725	110.069112570813	0.205115719636057	0.21216777788045	0.149884048822966	1.36849598904502	0.17115687663507	0.999193903136108	Ostf1	osteoclast stimulating factor 1
ENSMUSG00000024732	31.4674059477007	0.0272426507425333	0.0231818980982266	0.26482508754552	0.102870354901141	0.918065866209481	0.999193903136108	Ccdc86	coiled-coil domain containing 86
ENSMUSG00000024735	25.880363920918	-0.25795552378668	-0.288486436104885	0.255963977988454	-1.00778057058605	0.313559815360767	0.999193903136108	Prpf19	PRP19/PSO4 pre-mRNA processing factor 19 homolog (S. cerevisiae)
ENSMUSG00000024740	126.391106184723	-0.0289199123226271	-0.0293101526804212	0.162194645374237	-0.178303742740084	0.858484439632874	0.999193903136108	Ddb1	damage specific DNA binding protein 1
ENSMUSG00000024742	21.819058545068	0.0287817558614295	-0.00383291173394394	0.295833966522454	0.097290234112603	0.922495911258662	0.999193903136108	Fen1	flap structure specific endonuclease 1
ENSMUSG00000024758	40.8272162208708	-0.232338598689779	-0.252394725666198	0.193252795661483	-1.20225219973926	0.229265830540541	0.999193903136108	Rtn3	reticulon 3
ENSMUSG00000024767	48.8381717766766	0.0826191509190617	0.0894215336381714	0.209817233435111	0.393767230491164	0.693752900100074	0.999193903136108	Otub1	OTU domain, ubiquitin aldehyde binding 1
ENSMUSG00000024772	19.7481301476904	0.575481655417625	0.619722569066758	0.271444313324212	2.12007261588963	0.0339999219078793	0.999193903136108	Ehd1	EH-domain containing 1
ENSMUSG00000024782	20.0827026998165	-0.0700828264659535	-0.0816102949821816	0.274760739381924	-0.255068561191112	0.798670145737457	0.999193903136108	Ak3	adenylate kinase 3
ENSMUSG00000024787	19.3879059165639	0.0593129239041272	0.0742202171546381	0.257859310972899	0.230020485513362	0.818075851338438	0.999193903136108	Snx15	sorting nexin 15
ENSMUSG00000024790	24.7887557539552	0.0237787559729396	0.0260964173124789	0.237773377591408	0.100005964560932	0.920339590152041	0.999193903136108	Sac3d1	SAC3 domain containing 1
ENSMUSG00000024792	69.0587498420464	0.00160840135150447	0.00492247363280926	0.171159030440167	0.00939711651420418	0.992502296165868	0.999193903136108	Zfpl1	zinc finger like protein 1
ENSMUSG00000024800	30.9373560806574	-0.0285193994862561	-0.0359997243058515	0.232872309750473	-0.122467971897626	0.902528409748128	0.999193903136108	Rpp30	ribonuclease P/MRP 30 subunit
ENSMUSG00000024803	46.6474264352527	0.352726725675533	0.364027470739491	0.189352481905338	1.86280487124468	0.0624897244482321	0.999193903136108	Ankrd1	ankyrin repeat domain 1 (cardiac muscle)
ENSMUSG00000024824	20.4824915116784	-0.291230430058485	-0.33243023259416	0.288119943733257	-1.01079580359806	0.312114172016305	0.999193903136108	Rad9a	RAD9 homolog A
ENSMUSG00000024826	52.1878230057014	0.0127208063077179	0.0118452074143601	0.182796649031045	0.0695899316270148	0.944520050910433	0.999193903136108	Dpf2	D4, zinc and double PHD fingers family 2
ENSMUSG00000024829	98.8088786882649	-0.0351529005098569	-0.0362334105921071	0.169471573571358	-0.207426530414881	0.835676764859786	0.999193903136108	Mrpl21	mitochondrial ribosomal protein L21
ENSMUSG00000024835	133.422310240336	-0.120121639715355	-0.121363527686065	0.122387165905679	-0.981488858136729	0.326351726189625	0.999193903136108	Coro1b	coronin, actin binding protein 1B
ENSMUSG00000024841	33.330947413611	-0.102446777593411	-0.119184023473289	0.227550552885687	-0.450215463307957	0.652555087444687	0.999193903136108	Eif1ad	eukaryotic translation initiation factor 1A domain containing
ENSMUSG00000024844	327.227098199019	-0.0354394039250053	-0.0362614023299306	0.121768579097761	-0.291038987131097	0.771021502047904	0.999193903136108	Banf1	barrier to autointegration factor 1
ENSMUSG00000024845	131.130683605479	0.0355846732451905	0.0350190088574185	0.159121547727786	0.223632020636616	0.823043645748479	0.999193903136108	NA	NA
ENSMUSG00000024847	58.7312596040483	-0.142228605892444	-0.146283614790377	0.173747478770295	-0.818593782764924	0.413018215353056	0.999193903136108	Aip	aryl-hydrocarbon receptor-interacting protein
ENSMUSG00000024853	141.867824838762	-0.108933650231055	-0.112212443222842	0.134981764653835	-0.807024937853042	0.419652115763014	0.999193903136108	Sf3b2	splicing factor 3b, subunit 2
ENSMUSG00000024854	33.0219684365691	-0.363650688439707	-0.393868732351338	0.253677193530532	-1.43351746910563	0.151710010247265	0.999193903136108	Pold4	polymerase (DNA-directed), delta 4
ENSMUSG00000024856	194.815874013226	-0.0631166835416411	-0.0648699336803564	0.152403871706118	-0.414140945601105	0.678770887571752	0.999193903136108	Cdk2ap2	CDK2-associated protein 2
ENSMUSG00000024869	21.6904983142731	-0.121199745521458	-0.129014018616757	0.272399483309235	-0.44493383045029	0.656367573517396	0.999193903136108	Nudt8	nudix (nucleoside diphosphate linked moiety X)-type motif 8
ENSMUSG00000024870	115.474159348383	-0.0929709949199214	-0.0978882304146518	0.18079172763857	-0.514243633457524	0.607081664896885	0.999193903136108	Rab1b	RAB1B, member RAS oncogene family
ENSMUSG00000024875	114.914059735416	-0.298062752764593	-0.310823258688739	0.18368688560265	-1.6226675725199	0.104660486974143	0.999193903136108	Yif1a	Yip1 interacting factor homolog A (S. cerevisiae)
ENSMUSG00000024889	23.8832055451591	0.101306113470124	0.115733835529215	0.229172778475474	0.442051251217716	0.658452119364892	0.999193903136108	Rce1	RCE1 homolog, prenyl protein peptidase (S. cerevisiae)
ENSMUSG00000024902	56.5960137416763	-0.0183868375832814	-0.0241387622308662	0.203524656656388	-0.0903420641280041	0.92801539445434	0.999193903136108	Mrpl11	mitochondrial ribosomal protein L11
ENSMUSG00000024906	21.6195607554651	0.0600344649188651	0.072685532683343	0.26378908858399	0.22758509550614	0.819968807976758	0.999193903136108	Mus81	MUS81 endonuclease homolog (yeast)
ENSMUSG00000024909	133.115151753169	-0.278986978929441	-0.285336983184037	0.143311056515031	-1.94672334231365	0.0515679115896117	0.999193903136108	Efemp2	epidermal growth factor-containing fibulin-like extracellular matrix protein 2
ENSMUSG00000024911	56.6189955965112	0.0852291621260533	0.0925863080231731	0.196815086447756	0.433041814346265	0.664984392556847	0.999193903136108	Fibp	fibroblast growth factor (acidic) intracellular binding protein
ENSMUSG00000024912	53.2626276222721	0.140982552335915	0.136817471052299	0.186604435855618	0.755515546506074	0.449939707789947	0.999193903136108	Fosl1	fos-like antigen 1
ENSMUSG00000024914	73.5928478018244	-0.234302526508389	-0.244493700915133	0.206032432670326	-1.13721186257747	0.255449729093945	0.999193903136108	Drap1	Dr1 associated protein 1 (negative cofactor 2 alpha)
ENSMUSG00000024924	30.6289508284467	0.128794350160446	0.142135598909415	0.226634062488115	0.568292112608624	0.569836633824649	0.999193903136108	Vldlr	very low density lipoprotein receptor
ENSMUSG00000024925	50.7435105986111	0.0160015499406024	0.0147110058903778	0.180465710313404	0.0886680905353902	0.929345692682797	0.999193903136108	Rnaseh2c	ribonuclease H2, subunit C
ENSMUSG00000024926	31.5102487619353	0.148116348783451	0.161784267078491	0.227469616218659	0.651147837876825	0.514951058482615	0.999193903136108	Kat5	K(lysine) acetyltransferase 5
ENSMUSG00000024927	28.7261172577464	0.272583756302266	0.290086588804761	0.256869624063523	1.06117551772045	0.288610143331584	0.999193903136108	Rela	v-rel reticuloendotheliosis viral oncogene homolog A (avian)
ENSMUSG00000024937	62.4821026550261	0.165144211331835	0.15261566686931	0.316434758494078	0.521890237715229	0.60174675576853	0.999193903136108	Ehbp1l1	EH domain binding protein 1-like 1
ENSMUSG00000024941	42.3181142606543	0.0993195904757871	0.110039833063329	0.200401661951212	0.49560262878442	0.620174797741949	0.999193903136108	Scyl1	SCY1-like 1 (S. cerevisiae)
ENSMUSG00000024944	181.522985603101	-0.00752220639583283	-0.00630113653695524	0.123643521391682	-0.0608378531375189	0.951488343695922	0.999193903136108	Arl2	ADP-ribosylation factor-like 2
ENSMUSG00000024949	38.5336310724264	0.0759439895056436	0.0704033863339542	0.219575995532478	0.34586653846873	0.729443016875851	0.999193903136108	Sf1	splicing factor 1
ENSMUSG00000024952	54.8954075638595	0.4146119971437	0.440856063631695	0.227643154961262	1.82132424414103	0.0685575832056964	0.999193903136108	Rps6ka4	ribosomal protein S6 kinase, polypeptide 4
ENSMUSG00000024953	289.13822233511	0.0384600724806978	0.0394341923717369	0.107802929668161	0.356762776290828	0.721269405072257	0.999193903136108	Prdx5	peroxiredoxin 5
ENSMUSG00000024959	107.555655480335	-0.0700470130406035	-0.0710025123283329	0.164074714410317	-0.42692143815305	0.669436550188819	0.999193903136108	Bad	BCL2-associated agonist of cell death
ENSMUSG00000024962	30.3545772312087	0.0642027007855953	0.0604781171304062	0.232187847449272	0.276511891086902	0.78215492778111	0.999193903136108	Vegfb	vascular endothelial growth factor B
ENSMUSG00000024963	24.727481508658	0.0151604666440642	0.023717018190531	0.237467958468815	0.0638421568190436	0.949095910418318	0.999193903136108	Dnajc4	DnaJ (Hsp40) homolog, subfamily C, member 4
ENSMUSG00000024966	70.4585517706146	0.107644271058927	0.109452631362798	0.172892693023348	0.62260740564895	0.533542543442146	0.999193903136108	Stip1	stress-induced phosphoprotein 1
ENSMUSG00000024974	44.6976532619827	0.161565642425854	0.151053539962586	0.317626997222016	0.508664703689914	0.6109872670289	0.999193903136108	Smc3	structural maintenance of chromosomes 3
ENSMUSG00000024981	19.3504533611282	0.225827850833362	0.259103568013787	0.264210499286737	0.854727012904512	0.392702292404936	0.999193903136108	Acsl5	acyl-CoA synthetase long-chain family member 5
ENSMUSG00000024982	19.4105372704644	0.161525943761173	0.182345749371493	0.28106165955489	0.574699316929167	0.565494669513972	0.999193903136108	Zdhhc6	zinc finger, DHHC domain containing 6
ENSMUSG00000024991	48.2075183126307	0.121944726199074	0.123594683921842	0.32975502021513	0.369804002133216	0.711528533045089	0.999193903136108	Eif3a	eukaryotic translation initiation factor 3, subunit A
ENSMUSG00000025007	33.2185367734465	0.473138456156681	0.532732861990961	0.297929938266098	1.58808630952051	0.112266823642538	0.999193903136108	Aldh18a1	aldehyde dehydrogenase 18 family, member A1
ENSMUSG00000025027	51.4830221330916	-0.128199303644979	-0.133211610787503	0.189757444752717	-0.675595646916737	0.499297406074578	0.999193903136108	Xpnpep1	X-prolyl aminopeptidase (aminopeptidase P) 1, soluble
ENSMUSG00000025035	82.230110076252	0.183182511772991	0.186686406847957	0.145544049943414	1.25860529402755	0.20817293389771	0.999193903136108	Arl3	ADP-ribosylation factor-like 3
ENSMUSG00000025037	32.553319177798	-0.0581242990057647	-0.0633205840592845	0.218285344297298	-0.266276690232585	0.790026123751075	0.999193903136108	Maoa	monoamine oxidase A
ENSMUSG00000025040	22.3763903597109	0.172032225824133	0.201362236972776	0.245276574582968	0.701380578706432	0.483065538931516	0.999193903136108	Fundc1	FUN14 domain containing 1
ENSMUSG00000025066	218.960167641329	-0.00674816017980463	-0.00694694509871262	0.108240651549531	-0.0623440461896766	0.950288852887419	0.999193903136108	Sfr1	SWI5 dependent recombination repair 1
ENSMUSG00000025068	178.72805047656	-0.0413857837048031	-0.0449518956186116	0.167293167902675	-0.247384781002412	0.804610451223027	0.999193903136108	Gsto1	glutathione S-transferase omega 1
ENSMUSG00000025102	26.1617845747892	-0.100650448200625	-0.111556713161351	0.2235334179395	-0.450270250991581	0.652515586888624	0.999193903136108	3110040N11Rik	RIKEN cDNA 3110040N11 gene
ENSMUSG00000025130	649.92787530706	0.0725605200083253	0.0738664354956737	0.124133397224239	0.584536648725156	0.558859315763817	0.999193903136108	P4hb	prolyl 4-hydroxylase, beta polypeptide
ENSMUSG00000025132	326.812465561157	0.0678034556222228	0.06933272492274	0.148608261120192	0.456256301709797	0.64820568325784	0.999193903136108	Arhgdia	Rho GDP dissociation inhibitor (GDI) alpha
ENSMUSG00000025135	113.28765808282	-0.208860348307608	-0.211573062738957	0.129509798349284	-1.6126992009077	0.106809874250706	0.999193903136108	Anapc11	anaphase promoting complex subunit 11
ENSMUSG00000025137	43.243710216258	0.0784094983509876	0.089955934632697	0.185827899062865	0.421946859144448	0.673063805952383	0.999193903136108	Pcyt2	phosphate cytidylyltransferase 2, ethanolamine
ENSMUSG00000025140	21.5764435501445	-0.150238717310024	-0.143321251905417	0.238268313503724	-0.630544259539888	0.528338554803625	0.999193903136108	Pycr1	pyrroline-5-carboxylate reductase 1
ENSMUSG00000025144	24.339386527289	-0.0890400988046588	-0.0944467976181512	0.26495080656681	-0.336062758058472	0.736823541548525	0.999193903136108	Stra13	stimulated by retinoic acid 13
ENSMUSG00000025150	195.28968115318	-0.241221703314046	-0.243203110032567	0.118727933930283	-2.03171819241537	0.042182193117491	0.999193903136108	Cbr2	carbonyl reductase 2
ENSMUSG00000025151	129.356675104127	-0.030621255468316	-0.0307817164591339	0.12294768783601	-0.249059221911998	0.803314971873207	0.999193903136108	Maged1	melanoma antigen, family D, 1
ENSMUSG00000025155	27.9926441743978	0.205679729216754	0.220022160257153	0.235760647805101	0.872409077306176	0.382985250260476	0.999193903136108	Dus1l	dihydrouridine synthase 1-like (S. cerevisiae)
ENSMUSG00000025156	76.7186558492595	-0.153491122064211	-0.160976604946159	0.178457788144851	-0.86009763798947	0.389735223140277	0.999193903136108	Gps1	G protein pathway suppressor 1
ENSMUSG00000025157	35.0101140234644	0.168513734216731	0.186214176821877	0.2445629935808	0.689040200847298	0.490797969640717	0.999193903136108	Zdhhc16	zinc finger, DHHC domain containing 16
ENSMUSG00000025158	23.4419140297785	-0.316576234739643	-0.333192599877512	0.235772792244851	-1.34271741758429	0.179363492620491	0.999193903136108	Rfng	RFNG O-fucosylpeptide 3-beta-N-acetylglucosaminyltransferase
ENSMUSG00000025162	37.5383591766637	-0.192884186755698	-0.204280836828662	0.214619456503691	-0.898726471019558	0.368798373614192	0.999193903136108	Csnk1d	casein kinase 1, delta
ENSMUSG00000025173	44.8042583309994	-0.0266728151983339	-0.0327245575057239	0.197299909804533	-0.135189191037943	0.892462292941394	0.999193903136108	Wdr45b	WD repeat domain 45B
ENSMUSG00000025188	19.8449973503915	-0.0504287827181556	-0.0486895830080935	0.248296133730256	-0.203099347382269	0.839057381813296	0.999193903136108	Hps1	Hermansky-Pudlak syndrome 1 homolog (human)
ENSMUSG00000025190	33.3862250462997	-0.220892815476452	-0.239819142727193	0.203123158678476	-1.08748218033624	0.276823769630375	0.999193903136108	Got1	glutamic-oxaloacetic transaminase 1, soluble
ENSMUSG00000025201	20.4689121046015	-0.298141844466664	-0.344971455871743	0.288872046293869	-1.03208963377289	0.3020301295572	0.999193903136108	NA	NA
ENSMUSG00000025203	78.0917439648888	0.0986672858417687	0.100292807183693	0.152230173303433	0.648145395230549	0.516890915445465	0.999193903136108	Scd2	stearoyl-Coenzyme A desaturase 2
ENSMUSG00000025204	287.854249387113	-0.0970305525467457	-0.101196093875034	0.162525679415335	-0.597016747727501	0.550496199095133	0.999193903136108	Ndufb8	NADH dehydrogenase (ubiquinone) 1 beta subcomplex 8
ENSMUSG00000025208	55.5819097617172	0.110594157656401	0.1130504964795	0.176967796932035	0.624939449852986	0.532010799239131	0.999193903136108	Mrpl43	mitochondrial ribosomal protein L43
ENSMUSG00000025212	51.0728784916311	-0.421121231907183	-0.431727071255703	0.175396453075982	-2.40096777626828	0.016351776365911	0.999193903136108	Sfxn3	sideroflexin 3
ENSMUSG00000025226	28.4555209340626	0.00928728256166237	0.0180298558770718	0.206343387958766	0.0450088692132858	0.964100239510225	0.999193903136108	Fbxl15	F-box and leucine-rich repeat protein 15
ENSMUSG00000025228	38.0389941597147	0.0758628439055327	0.0762231096637057	0.228182401716158	0.332465796375921	0.739537562760199	0.999193903136108	Actr1a	ARP1 actin-related protein 1A, centractin alpha
ENSMUSG00000025232	228.504910699071	-0.0936212349675141	-0.0933924854997394	0.105447424608396	-0.887847525107408	0.374622774688113	0.999193903136108	Hexa	hexosaminidase A
ENSMUSG00000025236	26.3404470911556	-0.138507873793592	-0.144177628364089	0.276337902848417	-0.501226478039711	0.616211741627475	0.999193903136108	Adpgk	ADP-dependent glucokinase
ENSMUSG00000025260	113.562256858612	-0.0197800786020567	-0.0215537472327533	0.175396391968962	-0.112773577495009	0.910210066786985	0.999193903136108	Hsd17b10	hydroxysteroid (17-beta) dehydrogenase 10
ENSMUSG00000025268	68.4969244856777	-0.152338612090736	-0.156336517205492	0.16151312135423	-0.943196508205839	0.345580399108868	0.999193903136108	Maged2	melanoma antigen, family D, 2
ENSMUSG00000025283	64.3111322478019	-0.0754408228007846	-0.0793520202050413	0.172097790248851	-0.438360206088052	0.66112518849409	0.999193903136108	Sat1	spermidine/spermine N1-acetyl transferase 1
ENSMUSG00000025287	39.7086931227454	0.109903043095968	0.11296245066297	0.214046394388379	0.513454306997354	0.607633565655994	0.999193903136108	Acot9	acyl-CoA thioesterase 9
ENSMUSG00000025289	148.305640981427	-0.0278521643504418	-0.0275408060780289	0.119733648469233	-0.232617686895248	0.816058291873625	0.999193903136108	Prdx4	peroxiredoxin 4
ENSMUSG00000025290	637.446996802093	-0.0819375274893287	-0.0896480551372015	0.218362796018285	-0.375235749786183	0.707485144888312	0.999193903136108	Rps24	ribosomal protein S24
ENSMUSG00000025337	55.1347394014053	0.150888979785378	0.155835834347196	0.16319485316249	0.924593986031782	0.355177142491437	0.999193903136108	Sbds	Shwachman-Bodian-Diamond syndrome homolog (human)
ENSMUSG00000025351	2653.13451800864	0.0209804536140142	0.0202487598076914	0.137426251614208	0.152667000428068	0.878660885491579	0.999193903136108	Cd63	CD63 antigen
ENSMUSG00000025353	40.9757036361169	-0.0152360525457925	-0.0126842710694039	0.193500448846897	-0.0787391069973575	0.93724013914109	0.999193903136108	Ormdl2	ORM1-like 2 (S. cerevisiae)
ENSMUSG00000025354	29.5915184678228	-0.142253725879397	-0.141596534734982	0.220521690804054	-0.645078156986369	0.51887653818325	0.999193903136108	Dnajc14	DnaJ (Hsp40) homolog, subfamily C, member 14
ENSMUSG00000025355	30.5130516513534	-0.22757046508376	-0.238235612860333	0.259489452780195	-0.876993121090463	0.380490374416252	0.999193903136108	Mmp19	matrix metallopeptidase 19
ENSMUSG00000025362	1081.62426225426	-0.172192140175713	-0.183903006417909	0.187539966622846	-0.918162369741707	0.358533866118822	0.999193903136108	Rps26	ribosomal protein S26
ENSMUSG00000025364	45.9738391975832	0.241089017299956	0.249758733490101	0.26281554639925	0.917331644200802	0.358968880166046	0.999193903136108	Pa2g4	proliferation-associated 2G4
ENSMUSG00000025369	30.511080441847	0.033047535366432	0.0437863805408946	0.303123791549637	0.109023231721553	0.913184063915273	0.999193903136108	Smarcc2	SWI/SNF related, matrix associated, actin dependent regulator of chromatin, subfamily c, member 2
ENSMUSG00000025371	56.4329335159138	-0.0551497818365875	-0.0574916207160115	0.203306754172559	-0.271263894114302	0.786188074003824	0.999193903136108	Chmp6	charged multivesicular body protein 6
ENSMUSG00000025372	62.884645724933	0.0586130954585552	0.0617568277741387	0.191431958633096	0.30618239439787	0.759465776352953	0.999193903136108	Baiap2	brain-specific angiogenesis inhibitor 1-associated protein 2
ENSMUSG00000025374	49.298626273871	0.0167186508082721	0.0221617574059205	0.197581081230316	0.0846166581545506	0.932566155273427	0.999193903136108	Nabp2	nucleic acid binding protein 2
ENSMUSG00000025381	265.271617672205	-0.267112337294105	-0.271204686024704	0.119748963676303	-2.23060249620317	0.0257074713155593	0.999193903136108	Cnpy2	canopy 2 homolog (zebrafish)
ENSMUSG00000025393	776.952508800506	-0.125267241221893	-0.12654585065336	0.0871907162569222	-1.43670389004228	0.150802149171389	0.999193903136108	Atp5b	ATP synthase, H+ transporting mitochondrial F1 complex, beta subunit
ENSMUSG00000025402	22.094832080038	0.0507878560866973	0.0445259229030771	0.254491775348957	0.199565805288039	0.841820173195569	0.999193903136108	Nab2	Ngfi-A binding protein 2
ENSMUSG00000025403	46.5626524720242	0.224051234295776	0.23561433160805	0.215624175154516	1.03908216291249	0.298766525799861	0.999193903136108	Shmt2	serine hydroxymethyltransferase 2 (mitochondrial)
ENSMUSG00000025408	217.686312347452	0.313998375304889	0.328471189970908	0.16837016626223	1.86492881889686	0.0621913822808523	0.999193903136108	Ddit3	DNA-damage inducible transcript 3
ENSMUSG00000025410	123.592727099697	-0.132832442528789	-0.135951126912867	0.13455782192986	-0.987177412830221	0.323555672707339	0.999193903136108	Dctn2	dynactin 2
ENSMUSG00000025421	21.4816696335817	-0.0559583893195038	-0.0746159939693592	0.251438859416647	-0.222552669262542	0.823883676973827	0.999193903136108	Hdhd2	haloacid dehalogenase-like hydrolase domain containing 2
ENSMUSG00000025428	310.031144923302	-0.150634718820593	-0.153068974489626	0.102376285098344	-1.47138293478701	0.141187585861113	0.999193903136108	Atp5a1	ATP synthase, H+ transporting, mitochondrial F1 complex, alpha subunit 1
ENSMUSG00000025439	48.1761386083343	-0.327347924698181	-0.346986633679541	0.193779116459102	-1.68928381282649	0.0911650539250791	0.999193903136108	Clns1a	chloride channel, nucleotide-sensitive, 1A
ENSMUSG00000025465	60.8393038541489	-0.267037180314212	-0.278494268358197	0.178305130507247	-1.49764159648428	0.134226393329516	0.999193903136108	Echs1	enoyl Coenzyme A hydratase, short chain, 1, mitochondrial
ENSMUSG00000025470	19.4450774288152	0.0242286703462519	0.0313808574453289	0.256856682970358	0.0943275840288255	0.92484893871383	0.999193903136108	Zfp511	zinc finger protein 511
ENSMUSG00000025484	26.2438321359743	0.0198561772492362	0.0270530662285804	0.226113471316083	0.0878151006822556	0.930023635524148	0.999193903136108	Bet1l	blocked early in transport 1 homolog (S. cerevisiae)-like
ENSMUSG00000025487	29.1530576594312	0.0773841087840978	0.0806172897508447	0.235093802676469	0.329162691245385	0.742032721088067	0.999193903136108	Psmd13	proteasome (prosome, macropain) 26S subunit, non-ATPase, 13
ENSMUSG00000025492	426.833250034401	0.156380810101567	0.159499173718594	0.134406763673314	1.16348914167491	0.244631101100769	0.999193903136108	Ifitm3	interferon induced transmembrane protein 3
ENSMUSG00000025503	82.4403444489388	-0.201867053707579	-0.206979375218751	0.155614674356109	-1.29722376467932	0.194554206155923	0.999193903136108	Taldo1	transaldolase 1
ENSMUSG00000025508	808.782997232566	0.0205797234261914	-0.00601532561393784	0.268540665109435	0.0766354079662565	0.938913590285648	0.999193903136108	Rplp2	ribosomal protein, large P2
ENSMUSG00000025510	72.2468616809173	-0.274651612905436	-0.284707598182558	0.172465379609534	-1.5925028752278	0.111271757580889	0.999193903136108	Cd151	CD151 antigen
ENSMUSG00000025511	152.400152091287	-0.16276582599405	-0.166281690970808	0.119455167329622	-1.36256831439462	0.173018600537132	0.999193903136108	Tspan4	tetraspanin 4
ENSMUSG00000025512	35.3144032576246	-0.0350576378198083	-0.0323840060837936	0.226293291912147	-0.154921241913872	0.876883407197353	0.999193903136108	Chid1	chitinase domain containing 1
ENSMUSG00000025521	43.6271816129269	-0.293949852729722	-0.306400872056002	0.19037916377271	-1.54402323712622	0.122582703383762	0.999193903136108	Tmem192	transmembrane protein 192
ENSMUSG00000025532	45.7698072722432	-0.0977213055569207	-0.113672312744128	0.222470464477116	-0.439255187364311	0.66047664094629	0.999193903136108	Crcp	calcitonin gene-related peptide-receptor component protein
ENSMUSG00000025534	42.7939942899243	-0.0237850654271171	-0.0316596121582329	0.236852633003956	-0.100421368027265	0.920009806279978	0.999193903136108	Gusb	glucuronidase, beta
ENSMUSG00000025538	36.6023034064547	-0.412746532404896	-0.436571732357184	0.223233685411589	-1.84894377228012	0.0644659322296891	0.999193903136108	Sumf2	sulfatase modifying factor 2
ENSMUSG00000025544	38.6474172578148	0.233300083783881	0.252514738664289	0.206557112520283	1.12947010605104	0.258699573329338	0.999193903136108	Tm9sf2	transmembrane 9 superfamily member 2
ENSMUSG00000025545	67.9217176595423	0.133471662985709	0.144887237452843	0.17098332238088	0.780612173907755	0.435030629488372	0.999193903136108	Clybl	citrate lyase beta like
ENSMUSG00000025574	30.3821860443732	0.26720966676135	0.169612092832634	0.356418279751993	0.749708087215064	0.453430535731216	0.999193903136108	Tk1	thymidine kinase 1
ENSMUSG00000025575	23.4612502639276	-0.328091260918619	-0.348162870990742	0.242039432886993	-1.35552813442512	0.175249351073253	0.999193903136108	Cant1	calcium activated nucleotidase 1
ENSMUSG00000025579	130.344172576661	-0.0163321922995942	-0.01370251599927	0.117873038832301	-0.138557489154328	0.889799837927508	0.999193903136108	Gaa	glucosidase, alpha, acid
ENSMUSG00000025580	110.980335915703	-0.143463405095873	-0.151139225154762	0.170540673774793	-0.841226916256493	0.400220824300581	0.999193903136108	Eif4a3	eukaryotic translation initiation factor 4A3
ENSMUSG00000025609	25.042001050769	0.109361189562536	0.125660993775346	0.242879220657672	0.450269847154507	0.652515878041537	0.999193903136108	Mkln1	muskelin 1, intracellular mediator containing kelch motifs
ENSMUSG00000025613	171.488250125079	0.0787669011004042	0.0797374255135469	0.130105048834794	0.605410026788597	0.544906590430723	0.999193903136108	Cct8	chaperonin containing Tcp1, subunit 8 (theta)
ENSMUSG00000025616	26.259779075587	0.127090683775187	0.105477945279316	0.387138133989512	0.328282524032185	0.742698056469562	0.999193903136108	Usp16	ubiquitin specific peptidase 16
ENSMUSG00000025630	51.6546335655399	-0.187108713870884	-0.19360378998982	0.181634540140061	-1.0301383961806	0.302945043230217	0.999193903136108	Hprt	hypoxanthine guanine phosphoribosyl transferase
ENSMUSG00000025647	166.900437851802	0.1983041008527	0.205000355067106	0.149816362022416	1.32364781907485	0.185620035924814	0.999193903136108	Shisa5	shisa family member 5
ENSMUSG00000025651	255.638529670751	-0.00885168971522257	-0.00928467334366881	0.164855120982168	-0.0536937503820707	0.957179162093459	0.999193903136108	Uqcrc1	ubiquinol-cytochrome c reductase core protein 1
ENSMUSG00000025724	114.954155848289	-0.0856106065574874	-0.0883534648940725	0.170679177542211	-0.501587878441206	0.615957447760924	0.999193903136108	Sec11a	SEC11 homolog A (S. cerevisiae)
ENSMUSG00000025728	20.7387530799178	-0.143279977196213	-0.177314762407952	0.267280175562625	-0.53606660836184	0.591912516786298	0.999193903136108	Pigq	phosphatidylinositol glycan anchor biosynthesis, class Q
ENSMUSG00000025731	47.3706843972098	-0.21464059681077	-0.221827347478323	0.210093290520701	-1.02164422423391	0.306949318428205	0.999193903136108	0610011F06Rik	RIKEN cDNA 0610011F06 gene
ENSMUSG00000025732	20.6723138060975	-0.358166319693528	-0.413115662615048	0.267829751894481	-1.33729101102493	0.18112766401583	0.999193903136108	Fam195a	family with sequence similarity 195, member A
ENSMUSG00000025745	42.2521455270933	0.0903361580501489	0.100151518648927	0.198300438419346	0.455551983496451	0.648712178332302	0.999193903136108	Hadha	hydroxyacyl-Coenzyme A dehydrogenase/3-ketoacyl-Coenzyme A thiolase/enoyl-Coenzyme A hydratase (trifunctional protein), alpha subunit
ENSMUSG00000025747	61.4266180206496	0.0648043147676589	0.0567321961541739	0.235024180473051	0.275734669671956	0.782751864949464	0.999193903136108	Tyms	thymidylate synthase
ENSMUSG00000025781	314.981274375373	-0.101885582705051	-0.103071264037532	0.0900018191927738	-1.13203914786238	0.257617976273662	0.999193903136108	Atp5c1	ATP synthase, H+ transporting, mitochondrial F1 complex, gamma polypeptide 1
ENSMUSG00000025782	19.9875336311982	0.192847717083183	0.162179411925932	0.397134092257235	0.485598493916936	0.627251864483565	0.999193903136108	Taf3	TAF3 RNA polymerase II, TATA box binding protein (TBP)-associated factor
ENSMUSG00000025785	39.3913271866035	-0.194082101110747	-0.20828362645731	0.204752587097839	-0.94788595280609	0.343187516876562	0.999193903136108	Exosc7	exosome component 7
ENSMUSG00000025786	21.5805174070198	0.0107208710788409	-0.0177029592550282	0.269858021265518	0.0397278206835008	0.968310121482629	0.999193903136108	Zdhhc3	zinc finger, DHHC domain containing 3
ENSMUSG00000025791	70.4788382437445	-0.0378207308308187	-0.0374556359923593	0.207246964706277	-0.182491120602999	0.855197322091452	0.999193903136108	Pgm2	phosphoglucomutase 2
ENSMUSG00000025792	26.0272602795745	0.0673846614597826	0.0772324641201233	0.266223789145764	0.253112847938949	0.800181010862068	0.999193903136108	Slc25a10	solute carrier family 25 (mitochondrial carrier, dicarboxylate transporter), member 10
ENSMUSG00000025793	48.0533559709693	-0.302392033567523	-0.317134270599976	0.201267450951302	-1.50243883021447	0.132983814438401	0.999193903136108	Hgs	HGF-regulated tyrosine kinase substrate
ENSMUSG00000025794	1769.74271782249	-0.133801251098055	-0.135961090931508	0.102455628234649	-1.30594339621457	0.191571807425669	0.999193903136108	Rpl14	ribosomal protein L14
ENSMUSG00000025809	49.0382416324877	0.115090117569226	0.118430465223098	0.216435260378372	0.5317530857404	0.594897019430339	0.999193903136108	Itgb1	integrin beta 1 (fibronectin receptor beta)
ENSMUSG00000025817	32.5650625678287	0.135800482585714	0.144475640233674	0.21563388871514	0.629773378363136	0.52884286563647	0.999193903136108	Nudt5	nudix (nucleoside diphosphate linked moiety X)-type motif 5
ENSMUSG00000025825	45.3795088143388	-0.0301234016301103	-0.0339950135210809	0.18448839346083	-0.163280741216417	0.870297396686777	0.999193903136108	Iscu	IscU iron-sulfur cluster scaffold homolog (E. coli)
ENSMUSG00000025858	35.5507468286306	-0.486828087974485	-0.534528845337017	0.231831092444349	-2.0999257814883	0.0357353704285048	0.999193903136108	Get4	golgi to ER traffic protein 4 homolog (S. cerevisiae)
ENSMUSG00000025868	54.9560747393131	0.0381674046543811	0.0436802763659764	0.172174312361406	0.221678856334068	0.824563890816441	0.999193903136108	Higd2a	HIG1 domain family, member 2A
ENSMUSG00000025869	38.5916773436243	-0.158117557026103	-0.180036141283143	0.225061321729895	-0.702553223320473	0.482334222175872	0.999193903136108	Nop16	NOP16 nucleolar protein
ENSMUSG00000025871	32.0511131372365	0.129592318668638	0.135290658237626	0.249835608638929	0.518710360683329	0.603962735597185	0.999193903136108	4833439L19Rik	RIKEN cDNA 4833439L19 gene
ENSMUSG00000025872	21.1160056177212	-0.257538199706544	-0.302209327018542	0.27483034496086	-0.937080655133703	0.348717071388	0.999193903136108	Thoc3	THO complex 3
ENSMUSG00000025873	40.6581990234239	-0.168718677456896	-0.184637288399746	0.245879165764224	-0.686185333891533	0.492596244962458	0.999193903136108	Faf2	Fas associated factor family member 2
ENSMUSG00000025917	52.9937841652372	-0.162912745937017	-0.174229910519455	0.17552422286083	-0.928149649556844	0.353329948194464	0.999193903136108	Cops5	COP9 (constitutive photomorphogenic) homolog, subunit 5 (Arabidopsis thaliana)
ENSMUSG00000025939	28.944934279443	-0.04996356915939	-0.0439290791175636	0.220644949422743	-0.226443294034629	0.820856658505925	0.999193903136108	Ube2w	ubiquitin-conjugating enzyme E2W (putative)
ENSMUSG00000025940	36.3836792414792	-0.068426905884356	-0.0815161498083226	0.251737554738641	-0.27181842596111	0.785761636606752	0.999193903136108	Tmem70	transmembrane protein 70
ENSMUSG00000025950	189.229034287095	-0.107718702767597	-0.107251011802863	0.129354985881559	-0.832737153759397	0.404992985624704	0.999193903136108	Idh1	isocitrate dehydrogenase 1 (NADP+), soluble
ENSMUSG00000025956	21.9346981963616	0.236165520665126	0.265006361847714	0.236079572579844	1.00036406404986	0.317134354250519	0.999193903136108	Mettl21a	methyltransferase like 21A
ENSMUSG00000025967	262.771048585065	0.129456949233987	0.0979556131179831	0.304119808740138	0.425677464977639	0.670342884915477	0.999193903136108	Eef1b2	eukaryotic translation elongation factor 1 beta 2
ENSMUSG00000025968	27.6534282590142	0.0979027420813125	0.110743863298154	0.228291919875007	0.428848914735641	0.668033178997205	0.999193903136108	Ndufs1	NADH dehydrogenase (ubiquinone) Fe-S protein 1
ENSMUSG00000025980	128.503964836993	0.136016750303831	0.138980104634122	0.197241004529792	0.689596722690015	0.490447828935073	0.999193903136108	Hspd1	heat shock protein 1 (chaperonin)
ENSMUSG00000025982	56.7669027424143	0.128026765202831	0.127223276131451	0.220242426687359	0.58129928519435	0.561038762283341	0.999193903136108	Sf3b1	splicing factor 3b, subunit 1
ENSMUSG00000026000	47.0097851911067	-0.176291046728267	-0.188087297215323	0.23902223240701	-0.737550833464214	0.46078744211094	0.999193903136108	Lancl1	LanC (bacterial lantibiotic synthetase component C)-like 1
ENSMUSG00000026003	38.4635378943357	-0.00659847217523718	-0.0122439402662838	0.208371390330972	-0.0316668817382095	0.97473770617802	0.999193903136108	Acadl	acyl-Coenzyme A dehydrogenase, long-chain
ENSMUSG00000026019	33.3474803199864	-0.412410964253652	-0.457495414627025	0.230954352335343	-1.7856817162503	0.0741508074116149	0.999193903136108	Wdr12	WD repeat domain 12
ENSMUSG00000026020	64.4019947426084	0.110857718215197	0.109754114596534	0.191699961327799	0.578287639952283	0.563069937780986	0.999193903136108	Nop58	NOP58 ribonucleoprotein
ENSMUSG00000026021	77.6730203799273	-0.0312640139995306	-0.0317802933306762	0.155864035640361	-0.200585169446458	0.841022955453739	0.999193903136108	Sumo1	SMT3 suppressor of mif two 3 homolog 1 (yeast)
ENSMUSG00000026032	95.5174045658538	-0.0387134953279066	-0.0378099159735837	0.137718514622524	-0.281105960473198	0.778629129633093	0.999193903136108	Ndufb3	NADH dehydrogenase (ubiquinone) 1 beta subcomplex 3
ENSMUSG00000026035	25.957355921536	-0.177315933641866	-0.19716248996741	0.255631124137777	-0.69363984624305	0.487908098579253	0.999193903136108	Ppil3	peptidylprolyl isomerase (cyclophilin)-like 3
ENSMUSG00000026042	42.7405120812219	-0.0615196275859606	-0.0705667766086613	0.213520965350965	-0.288119845678108	0.773255001804803	0.999193903136108	Col5a2	collagen, type V, alpha 2
ENSMUSG00000026043	287.261300628241	-0.228580282215608	-0.232056274122043	0.131215823673714	-1.74201766079679	0.0815053539907763	0.999193903136108	Col3a1	collagen, type III, alpha 1
ENSMUSG00000026047	20.2053708840671	0.228780937735035	0.262042310033557	0.245943341991361	0.930218057064015	0.352258194474552	0.999193903136108	Kdelc1	KDEL (Lys-Asp-Glu-Leu) containing 1
ENSMUSG00000026069	56.9095320500417	0.210116174959047	0.227715474572229	0.28573425716472	0.735355210971148	0.462123191708693	0.999193903136108	Il1rl1	interleukin 1 receptor-like 1
ENSMUSG00000026078	81.9903399478985	-0.093676936662866	-0.101456166737099	0.21269404797355	-0.44043045658953	0.659625370160529	0.999193903136108	Pdcl3	phosducin-like 3
ENSMUSG00000026083	49.9431180775671	0.00607311857676283	0.00420529863989812	0.22272889981	0.0272668638059251	0.978246885888762	0.999193903136108	Eif5b	eukaryotic translation initiation factor 5B
ENSMUSG00000026087	240.924685134988	-0.0942754499705261	-0.0949634028700835	0.0951421442770211	-0.990890532128733	0.32173903597893	0.999193903136108	Mrpl30	mitochondrial ribosomal protein L30
ENSMUSG00000026111	43.1571690025061	0.342783353464596	0.363704085800895	0.191027983624678	1.79441434160808	0.0727470595113789	0.999193903136108	Unc50	unc-50 homolog (C. elegans)
ENSMUSG00000026127	33.8192563022387	0.0493078241960853	0.0466085740731292	0.224759710502683	0.219380173100449	0.826353913435889	0.999193903136108	Imp4	IMP4, U3 small nucleolar ribonucleoprotein, homolog (yeast)
ENSMUSG00000026150	37.539701841251	0.0251641979599427	0.0322110262162934	0.224952395348302	0.111864547701215	0.910930806956757	0.999193903136108	Mff	mitochondrial fission factor
ENSMUSG00000026154	49.0874887128899	-0.152227689516388	-0.161412135129298	0.217662998034954	-0.699373301345144	0.484318768519778	0.999193903136108	1110058L19Rik	RIKEN cDNA 1110058L19 gene
ENSMUSG00000026179	34.1652843001115	-0.276421053964683	-0.305752367214496	0.271967468648422	-1.01637543393846	0.309450639363896	0.999193903136108	Pnkd	paroxysmal nonkinesiogenic dyskinesia
ENSMUSG00000026193	72.258641858862	0.357765898846011	0.377905135696922	0.275066375222457	1.30065297351111	0.193377265845093	0.999193903136108	Fn1	fibronectin 1
ENSMUSG00000026197	34.4078814958491	-0.188205838520997	-0.192559059119038	0.217676105406335	-0.864614139295047	0.387250609335758	0.999193903136108	Zfand2b	zinc finger, AN1 type domain 2B
ENSMUSG00000026201	43.7883726324798	0.112458516826427	0.11632120626414	0.189418893239403	0.593702744764179	0.552710946927114	0.999193903136108	Stk16	serine/threonine kinase 16
ENSMUSG00000026202	26.9718264774567	0.234845694740803	0.253202176401715	0.28713977127676	0.817879368283143	0.41342607225982	0.999193903136108	Tuba4a	tubulin, alpha 4A
ENSMUSG00000026207	26.077466722371	0.334526172600155	0.365265072357595	0.227072911408855	1.47321039099123	0.140694314078893	0.999193903136108	Speg	SPEG complex locus
ENSMUSG00000026209	96.7054135538807	-0.0593879838726083	-0.0595978278888436	0.147962092057518	-0.401372966864527	0.688145549327724	0.999193903136108	Dnpep	aspartyl aminopeptidase
ENSMUSG00000026223	124.876851722632	-0.102338255442797	-0.102914730337725	0.130047580524933	-0.786929330247527	0.43132323672349	0.999193903136108	Itm2c	integral membrane protein 2C
ENSMUSG00000026229	40.9516814006735	-0.274298223182402	-0.301850097400359	0.208721272165126	-1.31418432025173	0.188784183771879	0.999193903136108	Psmd1	proteasome (prosome, macropain) 26S subunit, non-ATPase, 1
ENSMUSG00000026234	278.54947996297	0.0818057703225346	0.0799146636127135	0.201351241495437	0.406283913200447	0.684534003956106	0.999193903136108	Ncl	nucleolin
ENSMUSG00000026238	218.514639085718	-0.277018798997315	-0.288110364611327	0.170765780817023	-1.62221492896251	0.104757336241196	0.999193903136108	Ptma	prothymosin alpha
ENSMUSG00000026239	33.2653877254389	-0.0588067660392051	-0.063132567669596	0.233250869306732	-0.252118100198257	0.80094977983416	0.999193903136108	Pde6d	phosphodiesterase 6D, cGMP-specific, rod, delta
ENSMUSG00000026245	34.0960244810105	0.00240977496445213	-0.00393254632779433	0.219323256575322	0.0109873207341536	0.991233562804479	0.999193903136108	Farsb	phenylalanyl-tRNA synthetase, beta subunit
ENSMUSG00000026254	81.9505699212852	-0.189905123887875	-0.196353320294466	0.145273447039827	-1.30722528966915	0.191136208947052	0.999193903136108	Eif4e2	eukaryotic translation initiation factor 4E member 2
ENSMUSG00000026260	130.845997243471	-0.255766168097249	-0.261107217171977	0.127994926349356	-1.99825239477967	0.0456893037646857	0.999193903136108	Ndufa10	NADH dehydrogenase (ubiquinone) 1 alpha subcomplex 10
ENSMUSG00000026275	22.4043533529581	-0.16080838874202	-0.201771981829485	0.324321372147388	-0.495830378606504	0.620014089754653	0.999193903136108	Ppp1r7	protein phosphatase 1, regulatory (inhibitor) subunit 7
ENSMUSG00000026276	28.3857537228389	0.132346430470596	0.150189133711451	0.225237820828978	0.587585290887207	0.556810686409949	0.999193903136108	Sept2	septin 2
ENSMUSG00000026278	39.1529394604741	0.114206625654434	0.113204168364707	0.194150539192804	0.58823748895706	0.556372897419001	0.999193903136108	Bok	BCL2-related ovarian killer
ENSMUSG00000026279	22.5929459965933	-0.120738347801608	-0.140909539297591	0.248300283679247	-0.486259403382627	0.626783258625742	0.999193903136108	Thap4	THAP domain containing 4
ENSMUSG00000026280	24.7300679815145	-0.127779680078423	-0.149461540138527	0.267501012887365	-0.47767923829218	0.632878523587386	0.999193903136108	Atg4b	autophagy related 4B, cysteine peptidase
ENSMUSG00000026281	59.7687372985879	-0.298577925360039	-0.320179419546932	0.191266907901261	-1.56105375799862	0.118511067409973	0.999193903136108	Dtymk	deoxythymidylate kinase
ENSMUSG00000026305	62.2241885694541	0.0641121247217986	0.0589975094922861	0.212769476213307	0.30132200286814	0.763168964281959	0.999193903136108	Lrrfip1	leucine rich repeat (in FLII) interacting protein 1
ENSMUSG00000026309	34.7832261983382	-0.162280308818236	-0.183771451732007	0.248882016111186	-0.652037103177994	0.514377237269681	0.999193903136108	Ilkap	integrin-linked kinase-associated serine/threonine phosphatase 2C
ENSMUSG00000026335	26.3945057395707	0.474689514987741	0.54850693757918	0.318086668287148	1.49232760223456	0.13561328410504	0.999193903136108	Pam	peptidylglycine alpha-amidating monooxygenase
ENSMUSG00000026341	56.0022170573079	-0.135906945090073	-0.143221628323808	0.175218868467076	-0.775641038428521	0.437960962329338	0.999193903136108	Actr3	ARP3 actin-related protein 3
ENSMUSG00000026353	56.9343485478743	0.157106602691077	0.160629643992531	0.190736901243409	0.823682264244111	0.410120119493982	0.999193903136108	Ubxn4	UBX domain protein 4
ENSMUSG00000026355	26.2995401050522	0.313674664436151	0.331163023181071	0.276937150701047	1.13265650217786	0.257358530953596	0.999193903136108	Mcm6	minichromosome maintenance deficient 6 (MIS5 homolog, S. pombe) (S. cerevisiae)
ENSMUSG00000026356	41.6530621745901	-0.232217387930348	-0.257578109208306	0.238624662439748	-0.973149152129164	0.330479178172772	0.999193903136108	Dars	aspartyl-tRNA synthetase
ENSMUSG00000026360	37.65485002317	0.0907231889885225	0.0485128081507196	0.332351805622537	0.272973359716179	0.784873694006919	0.999193903136108	Rgs2	regulator of G-protein signaling 2
ENSMUSG00000026374	87.6784034050604	-0.147285821755364	-0.15301177576352	0.163054817696409	-0.903290217585563	0.366371887014582	0.999193903136108	Tsn	translin
ENSMUSG00000026377	32.7919847973362	-0.0483863478883643	-0.0585544185165224	0.219704961965314	-0.220233295850657	0.8256894668055	0.999193903136108	Nifk	nucleolar protein interacting with the FHA domain of MKI67
ENSMUSG00000026385	230.445212787995	-0.0874784292559068	-0.0886985383194498	0.116029688625111	-0.753931431623053	0.450890395784032	0.999193903136108	Dbi	diazepam binding inhibitor
ENSMUSG00000026411	94.1743501899034	-0.174153092188093	-0.180096532780285	0.185663307308793	-0.938004900981558	0.348241891464769	0.999193903136108	Tmem9	transmembrane protein 9
ENSMUSG00000026414	35.2998683987555	-0.387428967278285	-0.404126529473566	0.229346562087179	-1.68927305363756	0.0911671148152459	0.999193903136108	Tnnt2	troponin T2, cardiac
ENSMUSG00000026427	23.8158369818945	-0.497045446122139	-0.557451817157855	0.255900534014443	-1.94233844816473	0.052096141401798	0.999193903136108	Eif2d	eukaryotic translation initiation factor 2D
ENSMUSG00000026434	24.3073340054562	0.224729837482808	0.215933910565066	0.37215217676268	0.603865438696918	0.545933108395002	0.999193903136108	Nucks1	nuclear casein kinase and cyclin-dependent kinase substrate 1
ENSMUSG00000026456	75.7929288678504	0.203625590523956	0.208702096048356	0.147945657949484	1.37635394878222	0.168712077979122	0.999193903136108	Cyb5r1	cytochrome b5 reductase 1
ENSMUSG00000026457	49.4359758428213	0.275724515822745	0.291927241669251	0.176779247838932	1.55971087779469	0.118828220394455	0.999193903136108	NA	NA
ENSMUSG00000026473	42.6984464726588	-0.342878162186938	-0.353419260722118	0.234438813934861	-1.46254861314137	0.14359093304327	0.999193903136108	Glul	glutamate-ammonia ligase (glutamine synthetase)
ENSMUSG00000026500	23.3596707513072	-0.286016480211403	-0.333188311616068	0.299127475767814	-0.956169203371381	0.338986756308095	0.999193903136108	Cox20	COX20 Cox2 chaperone
ENSMUSG00000026509	34.1068543757726	-0.11457693614628	-0.119569954359739	0.20955792773507	-0.546755436001125	0.584546763050199	0.999193903136108	Capn2	calpain 2
ENSMUSG00000026511	59.9173453059189	-0.0522903116596549	-0.0549822416926967	0.17897358830766	-0.292167755891258	0.770158363637971	0.999193903136108	Srp9	signal recognition particle 9
ENSMUSG00000026520	74.7251645059561	-0.3138009922102	-0.329293514608291	0.172828479503131	-1.81567871864842	0.0694196704303392	0.999193903136108	Pycr2	pyrroline-5-carboxylate reductase family, member 2
ENSMUSG00000026526	49.5389933792996	-0.160666212508269	-0.174007268296049	0.184816180092703	-0.869329798006208	0.384666768903498	0.999193903136108	Fh1	fumarate hydratase 1
ENSMUSG00000026547	160.323861525231	-0.00575847548537982	-0.00988664645419467	0.140083940800411	-0.0411073207426709	0.967210338429694	0.999193903136108	Tagln2	transgelin 2
ENSMUSG00000026553	47.1539482292405	0.0109374861095026	0.0101317853088539	0.202130410896005	0.0541110368351741	0.956846699008928	0.999193903136108	Copa	coatomer protein complex subunit alpha
ENSMUSG00000026554	26.0925992870679	0.0787097089708608	0.0930420312076875	0.287242350181468	0.274018468798683	0.7840704286295	0.999193903136108	Dcaf8	DDB1 and CUL4 associated factor 8
ENSMUSG00000026568	58.2213761458192	-0.0780832278163061	-0.0794789689947635	0.173158213231701	-0.450935744594592	0.652035860399427	0.999193903136108	Mpc2	mitochondrial pyruvate carrier 2
ENSMUSG00000026586	30.1764866347271	0.0705454468799678	0.0670874862352048	0.25321703519984	0.27859676512006	0.780554295518461	0.999193903136108	Prrx1	paired related homeobox 1
ENSMUSG00000026600	23.0750817716918	0.359802663395665	0.422155095933413	0.316226556646057	1.13780027589011	0.255203889753133	0.999193903136108	Soat1	sterol O-acyltransferase 1
ENSMUSG00000026603	65.4571030247194	-0.05858220047781	-0.0600104644359431	0.15501741076192	-0.37790723112891	0.705499510454636	0.999193903136108	Smyd2	SET and MYND domain containing 2
ENSMUSG00000026615	72.2248372277445	0.153220055761882	0.163264779959119	0.242996217843	0.63054502297183	0.528338055487528	0.999193903136108	Eprs	glutamyl-prolyl-tRNA synthetase
ENSMUSG00000026687	20.5125954114144	-0.321197871383532	-0.392805715577458	0.28691378230674	-1.11949265316275	0.262930023428754	0.999193903136108	Aldh9a1	aldehyde dehydrogenase 9, subfamily A1
ENSMUSG00000026688	177.031067069078	-0.17428066966441	-0.179479804194387	0.153392220135265	-1.1361767207667	0.255882611198723	0.999193903136108	Mgst3	microsomal glutathione S-transferase 3
ENSMUSG00000026696	29.545980096183	0.0262646186306023	0.0332679670814719	0.233752335138823	0.112360882362968	0.910537270218117	0.999193903136108	Vamp4	vesicle-associated membrane protein 4
ENSMUSG00000026701	196.943942294617	-0.220542097604475	-0.225642112104936	0.106677716360907	-2.06736800456384	0.0386994907384211	0.999193903136108	Prdx6	peroxiredoxin 6
ENSMUSG00000026727	101.510225465242	-0.0777459878622712	-0.0782434072042958	0.139154088011088	-0.558704303793621	0.576363541629424	0.999193903136108	Rsu1	Ras suppressor protein 1
ENSMUSG00000026728	1006.92488117175	-0.00203334759814933	-0.0121108688718486	0.224514969263553	-0.00905662372900592	0.992773958536678	0.999193903136108	Vim	vimentin
ENSMUSG00000026740	30.0050564079159	-0.107234523867075	-0.186789575699482	0.365150167262466	-0.293672394212531	0.769008250834932	0.999193903136108	Dnajc1	DnaJ (Hsp40) homolog, subfamily C, member 1
ENSMUSG00000026749	32.7393642934246	0.0754883136495739	0.0792672289294285	0.227862287846334	0.331289193850638	0.740426052952308	0.999193903136108	Nek6	NIMA (never in mitosis gene a)-related expressed kinase 6
ENSMUSG00000026750	25.5568688036111	0.594193374294108	0.701475984967947	0.355414991825568	1.67182979885589	0.0945578889533269	0.999193903136108	Psmb7	proteasome (prosome, macropain) subunit, beta type 7
ENSMUSG00000026753	20.0587377289572	-0.0708678492004279	-0.0794185157691037	0.245518006039807	-0.288646239612006	0.77285210675596	0.999193903136108	Ppp6c	protein phosphatase 6, catalytic subunit
ENSMUSG00000026755	41.9033286632039	-0.0938113354144779	-0.101951339083973	0.220768795161051	-0.424930232309519	0.670887535006222	0.999193903136108	Arpc5l	actin related protein 2/3 complex, subunit 5-like
ENSMUSG00000026766	65.4557697951622	-0.212615230491737	-0.224519893149895	0.172084706476814	-1.23552658946124	0.216634586927303	0.999193903136108	Mmadhc	methylmalonic aciduria (cobalamin deficiency) cblD type, with homocystinuria
ENSMUSG00000026796	23.9138737731736	0.0985708724526012	0.104667082126226	0.271451975648773	0.363124535074817	0.716511857405825	0.999193903136108	Fam129b	family with sequence similarity 129, member B
ENSMUSG00000026799	22.9065984796547	0.256233025822522	0.289916737132719	0.263283708157512	0.973220210303435	0.330443868274358	0.999193903136108	Med27	mediator complex subunit 27
ENSMUSG00000026810	100.518112666652	0.0125048173150248	0.0150753890025406	0.141637713196353	0.0882873426351444	0.92964829878443	0.999193903136108	Dpm2	dolichol-phosphate (beta-D) mannosyltransferase 2
ENSMUSG00000026817	92.4577078897253	-0.275477773331217	-0.28433601612999	0.166877100022725	-1.65078236195201	0.0987830229495129	0.999193903136108	Ak1	adenylate kinase 1
ENSMUSG00000026849	36.2216780344733	0.0270958753843157	0.0321698774508857	0.20733254800589	0.130687996867458	0.896022128014411	0.999193903136108	Tor1a	torsin family 1, member A (torsin A)
ENSMUSG00000026853	21.4500707922134	-0.241499068933246	-0.265482427534688	0.250669048646708	-0.963417981745382	0.335337805927744	0.999193903136108	Crat	carnitine acetyltransferase
ENSMUSG00000026857	67.0159509731052	-0.157710753500583	-0.16009949749427	0.161779586946555	-0.974849525068227	0.329634906637355	0.999193903136108	Ntmt1	N-terminal Xaa-Pro-Lys N-methyltransferase 1
ENSMUSG00000026860	39.9662169618174	0.133095795886645	0.142566377420413	0.211883282706197	0.628156191402789	0.529901625652128	0.999193903136108	Sh3glb2	SH3-domain GRB2-like endophilin B2
ENSMUSG00000026864	449.790746720174	0.195285310098418	0.199035201278325	0.130208000941718	1.49979501018396	0.133667510278053	0.999193903136108	Hspa5	heat shock protein 5
ENSMUSG00000026869	59.5138207706675	-0.0950226926072237	-0.0977598885949188	0.16831351999966	-0.56455769332978	0.572374648097543	0.999193903136108	Psmd5	proteasome (prosome, macropain) 26S subunit, non-ATPase, 5
ENSMUSG00000026878	77.3910211416767	-0.138685675718299	-0.145189891122725	0.152782339966154	-0.907733680142757	0.364018944962473	0.999193903136108	Rab14	RAB14, member RAS oncogene family
ENSMUSG00000026879	255.644829204235	-0.170275813578276	-0.174694948118483	0.160263934897962	-1.06247118970771	0.288021830408973	0.999193903136108	Gsn	gelsolin
ENSMUSG00000026880	24.1439705762264	-0.170668079425101	-0.173967040117765	0.257112047360045	-0.663788730156652	0.506825539726278	0.999193903136108	Stom	stomatin
ENSMUSG00000026887	28.4880658513374	0.155420924732429	0.167387401803072	0.21625927352302	0.718678659187697	0.472338935306525	0.999193903136108	Mrrf	mitochondrial ribosome recycling factor
ENSMUSG00000026895	186.292064594564	-0.00760528723817492	-0.00741187098681989	0.118413400659055	-0.0642265756734123	0.948789816748412	0.999193903136108	Ndufa8	NADH dehydrogenase (ubiquinone) 1 alpha subcomplex, 8
ENSMUSG00000026914	67.9659301021783	-0.124809710695667	-0.132041241564993	0.173493417818702	-0.719391618799579	0.471899659426037	0.999193903136108	Psmd14	proteasome (prosome, macropain) 26S subunit, non-ATPase, 14
ENSMUSG00000026918	63.4831401981285	0.128431170559573	0.079896718301345	0.411401579552507	0.312179575730533	0.754904053219844	0.999193903136108	Brd3	bromodomain containing 3
ENSMUSG00000026922	22.6389414960786	-0.164093384408498	-0.185089723991031	0.248947207566623	-0.659149327331112	0.509799882688263	0.999193903136108	Agpat2	1-acylglycerol-3-phosphate O-acyltransferase 2 (lysophosphatidic acid acyltransferase, beta)
ENSMUSG00000026926	50.6696149417151	-0.248182737320259	-0.266089032651832	0.231094332437164	-1.07394558188804	0.282847072128419	0.999193903136108	Pmpca	peptidase (mitochondrial processing) alpha
ENSMUSG00000026942	21.8384091532919	0.179683877394348	0.192027702706047	0.261508606354882	0.687105024568511	0.492016548155358	0.999193903136108	Traf2	TNF receptor-associated factor 2
ENSMUSG00000026956	222.080190868801	-0.113181433832543	-0.113073601895598	0.104666289243901	-1.08135517796756	0.279539151532024	0.999193903136108	Uap1l1	UDP-N-acteylglucosamine pyrophosphorylase 1-like 1
ENSMUSG00000026958	25.9219212146986	0.264947448811356	0.291206315420293	0.21731777512457	1.21917063001167	0.222779436788207	0.999193903136108	Dpp7	dipeptidylpeptidase 7
ENSMUSG00000026965	23.2591120491649	0.0891429230965669	0.104014439662416	0.230319657300153	0.387040012743662	0.698726586039439	0.999193903136108	Anapc2	anaphase promoting complex subunit 2
ENSMUSG00000026966	85.7076759431945	-0.158531698157819	-0.164476347080044	0.174428980828105	-0.90886100122346	0.36342350177535	0.999193903136108	Ssna1	Sjogren's syndrome nuclear autoantigen 1
ENSMUSG00000026970	48.1561058626614	0.171196823713393	0.17422567962047	0.204311348541517	0.83792126543869	0.402074924589684	0.999193903136108	Rbms1	RNA binding motif, single stranded interacting protein 1
ENSMUSG00000026981	95.678853945315	-0.0668688775364671	-0.0660209155162769	0.165618169006261	-0.403753271381349	0.686394161803366	0.999193903136108	Il1rn	interleukin 1 receptor antagonist
ENSMUSG00000027006	24.4260974295158	0.197152278247153	0.214409083620396	0.266061558118073	0.741002494466566	0.45869192784879	0.999193903136108	Dnajc10	DnaJ (Hsp40) homolog, subfamily C, member 10
ENSMUSG00000027012	32.4173628388661	-0.10669047987963	-0.110413898019421	0.201887610171442	-0.528464722471223	0.597176825888802	0.999193903136108	Dync1i2	dynein cytoplasmic 1 intermediate chain 2
ENSMUSG00000027018	27.498595727143	0.210569592384993	0.217509154290737	0.250038930510851	0.84214722865268	0.39970554800835	0.999193903136108	Hat1	histone aminotransferase 1
ENSMUSG00000027067	65.3818853788237	0.000393082015148167	-0.00504821275831697	0.172701687661755	0.00227607512393299	0.998183956367394	0.999193903136108	Ssrp1	structure specific recognition protein 1
ENSMUSG00000027076	27.2115231117424	0.0168412404784106	0.0190332689373596	0.241450181120882	0.0697503741775163	0.944392346586969	0.999193903136108	Timm10	translocase of inner mitochondrial membrane 10
ENSMUSG00000027080	20.3712409861284	-0.433172660783125	-0.483114292191403	0.269304345036204	-1.60848745579983	0.107728461367133	0.999193903136108	Med19	mediator complex subunit 19
ENSMUSG00000027091	43.2162892834644	-0.000885612418142527	-0.00202050598581359	0.207459188896478	-0.00426885125143552	0.996593959838882	0.999193903136108	Zc3h15	zinc finger CCCH-type containing 15
ENSMUSG00000027099	35.5192771286226	0.141278142606803	0.153389620898561	0.234659659819109	0.60205551612795	0.547137183779471	0.999193903136108	Mtx2	metaxin 2
ENSMUSG00000027108	38.162244213696	0.29810664726856	0.317984726645768	0.263428055113252	1.1316435037278	0.257784342478689	0.999193903136108	Ola1	Obg-like ATPase 1
ENSMUSG00000027131	99.7456723340412	0.0296722510308718	0.031046270349299	0.159723563803787	0.18577253302038	0.852623145033595	0.999193903136108	Emc4	ER membrane protein complex subunit 4
ENSMUSG00000027133	87.9828436591431	-0.247535681299772	-0.257717793012159	0.175808500195598	-1.4079847164635	0.159135595653782	0.999193903136108	Nop10	NOP10 ribonucleoprotein
ENSMUSG00000027160	26.5887571667389	-0.146808608954235	-0.170437182168913	0.260856250198015	-0.562795059895224	0.573574444635417	0.999193903136108	Ccdc34	coiled-coil domain containing 34
ENSMUSG00000027163	49.8648975101722	0.0193635586471067	0.0218425346111025	0.187261779938294	0.103403687893425	0.917642585322905	0.999193903136108	Commd9	COMM domain containing 9
ENSMUSG00000027165	21.1321015694701	-0.210046941893977	-0.229908259450334	0.247091435858722	-0.850077790693137	0.395281838401316	0.999193903136108	B230118H07Rik	RIKEN cDNA B230118H07 gene
ENSMUSG00000027170	131.159130489835	0.0732056190044868	0.0735774593058513	0.130892265879227	0.559281471007865	0.575969638845463	0.999193903136108	Eif3m	eukaryotic translation initiation factor 3, subunit M
ENSMUSG00000027184	33.4842395897935	0.0684339541629174	0.0679355883451934	0.258883181662399	0.264342989465263	0.791515637181481	0.999193903136108	Caprin1	cell cycle associated protein 1
ENSMUSG00000027187	21.8702180309826	-0.0947388674786385	-0.0946751618302537	0.267422495355895	-0.354266634721797	0.72313907000582	0.999193903136108	Cat	catalase
ENSMUSG00000027193	24.1960453996757	0.0354606873477546	0.0430312992116124	0.243598628604871	0.145570143604025	0.88426073882194	0.999193903136108	Api5	apoptosis inhibitor 5
ENSMUSG00000027195	46.5498250291673	-0.261136720951695	-0.273468741504976	0.19669393028228	-1.3276297879499	0.184300438883579	0.999193903136108	Hsd17b12	hydroxysteroid (17-beta) dehydrogenase 12
ENSMUSG00000027198	26.2545972524909	0.000476418275584687	0.00196411892834078	0.222117266816345	0.0021448952727237	0.998288622489575	0.999193903136108	Ext2	exostoses (multiple) 2
ENSMUSG00000027203	41.6607358998223	0.387031946140317	0.399430933628189	0.209793906077692	1.84481977277734	0.0650637601414646	0.999193903136108	Dut	deoxyuridine triphosphatase
ENSMUSG00000027206	32.3469153134178	-0.435014850996959	-0.481494338029708	0.230053894099337	-1.89092583153199	0.0586342456405824	0.999193903136108	Cops2	COP9 (constitutive photomorphogenic) homolog, subunit 2 (Arabidopsis thaliana)
ENSMUSG00000027207	39.5187169331872	-0.080783340786646	-0.0891977701665652	0.221764668760073	-0.364275072482559	0.715652612274827	0.999193903136108	Galk2	galactokinase 2
ENSMUSG00000027227	23.7741949236114	0.19920879780698	0.223342189222867	0.248380308275945	0.802031365488378	0.422534814929484	0.999193903136108	Sord	sorbitol dehydrogenase
ENSMUSG00000027247	51.9533166313405	0.0674343244082233	0.0746148563846704	0.179683989095556	0.375294007817033	0.707441822102223	0.999193903136108	Arhgap1	Rho GTPase activating protein 1
ENSMUSG00000027248	99.194708782681	0.131953817687508	0.148652444352425	0.245287008388223	0.537956814568266	0.590606863289401	0.999193903136108	Pdia3	protein disulfide isomerase associated 3
ENSMUSG00000027255	25.0697169303877	0.137788031048832	0.155712846304356	0.258873048470603	0.53226101312157	0.594545230496411	0.999193903136108	Arfgap2	ADP-ribosylation factor GTPase activating protein 2
ENSMUSG00000027257	24.88954847246	-0.0442667131323612	-0.0342645843291792	0.240001023685579	-0.18444385133271	0.853665271487926	0.999193903136108	Pacsin3	protein kinase C and casein kinase substrate in neurons 3
ENSMUSG00000027274	37.6259715817433	0.0802274102459698	0.0877668994136087	0.202848209121271	0.39550465145101	0.692470489504089	0.999193903136108	Mkks	McKusick-Kaufman syndrome
ENSMUSG00000027282	126.025075981334	0.0361682214136713	0.0373363874594295	0.144833827475	0.249722195734379	0.802802192196315	0.999193903136108	Mtch2	mitochondrial carrier homolog 2 (C. elegans)
ENSMUSG00000027304	23.8158719083548	-0.214105492451016	-0.246708602106585	0.250865050645974	-0.853468794874764	0.393399385349715	0.999193903136108	Rtf1	Rtf1, Paf1/RNA polymerase II complex component, homolog (S. cerevisiae)
ENSMUSG00000027327	53.2909793534156	-0.332712805477388	-0.352435245533155	0.189566676184808	-1.75512285267389	0.0792382961677599	0.999193903136108	1700037H04Rik	RIKEN cDNA 1700037H04 gene
ENSMUSG00000027332	27.0451375656799	-0.316731287029405	-0.333009110017758	0.24986316601455	-1.26761896153577	0.204934057182485	0.999193903136108	Ivd	isovaleryl coenzyme A dehydrogenase
ENSMUSG00000027341	29.85824857639	-0.0151960321748219	-0.0119905046746508	0.245201295712237	-0.0619737025886507	0.950583774029304	0.999193903136108	Tmem230	transmembrane protein 230
ENSMUSG00000027342	33.1044400702105	0.118465444010996	0.113581434328665	0.230453909189089	0.514052655595415	0.607215176982824	0.999193903136108	Pcna	proliferating cell nuclear antigen
ENSMUSG00000027363	21.2186590640248	-0.144034471269437	-0.165545148171395	0.272385479048868	-0.528789096145597	0.596951762608876	0.999193903136108	Usp8	ubiquitin specific peptidase 8
ENSMUSG00000027374	51.5458500375777	-0.199060153772376	-0.210376973098791	0.188557184449054	-1.05570177213883	0.291104487277072	0.999193903136108	Mrps5	mitochondrial ribosomal protein S5
ENSMUSG00000027404	237.191514590405	0.0222005724779994	0.0217537210014138	0.144269312411171	0.153882846649516	0.877702109388931	0.999193903136108	Snrpb	small nuclear ribonucleoprotein B
ENSMUSG00000027405	49.4502423073446	0.220459618822083	0.226435055236168	0.210147775879224	1.04906948407955	0.294146139739568	0.999193903136108	Nop56	NOP56 ribonucleoprotein
ENSMUSG00000027406	92.0100325263565	0.0821886532871087	0.085291925215346	0.177780173714051	0.46230494419082	0.643862654554004	0.999193903136108	Idh3b	isocitrate dehydrogenase 3 (NAD+) beta
ENSMUSG00000027411	21.3230875793074	0.0963469767966174	0.110895628052113	0.244341641706112	0.394312554028351	0.693350295804278	0.999193903136108	Vps16	vacuolar protein sorting 16 (yeast)
ENSMUSG00000027422	51.751699033083	0.489576856058834	0.527059427868638	0.221530322752492	2.20997672000786	0.0271067780095749	0.999193903136108	Rrbp1	ribosome binding protein 1
ENSMUSG00000027423	78.997185809882	0.122273289247549	0.123873573950213	0.201799065685142	0.605916032526764	0.544570512591554	0.999193903136108	Snx5	sorting nexin 5
ENSMUSG00000027429	23.4291398000275	0.0759786616844584	0.0808433556464714	0.314162837530556	0.241844841616789	0.808900391458018	0.999193903136108	Sec23b	SEC23B (S. cerevisiae)
ENSMUSG00000027430	31.24255069373	0.0374439334316505	0.04082180030403	0.239003326873914	0.156666996737682	0.875507298618351	0.999193903136108	Dtd1	D-tyrosyl-tRNA deacylase 1
ENSMUSG00000027433	39.8044843208328	0.284652308641685	0.30091380377347	0.207536327065422	1.37157823243135	0.170194773999143	0.999193903136108	Xrn2	5'-3' exoribonuclease 2
ENSMUSG00000027447	2651.99890704895	-0.0884918749828287	-0.0887048978485733	0.0577998922400561	-1.53100415162198	0.12576836659287	0.999193903136108	Cst3	cystatin C
ENSMUSG00000027455	71.5768006519733	0.00305384670280027	0.00238145864035651	0.17493662904423	0.0174568740662549	0.986072137108096	0.999193903136108	Nsfl1c	NSFL1 (p97) cofactor (p47)
ENSMUSG00000027466	38.6024962687553	0.00304166897214331	-0.0015598206211946	0.204910035676057	0.0148439238815609	0.98815669724442	0.999193903136108	Rbck1	RanBP-type and C3HC4-type zinc finger containing 1
ENSMUSG00000027472	128.452274686734	-0.127953151954152	-0.130011482663669	0.133130419277176	-0.961111312116844	0.336496202484906	0.999193903136108	Pdrg1	p53 and DNA damage regulated 1
ENSMUSG00000027479	74.2531353606887	0.0709807923794598	0.0689932779188876	0.172853123551432	0.410642231514779	0.681334892112392	0.999193903136108	Mapre1	microtubule-associated protein, RP/EB family, member 1
ENSMUSG00000027488	32.0863687289168	-0.092515269747752	-0.105209661961722	0.241405414505675	-0.383236100719593	0.701544713067119	0.999193903136108	Snta1	syntrophin, acidic 1
ENSMUSG00000027496	21.1413835637479	0.797602165213202	1.01541768010627	0.391633433669488	2.03660386637553	0.0416897550302251	0.999193903136108	Aurka	aurora kinase A
ENSMUSG00000027498	21.4338770099328	-0.115555006481393	-0.13473290905585	0.24942021465994	-0.463294471295927	0.643153308150263	0.999193903136108	Cstf1	cleavage stimulation factor, 3' pre-RNA, subunit 1
ENSMUSG00000027502	82.6328976380966	-0.0479360857240793	-0.0500345159014821	0.15292921882363	-0.313452759994564	0.753936705569721	0.999193903136108	Rtfdc1	replication termination factor 2 domain containing 1
ENSMUSG00000027509	43.1064250246935	0.00839554878139077	0.00992678502007794	0.202809584582909	0.0413962130964213	0.966980031722507	0.999193903136108	Rae1	RAE1 RNA export 1 homolog (S. pombe)
ENSMUSG00000027523	221.227930861441	0.0264965173683018	0.0231874004440715	0.23372725837602	0.113365114331997	0.909741096105724	0.999193903136108	Gnas	GNAS (guanine nucleotide binding protein, alpha stimulating) complex locus
ENSMUSG00000027531	21.2262184017142	-0.295717833171295	-0.350184564431492	0.289407536535472	-1.02180418903863	0.306873586314732	0.999193903136108	Impa1	inositol (myo)-1(or 4)-monophosphatase 1
ENSMUSG00000027551	21.8513060829463	-0.190172904971135	-0.222438721166248	0.283187333601452	-0.67154453044421	0.501873701426604	0.999193903136108	Zfp64	zinc finger protein 64
ENSMUSG00000027555	34.4386549401649	-0.198048184676486	-0.207035373546685	0.211571743019177	-0.936080507965256	0.349231738077339	0.999193903136108	Car13	carbonic anhydrase 13
ENSMUSG00000027566	391.05672730269	-0.0233057010458719	-0.0246790811814141	0.146351575106246	-0.159244620558083	0.873476150246777	0.999193903136108	Psma7	proteasome (prosome, macropain) subunit, alpha type 7
ENSMUSG00000027575	46.9240266063689	0.149856220243432	0.162109909402577	0.194491254584395	0.770503643280299	0.441001194709356	0.999193903136108	Arfgap1	ADP-ribosylation factor GTPase activating protein 1
ENSMUSG00000027601	21.2666347132686	0.00234892234144228	-0.00868038349339939	0.252964559316319	0.00928557876957411	0.99259128652744	0.999193903136108	Mtfr1	mitochondrial fission regulator 1
ENSMUSG00000027602	45.5721891696637	-0.283920351023093	-0.291586518981064	0.185934528064724	-1.52699100042495	0.126763249250068	0.999193903136108	Map1lc3a	microtubule-associated protein 1 light chain 3 alpha
ENSMUSG00000027610	32.8817377254435	-0.36907227474368	-0.403682056152212	0.229671961187964	-1.60695399140007	0.10806446118179	0.999193903136108	Gss	glutathione synthetase
ENSMUSG00000027613	170.457104779761	-0.0356901747114816	-0.0379520017993103	0.183826896624054	-0.194150994043445	0.846057653735011	0.999193903136108	Eif6	eukaryotic translation initiation factor 6
ENSMUSG00000027618	32.2303834638729	0.171639389498714	0.181105447716851	0.228824728484458	0.750091087774947	0.453199846750372	0.999193903136108	Nfs1	nitrogen fixation gene 1 (S. cerevisiae)
ENSMUSG00000027620	120.932182879054	0.0598355259887504	0.0625918763001898	0.172229870670119	0.347416657493499	0.728278320910864	0.999193903136108	Rbm39	RNA binding motif protein 39
ENSMUSG00000027628	20.4748175240785	-0.0771283521175331	-0.0837871161757284	0.24492269179548	-0.314908968018113	0.752830772292851	0.999193903136108	Aar2	AAR2 splicing factor homolog (S. cerevisiae)
ENSMUSG00000027634	29.1332246794723	-0.0729331076681226	-0.0722155310105595	0.212924569010633	-0.342530258518361	0.731951876629992	0.999193903136108	Ndrg3	N-myc downstream regulated gene 3
ENSMUSG00000027637	33.1013123237105	0.191607928213411	0.197076989780629	0.252903611671077	0.757632233669379	0.44867117779016	0.999193903136108	1110008F13Rik	RIKEN cDNA 1110008F13 gene
ENSMUSG00000027642	217.943928577111	-0.112259066287268	-0.115040027841522	0.153418328088538	-0.731718743685459	0.464340253559695	0.999193903136108	Rpn2	ribophorin II
ENSMUSG00000027649	49.4655033143328	-0.0266651572795868	-0.0328598519000327	0.192508210152996	-0.138514389897421	0.889833897744423	0.999193903136108	Ctnnbl1	catenin, beta like 1
ENSMUSG00000027656	39.97499566521	-0.0399929298818938	-0.0409511283451406	0.209681724524823	-0.190731595576701	0.848735883393169	0.999193903136108	Wisp2	WNT1 inducible signaling pathway protein 2
ENSMUSG00000027673	268.653453322568	-0.0455855249835621	-0.0468915729951336	0.13250821118743	-0.344020378624554	0.730830960506385	0.999193903136108	Ndufb5	NADH dehydrogenase (ubiquinone) 1 beta subcomplex, 5
ENSMUSG00000027679	66.4270402200178	0.110308585066439	0.115779962595125	0.209864663285632	0.52561771638661	0.599153844831039	0.999193903136108	Dnajc19	DnaJ (Hsp40) homolog, subfamily C, member 19
ENSMUSG00000027680	40.1392649737911	-0.0197290189755744	-0.0334162282332352	0.265834429171241	-0.0742154394262665	0.940838960844931	0.999193903136108	Fxr1	fragile X mental retardation gene 1, autosomal homolog
ENSMUSG00000027694	118.3614907076	0.123131415705949	0.125006972397911	0.130200102733973	0.945709051839487	0.344297004337911	0.999193903136108	NA	NA
ENSMUSG00000027706	89.5570106704563	0.141562667982958	0.146944285280262	0.14263311919518	0.992495072545124	0.320956081945852	0.999193903136108	Sec62	SEC62 homolog (S. cerevisiae)
ENSMUSG00000027709	23.3069217989401	0.031167476700546	0.0439680370895731	0.246204259978152	0.1265919472852	0.899263370797726	0.999193903136108	Mccc1	methylcrotonoyl-Coenzyme A carboxylase 1 (alpha)
ENSMUSG00000027712	762.433684463828	-0.0453362070981125	-0.0455837031508395	0.0743449310853334	-0.609808986789906	0.541988347695791	0.999193903136108	Anxa5	annexin A5
ENSMUSG00000027714	23.5484978277759	0.354497610890537	0.387730781484536	0.263801105010035	1.34380639109549	0.179011002281788	0.999193903136108	Exosc9	exosome component 9
ENSMUSG00000027746	42.5480259851714	-0.122735071993835	-0.130214562724191	0.213950623168703	-0.573660736183303	0.56619740296348	0.999193903136108	Ufm1	ubiquitin-fold modifier 1
ENSMUSG00000027752	48.5737030642036	-0.134246403661237	-0.153569188998007	0.221304294387758	-0.606614544162515	0.54410674586963	0.999193903136108	Exosc8	exosome component 8
ENSMUSG00000027774	22.5100795716937	-0.193209686189305	-0.222195319333362	0.254859009070539	-0.758104203943716	0.448388603206028	0.999193903136108	Gfm1	G elongation factor, mitochondrial 1
ENSMUSG00000027775	67.6871410223665	0.10368695113268	0.108869522026615	0.143658593073751	0.72175947789945	0.470442367033777	0.999193903136108	Mfsd1	major facilitator superfamily domain containing 1
ENSMUSG00000027787	30.4151261248617	0.0851484533572878	0.0757979441797695	0.233508901912494	0.364647568721799	0.715374501485516	0.999193903136108	Nmd3	NMD3 homolog (S. cerevisiae)
ENSMUSG00000027797	22.5706504790337	0.568526338558261	0.631803057056005	0.270884770064297	2.09877557318308	0.0358366890826556	0.999193903136108	Dclk1	doublecortin-like kinase 1
ENSMUSG00000027800	210.257908992532	0.0908656636765648	0.0890966250124026	0.142493904048717	0.637681059292887	0.523681317551124	0.999193903136108	Tm4sf1	transmembrane 4 superfamily member 1
ENSMUSG00000027803	32.4849546204483	0.131149220025905	0.149007850197762	0.25238645826532	0.51963651666301	0.603316941475065	0.999193903136108	Wwtr1	WW domain containing transcription regulator 1
ENSMUSG00000027804	57.7380645849287	0.248594733109534	0.265122528345448	0.284074278928085	0.875104687575275	0.381516946757688	0.999193903136108	Ppid	peptidylprolyl isomerase D (cyclophilin D)
ENSMUSG00000027808	99.4349337758785	0.0975721670239228	0.101318658584634	0.177185767203343	0.550677227431853	0.581854958136747	0.999193903136108	Serp1	stress-associated endoplasmic reticulum protein 1
ENSMUSG00000027809	26.6336716541388	0.107790865742534	0.122478421228244	0.237913822207004	0.453066848922914	0.650500605815492	0.999193903136108	Etfdh	electron transferring flavoprotein, dehydrogenase
ENSMUSG00000027810	37.5693652907264	-0.1509673818435	-0.182897624636077	0.253205636657079	-0.596224412049556	0.551025319339011	0.999193903136108	Eif2a	eukaryotic translation initiation factor 2A
ENSMUSG00000027823	36.8367317506917	0.222218035822678	0.241151945196239	0.26023644408396	0.85390820876335	0.39315585090637	0.999193903136108	Gmps	guanine monophosphate synthetase
ENSMUSG00000027828	96.6639631672016	0.0247423148781813	0.0260865790353722	0.139118811768682	0.177850245869848	0.858840585825245	0.999193903136108	Ssr3	signal sequence receptor, gamma
ENSMUSG00000027829	20.0348788655512	0.299951751477063	0.337360902584692	0.275303022132674	1.08953308668188	0.275918872435974	0.999193903136108	Ccnl1	cyclin L1
ENSMUSG00000027835	21.8451740761241	-0.00383601938046688	0.00901925738636254	0.260039389661061	-0.0147516858329301	0.988230284501988	0.999193903136108	Pdcd10	programmed cell death 10
ENSMUSG00000027852	65.7689049922667	0.0157199764076498	0.0143907766960353	0.157525271123902	0.0997933620141826	0.920508378089496	0.999193903136108	Nras	neuroblastoma ras oncogene
ENSMUSG00000027854	26.084281950718	-0.0973683137860894	-0.10723549057747	0.268075495018923	-0.363212287565548	0.716446309369955	0.999193903136108	Sike1	suppressor of IKBKE 1
ENSMUSG00000027879	101.114182441749	-0.108277704723983	-0.111141089394685	0.166148147379135	-0.65169372293332	0.514598772760118	0.999193903136108	Sec22b	SEC22 vesicle trafficking protein homolog B (S. cerevisiae)
ENSMUSG00000027881	25.781580688577	0.343089949392037	0.367242028316347	0.270834823921658	1.26678668726618	0.205231573538955	0.999193903136108	Prpf38b	PRP38 pre-mRNA processing factor 38 (yeast) domain containing B
ENSMUSG00000027900	19.7789844400332	-0.299231476027683	-0.330607652691856	0.273135226740024	-1.0955433306759	0.273278673111974	0.999193903136108	Dram2	DNA-damage regulated autophagy modulator 2
ENSMUSG00000027907	287.165558393254	-0.142757157384139	-0.149488808085789	0.151359802516367	-0.943164268258756	0.345596886902072	0.999193903136108	S100a11	S100 calcium binding protein A11 (calgizzarin)
ENSMUSG00000027935	29.1959741415483	-0.117008163243086	-0.129876506366726	0.238423825603802	-0.490757007806436	0.623598320771129	0.999193903136108	Rab13	RAB13, member RAS oncogene family
ENSMUSG00000027937	69.2787888050596	0.0491059698505591	0.0528732979053783	0.15207416247011	0.322908040741048	0.746764886627184	0.999193903136108	Jtb	jumping translocation breakpoint
ENSMUSG00000027940	204.163924789239	0.0523212963159656	0.0518088095711732	0.115856882371185	0.451602833125938	0.651555128652991	0.999193903136108	Tpm3	tropomyosin 3, gamma
ENSMUSG00000027942	39.1211697870308	0.32302110763418	0.344490123913946	0.20234255120941	1.59640720996878	0.110397907461832	0.999193903136108	1700094D03Rik	RIKEN cDNA 1700094D03 gene
ENSMUSG00000027944	40.5832722362811	0.289286746609897	0.301172303675638	0.20141010383706	1.43630702282905	0.150914996568775	0.999193903136108	Hax1	HCLS1 associated X-1
ENSMUSG00000027947	23.0515150901518	-0.055946983311014	-0.0604667117212315	0.25674615176476	-0.21790777749329	0.827500967195077	0.999193903136108	Il6ra	interleukin 6 receptor, alpha
ENSMUSG00000027952	38.1726608339832	-0.242723886355083	-0.255194911975222	0.191668109660362	-1.26637595990899	0.205378513512014	0.999193903136108	Pmvk	phosphomevalonate kinase
ENSMUSG00000027953	89.9172407095326	-0.198626208893925	-0.201202328554953	0.143785341673192	-1.38140791392616	0.167153573947027	0.999193903136108	Slc50a1	solute carrier family 50 (sugar transporter), member 1
ENSMUSG00000027955	22.5727246137189	-0.176750776047056	-0.22488965720648	0.275661939621601	-0.641186724179914	0.521401373980507	0.999193903136108	Fam198b	family with sequence similarity 198, member B
ENSMUSG00000027962	24.3885664358449	-0.0366753903085927	-0.0419423295722062	0.263509647843709	-0.139180445986347	0.889307559944866	0.999193903136108	Vcam1	vascular cell adhesion molecule 1
ENSMUSG00000027968	33.0609911733086	-0.0557190455906148	-0.0688166183036686	0.229017078514462	-0.243296464840269	0.807775742782355	0.999193903136108	Larp7	La ribonucleoprotein domain family, member 7
ENSMUSG00000027984	53.0746755409965	-0.271131960954408	-0.280397144825447	0.166791041549332	-1.62557867878183	0.104039313922822	0.999193903136108	Hadh	hydroxyacyl-Coenzyme A dehydrogenase
ENSMUSG00000027994	71.8878888538389	-0.147913320972424	-0.154923501927129	0.158640248752193	-0.932382053960811	0.351139115892918	0.999193903136108	Ccdc109b	coiled-coil domain containing 109B
ENSMUSG00000027996	31.9570623383091	-0.445770633520416	-0.508008625651178	0.27006765564623	-1.65058874767419	0.0988225780706439	0.999193903136108	Sfrp2	secreted frizzled-related protein 2
ENSMUSG00000027997	54.9856000570522	0.103898764227437	0.111043434085167	0.169680470946294	0.612320107599901	0.54032598860319	0.999193903136108	Casp6	caspase 6
ENSMUSG00000027998	36.9194645393453	-0.0180245013196157	-0.0226355516283269	0.229398617090823	-0.0785728421042725	0.937372389597657	0.999193903136108	Plrg1	pleiotropic regulator 1, PRL1 homolog (Arabidopsis)
ENSMUSG00000027999	41.3725828217905	0.234786882366728	0.245405761677601	0.213663102085258	1.09886489560112	0.271827000607598	0.999193903136108	Pla2g12a	phospholipase A2, group XIIA
ENSMUSG00000028010	22.8811194446116	0.0490008556152387	0.0133224762793558	0.364253225615822	0.134524150149654	0.892988115593913	0.999193903136108	Gar1	GAR1 ribonucleoprotein homolog (yeast)
ENSMUSG00000028013	62.4530120526278	-0.263031706767915	-0.273867397474786	0.168779169890467	-1.558437021219	0.119129686384084	0.999193903136108	Ppa2	pyrophosphatase (inorganic) 2
ENSMUSG00000028023	19.1150156355259	-0.0954032350665664	-0.102652566248027	0.262373425072068	-0.363616227673825	0.716144607211555	0.999193903136108	Pitx2	paired-like homeodomain transcription factor 2
ENSMUSG00000028029	130.377711095165	0.0326626376787706	0.0323740071287696	0.137392157361559	0.237732912169187	0.812088255142108	0.999193903136108	Aimp1	aminoacyl tRNA synthetase complex-interacting multifunctional protein 1
ENSMUSG00000028032	29.3336909328572	0.364001386087114	0.390792114661318	0.237911731800902	1.52998502146893	0.126020436540017	0.999193903136108	Papss1	3'-phosphoadenosine 5'-phosphosulfate synthase 1
ENSMUSG00000028034	29.4095696273549	-0.0306397130383168	-0.0611847736435371	0.260057055834714	-0.117819195253024	0.906210919867656	0.999193903136108	Fubp1	far upstream element (FUSE) binding protein 1
ENSMUSG00000028041	24.0213935938002	-0.057579015135046	-0.0555997913999598	0.238065798893764	-0.241861768479984	0.808887275049109	0.999193903136108	Adam15	a disintegrin and metallopeptidase domain 15 (metargidin)
ENSMUSG00000028044	136.601977246616	0.244934270542168	0.253448699348192	0.180856903869203	1.35429870412526	0.175641099428735	0.999193903136108	Cks1b	CDC28 protein kinase 1b
ENSMUSG00000028048	134.537622232133	-0.17980680867637	-0.180707616137405	0.124483608119258	-1.44442156997981	0.148620426853627	0.999193903136108	Gba	glucosidase, beta, acid
ENSMUSG00000028049	92.6304166169186	-0.0938963067164277	-0.0946823971758748	0.129188924698357	-0.726813904022084	0.467339964397393	0.999193903136108	Scamp3	secretory carrier membrane protein 3
ENSMUSG00000028057	49.8756158585284	0.0272090793735515	0.0331184071957951	0.204149829332605	0.133279951604671	0.893971982438188	0.999193903136108	Rit1	Ras-like without CAAX 1
ENSMUSG00000028059	27.7670117676988	0.52678955738129	0.563644413721687	0.227758451445209	2.31293088813443	0.0207264392534077	0.999193903136108	Arhgef2	rho/rac guanine nucleotide exchange factor (GEF) 2
ENSMUSG00000028062	51.3773193113781	-0.00109444513218371	-0.00166265631105311	0.246191478868996	-0.00444550370797394	0.99645301290931	0.999193903136108	Lamtor2	late endosomal/lysosomal adaptor, MAPK and MTOR activator 2
ENSMUSG00000028066	19.5580752987282	-0.368249087613236	-0.478712093989964	0.315895919260536	-1.1657291695165	0.243723962679159	0.999193903136108	Pmf1	polyamine-modulated factor 1
ENSMUSG00000028069	36.4775322533784	-0.0998129248610941	-0.132236652108563	0.262765599614938	-0.379855373029658	0.704052775823655	0.999193903136108	Gpatch4	G patch domain containing 4
ENSMUSG00000028070	247.674356523536	-0.207354341341553	-0.211719651601282	0.137205489987315	-1.51126854589217	0.130720044425417	0.999193903136108	Apoa1bp	apolipoprotein A-I binding protein
ENSMUSG00000028085	22.9925510729132	0.0625689134402106	0.0759413851077159	0.238978466264666	0.26181820654467	0.79346160177012	0.999193903136108	Gatb	glutamyl-tRNA(Gln) amidotransferase, subunit B
ENSMUSG00000028093	30.1263530682002	0.341133030943058	0.371129211384699	0.24795139100774	1.37580607858904	0.168881679033742	0.999193903136108	Acp6	acid phosphatase 6, lysophosphatidic
ENSMUSG00000028099	23.1572780322875	0.230090747652711	0.249017089242053	0.245867273308533	0.935833161349521	0.349359094763763	0.999193903136108	Polr3c	polymerase (RNA) III (DNA directed) polypeptide C
ENSMUSG00000028102	28.8091989081855	-0.284417397089893	-0.305143843645303	0.256434179807718	-1.10912436596072	0.267376534868869	0.999193903136108	Pex11b	peroxisomal biogenesis factor 11 beta
ENSMUSG00000028107	103.194463449848	0.0221752262568075	-0.00121745271595718	0.304815512258137	0.0727496645184782	0.94200532665037	0.999193903136108	Tars2	threonyl-tRNA synthetase 2, mitochondrial (putative)
ENSMUSG00000028108	401.70241555404	-0.248309748790854	-0.251918482465875	0.11261925809064	-2.20486045637955	0.0274638881143529	0.999193903136108	Ecm1	extracellular matrix protein 1
ENSMUSG00000028126	22.7451022815761	-0.0939928817354204	-0.113417101040999	0.263942817742842	-0.356110776338673	0.721757607208001	0.999193903136108	Pip5k1a	phosphatidylinositol-4-phosphate 5-kinase, type 1 alpha
ENSMUSG00000028128	116.505284999431	-0.00225190257345898	-0.000807225975089131	0.137565749029132	-0.0163696457101549	0.986939495718319	0.999193903136108	F3	coagulation factor III
ENSMUSG00000028138	117.39075539064	-0.0548819203710015	-0.0550404066774294	0.145624292977533	-0.376873385949888	0.706267700532987	0.999193903136108	Adh5	alcohol dehydrogenase 5 (class III), chi polypeptide
ENSMUSG00000028140	43.9634899373167	0.234588555098683	0.23863680363011	0.200325431210066	1.17103731504108	0.241583778462734	0.999193903136108	Mrpl9	mitochondrial ribosomal protein L9
ENSMUSG00000028156	68.3606739696157	0.0954922206978721	0.0996997497918664	0.204712197702104	0.466470595156386	0.64087869049529	0.999193903136108	Eif4e	eukaryotic translation initiation factor 4E
ENSMUSG00000028165	32.1674245221777	0.139054722172966	0.142627211370153	0.215547510654997	0.645123303676356	0.518847283252361	0.999193903136108	Cisd2	CDGSH iron sulfur domain 2
ENSMUSG00000028167	33.341887188744	0.265653328517539	0.294679657472562	0.252328964720486	1.05280552635649	0.292430131634006	0.999193903136108	Bdh2	3-hydroxybutyrate dehydrogenase, type 2
ENSMUSG00000028173	155.214127095053	0.0350879959097619	0.034057611189585	0.155820842127028	0.225181660109099	0.821837956199839	0.999193903136108	Wls	wntless homolog (Drosophila)
ENSMUSG00000028180	45.3572289059509	0.040873808946223	0.0403914974990604	0.196339929661844	0.208178789798997	0.835089369075294	0.999193903136108	Zranb2	zinc finger, RAN-binding domain containing 2
ENSMUSG00000028187	27.5251076680784	-0.0994760092193433	-0.127827443811578	0.244203684806536	-0.40734851850475	0.683752032456496	0.999193903136108	Rpf1	ribosome production factor 1 homolog (S. cerevisiae)
ENSMUSG00000028191	24.0159835664819	0.179954974198178	0.183851620471792	0.239819905113095	0.750375470765509	0.453028599992092	0.999193903136108	Bcl10	B cell leukemia/lymphoma 10
ENSMUSG00000028194	23.3544970853915	0.152886516432085	0.161965414043089	0.25231508053714	0.605934913230764	0.544557974438298	0.999193903136108	Ddah1	dimethylarginine dimethylaminohydrolase 1
ENSMUSG00000028195	125.826757641258	0.179904666604592	0.184116019722919	0.148970357043379	1.20765412780884	0.227180329626081	0.999193903136108	Cyr61	cysteine rich protein 61
ENSMUSG00000028199	25.0291793084588	-0.155308667401702	-0.176593916962587	0.248346429485101	-0.625371050124238	0.531727558002385	0.999193903136108	Cryz	crystallin, zeta
ENSMUSG00000028207	40.7394887030197	0.0889331313319041	0.0966459273726163	0.22132576234227	0.401820061030099	0.68781645711477	0.999193903136108	Asph	aspartate-beta-hydroxylase
ENSMUSG00000028218	43.3355791508422	-0.0551103356653613	-0.0603019069431378	0.193787961231819	-0.28438472294693	0.776115565227436	0.999193903136108	Fam92a	family with sequence similarity 92, member A
ENSMUSG00000028221	35.6604163461392	-0.0253964496408739	-0.0275651960352568	0.20424929328769	-0.124340452943954	0.90104571898849	0.999193903136108	Tmem55a	transmembrane protein 55A
ENSMUSG00000028223	72.2104554565583	-0.227758210711757	-0.235019667306712	0.165285995472413	-1.37796435844906	0.168214292632059	0.999193903136108	Decr1	2,4-dienoyl CoA reductase 1, mitochondrial
ENSMUSG00000028224	20.777517338052	0.124251758373275	0.0119127097818677	0.429698102791829	0.28916059337006	0.772458486227607	0.999193903136108	Nbn	nibrin
ENSMUSG00000028234	800.250846159511	0.0540926962165054	0.0135129579367404	0.335585455553928	0.161189036417619	0.871944515877507	0.999193903136108	Rps20	ribosomal protein S20
ENSMUSG00000028247	25.3013913346402	-0.450830622223325	-0.52107212452022	0.256489126662974	-1.7576987691011	0.0787987774085283	0.999193903136108	Coq3	coenzyme Q3 homolog, methyltransferase (yeast)
ENSMUSG00000028248	40.8621039712663	0.533085734424039	0.583815090587746	0.265232622697036	2.00987996500325	0.0444438947101982	0.999193903136108	Pnisr	PNN interacting serine/arginine-rich
ENSMUSG00000028249	138.661967069602	-0.190106471087084	-0.19275230959349	0.131676348069192	-1.44374045813594	0.148811996265717	0.999193903136108	Sdcbp	syndecan binding protein
ENSMUSG00000028266	45.3346783555939	-0.133010600142592	-0.139129397684162	0.215834643694506	-0.616261587416227	0.537721886685853	0.999193903136108	Lmo4	LIM domain only 4
ENSMUSG00000028271	28.4513886901851	-0.164140375029958	-0.185358758040488	0.238727792378571	-0.687562907504568	0.491728073219242	0.999193903136108	Gtf2b	general transcription factor IIB
ENSMUSG00000028277	38.0255903247964	-0.0871048990147798	-0.0903166601915369	0.217599655393389	-0.400298883090171	0.688936390506192	0.999193903136108	Ube2j1	ubiquitin-conjugating enzyme E2J 1
ENSMUSG00000028293	27.7321099617786	0.0687567848035035	0.0710253068928436	0.219652942094098	0.313024647646415	0.75426193636008	0.999193903136108	Slc35a1	solute carrier family 35 (CMP-sialic acid transporter), member 1
ENSMUSG00000028295	32.3385532761752	0.00849715538398823	0.0102278877310631	0.220610094837132	0.0385166208747671	0.969275779774986	0.999193903136108	Smim8	small integral membrane protein 8
ENSMUSG00000028322	51.095047002188	-0.0585565094359145	-0.0686241776234624	0.252878778233688	-0.231559602766673	0.816880087027575	0.999193903136108	Exosc3	exosome component 3
ENSMUSG00000028330	26.2663185696446	0.293502805900038	0.307150128695787	0.26114204473389	1.12392014927785	0.261046902542769	0.999193903136108	Ncbp1	nuclear cap binding protein subunit 1
ENSMUSG00000028333	81.2794823749017	0.478677713560619	0.524843572082107	0.315866475281315	1.51544323636847	0.12966019507495	0.999193903136108	Anp32b	acidic (leucine-rich) nuclear phosphoprotein 32 family, member B
ENSMUSG00000028334	116.577059755981	0.111678598093663	0.114488622519713	0.157833748020728	0.707571096132091	0.479211647442936	0.999193903136108	Nans	N-acetylneuraminic acid synthase (sialic acid synthase)
ENSMUSG00000028343	89.7873087277274	-0.161376619279482	-0.164755600796844	0.158650155656209	-1.01718538259226	0.309065248402086	0.999193903136108	Erp44	endoplasmic reticulum protein 44
ENSMUSG00000028359	19.7939471118937	-0.347477895677685	-0.36364392127113	0.25919244674174	-1.34061736769634	0.180044715460792	0.999193903136108	Orm3	orosomucoid 3
ENSMUSG00000028367	1266.81035518614	-0.193609461145511	-0.208556473561571	0.217309946701002	-0.890936950124513	0.372962995983401	0.999193903136108	Txn1	thioredoxin 1
ENSMUSG00000028369	25.2977587566198	-0.468081735347248	-0.509560290990126	0.237228330059427	-1.97312747271791	0.0484810409766799	0.999193903136108	Svep1	sushi, von Willebrand factor type A, EGF and pentraxin domain containing 1
ENSMUSG00000028378	26.2682125661823	-0.0417881229560169	-0.0520316012856353	0.246952293003272	-0.169215367259065	0.865627242769306	0.999193903136108	Ptgr1	prostaglandin reductase 1
ENSMUSG00000028393	79.2018977243186	-0.349267561379376	-0.366506971380273	0.176779836504723	-1.97572058151578	0.0481864325572145	0.999193903136108	Alad	aminolevulinate, delta-, dehydratase
ENSMUSG00000028394	60.3939710085603	0.164029262615691	0.165889887686152	0.181437452900525	0.904054041728759	0.365966746252448	0.999193903136108	Pole3	polymerase (DNA directed), epsilon 3 (p17 subunit)
ENSMUSG00000028398	31.0257905073199	-0.108056324631739	-0.131962029857236	0.232197684214173	-0.465363489724	0.641671175379381	0.999193903136108	Tmem261	transmembrane protein 261
ENSMUSG00000028405	20.6392021399692	-0.161027217018583	-0.177737150927499	0.260589407917245	-0.617934621002403	0.53661843624233	0.999193903136108	Aco1	aconitase 1
ENSMUSG00000028409	116.53032762056	-0.0786035688159628	-0.0806978460508115	0.157177662083309	-0.500093765068859	0.617009056140492	0.999193903136108	Smu1	smu-1 suppressor of mec-8 and unc-52 homolog (C. elegans)
ENSMUSG00000028410	194.681124214144	0.16842682398129	0.172771416844612	0.142663660958634	1.18058672299267	0.23776694055581	0.999193903136108	Dnaja1	DnaJ (Hsp40) homolog, subfamily A, member 1
ENSMUSG00000028411	21.1071434888197	-0.40671428455505	-0.473476773494921	0.275720417769462	-1.47509672241653	0.140186541512243	0.999193903136108	Aptx	aprataxin
ENSMUSG00000028413	60.1073548880925	-0.0643212087638717	-0.0654468412894449	0.177714047013143	-0.361936548319755	0.717399447251128	0.999193903136108	B4galt1	UDP-Gal:betaGlcNAc beta 1,4- galactosyltransferase, polypeptide 1
ENSMUSG00000028416	92.8662070886191	-0.135936072791116	-0.14106092598385	0.175820923266433	-0.773150716454395	0.439433189101194	0.999193903136108	Bag1	BCL2-associated athanogene 1
ENSMUSG00000028419	72.8202037482572	-0.0416445704321261	-0.0416292084901757	0.171867237709034	-0.242306625667826	0.808542580188102	0.999193903136108	Chmp5	charged multivesicular body protein 5
ENSMUSG00000028423	33.1315822374926	0.141070381165087	0.156612593477132	0.250306617615665	0.563590297807046	0.573032991258614	0.999193903136108	Nfx1	nuclear transcription factor, X-box binding 1
ENSMUSG00000028433	20.7813210994492	-0.0294787073188693	-0.0560368302138833	0.290511209250023	-0.101471841293046	0.919175909554551	0.999193903136108	Ubap2	ubiquitin-associated protein 2
ENSMUSG00000028436	35.0518376424926	0.12861696794563	0.142109457615498	0.234319350104146	0.548896059537827	0.583076782532184	0.999193903136108	Dcaf12	DDB1 and CUL4 associated factor 12
ENSMUSG00000028437	41.6213310993641	0.232427515744466	0.246073851753712	0.208964062149272	1.11228463571135	0.266015787766926	0.999193903136108	Ubap1	ubiquitin-associated protein 1
ENSMUSG00000028443	40.7520008832464	-0.197343975230494	-0.209470099199105	0.194379369195573	-1.01525164963334	0.309985885755468	0.999193903136108	Nudt2	nudix (nucleoside diphosphate linked moiety X)-type motif 2
ENSMUSG00000028447	266.437050034276	-0.0191126411256555	-0.0203721020997905	0.154087236458947	-0.124037795503897	0.901285349638439	0.999193903136108	Dctn3	dynactin 3
ENSMUSG00000028452	119.777782345616	0.0145714337174186	0.0132305060113943	0.135372434548823	0.107639592698344	0.914281589001023	0.999193903136108	Vcp	valosin containing protein
ENSMUSG00000028455	171.14877341665	0.0950629350050441	0.0975451265095598	0.145147244810361	0.654941367500613	0.512505504776979	0.999193903136108	Stoml2	stomatin (Epb7.2)-like 2
ENSMUSG00000028461	69.5908127328194	-0.0145178002909056	-0.01828365789903	0.219575062607785	-0.0661177099005907	0.947284111240854	0.999193903136108	Ccdc107	coiled-coil domain containing 107
ENSMUSG00000028464	153.923155425382	-0.260385994721175	-0.26648746434002	0.126877186421089	-2.05226804018957	0.0401436202080915	0.999193903136108	Tpm2	tropomyosin 2, beta
ENSMUSG00000028465	27.1379712296101	0.638965506344184	0.747814839848166	0.342142487211078	1.86754212127413	0.0618259204228286	0.999193903136108	Tln1	talin 1
ENSMUSG00000028466	103.572512803951	-0.0506574516760938	-0.050507112917142	0.144267381381425	-0.351135864469334	0.72548642290023	0.999193903136108	Creb3	cAMP responsive element binding protein 3
ENSMUSG00000028470	106.630109007697	-0.137299190545262	-0.138688113084593	0.136377655795058	-1.00675722679666	0.314051454062354	0.999193903136108	Hint2	histidine triad nucleotide binding protein 2
ENSMUSG00000028478	441.541553209396	0.0398730562613957	0.0405140275746668	0.159561202349626	0.249891926572645	0.802670926860321	0.999193903136108	Clta	clathrin, light polypeptide (Lca)
ENSMUSG00000028480	50.7485931564153	-0.101889780562975	-0.104039778056433	0.176671191940584	-0.576719834421229	0.564128731423086	0.999193903136108	Glipr2	GLI pathogenesis-related 2
ENSMUSG00000028494	263.499099861966	0.0508212946612612	0.0518404980329092	0.146859452862684	0.346053956150715	0.729302165661017	0.999193903136108	Plin2	perilipin 2
ENSMUSG00000028495	264.247702224828	0.101967393519983	0.102968226867631	0.0918337704408043	1.11034745748254	0.266849330256654	0.999193903136108	Rps6	ribosomal protein S6
ENSMUSG00000028517	35.2369976290961	-0.17240510951833	-0.183079004338074	0.220853097681766	-0.780632516944606	0.435018661185735	0.999193903136108	Ppap2b	phosphatidic acid phosphatase type 2B
ENSMUSG00000028551	21.1288313260249	-0.0717745919054707	-0.0637422480537577	0.264437608350051	-0.271423540521735	0.786065298642359	0.999193903136108	Cdkn2c	cyclin-dependent kinase inhibitor 2C (p18, inhibits CDK4)
ENSMUSG00000028559	23.1757968651297	-0.177223044437276	-0.203504607326756	0.256226784443794	-0.691664787590355	0.489147865062862	0.999193903136108	Osbpl9	oxysterol binding protein-like 9
ENSMUSG00000028563	32.6249151219074	-0.0361181106803711	-0.0303589814194171	0.203534703712852	-0.177454311336148	0.859151549888613	0.999193903136108	Tm2d1	TM2 domain containing 1
ENSMUSG00000028567	25.7753397046076	0.0920141171596591	0.0925078873825104	0.228027938391433	0.403521243093061	0.686564810395325	0.999193903136108	Txndc12	thioredoxin domain containing 12 (endoplasmic reticulum)
ENSMUSG00000028568	21.4177633750617	0.133366508042117	0.139010227537799	0.258505410557207	0.515913797528054	0.605914617008627	0.999193903136108	Btf3l4	basic transcription factor 3-like 4
ENSMUSG00000028583	57.1387450194982	-0.158706846587823	-0.167052134841642	0.198826454143833	-0.798217959834523	0.424744016906004	0.999193903136108	Pdpn	podoplanin
ENSMUSG00000028597	53.7221677529554	0.0630515003065873	0.0672503924011988	0.190556218279772	0.330881358140809	0.740734103637737	0.999193903136108	Gpx7	glutathione peroxidase 7
ENSMUSG00000028603	74.8014477823196	-0.101448813223441	-0.101579057526736	0.147343199746138	-0.688520497710313	0.491125066788504	0.999193903136108	Scp2	sterol carrier protein 2, liver
ENSMUSG00000028608	40.2140409095579	-0.0710218267102848	-0.072109659800515	0.225418365258918	-0.315066727720735	0.752710990346017	0.999193903136108	0610037L13Rik	RIKEN cDNA 0610037L13 gene
ENSMUSG00000028609	34.6351461257009	-0.163525442307761	-0.181476010234727	0.22531355059765	-0.725768343155596	0.467980796801379	0.999193903136108	Magoh	mago-nashi homolog, proliferation-associated (Drosophila)
ENSMUSG00000028618	173.200112393354	-0.130199989396019	-0.133612184165042	0.160345650010631	-0.811995769061321	0.416794059236807	0.999193903136108	Tmem59	transmembrane protein 59
ENSMUSG00000028622	28.7793111440075	-0.08108300552646	-0.0902506500277047	0.235264950269063	-0.34464549621067	0.730360897934771	0.999193903136108	Mrpl37	mitochondrial ribosomal protein L37
ENSMUSG00000028639	112.277108622113	-0.0092909266175194	-0.0222600552955528	0.246098221854683	-0.0377529205513948	0.969884681545321	0.999193903136108	Ybx1	Y box protein 1
ENSMUSG00000028641	35.3055772981531	0.373577449714506	0.400338304505787	0.311502516515146	1.19927586426526	0.230420696768432	0.999193903136108	P3h1	prolyl 3-hydroxylase 1
ENSMUSG00000028643	30.2640876978489	-0.12048845778727	-0.129790519140995	0.256220698080521	-0.470252632554319	0.638174534789504	0.999193903136108	Ccdc23	coiled-coil domain containing 23
ENSMUSG00000028645	46.7535816935105	0.434326107627749	0.452884126475879	0.218323463234752	1.98936981482719	0.0466603988578472	0.999193903136108	Slc2a1	solute carrier family 2 (facilitated glucose transporter), member 1
ENSMUSG00000028648	21.9795993301348	-0.194870970126204	-0.222688560548185	0.249925459254879	-0.779716363059557	0.435557845194917	0.999193903136108	Ndufs5	NADH dehydrogenase (ubiquinone) Fe-S protein 5
ENSMUSG00000028651	34.8352610914021	0.203024836061178	0.217249783199121	0.220553899519541	0.920522541217596	0.357299759143181	0.999193903136108	Ppie	peptidylprolyl isomerase E (cyclophilin E)
ENSMUSG00000028656	25.0631328273358	-0.136339849260753	-0.16199388865874	0.314197367504453	-0.433930590646406	0.664338844891738	0.999193903136108	Cap1	CAP, adenylate cyclase-associated protein 1 (yeast)
ENSMUSG00000028657	37.4712962980385	-0.229056474027621	-0.2348853620534	0.190561720709954	-1.20200674707519	0.229360914009582	0.999193903136108	Ppt1	palmitoyl-protein thioesterase 1
ENSMUSG00000028672	40.6873102119281	0.0940744190368177	0.105192179909168	0.236582681458443	0.397638654092871	0.690896563180633	0.999193903136108	Hmgcl	3-hydroxy-3-methylglutaryl-Coenzyme A lyase
ENSMUSG00000028673	80.6375114142404	0.081149379429396	0.0875838180498261	0.165455321329433	0.490460982320551	0.623807733189903	0.999193903136108	Fuca1	fucosidase, alpha-L- 1, tissue
ENSMUSG00000028683	22.4903167498018	-0.189404574372266	-0.208687860429009	0.262393081276277	-0.72183524600193	0.470395776828873	0.999193903136108	Eif2b3	eukaryotic translation initiation factor 2B, subunit 3
ENSMUSG00000028684	39.4167800554664	0.218322114653827	0.229871159994541	0.186623504484571	1.16985325753475	0.242060027054097	0.999193903136108	Urod	uroporphyrinogen decarboxylase
ENSMUSG00000028691	590.509388907428	-0.0349322941442195	-0.038392510858372	0.16998726421541	-0.205499478478298	0.837181905517679	0.999193903136108	Prdx1	peroxiredoxin 1
ENSMUSG00000028692	361.691676237803	0.0793061257165859	0.0800843247913424	0.0982071083426454	0.807539566686825	0.419355688385534	0.999193903136108	Akr1a1	aldo-keto reductase family 1, member A1 (aldehyde reductase)
ENSMUSG00000028719	23.7460560967367	-0.329809238769551	-0.368205686574763	0.240593267147954	-1.37081657637049	0.170432142217118	0.999193903136108	Cmpk1	cytidine monophosphate (UMP-CMP) kinase 1
ENSMUSG00000028729	95.9507838637371	-0.019724002202427	-0.0225388971595496	0.176543490563102	-0.111723191489618	0.911042890301032	0.999193903136108	Ebna1bp2	EBNA1 binding protein 2
ENSMUSG00000028743	31.8639329599959	-0.14746804673483	-0.158671793163212	0.219776121015879	-0.670992126229105	0.502225545501387	0.999193903136108	Akr7a5	aldo-keto reductase family 7, member A5 (aflatoxin aldehyde reductase)
ENSMUSG00000028745	242.918695741788	0.012155390381071	0.0129087400027964	0.125164891366113	0.0971150156277928	0.922635056480725	0.999193903136108	Capzb	capping protein (actin filament) muscle Z-line, beta
ENSMUSG00000028755	53.0529109399591	-0.254024038811784	-0.26693093276616	0.170776312449453	-1.4874664710129	0.136891652317967	0.999193903136108	Cda	cytidine deaminase
ENSMUSG00000028757	161.643051562198	-0.0687630816059083	-0.071479704779754	0.168180890431652	-0.4088638217423	0.682639600222099	0.999193903136108	Ddost	dolichyl-di-phosphooligosaccharide-protein glycotransferase
ENSMUSG00000028759	30.1988653487238	-0.0391288858096997	-0.0568479958584814	0.250718169313333	-0.156067212507438	0.875980042266415	0.999193903136108	Hp1bp3	heterochromatin protein 1, binding protein 3
ENSMUSG00000028772	45.0383537511723	-0.291518940553424	-0.315080460890391	0.21853179192425	-1.33398869787547	0.18220756058846	0.999193903136108	Zcchc17	zinc finger, CCHC domain containing 17
ENSMUSG00000028776	60.8825530032552	0.187186661970988	0.194157310589202	0.221681950769142	0.844392885038812	0.398449896902335	0.999193903136108	Tinagl1	tubulointerstitial nephritis antigen-like 1
ENSMUSG00000028779	44.6998698042359	0.148404885176315	0.155088933772118	0.180456534872922	0.822385763313156	0.410857379377752	0.999193903136108	Pef1	penta-EF hand domain containing 1
ENSMUSG00000028792	90.1723842419543	-0.0105412389535245	-0.0136589906291882	0.221125866524923	-0.0476707638015583	0.961978634709168	0.999193903136108	Ak2	adenylate kinase 2
ENSMUSG00000028797	165.069061097596	0.164679915408095	0.167442818157273	0.109247673855398	1.50739974222306	0.131708224827255	0.999193903136108	Tmem234	transmembrane protein 234
ENSMUSG00000028798	177.564318622996	0.0698361953272258	0.0702394364100346	0.122155037038	0.571701315153308	0.567524343306435	0.999193903136108	Eif3i	eukaryotic translation initiation factor 3, subunit I
ENSMUSG00000028800	51.172753278867	0.00280969381525916	-0.000922332311438027	0.18213664667331	0.0154262959518453	0.987692084785258	0.999193903136108	Hdac1	histone deacetylase 1
ENSMUSG00000028809	43.8737620711994	-0.0191974427140914	-0.0541886260548558	0.290173542423404	-0.0661584876200726	0.947251646410373	0.999193903136108	Srrm1	serine/arginine repetitive matrix 1
ENSMUSG00000028811	95.0646266377472	0.13382510230948	0.139035875004683	0.205031642040363	0.652704631235091	0.513946716234451	0.999193903136108	Yars	tyrosyl-tRNA synthetase
ENSMUSG00000028821	86.4392764791011	0.00951933860250928	0.0111550903101735	0.139041327912457	0.0684640944202061	0.945416201486258	0.999193903136108	Syf2	SYF2 homolog, RNA splicing factor (S. cerevisiae)
ENSMUSG00000028822	131.815171555931	0.217117692635589	0.221940913400584	0.132558862199973	1.63789647129027	0.101443292207738	0.999193903136108	Tmem50a	transmembrane protein 50A
ENSMUSG00000028837	159.352869069287	-0.00544415617065657	-0.00983990381610095	0.207819917905998	-0.0261965081379692	0.979100601030378	0.999193903136108	Psmb2	proteasome (prosome, macropain) subunit, beta type 2
ENSMUSG00000028843	179.247182688921	-0.2663093837147	-0.270940931515562	0.129392930237289	-2.05814477828368	0.0395762376764183	0.999193903136108	Sh3bgrl3	SH3 domain binding glutamic acid-rich protein-like 3
ENSMUSG00000028847	39.3783355744857	-0.0792932960075927	-0.083072521963828	0.185606396022656	-0.427212088089432	0.669224857591516	0.999193903136108	Trappc3	trafficking protein particle complex 3
ENSMUSG00000028851	112.203101127733	-0.00962389910414833	-0.0111244657869883	0.179465983312891	-0.0536251991964933	0.957233779338628	0.999193903136108	Nudc	nuclear distribution gene C homolog (Aspergillus)
ENSMUSG00000028857	47.3680679734822	-0.033208600505886	-0.031826808213366	0.176783896270868	-0.187848560906271	0.850995367217708	0.999193903136108	Tmem222	transmembrane protein 222
ENSMUSG00000028861	75.5832158432223	-0.142881892581827	-0.149867718488131	0.194472820150469	-0.734713943425489	0.462513726665132	0.999193903136108	Mrps15	mitochondrial ribosomal protein S15
ENSMUSG00000028868	25.3893994774596	0.0456100888874429	0.0512724085921004	0.262252825185699	0.173916482520815	0.861931098855953	0.999193903136108	Wasf2	WAS protein family, member 2
ENSMUSG00000028869	25.7548940112413	0.0866528818834714	0.0959747548442669	0.248816106816484	0.348260741606181	0.727644374205468	0.999193903136108	Gnl2	guanine nucleotide binding protein-like 2 (nucleolar)
ENSMUSG00000028873	28.9790201527389	0.0651370304899143	0.0088083148696702	0.285438321567531	0.228200019297352	0.819490746437722	0.999193903136108	Cdca8	cell division cycle associated 8
ENSMUSG00000028879	19.7583541639476	0.00667577146565756	0.00145289162897419	0.276977007356057	0.0241022586292724	0.980771041721371	0.999193903136108	Stx12	syntaxin 12
ENSMUSG00000028884	20.2466333313681	0.531211328002115	0.589994839470142	0.313465262264315	1.69464177358892	0.0901433974792408	0.999193903136108	Rpa2	replication protein A2
ENSMUSG00000028898	33.1677719831057	-0.122767604827787	-0.133966089352606	0.224948953711313	-0.545757616571712	0.585232560862126	0.999193903136108	Trnau1ap	tRNA selenocysteine 1 associated protein 1
ENSMUSG00000028899	22.1025621740141	-0.0741075158252339	-0.0936947076246116	0.247311820109488	-0.299652138714702	0.764442509573823	0.999193903136108	Taf12	TAF12 RNA polymerase II, TATA box binding protein (TBP)-associated factor
ENSMUSG00000028902	53.8085052091466	0.123731219564215	0.127452719000961	0.203384761468648	0.60836032488741	0.542948519390233	0.999193903136108	Sf3a3	splicing factor 3a, subunit 3
ENSMUSG00000028907	69.5510517687918	-0.0368439039150112	-0.0405089963476565	0.165089738895753	-0.223175008704064	0.823399301607468	0.999193903136108	Utp11l	UTP11-like, U3 small nucleolar ribonucleoprotein, (yeast)
ENSMUSG00000028910	21.0431198634393	-0.383628070241536	-0.454771888077004	0.31439066648684	-1.22022728768761	0.222378725189022	0.999193903136108	Mecr	mitochondrial trans-2-enoyl-CoA reductase
ENSMUSG00000028923	46.7563172647467	-0.271264238433083	-0.28376769425464	0.217531336202162	-1.24701223818615	0.212393010241942	0.999193903136108	Necap2	NECAP endocytosis associated 2
ENSMUSG00000028932	142.656395776382	-0.0186180906193212	-0.0206814868797921	0.118218339440551	-0.157489021647811	0.874859459385383	0.999193903136108	Psmc2	proteasome (prosome, macropain) 26S subunit, ATPase 2
ENSMUSG00000028936	352.925016665612	-0.0108602294308108	-0.0239160991608398	0.215474208601773	-0.0504015283373521	0.959802418499078	0.999193903136108	Rpl22	ribosomal protein L22
ENSMUSG00000028937	85.2996272501515	0.0055489204311205	0.0040310130366297	0.178947795428657	0.031008599004131	0.975262681958137	0.999193903136108	Acot7	acyl-CoA thioesterase 7
ENSMUSG00000028945	45.6745133084139	0.0114504457235696	0.0131030243527195	0.200272861156448	0.0571742254914152	0.954406409644293	0.999193903136108	Rheb	Ras homolog enriched in brain
ENSMUSG00000028953	33.1353025208365	-0.251039000933746	-0.275637280367639	0.23465068974766	-1.06984130838784	0.284690745024278	0.999193903136108	Abcf2	ATP-binding cassette, sub-family F (GCN20), member 2
ENSMUSG00000028954	27.8821139969825	-0.0680664338263635	-0.0663670211447886	0.256718696932358	-0.265140150054197	0.790901498527414	0.999193903136108	Nub1	negative regulator of ubiquitin-like proteins 1
ENSMUSG00000028955	24.8313303984607	0.0428750907879595	0.0499365392329823	0.246594629481779	0.173868712704984	0.861968641719254	0.999193903136108	Vamp3	vesicle-associated membrane protein 3
ENSMUSG00000028959	74.8096715453678	0.0244522647175749	0.0259217046815786	0.169058376982031	0.144637995194843	0.884996696824796	0.999193903136108	Fastk	Fas-activated serine/threonine kinase
ENSMUSG00000028961	41.9064766871118	-0.159847560171531	-0.177939550952178	0.196244276123733	-0.814533617636556	0.415339321652036	0.999193903136108	Pgd	phosphogluconate dehydrogenase
ENSMUSG00000028964	347.086876935032	-0.0418255145700189	-0.0438299397014769	0.163128518659959	-0.256396091337065	0.797645005674472	0.999193903136108	Park7	Parkinson disease (autosomal recessive, early onset) 7
ENSMUSG00000028967	120.070608886441	-0.242924228957161	-0.249772207695728	0.159121520404732	-1.52665854586654	0.126845940591154	0.999193903136108	Errfi1	ERBB receptor feedback inhibitor 1
ENSMUSG00000028969	44.6634612666355	-0.24120541274161	-0.247246190123358	0.19438720812005	-1.24085023430475	0.214661079864451	0.999193903136108	Cdk5	cyclin-dependent kinase 5
ENSMUSG00000028975	29.4189211882539	-0.15677447366539	-0.170842041465368	0.273126531130763	-0.573999431751769	0.565968185806653	0.999193903136108	Pex14	peroxisomal biogenesis factor 14
ENSMUSG00000028998	178.257955619218	-0.150691853550501	-0.153869581114344	0.106028174046206	-1.421243503494	0.155245981571671	0.999193903136108	Tomm7	translocase of outer mitochondrial membrane 7 homolog (yeast)
ENSMUSG00000029003	43.9939427430396	-0.503952274846864	-0.542053830311923	0.236115908976723	-2.13434273459543	0.0328147355109313	0.999193903136108	Mad2l2	MAD2 mitotic arrest deficient-like 2
ENSMUSG00000029004	27.0894681559117	0.248245327828936	0.295346622004651	0.339312106784162	0.731613528858981	0.464404488365233	0.999193903136108	Kmt2e	lysine (K)-specific methyltransferase 2E
ENSMUSG00000029007	22.1914185734764	0.112618200141151	0.125185099878807	0.251567703199241	0.447665573557182	0.654394570823372	0.999193903136108	Agtrap	angiotensin II, type I receptor-associated protein
ENSMUSG00000029017	69.9984706695369	0.177395078798147	0.178880795989819	0.175294578557143	1.01198268798894	0.311546330965594	0.999193903136108	Pmpcb	peptidase (mitochondrial processing) beta
ENSMUSG00000029030	29.5434159779352	0.0695156204660838	0.0813094500525902	0.222899779256307	0.311869400221116	0.755139778556581	0.999193903136108	Tprgl	transformation related protein 63 regulated like
ENSMUSG00000029034	21.0061846543615	-0.232280747372478	-0.251834754661354	0.26115301664163	-0.889443094931689	0.373764993029848	0.999193903136108	Cpsf3l	cleavage and polyadenylation specific factor 3-like
ENSMUSG00000029036	39.8235979387614	0.27379197553982	0.265489899905003	0.332155792815304	0.82428782355171	0.409776035611351	0.999193903136108	Atad3a	ATPase family, AAA domain containing 3A
ENSMUSG00000029038	87.9044845749569	-0.200031959686099	-0.204759566090479	0.138439766220684	-1.44490246658776	0.148485283407394	0.999193903136108	Ssu72	Ssu72 RNA polymerase II CTD phosphatase homolog (yeast)
ENSMUSG00000029048	98.47253801125	-0.199008289547861	-0.204496319280536	0.137643520761271	-1.44582388220816	0.148226605797169	0.999193903136108	Rer1	RER1 retention in endoplasmic reticulum 1 homolog (S. cerevisiae)
ENSMUSG00000029061	54.5059163815604	-0.151352489871927	-0.150568025145863	0.16865573116731	-0.897404961126297	0.369502866222018	0.999193903136108	Mmp23	matrix metallopeptidase 23
ENSMUSG00000029062	41.8200748037505	0.231690165505266	0.245258438253748	0.207427207913498	1.11697095012669	0.264006746261493	0.999193903136108	Cdk11b	cyclin-dependent kinase 11B
ENSMUSG00000029063	36.5681767698591	-0.264286881947601	-0.285756978489878	0.226021899826746	-1.1692976749164	0.242283719610363	0.999193903136108	Nadk	NAD kinase
ENSMUSG00000029064	30.1253116050842	0.286878226465328	0.304583257845875	0.284955858936775	1.00674619407976	0.314056757203246	0.999193903136108	Gnb1	guanine nucleotide binding protein (G protein), beta 1
ENSMUSG00000029066	89.5717163444066	-0.054357440504033	-0.0577856946983219	0.164367385344505	-0.330706973224054	0.74086583454723	0.999193903136108	Mrpl20	mitochondrial ribosomal protein L20
ENSMUSG00000029070	134.725404325622	-0.261568648845795	-0.264443733232461	0.136355198030571	-1.91828879737428	0.0550744021156663	0.999193903136108	Mxra8	matrix-remodelling associated 8
ENSMUSG00000029073	19.5562619763305	0.115771121290413	0.107089634623926	0.265866407046947	0.43544847420295	0.663236931580985	0.999193903136108	Cptp	ceramide-1-phosphate transfer protein
ENSMUSG00000029076	145.546277100979	-0.160736706770795	-0.162840234802639	0.12123771669935	-1.32579787170848	0.184906658173372	0.999193903136108	Sdf4	stromal cell derived factor 4
ENSMUSG00000029096	43.8114901874402	0.192361085539099	0.208673323081594	0.175823618492877	1.09405714196976	0.273929917576618	0.999193903136108	Htra3	HtrA serine peptidase 3
ENSMUSG00000029103	44.180443320538	0.0461068658797754	0.0496315024307707	0.180230635259439	0.255821469049396	0.798088695494517	0.999193903136108	Lrpap1	low density lipoprotein receptor-related protein associated protein 1
ENSMUSG00000029106	28.4015406661389	0.166903574985971	0.184149780336332	0.249358555057258	0.669331657570951	0.503283936670436	0.999193903136108	Add1	adducin 1 (alpha)
ENSMUSG00000029110	36.923256449088	0.277824846855676	0.297273541543654	0.221771470402015	1.25275287372199	0.210295657097744	0.999193903136108	Rnf4	ring finger protein 4
ENSMUSG00000029111	21.2250795937468	-0.0152769136033723	-0.0245900098493569	0.263889359237449	-0.0578913588919135	0.953835166185247	0.999193903136108	Nelfa	negative elongation factor complex member A, Whsc2
ENSMUSG00000029125	26.2474747616817	-0.155277668590039	-0.173031020559241	0.23402424194505	-0.663511041845396	0.507003310043099	0.999193903136108	Stx18	syntaxin 18
ENSMUSG00000029126	23.3460445795368	-0.203633838774779	-0.231478352486351	0.293059554020051	-0.694854803337503	0.487146299394832	0.999193903136108	Nsg1	neuron specific gene family member 1
ENSMUSG00000029128	42.7945412913792	-0.00188401813585538	0.000762182654945695	0.221468070389706	-0.00850695151016652	0.993212516596992	0.999193903136108	Rab28	RAB28, member RAS oncogene family
ENSMUSG00000029135	24.6854612314583	0.717886798524701	0.850626094287256	0.388339185916377	1.84860767226125	0.0645144840464273	0.999193903136108	Fosl2	fos-like antigen 2
ENSMUSG00000029142	140.900516578555	-0.144621671190553	-0.147809847288147	0.148978414307537	-0.970755876700433	0.331669859502167	0.999193903136108	Mrpl33	mitochondrial ribosomal protein L33
ENSMUSG00000029145	47.3476095085349	0.0372998868160731	0.0352151818151939	0.197682626185384	0.18868571070628	0.850339151620661	0.999193903136108	Eif2b4	eukaryotic translation initiation factor 2B, subunit 4 delta
ENSMUSG00000029146	103.531450454349	-0.0161351181217364	-0.0172865692960197	0.147629778331463	-0.10929446825768	0.912968934003966	0.999193903136108	Snx17	sorting nexin 17
ENSMUSG00000029147	29.1815980326204	0.404131101875212	0.429537130435501	0.243730956022758	1.65810329746328	0.0972966184588083	0.999193903136108	Ppm1g	protein phosphatase 1G (formerly 2C), magnesium-dependent, gamma isoform
ENSMUSG00000029148	41.3698952256991	0.15324796029516	0.162995231099497	0.204031078866808	0.751101063359083	0.452591835837936	0.999193903136108	Nrbp1	nuclear receptor binding protein 1
ENSMUSG00000029152	162.16236021593	-0.245933456012632	-0.25144980892252	0.123058509018033	-1.99850833538534	0.045661577170758	0.999193903136108	Ociad1	OCIA domain containing 1
ENSMUSG00000029156	22.6568586603882	-0.194789663339271	-0.199171186967435	0.237923745130079	-0.818706275965748	0.41295401507803	0.999193903136108	Sgcb	sarcoglycan, beta (dystrophin-associated glycoprotein)
ENSMUSG00000029162	32.4042974342088	-0.169120860872574	-0.166456586274549	0.210012414790882	-0.805289825560907	0.420652451693818	0.999193903136108	Khk	ketohexokinase
ENSMUSG00000029163	50.0945632872358	-0.24259208141526	-0.247457920194627	0.187277424169508	-1.29536212114753	0.195195338592222	0.999193903136108	Emilin1	elastin microfibril interfacer 1
ENSMUSG00000029175	24.5895761742307	-0.217231198440988	-0.240411125610796	0.241069557417034	-0.901114187824193	0.367527610115372	0.999193903136108	Slc35f6	solute carrier family 35, member F6
ENSMUSG00000029176	32.8818307797834	-0.0790728564403244	-0.0891822497276385	0.270030337606496	-0.292829528493772	0.769652456617183	0.999193903136108	Anapc4	anaphase promoting complex subunit 4
ENSMUSG00000029177	48.2012471073563	0.454564618560783	0.459145818680574	0.256212690188782	1.77416902428155	0.0760351962324235	0.999193903136108	Cenpa	centromere protein A
ENSMUSG00000029185	41.8501342750139	-0.086759578527293	-0.0865428210552444	0.18385007650664	-0.471903956614126	0.636995343794684	0.999193903136108	Fam114a1	family with sequence similarity 114, member A1
ENSMUSG00000029191	36.5277302728517	0.282248349988536	0.295479164460948	0.250200623356641	1.12808811665594	0.259282707243733	0.999193903136108	Rfc1	replication factor C (activator 1) 1
ENSMUSG00000029198	153.407675137692	-0.0823449095305959	-0.0862526843128317	0.181388708103862	-0.453969325827303	0.649850904727958	0.999193903136108	Grpel1	GrpE-like 1, mitochondrial
ENSMUSG00000029199	29.3589188394595	0.113286580323424	0.113873496552603	0.235803622928433	0.480427649569265	0.630923337584434	0.999193903136108	Lias	lipoic acid synthetase
ENSMUSG00000029201	91.3987868258533	0.0591611896996913	0.0610981004082906	0.167997527819807	0.352155120777414	0.724721932197691	0.999193903136108	Ugdh	UDP-glucose dehydrogenase
ENSMUSG00000029203	91.7202388943169	0.0773870651375865	0.0772988450257277	0.147221433277696	0.525650806507334	0.599130849349791	0.999193903136108	Ube2k	ubiquitin-conjugating enzyme E2K
ENSMUSG00000029213	34.4205832247544	0.153108765062216	0.165801932227125	0.20787081188767	0.736557305337094	0.461391606694826	0.999193903136108	Commd8	COMM domain containing 8
ENSMUSG00000029227	43.9404278585133	0.116824588882082	0.121032740484571	0.178789144965226	0.653421039094988	0.513484878898102	0.999193903136108	Fip1l1	FIP1 like 1 (S. cerevisiae)
ENSMUSG00000029233	22.2575966270038	0.00827553543953768	0.0067878216272637	0.275908283944115	0.0299937911295693	0.976072004905311	0.999193903136108	Srd5a3	steroid 5 alpha-reductase 3
ENSMUSG00000029247	112.716924909908	0.0286140236166143	0.0288041828804859	0.149200474604521	0.191782390052446	0.84791266561147	0.999193903136108	Paics	phosphoribosylaminoimidazole carboxylase, phosphoribosylaminoribosylaminoimidazole, succinocarboxamide synthetase
ENSMUSG00000029249	36.5404244293	0.188455943918176	0.202998378544604	0.339800519276482	0.554607580704832	0.579163102724767	0.999193903136108	Rest	RE1-silencing transcription factor
ENSMUSG00000029250	22.4738312676126	0.431825598530119	0.480027574094385	0.259705666385042	1.6627500067322	0.0963624876706925	0.999193903136108	Polr2b	polymerase (RNA) II (DNA directed) polypeptide B
ENSMUSG00000029270	22.5707301617165	0.0618925986387435	0.0801173814636653	0.225038686629228	0.275030927196608	0.783292477728739	0.999193903136108	Fam69a	family with sequence similarity 69, member A
ENSMUSG00000029304	2942.33417046255	-0.0108937294696631	-0.013817808375816	0.167389262533448	-0.0650802166446388	0.948110131865491	0.999193903136108	Spp1	secreted phosphoprotein 1
ENSMUSG00000029309	20.7717967696611	-0.170474100489372	-0.161302554005336	0.279878965745751	-0.609099365631623	0.542458578047879	0.999193903136108	Sparcl1	SPARC-like 1
ENSMUSG00000029310	76.9743865225767	-0.166876061656459	-0.171881724573478	0.166480890492765	-1.00237367281328	0.316163152541959	0.999193903136108	Nudt9	nudix (nucleoside diphosphate linked moiety X)-type motif 9
ENSMUSG00000029311	283.576736873413	-0.208543310065175	-0.238663885849476	0.265999228221763	-0.783999680973935	0.433040297502394	0.999193903136108	Hsd17b11	hydroxysteroid (17-beta) dehydrogenase 11
ENSMUSG00000029328	60.9217963621391	0.161427947320114	0.162725751437257	0.213740550165946	0.75525185649042	0.450097879403925	0.999193903136108	Hnrnpdl	heterogeneous nuclear ribonucleoprotein D-like
ENSMUSG00000029334	34.7711769977708	0.0768850311412562	0.0754970361939649	0.250660079086982	0.306730259646077	0.75904869543321	0.999193903136108	Prkg2	protein kinase, cGMP-dependent, type II
ENSMUSG00000029344	48.2029590911145	-0.085411315743623	-0.0932335924225066	0.215496381988151	-0.39634686650247	0.6918491576	0.999193903136108	Tpst2	protein-tyrosine sulfotransferase 2
ENSMUSG00000029363	28.4292782513352	0.240094349971869	0.250722489977753	0.253310096693444	0.947827793309129	0.343217128930481	0.999193903136108	Rfc5	replication factor C (activator 1) 5
ENSMUSG00000029364	22.5699197296483	0.461827244373729	0.499384438579142	0.397550737693294	1.16168126627908	0.245364958064501	0.999193903136108	Wsb2	WD repeat and SOCS box-containing 2
ENSMUSG00000029380	32.2025444987652	0.372050415525784	0.378975549791909	0.285283699593427	1.30414186319097	0.192185217620021	0.999193903136108	Cxcl1	chemokine (C-X-C motif) ligand 1
ENSMUSG00000029387	26.6622053424548	-0.0566291085990645	-0.058802513364241	0.247937442652003	-0.22840079333458	0.819334672759697	0.999193903136108	Gtf2h3	general transcription factor IIH, polypeptide 3
ENSMUSG00000029388	50.9344234450703	0.0654650724801298	0.0662388723624645	0.189899509208302	0.344735343198389	0.730293345034995	0.999193903136108	Eif2b1	eukaryotic translation initiation factor 2B, subunit 1 (alpha)
ENSMUSG00000029390	27.6760146410738	-0.0716295370721915	-0.0747886918372057	0.248160373039286	-0.288642123619197	0.772855256845843	0.999193903136108	Tmed2	transmembrane emp24 domain trafficking protein 2
ENSMUSG00000029397	30.754733491041	0.108084601432718	0.116609218948795	0.256158706634655	0.421943891163038	0.673065972363119	0.999193903136108	Rchy1	ring finger and CHY zinc finger domain containing 1
ENSMUSG00000029401	27.0955717604636	0.0554260948811768	0.0571578873927066	0.221766853732766	0.249929572198226	0.802641813484551	0.999193903136108	Rilpl2	Rab interacting lysosomal protein-like 2
ENSMUSG00000029404	65.5876238679796	0.226363665960336	0.23873621900971	0.177392110845993	1.27606388401826	0.201932937185661	0.999193903136108	Arl6ip4	ADP-ribosylation factor-like 6 interacting protein 4
ENSMUSG00000029405	32.3129224601436	0.44705815385789	0.493894176651112	0.260486549691579	1.71624275567094	0.0861176207330492	0.999193903136108	G3bp2	GTPase activating protein (SH3 domain) binding protein 2
ENSMUSG00000029422	26.6655273962927	-0.429190441428241	-0.506304265374431	0.274822101132367	-1.56170278758448	0.118358021809433	0.999193903136108	Rsrc2	arginine/serine-rich coiled-coil 2
ENSMUSG00000029430	191.161682635217	-0.00324373750489455	-0.00558956964413082	0.1241026493725	-0.0261375363160726	0.979147637630541	0.999193903136108	Ran	RAN, member RAS oncogene family
ENSMUSG00000029432	33.1641167588482	-0.146049258521568	-0.156573906114885	0.229916225565009	-0.63522814956908	0.525279626604404	0.999193903136108	Gbas	glioblastoma amplified sequence
ENSMUSG00000029433	47.6676159304322	0.088955260504531	0.091529848582269	0.180551522556123	0.492686293890874	0.62223426360546	0.999193903136108	Diablo	diablo homolog (Drosophila)
ENSMUSG00000029440	48.3619052411508	-0.213989960595891	-0.231503949444764	0.212534729471427	-1.00684702743915	0.314008291413313	0.999193903136108	Psmd9	proteasome (prosome, macropain) 26S subunit, non-ATPase, 9
ENSMUSG00000029446	43.6915132430407	0.143414388845004	0.151023167908028	0.210101991855884	0.682594141912643	0.494863336796923	0.999193903136108	Psph	phosphoserine phosphatase
ENSMUSG00000029447	47.0863907627982	0.20350327834387	0.215139703856704	0.283180322052215	0.7186349562324	0.472365869337267	0.999193903136108	Cct6a	chaperonin containing Tcp1, subunit 6a (zeta)
ENSMUSG00000029455	41.6795453986879	-0.0246685967822443	-0.0274971653700729	0.195233823314012	-0.126354114074628	0.899451622623138	0.999193903136108	Aldh2	aldehyde dehydrogenase 2, mitochondrial
ENSMUSG00000029462	202.3581878847	0.00517681858994719	0.0052116631368656	0.154599483900327	0.0334853549270887	0.973287544358647	0.999193903136108	Vps29	vacuolar protein sorting 29 (S. pombe)
ENSMUSG00000029463	51.9308617054003	0.22452554302623	0.235868502944682	0.187753065102175	1.19585553984988	0.23175293773087	0.999193903136108	Fam216a	family with sequence similarity 216, member A
ENSMUSG00000029464	19.9619461390365	0.2064838936573	0.224618589955362	0.286038317476666	0.721874941367406	0.470371368956917	0.999193903136108	Gpn3	GPN-loop GTPase 3
ENSMUSG00000029465	23.5717606353622	-0.121640261910214	-0.137200078968328	0.241238986122247	-0.504231359389703	0.614098806014378	0.999193903136108	Arpc3	actin related protein 2/3 complex, subunit 3
ENSMUSG00000029466	34.5224346327942	-0.00960320529491707	-0.0162559331148234	0.242660202191704	-0.0395747024364977	0.968432196165758	0.999193903136108	Anapc7	anaphase promoting complex subunit 7
ENSMUSG00000029470	48.7392766494802	-0.0701907937938036	-0.0679536150500528	0.186330641464042	-0.37670022086705	0.706396398700265	0.999193903136108	P2rx4	purinergic receptor P2X, ligand-gated ion channel 4
ENSMUSG00000029472	77.7520428003665	-0.0704743870308746	-0.0713413843923199	0.148798939722487	-0.473621567212179	0.635769792995156	0.999193903136108	Anapc5	anaphase-promoting complex subunit 5
ENSMUSG00000029484	136.92081234644	-0.154537638890164	-0.160195741819132	0.152079941595279	-1.01616056180128	0.309552933409507	0.999193903136108	Anxa3	annexin A3
ENSMUSG00000029500	31.0550970564279	0.154327068229624	0.164033383026658	0.227058937644018	0.679678456311537	0.49670808006603	0.999193903136108	Pgam5	phosphoglycerate mutase family member 5
ENSMUSG00000029507	27.9814041869728	0.00199276561803703	-0.00707089728780847	0.246367844328672	0.00808857837542525	0.993546318567607	0.999193903136108	Pus1	pseudouridine synthase 1
ENSMUSG00000029513	33.3046479499478	0.33331248988706	0.354867498917296	0.213547427848756	1.56083589132774	0.118562476630886	0.999193903136108	Prkab1	protein kinase, AMP-activated, beta 1 non-catalytic subunit
ENSMUSG00000029534	24.0734187792714	0.152218136150436	0.165486044966013	0.237000344791082	0.642269682285134	0.520698095716268	0.999193903136108	St7	suppression of tumorigenicity 7
ENSMUSG00000029535	25.6381433718537	-0.182645547101559	-0.195052389684655	0.251704949340611	-0.725633514875388	0.468063469522825	0.999193903136108	Triap1	TP53 regulated inhibitor of apoptosis 1
ENSMUSG00000029538	31.5125460822007	-0.150259247356756	-0.172515844260239	0.240844062126784	-0.623886036591001	0.532702431139953	0.999193903136108	Srsf9	serine/arginine-rich splicing factor 9
ENSMUSG00000029551	33.5212725798642	0.0424372734314126	0.0388783082649055	0.242082370546951	0.175300966094853	0.860843152691513	0.999193903136108	Psmg3	proteasome (prosome, macropain) assembly chaperone 3
ENSMUSG00000029552	33.1421107283331	0.318497744058975	0.348513792674407	0.257001301376734	1.23928455752095	0.215240135515227	0.999193903136108	Tes	testis derived transcript
ENSMUSG00000029559	49.0057872918013	0.0573082171618809	0.0628685084864962	0.170640169816823	0.335842476149663	0.73698965727532	0.999193903136108	2210016L21Rik	RIKEN cDNA 2210016L21 gene
ENSMUSG00000029560	23.2968854206107	-0.00507286003440205	0.00156987271884943	0.26427314182503	-0.0191955186946719	0.984685132508968	0.999193903136108	Snx8	sorting nexin 8
ENSMUSG00000029581	80.142146415207	-0.286695989591097	-0.316563921609221	0.230705102264883	-1.24269462086681	0.2139803868911	0.999193903136108	Fscn1	fascin homolog 1, actin bundling protein (Strongylocentrotus purpuratus)
ENSMUSG00000029596	19.1266374302747	-0.0460826285091039	-0.0283630811994568	0.31600084476757	-0.145830713025465	0.884055029594182	0.999193903136108	Sdsl	serine dehydratase-like
ENSMUSG00000029598	31.0214778067884	-0.120996558101905	-0.119095086537791	0.209070556309016	-0.57873552468606	0.562767641764305	0.999193903136108	Plbd2	phospholipase B domain containing 2
ENSMUSG00000029599	24.9755746308363	0.108962260628921	0.107271385959124	0.247278210441293	0.440646429923879	0.659468984281927	0.999193903136108	Ddx54	DEAD (Asp-Glu-Ala-Asp) box polypeptide 54
ENSMUSG00000029610	91.5840284516499	0.0967013404219081	0.096557623348473	0.156774427886829	0.616818327614717	0.537354561845236	0.999193903136108	Aimp2	aminoacyl tRNA synthetase complex-interacting multifunctional protein 2
ENSMUSG00000029613	19.4682218521234	0.0221375395294222	0.0345344000816136	0.2509477672447	0.0882157262145945	0.929705218334321	0.999193903136108	Eif2ak1	eukaryotic translation initiation factor 2 alpha kinase 1
ENSMUSG00000029614	331.36228714177	-0.0857564323470894	-0.095381394513439	0.200406973507054	-0.4279114186816	0.668715613381802	0.999193903136108	Rpl6	ribosomal protein L6
ENSMUSG00000029616	99.0438778064435	0.012325360519245	0.0112834187913513	0.138262773141811	0.0891444619485782	0.928967102501282	0.999193903136108	Erp29	endoplasmic reticulum protein 29
ENSMUSG00000029621	55.1888583611884	-0.0228462740972639	-0.0256897151341748	0.196753819299706	-0.116116038705522	0.907560577748094	0.999193903136108	Arpc1a	actin related protein 2/3 complex, subunit 1A
ENSMUSG00000029622	187.08994684865	-0.207197289336668	-0.210784154146813	0.123196947345489	-1.68183785232609	0.0926002865025377	0.999193903136108	Arpc1b	actin related protein 2/3 complex, subunit 1B
ENSMUSG00000029623	131.323080193997	-0.151751303047449	-0.160225706843587	0.15487929355638	-0.979803688168342	0.327183031223082	0.999193903136108	Pdap1	PDGFA associated protein 1
ENSMUSG00000029632	340.058142778132	0.111006327256853	0.112579537109831	0.166041227522313	0.668546775480419	0.503784634256813	0.999193903136108	Ndufa4	NADH dehydrogenase (ubiquinone) 1 alpha subcomplex, 4
ENSMUSG00000029634	19.0922662379855	-0.101204604313643	-0.102500246647744	0.286613645536901	-0.353104626697243	0.724010004423553	0.999193903136108	Rnf6	ring finger protein (C3H2C3 type) 6
ENSMUSG00000029642	141.483079597499	0.108081137094463	0.10865714377548	0.213198520865696	0.506950689224288	0.612189418072017	0.999193903136108	Polr1d	polymerase (RNA) I polypeptide D
ENSMUSG00000029649	347.846785602993	-0.144285702888854	-0.148914435229415	0.150691078790642	-0.957493330373678	0.338318311214364	0.999193903136108	Pomp	proteasome maturation protein
ENSMUSG00000029655	20.9395363531928	0.00770332339415646	-0.00539870135734702	0.273418510695165	0.0281741107234138	0.977523285675082	0.999193903136108	N4bp2l2	NEDD4 binding protein 2-like 2
ENSMUSG00000029657	37.3463178155356	0.219128112532515	0.229520728254988	0.243994469402507	0.898086391339589	0.369139493591436	0.999193903136108	Hsph1	heat shock 105kDa/110kDa protein 1
ENSMUSG00000029672	25.5852352887815	0.0380328636476034	0.0317996659745239	0.269756095869111	0.140989820916067	0.887877983748381	0.999193903136108	Fam3c	family with sequence similarity 3, member C
ENSMUSG00000029681	24.0004553456406	0.116862415927826	0.13082622031328	0.22702843517664	0.514747925020499	0.606729179115512	0.999193903136108	Bcl7b	B cell CLL/lymphoma 7B
ENSMUSG00000029686	20.3423386457155	-0.0130957379014535	-0.0261348919743414	0.269072816268203	-0.0486698659607444	0.961182390884681	0.999193903136108	Cul1	cullin 1
ENSMUSG00000029705	19.8293077861126	0.0372604075232821	0.0466753848288061	0.274321728812618	0.135827401221773	0.891957728758569	0.999193903136108	Cux1	cut-like homeobox 1
ENSMUSG00000029713	58.068901029229	0.155138018194015	0.154619631141899	0.205905711767843	0.753442033550443	0.451184332064379	0.999193903136108	Gnb2	guanine nucleotide binding protein (G protein), beta 2
ENSMUSG00000029715	25.0600509527695	0.174233106657407	0.181410133834193	0.249641608038731	0.697932960880362	0.48521912007395	0.999193903136108	Pop7	processing of precursor 7, ribonuclease P family, (S. cerevisiae)
ENSMUSG00000029718	1441.03619601895	-0.256741103084427	-0.260462315834242	0.111995206784681	-2.29242938564353	0.0218808779633943	0.999193903136108	Pcolce	procollagen C-endopeptidase enhancer protein
ENSMUSG00000029723	56.1412306849723	-0.192475668908624	-0.196789150221729	0.185169414335825	-1.03945713496479	0.298592183703124	0.999193903136108	Tsc22d4	TSC22 domain family, member 4
ENSMUSG00000029730	23.7444976487692	-0.32948883419204	-0.449513311561599	0.3213633803363	-1.02528431785612	0.305229053136627	0.999193903136108	Mcm7	minichromosome maintenance deficient 7 (S. cerevisiae)
ENSMUSG00000029752	101.470788873564	-0.0458521802858782	-0.047684760429507	0.145138679614905	-0.315919783806339	0.752063395075188	0.999193903136108	Asns	asparagine synthetase
ENSMUSG00000029759	31.4409962823943	0.0338610945408861	0.0392348863855747	0.222951025120579	0.151876828207329	0.879284084670251	0.999193903136108	Pon3	paraoxonase 3
ENSMUSG00000029761	340.084662206844	0.0897359397366408	0.0974572892241938	0.230886886682274	0.38865758478578	0.697529462660226	0.999193903136108	Cald1	caldesmon 1
ENSMUSG00000029762	74.6986074903631	-0.203234106312833	-0.208323066948208	0.162106389061054	-1.25370818195382	0.209948092918875	0.999193903136108	Akr1b8	aldo-keto reductase family 1, member B8
ENSMUSG00000029767	86.1305945281258	-0.250284193186613	-0.256966746042808	0.167325665790981	-1.49579081011553	0.134708176914635	0.999193903136108	Calu	calumenin
ENSMUSG00000029776	30.6020148715798	0.235069819619486	0.255663509011667	0.263041754822264	0.893659714893257	0.3715039857982	0.999193903136108	Hibadh	3-hydroxyisobutyrate dehydrogenase
ENSMUSG00000029777	87.5758229218087	0.0325824175074834	0.0307384844099613	0.143030718943674	0.227800137957179	0.819801619440207	0.999193903136108	Gars	glycyl-tRNA synthetase
ENSMUSG00000029781	62.9445712077106	-0.00716637842858372	-0.00721895777110057	0.182655834276347	-0.0392343253473164	0.968703567026055	0.999193903136108	Fkbp9	FK506 binding protein 9
ENSMUSG00000029810	160.637650333721	-0.0548768556065895	-0.0565789421241807	0.146643386922523	-0.374219777367684	0.708240811011483	0.999193903136108	Tmem176b	transmembrane protein 176B
ENSMUSG00000029814	76.3270161786058	0.234849110445488	0.243367181625468	0.163400132918279	1.43726388865879	0.150643025513051	0.999193903136108	Igf2bp3	insulin-like growth factor 2 mRNA binding protein 3
ENSMUSG00000029815	485.615097017773	-0.0343671128460255	-0.035168539312105	0.119588229847411	-0.287378723557295	0.773822350568469	0.999193903136108	Malsu1	mitochondrial assembly of ribosomal large subunit 1
ENSMUSG00000029817	43.7128892341513	0.0859143939475704	0.0826984282856743	0.211951914943572	0.405348514876326	0.685221349864234	0.999193903136108	Tra2a	transformer 2 alpha homolog (Drosophila)
ENSMUSG00000029838	68.2024248605728	0.414562809477573	0.434040348461155	0.358006688655139	1.15797503961417	0.246874222586042	0.999193903136108	Ptn	pleiotrophin
ENSMUSG00000029840	35.3505764132551	-0.00711335304231749	-0.00977318686897012	0.209288275536901	-0.0339883016574585	0.972886479237623	0.999193903136108	Mtpn	myotrophin
ENSMUSG00000029860	161.022888963777	0.0959112154600235	0.0977528051026054	0.111050517247227	0.863671938118944	0.387768133312964	0.999193903136108	Zyx	zyxin
ENSMUSG00000029911	39.1536611622174	0.132227617255874	0.143727361208619	0.224074234030152	0.590106300388297	0.555119385155303	0.999193903136108	Ssbp1	single-stranded DNA binding protein 1
ENSMUSG00000029918	57.8862531657495	-0.0293787265665737	-0.0307740312035677	0.219235073419563	-0.134005595493154	0.893398149782558	0.999193903136108	Mrps33	mitochondrial ribosomal protein S33
ENSMUSG00000029993	91.9157462120517	-0.122137060047565	-0.128668312524871	0.201511498870351	-0.606104667635594	0.544445251676529	0.999193903136108	Nfu1	NFU1 iron-sulfur cluster scaffold homolog (S. cerevisiae)
ENSMUSG00000029994	188.088353692348	0.00102582710783875	0.00219986175921885	0.114686600361976	0.00894461170355572	0.992863327582346	0.999193903136108	Anxa4	annexin A4
ENSMUSG00000029998	26.9762092054972	-0.253257067920794	-0.255141766558018	0.234865109506438	-1.07830860212913	0.280896059475388	0.999193903136108	Pcyox1	prenylcysteine oxidase 1
ENSMUSG00000030007	348.231669381594	-0.0653007234366663	-0.0668020274266682	0.121912436047797	-0.535636277590781	0.592209951397153	0.999193903136108	Cct7	chaperonin containing Tcp1, subunit 7 (eta)
ENSMUSG00000030035	22.9448447127557	-0.0281228732605219	-0.0373178994890504	0.235620597492206	-0.119356599379866	0.904992844107525	0.999193903136108	Wbp1	WW domain binding protein 1
ENSMUSG00000030042	35.8020277617274	-0.216050077080893	-0.234045161977538	0.214589585009328	-1.00680597835865	0.314028021156036	0.999193903136108	Pole4	polymerase (DNA-directed), epsilon 4 (p12 subunit)
ENSMUSG00000030045	42.7969231801138	0.0846173943571192	0.0928248156650342	0.20681063537071	0.409153978979086	0.682426665111119	0.999193903136108	Mrpl19	mitochondrial ribosomal protein L19
ENSMUSG00000030057	231.241815405389	0.0178856450107243	0.0167402895363217	0.158207334344455	0.113051933305336	0.909989382263178	0.999193903136108	Cnbp	cellular nucleic acid binding protein
ENSMUSG00000030058	71.9110378522955	-0.294427815186378	-0.305825872970176	0.176365630237159	-1.66941719194641	0.0950347288542477	0.999193903136108	Copg1	coatomer protein complex, subunit gamma 1
ENSMUSG00000030060	22.3610757566321	-0.114128817613903	-0.138279760476525	0.278581634230494	-0.409678182587854	0.682042036566484	0.999193903136108	Hmces	5-hydroxymethylcytosine (hmC) binding, ES cell specific
ENSMUSG00000030061	33.2941140382348	-0.0053936866736947	-0.00440850665680845	0.237720454945639	-0.0226891988530314	0.981898191685887	0.999193903136108	Uba3	ubiquitin-like modifier activating enzyme 3
ENSMUSG00000030062	109.740548833671	0.120919740820732	0.127016268830373	0.174513056511727	0.692897959830341	0.488373590107982	0.999193903136108	Rpn1	ribophorin I
ENSMUSG00000030079	69.1744294899681	0.00913279325908137	0.00275740275513745	0.180353261254815	0.0506383593816911	0.959613695654786	0.999193903136108	Ruvbl1	RuvB-like protein 1
ENSMUSG00000030082	65.7822883182593	0.0179111352291894	0.02140741916589	0.182044578120356	0.0983887321123498	0.921623621739442	0.999193903136108	Sec61a1	Sec61 alpha 1 subunit (S. cerevisiae)
ENSMUSG00000030086	48.7327649162881	-0.136830023325351	-0.140673109465132	0.186382850563905	-0.734134191592033	0.46286695667263	0.999193903136108	Chchd6	coiled-coil-helix-coiled-coil-helix domain containing 6
ENSMUSG00000030095	34.8361811435893	-0.10157737473073	-0.10553541340309	0.192917070717641	-0.526533885015294	0.59851731506111	0.999193903136108	Tmem43	transmembrane protein 43
ENSMUSG00000030103	33.9552652837441	0.165992196239034	0.189168914981571	0.237950429519168	0.697591496575394	0.485432700983909	0.999193903136108	Bhlhe40	basic helix-loop-helix family, member e40
ENSMUSG00000030116	22.8796671314383	-0.479908548047756	-0.532279510105215	0.260015152301566	-1.84569454433623	0.0649365698261991	0.999193903136108	Mfap5	microfibrillar associated protein 5
[truncated: 16,788 more rows]

## Sheet: EL08 DMSO vs AZA
ENSEMBL	baseMean	log2FoldChange	lfcMLE	lfcSE	stat	pvalue	padj	symbol	name
ENSMUSG00000029816	145.113620662324	-1.39898993486852	-1.43380026639539	0.136620662486412	-10.2399586519913	1.3129246834352e-24	2.46659160276971e-20	Gpnmb	glycoprotein (transmembrane) nmb
ENSMUSG00000000001	43.6500275815055	-0.256653685766509	-0.270429446056415	0.190161221509812	-1.34966363661724	0.177123901530384	1	Gnai3	guanine nucleotide binding protein (G protein), alpha inhibiting 3
ENSMUSG00000000028	5.95307869383804	-0.458615653162928	-0.646666528160782	0.420316457552551	-1.0911199048293	0.275220125346901	1	Cdc45	cell division cycle 45
ENSMUSG00000000031	4.44978619326052	-1.33099120021589	-1.71518267736008	0.423437488394138	-3.14330033758606	0.00167054338931162	1	NA	NA
ENSMUSG00000000049	0.179624224768621	-0.0519788308238957	-0.396130628512581	0.194032700428595	-0.267886962914399	0.788786329141795	1	Apoh	apolipoprotein H
ENSMUSG00000000056	9.42683736326211	-0.256747029680045	-0.334150807584574	0.359582517792037	-0.714014216421206	0.475218388675958	1	Narf	nuclear prelamin A recognition factor
ENSMUSG00000000058	17.3403450622417	-0.112579564124731	-0.143028168168129	0.270762216646175	-0.415787570065018	0.677565455221843	1	Cav2	caveolin 2
ENSMUSG00000000078	48.1808499398157	-0.137434271702535	-0.14784484733878	0.191304062394603	-0.718407492147496	0.4725060685878	1	Klf6	Kruppel-like factor 6
ENSMUSG00000000085	3.70317868393427	0.0974875542531256	0.227652234496512	0.428215480792529	0.227660041791807	0.81991053873922	1	Scmh1	sex comb on midleg homolog 1
ENSMUSG00000000088	182.202960983422	-0.00812815712643095	-0.00859473120442203	0.126194588096498	-0.0644097124055393	0.948643996705585	1	Cox5a	cytochrome c oxidase subunit Va
ENSMUSG00000000093	0.201013191869935	0.0698772307972753	1.79669915626594	0.236637909883037	0.295291784954547	0.767770991536343	1	Tbx2	T-box 2
ENSMUSG00000000125	0.00171950279112376	-0.015774519834931	-0.63679335668592	0.147777732022692	-0.106744904113894	0.91499135776519	1	Wnt3	wingless-type MMTV integration site family, member 3
ENSMUSG00000000126	0.583704849641738	-0.235930248299206	-0.534994658459561	0.393048940769618	-0.600256669913009	0.548335191213267	1	Wnt9a	wingless-type MMTV integration site family, member 9A
ENSMUSG00000000127	20.339093591431	-0.116045064842357	-0.125206522662482	0.263497147033703	-0.440403496389714	0.659644893034228	1	Fer	fer (fms/fps related) protein kinase
ENSMUSG00000000131	1.69278397034114	-0.0816163262980432	-0.262845194514877	0.454519393329657	-0.179566213226127	0.857493131414621	1	Xpo6	exportin 6
ENSMUSG00000000134	14.8539977810872	-0.142490951359898	-0.140711973894308	0.294968826179488	-0.483071222154142	0.629045166607906	1	Tfe3	transcription factor E3
ENSMUSG00000000142	0.0918920865005367	-0.0867686593542026	-1.26265423303222	0.15032163095845	-0.57722005010833	0.563790814233963	1	Axin2	axin2
ENSMUSG00000000148	8.66053368424263	-0.116504881945567	-0.174139296842526	0.347978783713501	-0.334804555330269	0.737772523989013	1	Brat1	BRCA1-associated ATM activator 1
ENSMUSG00000000149	4.12398342166535	-0.7719072917327	-0.992540168664395	0.426179210286947	-1.81122699817519	0.0701057206461612	1	Gna12	guanine nucleotide binding protein, alpha 12
ENSMUSG00000000154	1.15265099139492	0.0868852766386372	0.369139359306776	0.442075234298345	0.196539570411675	0.844187863864767	1	Slc22a18	solute carrier family 22 (organic cation transporter), member 18
ENSMUSG00000000167	1.36064191043032	0.568246093101822	2.42944214786372	0.441020144733206	1.28848103627008	0.197578565969006	1	Pih1d2	PIH1 domain containing 2
ENSMUSG00000000168	26.8698713712967	0.271045698721627	0.302299820174633	0.264032957847952	1.02656009662897	0.30462765177381	1	Dlat	dihydrolipoamide S-acetyltransferase (E2 component of pyruvate dehydrogenase complex)
ENSMUSG00000000171	125.683813924085	-0.0284935597150866	-0.0290619104788193	0.13086498054006	-0.217732502595407	0.82763753775805	1	Sdhd	succinate dehydrogenase complex, subunit D, integral membrane protein
ENSMUSG00000000184	105.357555034713	-0.267492535996533	-0.275824918826227	0.209399349869057	-1.27742772918733	0.201451280259871	1	Ccnd2	cyclin D2
ENSMUSG00000000194	15.5340982947053	0.365163926022829	0.435704508902562	0.298189999234586	1.22460151903201	0.220725395304113	1	Gpr107	G protein-coupled receptor 107
ENSMUSG00000000202	0.00171950279112376	-0.015774519834931	-0.63679335668592	0.147777732022692	-0.106744904113894	0.91499135776519	1	Btbd17	BTB (POZ) domain containing 17
ENSMUSG00000000204	0.044264148833878	-0.113316973497492	-3.18923328500583	0.14791763523448	-0.766081565040309	0.44362777131216	1	Slfn4	schlafen 4
ENSMUSG00000000214	0.291493115713419	-0.236306218108536	-1.51419707627005	0.331231947870042	-0.713416141251114	0.475588287829443	1	Th	tyrosine hydroxylase
ENSMUSG00000000244	0.489478477813624	-0.396251067703306	-2.00258835309118	0.392612750077622	-1.00926693701354	0.312846632146942	1	Tspan32	tetraspanin 32
ENSMUSG00000000248	0.251175607118902	-0.296273133545056	-3.48351724202493	0.284698303257654	-1.0406564779451	0.298035009055455	1	Clec2g	C-type lectin domain family 2, member g
ENSMUSG00000000253	14.0674378374313	0.195940128081432	0.225736605372285	0.325957907045052	0.601120954106353	0.547759427851955	1	Gmpr	guanosine monophosphate reductase
ENSMUSG00000000266	0.0335369452189855	-0.00151602344412946	-0.222092052109548	0.147953041857978	-0.0102466527561137	0.991824497029219	1	Mid2	midline 2
ENSMUSG00000000275	7.57813733911702	-0.56130231698595	-0.714538964881094	0.410480498485242	-1.3674274881688	0.171491351229052	1	Trim25	tripartite motif-containing 25
ENSMUSG00000000276	0.453847922925859	-0.357245862343176	-2.21081840892856	0.367971289233587	-0.970852544195091	0.331621712665457	1	Dgke	diacylglycerol kinase, epsilon
ENSMUSG00000000278	184.787171875036	0.107637562704155	0.108667168791525	0.123850403022432	0.869093358417732	0.38479606912494	1	Scpep1	serine carboxypeptidase 1
ENSMUSG00000000282	3.63547886118865	-0.289623950117182	-0.468468888811979	0.430703127755456	-0.672444501683824	0.501300760211009	1	Mnt	max binding protein
ENSMUSG00000000290	1.30063716118068	0.129187655706218	0.165780320022564	0.444869675429952	0.290394384785528	0.771514539009444	1	Itgb2	integrin beta 2
ENSMUSG00000000295	74.4024717291178	0.0681818549473116	0.070027280522038	0.185037999753838	0.368474881040739	0.712519171649525	1	Hddc2	HD domain containing 2
ENSMUSG00000000296	0.33040503369959	0.248665399679599	1.73970242355622	0.315919315174801	0.787116797660854	0.431213497041924	1	Tpd52l1	tumor protein D52-like 1
ENSMUSG00000000301	12.1717647597676	0.011031249492036	-0.0355935561802862	0.314871188118624	0.0350341660599321	0.972052497011042	1	Pemt	phosphatidylethanolamine N-methyltransferase
ENSMUSG00000000303	0.00171950279112376	-0.015774519834931	-0.63679335668592	0.147777732022692	-0.106744904113894	0.91499135776519	1	Cdh1	cadherin 1
ENSMUSG00000000318	0.138483478606668	-0.103379022124779	-5.10066874469317	0.149915688966653	-0.689581076119223	0.490457671280081	1	Clec10a	C-type lectin domain family 10, member A
ENSMUSG00000000320	0.431396422559208	0.101565538985556	0.985647622217842	0.369841991199678	0.274618732870495	0.783609172739847	1	Alox12	arachidonate 12-lipoxygenase
ENSMUSG00000000325	2.01165093361245	0.0194759447932536	-0.0483636062508394	0.46041513790294	0.0423008350289285	0.96625887962678	1	Arvcf	armadillo repeat gene deleted in velo-cardio-facial syndrome
ENSMUSG00000000326	76.4189112834651	-0.0630790595380761	-0.0613862175069984	0.168477569495281	-0.374406276912981	0.708102073696352	1	Comt	catechol-O-methyltransferase
ENSMUSG00000000339	33.7482924961219	-0.185076135075566	-0.18875173639566	0.230678022672042	-0.802313687848323	0.422371526555479	1	Rtca	RNA 3'-terminal phosphate cyclase
ENSMUSG00000000340	5.3472507642005	-0.0714593251449569	0.0161983231335471	0.422552142210235	-0.169113626477377	0.865707266926659	1	Dbt	dihydrolipoamide branched chain transacylase E2
ENSMUSG00000000346	197.346448997379	-0.0547666878623837	-0.0567748578554895	0.128430930054885	-0.426429115159248	0.669795189699618	1	Dazap2	DAZ associated protein 2
ENSMUSG00000000355	41.4269185855834	0.23711291139624	0.250836114168906	0.187785520451215	1.26267941653062	0.206704414225438	1	Mcts1	malignant T cell amplified sequence 1
ENSMUSG00000000359	0.0358068766148465	-0.00860592044717568	-0.281020762702956	0.147945077221146	-0.0581696978961433	0.953613457413101	1	Rem1	rad and gem related GTP binding protein 1
ENSMUSG00000000374	3.47541655118643	-0.258719316239501	-0.400058634876163	0.444432431367515	-0.582134196290365	0.560476292906035	1	Trappc10	trafficking protein particle complex 10
ENSMUSG00000000378	27.2266176013566	0.43562243954536	0.485943486860473	0.239029990894155	1.82245934041916	0.0683853177432482	1	Ccm2	cerebral cavernous malformation 2
ENSMUSG00000000384	17.5083538523068	-0.45265060219437	-0.546422092723185	0.326527092165405	-1.38625741341265	0.165668315754148	1	Tbrg4	transforming growth factor beta regulated gene 4
ENSMUSG00000000386	0.37250745431748	-0.313134352336039	-0.738500780248358	0.343586235344274	-0.911370480317054	0.362100201968707	1	Mx1	MX dynamin-like GTPase 1
ENSMUSG00000000392	0.00343900558224753	-0.00488343726683003	-0.308465214867825	0.147803826402711	-0.0330399921685685	0.973642695899539	1	Fap	fibroblast activation protein
ENSMUSG00000000399	151.017046487092	0.036736711103378	0.0369631265622942	0.133133583254829	0.275938724138905	0.782595130548822	1	Ndufa9	NADH dehydrogenase (ubiquinone) 1 alpha subcomplex, 9
ENSMUSG00000000409	0.600200878894194	0.28742611164508	1.22521828787457	0.419709603520585	0.684821384200191	0.493456639572742	1	Lck	lymphocyte protein tyrosine kinase
ENSMUSG00000000416	0.0811483740816849	-0.0831413630008265	-2.15048162620149	0.149675763727374	-0.555476457446135	0.578568808764456	1	Cttnbp2	cortactin binding protein 2
ENSMUSG00000000420	7.07827973139421	-0.340774183384898	-0.442773070228562	0.380323280725534	-0.896011894761769	0.370246410444725	1	Galnt1	UDP-N-acetyl-alpha-D-galactosamine:polypeptide N-acetylgalactosaminyltransferase 1
ENSMUSG00000000439	23.3043985551723	0.204274395824104	0.217416441610639	0.252851343756343	0.807883370479339	0.419157725243612	1	Mkrn2	makorin, ring finger protein, 2
ENSMUSG00000000440	26.2988556018733	-0.142159124275438	-0.152520447334944	0.288796981288299	-0.492245880276444	0.622545533864804	1	Pparg	peroxisome proliferator activated receptor gamma
ENSMUSG00000000441	18.0043155359504	0.356316533239648	0.376214013795474	0.277247303666265	1.28519386312432	0.198724547613255	1	Raf1	v-raf-leukemia viral oncogene 1
ENSMUSG00000000486	0.0595536819164709	0	0	0.147918297142275	0	1	1	Sept1	septin 1
ENSMUSG00000000489	0.448569074159207	-0.297494492437044	-0.679543986810127	0.344012050918804	-0.864779276314538	0.387159947726187	1	Pdgfb	platelet derived growth factor, B polypeptide
ENSMUSG00000000531	1.30509092792001	-0.142167324248938	-0.139540758589039	0.443919710101297	-0.320254588868102	0.748775344511428	1	Grasp	GRP1 (general receptor for phosphoinositides 1)-associated scaffold protein
ENSMUSG00000000532	0.787573739242265	-0.208247141918436	-0.74358582877675	0.431198957188841	-0.482949085211344	0.629131888134371	1	Acvr1b	activin A receptor, type 1B
ENSMUSG00000000538	7.16825491105638	-0.284873653611278	-0.426379248520643	0.406396055994033	-0.700975438638265	0.483318343364738	1	Tom1l2	target of myb1-like 2 (chicken)
ENSMUSG00000000544	0.0401994040701168	0.0955439736431862	1.88535903403943	0.148134746334801	0.644980168442359	0.518940037421561	1	Gpa33	glycoprotein A33 (transmembrane)
ENSMUSG00000000552	0.343147587407544	-0.182070003760698	-0.894982266398924	0.289716398980241	-0.628442174490492	0.529714316328222	1	Zfp385a	zinc finger protein 385A
ENSMUSG00000000555	2.72989448026992	0.254819146011682	0.456273320769002	0.460113545430812	0.553817961983907	0.579703434272596	1	Itga5	integrin alpha 5 (fibronectin receptor alpha)
ENSMUSG00000000561	56.0559546873037	-0.276712214630282	-0.293248702057019	0.194866157329765	-1.42001165529226	0.155604287896216	1	Wdr77	WD repeat domain 77
ENSMUSG00000000563	366.475097747877	0.0036202320257197	0.00410112954769565	0.0933140988138057	0.0387961955560791	0.969052878059145	1	Atp5f1	ATP synthase, H+ transporting, mitochondrial F0 complex, subunit B1
ENSMUSG00000000567	17.6946840354424	0.556176977628316	0.627412359003755	0.301391453091215	1.84536413333523	0.0649845869035198	1	Sox9	SRY (sex determining region Y)-box 9
ENSMUSG00000000568	4.01743345467582	-0.48510005288071	-0.896726546411451	0.465083642389812	-1.04303830250414	0.296930553514178	1	Hnrnpd	heterogeneous nuclear ribonucleoprotein D
ENSMUSG00000000579	0.505696168025176	-0.107272925182861	-0.589205244143862	0.353878336994663	-0.303135043794666	0.761786948716622	1	Dynlt1c	dynein light chain Tctex-type 1C
ENSMUSG00000000581	35.9301196886401	0.396276579771525	0.445640313359697	0.286152423958648	1.3848443926821	0.16610005340984	1	C1d	C1D nuclear receptor co-repressor
ENSMUSG00000000594	4.56495498581306	0.476297713415572	0.68106688042746	0.411897490255177	1.15635012274656	0.247537974197311	1	Gm2a	GM2 ganglioside activator protein
ENSMUSG00000000600	7.69415320394451	-0.725476788910176	-0.936274900096429	0.375629236693871	-1.93136401014872	0.0534380525989003	1	Krit1	KRIT1, ankyrin repeat containing
ENSMUSG00000000605	15.5249184923719	-0.676926954955699	-0.847044456490387	0.397100793048437	-1.704672886093	0.0882554494121201	1	Clcn4-2	chloride channel 4-2
ENSMUSG00000000628	10.0331983551579	0.157111159030321	0.258612629390769	0.374521864808484	0.419497962049989	0.674852243796426	1	Hk2	hexokinase 2
ENSMUSG00000000631	7.96178211612206	-0.544592410074769	-0.737018775875761	0.402921022035633	-1.35161081276769	0.176499849469848	1	Myo18a	myosin XVIIIA
ENSMUSG00000000632	1.7573905909953	-0.142534004870033	-0.311666562907902	0.462595152943502	-0.30811824110799	0.757992361620517	1	Sez6	seizure related gene 6
ENSMUSG00000000673	0.00171950279112376	-0.015774519834931	-0.63679335668592	0.147777732022692	-0.106744904113894	0.91499135776519	1	Haao	3-hydroxyanthranilate 3,4-dioxygenase
ENSMUSG00000000686	0.895380359326533	0.274586536674229	0.208637306861478	0.428748125667682	0.640437870711669	0.521887968788908	1	Abhd15	abhydrolase domain containing 15
ENSMUSG00000000690	2.06843667906757	0.383236709272111	0.964062014274726	0.45578145111374	0.840834369928042	0.40044072958729	1	Hoxb6	homeobox B6
ENSMUSG00000000693	14.8482538564974	-0.116968312826463	-0.145888548015466	0.293969734416409	-0.397892364867661	0.69070952834597	1	Loxl3	lysyl oxidase-like 3
ENSMUSG00000000708	1.59789889485741	-0.13266762650369	-0.244698357264253	0.452615574615137	-0.293113259782317	0.769435581834521	1	Kat2b	K(lysine) acetyltransferase 2B
ENSMUSG00000000711	17.7272148287748	0.0639401711804996	0.0433026157284949	0.258439578331752	0.247408588085611	0.804592028419169	1	Rab5b	RAB5B, member RAS oncogene family
ENSMUSG00000000730	0.0393658657788288	0.0652708255882761	1.04203795354779	0.14793722558535	0.441206230075062	0.659063703356474	1	Dnmt3l	DNA (cytosine-5-)-methyltransferase 3-like
ENSMUSG00000000731	0.0410853685699526	0.0729793675695224	1.23575156588947	0.147949866026486	0.49327092703455	0.621821167929488	1	Aire	autoimmune regulator (autoimmune polyendocrinopathy candidiasis ectodermal dystrophy)
ENSMUSG00000000738	6.30508662933033	-0.30356656312337	-0.339683744410744	0.419861956738727	-0.72301516784545	0.46967056556505	1	Spg7	spastic paraplegia 7 homolog (human)
ENSMUSG00000000739	1.11809953807307	0.609610039027897	1.42825179636757	0.434890758042306	1.40175441246925	0.160988595941103	1	Sult5a1	sulfotransferase family 5A, member 1
ENSMUSG00000000740	146.120888454412	0.387280140778403	0.396482987948194	0.128645613833545	3.01044185835597	0.00260867886545164	1	Rpl13	ribosomal protein L13
ENSMUSG00000000743	66.4105451859527	-0.0723263530281164	-0.0740959524356919	0.185043989021531	-0.390860321432548	0.695900484418329	1	Chmp1a	charged multivesicular body protein 1A
ENSMUSG00000000751	39.212290978929	0.439147577770311	0.481024959943821	0.221007394303406	1.987026629378	0.0469194459384073	1	Rpa1	replication protein A1
ENSMUSG00000000753	325.789287966372	0.0649315112717185	0.0653859865463386	0.0937453088228578	0.692637445937842	0.488537104545729	1	Serpinf1	serine (or cysteine) peptidase inhibitor, clade F, member 1
ENSMUSG00000000759	12.6244295169801	-0.0346222282245673	-0.0459150849572715	0.376089438390564	-0.0920584964383193	0.926651563417473	1	Tubgcp3	tubulin, gamma complex associated protein 3
ENSMUSG00000000776	13.0004768247267	-0.313173596328189	-0.372474998117807	0.309391157327592	-1.01222542697493	0.311430281321008	1	Polr3d	polymerase (RNA) III (DNA directed) polypeptide D
ENSMUSG00000000782	0.840225704727844	0.208191999602906	1.17288154486143	0.432626681123139	0.481227831493011	0.630354582405916	1	Tcf7	transcription factor 7, T cell specific
ENSMUSG00000000787	5.18750417671902	-0.744049487127058	-1.06524473740409	0.406736088478361	-1.82931760471666	0.0673520428605954	1	Ddx3x	DEAD/H (Asp-Glu-Ala-Asp/His) box polypeptide 3, X-linked
ENSMUSG00000000791	0.207017787975116	-0.185238954470878	-2.54507706484138	0.218642325739161	-0.8472236738456	0.396870460410524	1	Il12rb1	interleukin 12 receptor, beta 1
ENSMUSG00000000792	0.05551489023322	0	0	0.147922049898714	0	1	1	Slc5a5	solute carrier family 5 (sodium iodide symporter), member 5
ENSMUSG00000000804	0.587678643607068	-0.224488964189431	-1.25104791084628	0.372211270996077	-0.603122424500135	0.546427249602711	1	Usp32	ubiquitin specific peptidase 32
ENSMUSG00000000811	2.92405739950793	0.428504140880304	0.959943980434037	0.45751577877319	0.936588770838287	0.348970130352619	1	Txnrd3	thioredoxin reductase 3
ENSMUSG00000000823	1.59928314354184	-0.604367383468066	-1.29665906574724	0.459850783392649	-1.3142684655427	0.188755875385455	1	Znf512b	zinc finger protein 512B
ENSMUSG00000000826	20.3633927093351	-0.00608892762732889	-0.00405533699763489	0.304225010444382	-0.0200145531047391	0.98403176319241	1	Dnajc5	DnaJ (Hsp40) homolog, subfamily C, member 5
ENSMUSG00000000827	90.6807749159659	-0.045995949166117	-0.0510746275144631	0.149431071586571	-0.30780712925203	0.758229096449327	1	Tpd52l2	tumor protein D52-like 2
[truncated: 18,680 more rows]

## Sheet: EL08 DMSO vs Creno
ENSEMBL	baseMean	log2FoldChange	lfcMLE	lfcSE	stat	pvalue	padj	symbol	name
[truncated: 18,787 more rows]

[truncated: 1 more sheets: EL08 DMSO vs AZA+Creno]
