# Supplementary material for: Azacitidine combined with the selective FLT3 kinase inhibitor crenolanib disrupts stromal protection and inhibits expansion of residual leukemia-initiating cells in FLT3-ITD AML with concurrent epigenetic mutations
Source: Oncotarget. 2017 Oct 16;8(65):108738–59. doi: 10.18632/oncotarget.21877 (PMC5752477; doi:10.18632/oncotarget.21877)
Supplement: Supplementary file 4 [file oncotarget-08-108738-s004.xls]

## Sheet: Table Legend
First set of comparisons_DESeq
Comparisons:
- PDX monoculture vs. DMSO
- PDX DMSO vs. AZA
- PDX DMSO vs. Creno
- PDX DMSO vs. AZA+Creno
Note that each file contains several sheets for the different comparisons. The individual tables are ordered according to adjusted p-value, significant genes (i.e., Benjamini-Hochberg corrected p-value ≤ 0.1).
Column names:
baseMean	Mean normalized count across experiments.
log2FoldChange	log2(condition 1/condition 2), calculated as the slope of the negative binomial linear model.
lfcMLE	The uncorrected fold change.
lfcSE	Standard error of the fold change.
stat	Wald statistics.
pvalue	p-value of the Wald test (i.e., is the slope significantly different from 0)
padj	Benjamini-Hochberg corrected p-value.

## Sheet: PDX monoculture vs DMSO
ENSEMBL	baseMean	log2FoldChange	lfcMLE	lfcSE	stat	pvalue	padj	symbol	name
ENSG00000197253	311.917128010724	-5.98758025724236	-6.2802750628243	0.471336482010442	-12.7034093174856	5.66087819044042e-37	5.13441651872946e-34	TPSB2	tryptase beta 2 (gene/pseudogene)
ENSG00000172236	115.52170622281	-5.71674966402859	-6.27464934920832	0.632250625751714	-9.04190431955944	1.53965823397782e-19	6.98235009108942e-17	TPSAB1	tryptase alpha/beta 1
ENSG00000240616	108.692011810813	-2.29247406045161	-2.3248722662193	0.278112001843607	-8.24298859903485	1.67961583944808e-16	5.07803855459804e-14	NA	NA
ENSG00000226564	48.2391814262485	-2.80909090216678	-2.91424676986622	0.422005210259818	-6.65653132679878	2.8036539755171e-11	6.35728538948503e-09	NA	NA
ENSG00000224631	86.4761213398843	-2.48094137991584	-2.54614466779242	0.384085501965882	-6.45934659657167	1.05156021202942e-10	1.90753022462137e-08	NA	NA
ENSG00000226608	72.7723997762534	-2.30651862352091	-2.37001022971632	0.363984944921721	-6.33685171791089	2.34507482058893e-10	3.54497143712359e-08	NA	NA
ENSG00000137970	68.7490661333296	-1.98747003808963	-2.02934752976692	0.317583274694578	-6.25810675956093	3.8967903754138e-10	5.04912695785759e-08	NA	NA
ENSG00000178429	22.2496436165996	-3.5947807013251	-3.86559428180191	0.593952584540506	-6.05230248152905	1.42790025900535e-09	1.61888191864732e-07	NA	NA
ENSG00000240509	122.876432790818	-1.63753440018455	-1.66322911555727	0.276208406859025	-5.9286189685759	3.05493042497793e-09	3.07869099494998e-07	NA	NA
ENSG00000122862	161.139170772089	-1.61838269107075	-1.64705597929854	0.282165599155364	-5.73557760377321	9.71805820584314e-09	8.01298072063611e-07	SRGN	serglycin
ENSG00000161016	136.166635361527	1.3546719797127	1.37272972059172	0.23588725508233	5.74287906839174	9.30802036805163e-09	8.01298072063611e-07	RPL8	ribosomal protein L8
ENSG00000145425	30.3904508876312	-3.15889622186472	-3.37516085827695	0.559541567739787	-5.64550768698877	1.64694511728061e-08	1.14906093951809e-06	RPS3A	ribosomal protein S3A
ENSG00000232176	59.7655966483939	-2.11450969139854	-2.16622602729393	0.374143834825223	-5.65159570887039	1.58965133003359e-08	1.14906093951809e-06	NA	NA
ENSG00000197561	26.98297559855	-3.36853103465726	-3.63398649504198	0.599699242634785	-5.61703399833821	1.94263209930632e-08	1.25854808147917e-06	ELANE	elastase, neutrophil expressed
ENSG00000147604	89.1416015821182	-1.97962238771506	-2.03089145824255	0.354428241990651	-5.58539685380739	2.33167144692389e-08	1.40988400157331e-06	RPL7	ribosomal protein L7
ENSG00000134419	69.0366207326813	-2.04015157451396	-2.0909387347974	0.366942971669525	-5.55986006553453	2.69991037105639e-08	1.53051169159259e-06	RPS15A	ribosomal protein S15a
ENSG00000129538	18.7034178183614	-4.90721953547648	-6.26631125797274	0.897741014764985	-5.46618618818604	4.59821355284056e-08	2.45328217201552e-06	RNASE1	ribonuclease, RNase A family, 1 (pancreatic)
ENSG00000157514	35.6554167645432	-4.55849464918061	-6.01280041456463	0.842534204279606	-5.41045648476465	6.28642978161685e-08	3.16766211773693e-06	TSC22D3	TSC22 domain family, member 3
ENSG00000118640	35.3442510735105	1.69903637299879	1.73960559785105	0.31529552062286	5.38871078676403	7.09648976085409e-08	3.38764011215508e-06	VAMP8	vesicle-associated membrane protein 8
ENSG00000121089	39.2600673561284	-2.22278634093757	-2.2958247565648	0.415632315029708	-5.34796323711908	8.89495265098012e-08	4.03386102721948e-06	NA	NA
ENSG00000217239	30.8215556416243	-2.25845082981786	-2.34051991485266	0.423312071010463	-5.33519118513878	9.54439385770621e-08	4.12226915663787e-06	NA	NA
ENSG00000187514	105.612633941471	1.28915870689404	1.30198074164206	0.246503981007395	5.229768304859	1.69722615294666e-07	6.99720054873917e-06	PTMA	prothymosin, alpha
ENSG00000240371	26.2911384137477	-2.45411471323429	-2.57158824400385	0.483534210752862	-5.07536935062616	3.86744016835724e-07	1.52511662291305e-05	NA	NA
ENSG00000232368	61.2985915709942	-2.14817028156097	-2.23650130854016	0.426564667832017	-5.03597799714374	4.75415171807052e-07	1.79667317012082e-05	NA	NA
ENSG00000183405	24.3937387804461	-2.42905294474387	-2.54062485492897	0.486874805803655	-4.98907093936475	6.0670366313746e-07	2.11646239409875e-05	NA	NA
ENSG00000244363	20.4735168994319	-2.77786564995631	-2.99251777164276	0.556080191988951	-4.99544074753072	5.87015456685397e-07	2.11646239409875e-05	NA	NA
ENSG00000244097	44.8219465296896	-1.95213377440333	-2.0186591862206	0.406638004806125	-4.80066730441013	1.58137797755063e-06	5.31225861347564e-05	NA	NA
ENSG00000249987	28.5306144393132	-2.17835875162166	-2.27713285996784	0.465496742822757	-4.67964338141694	2.87374330933682e-06	9.3088756484589e-05	RPS4XP20	ribosomal protein S4X pseudogene 20
ENSG00000219747	65.2082148320338	-1.25606926608433	-1.27234883339874	0.269711801884106	-4.6570793614143	3.20726834257783e-06	0.000100310082300624	NA	NA
ENSG00000161970	95.7043437875014	-2.12572253852144	-2.20139280644489	0.458959682327905	-4.63161061934566	3.62832052745816e-06	0.000109696223946818	RPL26	ribosomal protein L26
ENSG00000167658	69.6017999448384	-1.3980218587243	-1.42621026031441	0.306026618735791	-4.56830149122188	4.91692435862779e-06	0.000143859690105658	EEF2	eukaryotic translation elongation factor 2
ENSG00000225224	14.4921610764783	-3.4028527195376	-3.95320989689233	0.750142506700525	-4.53627502660118	5.72565048355778e-06	0.000162286405893341	NA	NA
ENSG00000213598	89.2951742363263	-1.49478928302254	-1.52463587595409	0.332616972058475	-4.49402588740947	6.98891265795732e-06	0.000192089205477797	NA	NA
ENSG00000228929	87.546034551705	-1.50080265362099	-1.52748087720379	0.334540315995999	-4.48616379509528	7.25170009497826e-06	0.000193449764298391	NA	NA
ENSG00000163682	17.7379727039034	-3.34581882798231	-3.80851930542674	0.749848904867379	-4.46199068407529	8.12017570378452e-06	0.000207888955544365	RPL9	ribosomal protein L9
ENSG00000197061	12.8955961781121	2.67760956992108	2.85038020646073	0.600555388562346	4.45855556525925	8.25138081543236e-06	0.000207888955544365	HIST1H4C	histone cluster 1, H4c
ENSG00000214784	20.5234427892641	-2.60868654670097	-2.80206160336117	0.587321562421986	-4.44166656497901	8.92648090673718e-06	0.000218819410335422	NA	NA
ENSG00000168209	15.8430143748174	-3.85601515385955	-5.04440220461563	0.870568110619983	-4.42930898435213	9.45355008646953e-06	0.000225641313905996	DDIT4	DNA-damage-inducible transcript 4
ENSG00000104529	33.5534666333209	1.8133645678929	1.87556028288249	0.420883471787422	4.30847179669907	1.64386433390239e-05	0.000382303833551145	EEF1D	eukaryotic translation elongation factor 1 delta (guanine nucleotide exchange protein)
ENSG00000084207	64.4220916733269	1.4059314966194	1.43676270449904	0.327334455718338	4.29509167781946	1.74621159692661e-05	0.000391611799841486	GSTP1	glutathione S-transferase pi 1
ENSG00000214535	12.6951812149041	-3.19642446527995	-3.6446860139308	0.744729892322	-4.29205876954097	1.77024077105854e-05	0.000391611799841486	NA	NA
ENSG00000237729	21.5323695047092	-2.85611830911978	-3.21656827263656	0.666557548940518	-4.28487879802656	1.82838837240444e-05	0.000394844822326387	NA	NA
ENSG00000167996	131.591634159621	-1.10881305269345	-1.12252858217048	0.260015358551285	-4.26441368260462	2.00427805931141e-05	0.000422762837161732	FTH1	ferritin, heavy polypeptide 1
ENSG00000226221	48.2700164138448	-2.1948814950275	-2.28818564666306	0.518235262400196	-4.23529939831179	2.28247386595817e-05	0.00047050086282365	NA	NA
ENSG00000117632	8.30322644211243	2.53846180556071	2.79835138978689	0.603999890297112	4.20275209704429	2.6368932184734e-05	0.000531480477590084	STMN1	stathmin 1
ENSG00000223551	37.3979432274102	-1.59391254588507	-1.64312190764799	0.38339257121593	-4.15739027188235	3.21903804313019e-05	0.0006347103271998	NA	NA
ENSG00000187653	54.0668687572784	-1.29481816127903	-1.31955478719291	0.312251426879576	-4.14671655536868	3.37277172150559e-05	0.000650450258261407	NA	NA
ENSG00000214389	26.07990674857	-3.55477631199445	-4.73081641881596	0.858218617130177	-4.14204054892374	3.44229464129521e-05	0.000650450258261407	NA	NA
ENSG00000146677	113.104287337121	-1.02320725682755	-1.03387981336358	0.247780010770033	-4.12949879874368	3.63554902168029e-05	0.000672947543400822	NA	NA
ENSG00000232858	45.7727499898321	-1.40395680941746	-1.43369388884739	0.34209578882032	-4.10398740732486	4.06089576913762e-05	0.000736646492521564	NA	NA
ENSG00000230897	34.188776925711	-1.79799659640944	-1.87473179963164	0.441730824572794	-4.07034441879467	4.69436832665312e-05	0.000834861190642035	NA	NA
ENSG00000235174	32.7051218617729	-1.99042822794835	-2.08748164287385	0.496590133214806	-4.00819125233679	6.11855624160877e-05	0.0010672174059883	NA	NA
ENSG00000115053	20.7172580549677	1.82602169767063	1.90282167854055	0.457365520298653	3.99247782490964	6.53864492483463e-05	0.00109825017533796	NCL	nucleolin
ENSG00000230734	138.887595278539	-1.10603324371334	-1.12015699679254	0.276723135946071	-3.99689472993285	6.41788236851297e-05	0.00109825017533796	NA	NA
ENSG00000011600	29.2325743933794	-1.60416641546123	-1.66160239219441	0.402892482315738	-3.98162409544311	6.84459694760947e-05	0.00112873626026942	TYROBP	TYRO protein tyrosine kinase binding protein
ENSG00000233913	49.0886265901556	-1.48452600641376	-1.52921950417084	0.377524266109839	-3.93226645193145	8.41487189153979e-05	0.00136290871529046	NA	NA
ENSG00000234797	12.6028881437573	-2.73435024204985	-3.0385417709412	0.702655095532511	-3.89145436991047	9.96451305810347e-05	0.00158558128836839	NA	NA
ENSG00000243199	22.2419303011709	-1.81757157528625	-1.90518947231154	0.468060597645924	-3.88319714248024	0.00010309191628375	0.00161214427705795	NA	NA
ENSG00000213757	11.6586286259841	-2.95167397143727	-3.43873350678058	0.762474247237453	-3.87117857702287	0.00010831040637911	0.00166504302687886	NA	NA
ENSG00000178464	111.068788089396	-1.20378924898167	-1.22431618947488	0.312287139364787	-3.85475127611805	0.000115847345082536	0.001751225699831	NA	NA
ENSG00000130332	18.4503325441585	1.66801029724784	1.73948013443882	0.434270816500917	3.8409449446491	0.000122561603064119	0.00182235039310092	LSM7	LSM7 homolog, U6 small nuclear RNA associated (S. cerevisiae)
ENSG00000102265	26.5098667547477	-1.50589850016962	-1.55587254540655	0.394954430673937	-3.81284113612805	0.000137378420510183	0.00200971334520542	TIMP1	TIMP metallopeptidase inhibitor 1
ENSG00000229117	66.2951431890701	-1.15956815316461	-1.17607624944319	0.304890079348434	-3.80323346578761	0.00014281964204955	0.00205614944982447	RPL41	ribosomal protein L41
ENSG00000186197	12.6942737662613	-2.43153039708326	-2.67268178240232	0.657739453874734	-3.69679875938587	0.000218335280313532	0.00309422030069333	EDARADD	EDAR-associated death domain
ENSG00000234742	16.9811748795918	-2.48465073405772	-2.74152697622958	0.675844018200383	-3.6763671307971	0.000236578986084868	0.00330118677506115	NA	NA
ENSG00000169397	32.5604972495772	-1.83128749474796	-1.95027418006424	0.500609490930219	-3.65811581267688	0.000254076240832809	0.00349162349144481	RNASE3	ribonuclease, RNase A family, 3
ENSG00000229994	7.49330803349003	-3.54392725314296	-5.06870225356101	0.972138555884796	-3.6454960372572	0.000266876527746185	0.00361279120396702	NA	NA
ENSG00000214362	9.8561970336382	-3.27202102620777	-4.37292426611272	0.902492492509423	-3.62553822149785	0.000288360240619841	0.00384621673885582	NA	NA
ENSG00000228224	13.1010284470896	-2.35738036574293	-2.57669960832452	0.652603385805506	-3.61227112365227	0.000303526971161767	0.00398984004121338	NACAP1	nascent-polypeptide-associated complex alpha polypeptide pseudogene 1
ENSG00000230076	19.226113695545	-1.88532406723352	-2.00547026300417	0.52959239357041	-3.55995306979964	0.000370921075236543	0.00480607736056493	NA	NA
ENSG00000264281	21.4397135191318	-1.84827221897943	-1.9682406669454	0.521367793954394	-3.54504486163391	0.000392546269315995	0.00501464036999447	NA	NA
ENSG00000228205	70.0105312924054	-1.1141980117641	-1.13343900949402	0.316985544419875	-3.51498051371154	0.000439786256938036	0.00554008520892776	NA	NA
ENSG00000213058	35.6788473832125	-1.59526380429179	-1.6745792964749	0.455318637922017	-3.50362069862165	0.000458978602470952	0.00570265195124867	NA	NA
ENSG00000181524	21.3780118416807	-2.33417489518694	-2.54297784848969	0.667414825044563	-3.49733749925481	0.000469926908900783	0.00573659342209289	NA	NA
ENSG00000229638	49.1987578282664	-1.37314188631196	-1.40577711421817	0.392906391677241	-3.49483214169737	0.000474359985288828	0.00573659342209289	NA	NA
ENSG00000224892	30.3230286888768	-1.62868767089967	-1.68780913624882	0.4687372791061	-3.47462799205055	0.000511562250055679	0.00602580468572078	NA	NA
ENSG00000225200	58.0125583145523	-2.04803511800552	-2.17194434370603	0.589001805750341	-3.47712875921745	0.000506814365679061	0.00602580468572078	NA	NA
ENSG00000104490	20.2252056573972	-2.90127680164242	-3.6252179490654	0.839756633306511	-3.45490191630729	0.000550493047484865	0.00638099568311586	NCALD	neurocalcin delta
ENSG00000123416	39.8114707809948	1.46822666213897	1.53355171971315	0.42528687612784	3.45232064414239	0.000555786834582307	0.00638099568311586	TUBA1B	tubulin, alpha 1b
ENSG00000196415	11.8079720096913	-2.2105629334956	-2.4190837695906	0.643287414225668	-3.43635346287084	0.00058960120594068	0.00668460367235246	PRTN3	proteinase 3
ENSG00000188873	34.4943624382967	-1.40522725624253	-1.44361623139076	0.414593025804851	-3.38941363886803	0.000700422676000654	0.00756369110627452	NA	NA
ENSG00000213553	100.331219285989	-1.0490347911965	-1.06642600418545	0.309057608459145	-3.39430178220374	0.000688038276623691	0.00756369110627452	NA	NA
ENSG00000229659	19.1804496496913	-2.02408514277166	-2.14834974701478	0.595875323681289	-3.39682658826506	0.000681721538801463	0.00756369110627452	NA	NA
ENSG00000237264	10.7758958975802	-2.30391720457112	-2.57830266059699	0.67974493897628	-3.38938485962235	0.000700496199478566	0.00756369110627452	NA	NA
ENSG00000232573	304.359625907016	-0.634370806707701	-0.638955058622041	0.187361952133783	-3.38580378504349	0.000709701088834815	0.00757292808909621	NA	NA
ENSG00000224114	68.0649014666195	-1.45575177182664	-1.50414993578323	0.430666361617529	-3.38023096663277	0.000724249402442946	0.00763830474436921	NA	NA
ENSG00000220472	65.8612052401679	-1.41466215313552	-1.45725790538044	0.419694783891525	-3.37069272107312	0.000749794401382472	0.00779576876253253	NA	NA
ENSG00000254584	30.6992480691956	-2.42167359241942	-2.68726099019948	0.718963108931931	-3.36828630333619	0.000756370067368096	0.00779576876253253	LOC100506675	uncharacterized LOC100506675
ENSG00000226360	59.5656089433293	-1.08703272398498	-1.1088062705479	0.32333630879374	-3.36192594033232	0.000774008799517746	0.00788793237261343	NA	NA
ENSG00000077984	11.7791721700362	-2.15835017616211	-2.34352042016841	0.652475730146624	-3.30793940132775	0.000939851441269116	0.00926570931772922	CST7	cystatin F (leukocystatin)
ENSG00000218208	13.5503960777862	-2.13817936422647	-2.29943225695613	0.646011757218271	-3.30981493809568	0.000933576737868554	0.00926570931772922	NA	NA
ENSG00000241352	19.9862712663156	-1.81024740781019	-1.92172942538038	0.547090911155772	-3.30886032083023	0.000936765592310932	0.00926570931772922	NA	NA
ENSG00000235552	48.5275332108278	-1.31903577323652	-1.36222824856692	0.40264971806185	-3.27588897760983	0.00105329957709871	0.0102725023271885	NA	NA
ENSG00000267669	16.247830135142	-3.3268967433565	-8.44709922213	1.0171471707641	-3.27081157867967	0.00107239335368457	0.0103474550190628	NA	NA
ENSG00000214541	18.3613894652759	-1.67218109375531	-1.77174603864468	0.513570395731644	-3.25599198795929	0.00112996940068868	0.0107882341728909	NA	NA
ENSG00000240759	15.0046818192835	-2.11673565839675	-2.31535034260585	0.651336319067213	-3.24983514112672	0.00115471927718937	0.0109096915042788	NA	NA
ENSG00000156508	37.137945666185	-1.91044050598399	-2.02521190640805	0.589551143362064	-3.24050004396432	0.00119320253816548	0.011157058784702	EEF1A1	eukaryotic translation elongation factor 1 alpha 1
ENSG00000135390	54.7818057767494	1.11354355297825	1.14028841066739	0.34400383422326	3.23700913244924	0.00120789546168618	0.0111791957525446	ATP5G2	ATP synthase, H+ transporting, mitochondrial Fo complex, subunit C2 (subunit 9)
ENSG00000100650	10.3979629103631	1.58703703412708	1.70238652612032	0.492725169863871	3.2209376163299	0.00127771957159968	0.0117059762771809	SRSF5	serine/arginine-rich splicing factor 5
ENSG00000213315	19.1148890276113	-1.57544966838527	-1.65172479991347	0.489868059170268	-3.21606938622156	0.0012995940637872	0.0117554915030138	NA	NA
ENSG00000234031	18.4698110735221	-2.42409984297461	-2.69632038468434	0.754233969872634	-3.21398921263645	0.00130904591158147	0.0117554915030138	NA	NA
ENSG00000250722	21.5964259145711	-1.49311491522918	-1.56908974285406	0.465568122161539	-3.20708150785099	0.00134088998242161	0.0119234040593765	SEPP1	selenoprotein P, plasma, 1
ENSG00000227376	14.676496241461	-1.92655024789635	-2.04861766202413	0.603952603102418	-3.18990304537134	0.00142320531675381	0.0125324973038418	NA	NA
ENSG00000164104	37.8189718913742	2.26651677119485	2.60669809439005	0.713094147246518	3.17842570991024	0.00148077159537648	0.012914036894293	HMGB2	high mobility group box 2
ENSG00000171532	15.5134964951592	-3.20883998395839	-8.3213124535736	1.02084150477361	-3.14332829234837	0.00167038384223062	0.0139916589330896	NEUROD2	neuronal differentiation 2
ENSG00000197582	32.182340367758	-1.48920619240041	-1.56028745858788	0.473556152766418	-3.14472989887424	0.00166240235891147	0.0139916589330896	NA	NA
ENSG00000206503	10.9155455120112	-2.35687070176952	-2.66553771382374	0.749576461229377	-3.14426989596769	0.00166501798039773	0.0139916589330896	HLA-A	major histocompatibility complex, class I, A
ENSG00000226396	26.2870546104631	-1.49243181002433	-1.55758492499821	0.475086121547296	-3.14139214415203	0.00168146728082334	0.0139916589330896	RPS14P3	ribosomal protein S14 pseudogene 3
ENSG00000239830	35.4748882984104	-1.49834299342984	-1.56078494776818	0.476147831575397	-3.14680209394711	0.00165066646345381	0.0139916589330896	NA	NA
ENSG00000126267	21.4376840564407	1.26039320530972	1.29721095932098	0.404310757146741	3.11738726469816	0.00182461716034403	0.0150447978584731	COX6B1	cytochrome c oxidase subunit VIb polypeptide 1 (ubiquitous)
ENSG00000100316	430.895941022524	0.505753427544629	0.508024528324042	0.16260387479067	3.11034056350574	0.00186871749064007	0.0151332746786655	RPL3	ribosomal protein L3
ENSG00000213864	22.5493826136092	-2.07581321772264	-2.24798247693966	0.667385868133822	-3.11036435866875	0.00186856693992036	0.0151332746786655	NA	NA
ENSG00000256045	41.2977964925401	-1.97836651389419	-2.16195982518371	0.63744712171432	-3.10357745215582	0.00191196182911671	0.0153464546814943	MTRNR2L10	MT-RNR2-like 10
ENSG00000230116	23.3958971039818	-2.68006245521634	-3.30434870432563	0.867004317744594	-3.09117544211106	0.00199365799998708	0.0158618228595464	NA	NA
ENSG00000070081	17.0042172384563	1.65016461186432	1.7758051169247	0.534832018985933	3.08538859545678	0.00203286363351586	0.0159215408381693	NUCB2	nucleobindin 2
ENSG00000108821	19.4010540626699	-3.2342730693646	-8.45614146616175	1.04842399393049	-3.08489035742063	0.00203627203663466	0.0159215408381693	COL1A1	collagen, type I, alpha 1
ENSG00000225093	10.6274054021474	-2.30402213883213	-2.70587968184613	0.748485451114526	-3.07824572328206	0.00208223143648068	0.0161417428451964	NA	NA
ENSG00000159199	14.4173513746131	1.48708593646586	1.59145546591137	0.486554653188764	3.05635949984211	0.00224042453860589	0.0172208903094538	ATP5G1	ATP synthase, H+ transporting, mitochondrial Fo complex, subunit C1 (subunit 9)
ENSG00000130755	29.4821091660861	1.00728451631517	1.03092639090936	0.332265256429604	3.03156739028049	0.00243287606492101	0.0185430133687677	GMFG	glia maturation factor, gamma
ENSG00000105372	294.548245616573	0.584878868149971	0.588962528267793	0.194394854700563	3.00871578648978	0.00262354418289965	0.0198296214490832	RPS19	ribosomal protein S19
ENSG00000122026	10.6298011356117	-2.32942126010023	-2.74759783331835	0.774998403801551	-3.00571104233747	0.00264960656865125	0.0198611004774106	RPL21	ribosomal protein L21
ENSG00000169442	62.530598552148	-1.06406062281533	-1.0878136203941	0.356853715939401	-2.98178378222639	0.00286574313778276	0.0213051559505653	CD52	CD52 molecule
ENSG00000137818	374.104059129727	0.795562688945073	0.809597322068366	0.268168561093772	2.96665159293928	0.00301061904614666	0.0215010352350789	RPLP1	ribosomal protein, large, P1
ENSG00000170315	54.109998670152	0.947616254394313	0.968934752840917	0.319192266690632	2.96879452694498	0.00298970436706845	0.0215010352350789	UBB	ubiquitin B
ENSG00000204525	9.92735579291609	-1.96881210796535	-2.17663217571391	0.663475377306208	-2.96742302021662	0.00300307471788368	0.0215010352350789	HLA-C	major histocompatibility complex, class I, C
ENSG00000223877	9.45111478797515	-2.08448647399084	-2.31595508692536	0.701991999238132	-2.96938779395366	0.0029839376545287	0.0215010352350789	NA	NA
ENSG00000229133	11.4298181930674	-1.93076506448187	-2.06344577334786	0.649698699564754	-2.97178533030054	0.00296073619408672	0.0215010352350789	NA	NA
ENSG00000244244	9.51341587372905	-3.13490833083511	-7.84291187395775	1.0607003899207	-2.95550785181618	0.00312154751452002	0.0221190905911692	NA	NA
ENSG00000142507	17.9079841320558	1.23712530710006	1.26451943695683	0.421291388410402	2.93650746522004	0.00331930830958679	0.0229817758533986	PSMB6	proteasome (prosome, macropain) subunit, beta type, 6
ENSG00000227311	16.7761596586308	-1.77758905573914	-1.91631587254193	0.604890102070252	-2.93869754134725	0.00329594545098883	0.0229817758533986	NA	NA
ENSG00000228118	56.1341620122841	-2.35577192073875	-2.7417732778718	0.802020288627626	-2.93729716584828	0.00331086676616265	0.0229817758533986	NA	NA
ENSG00000134333	27.0714997994072	-1.26989646612945	-1.32033483187093	0.433008903523943	-2.9327259919939	0.00336000287134595	0.0230872924568998	LDHA	lactate dehydrogenase A
ENSG00000242299	138.542873473344	-1.12254564397628	-1.15429378260721	0.384756575541337	-2.91754765307623	0.00352795736731598	0.0240590776853804	NA	NA
ENSG00000189343	24.1347145206068	-1.6519522662789	-1.73167085810683	0.567096622029821	-2.91299965844626	0.00357974992890516	0.0242300983993804	NA	NA
ENSG00000125743	30.2243533560521	0.920735945501318	0.932681715227753	0.317795938009678	2.89725523638782	0.00376443354380257	0.0252914164757699	SNRPD2	small nuclear ribonucleoprotein D2 polypeptide 16.5kDa
ENSG00000108294	14.0951718423253	1.41009635957024	1.49277186734594	0.491805874284362	2.86718079897298	0.00414146343961553	0.0274183017498634	NA	NA
ENSG00000138069	17.9724053675019	-2.49953479668864	-3.34107339312869	0.8713155285035	-2.86869074970078	0.00412174579640187	0.0274183017498634	RAB1A	RAB1A, member RAS oncogene family
ENSG00000177954	55.9310521730403	-1.10808815339148	-1.14104957619037	0.387160695521589	-2.86208844598402	0.00420859444086761	0.0276608344772966	RPS27	ribosomal protein S27
ENSG00000139239	54.5051127263033	-1.13747048504349	-1.16649024540501	0.400486177177092	-2.84022408229214	0.00450818537248742	0.0294167203801877	NA	NA
ENSG00000220842	17.1294416896764	-1.48391384443599	-1.54941052555309	0.524979201958379	-2.82661453806247	0.00470429170017042	0.0304770898003898	NA	NA
ENSG00000213169	38.4445065266711	-0.995805300106035	-1.01501116196492	0.353950647899081	-2.81340154627987	0.00490203948250036	0.0313109141593509	NA	NA
ENSG00000236801	22.4256853128575	-1.87958555294553	-2.01524713886041	0.667627747686546	-2.8153197039198	0.00487287308470875	0.0313109141593509	NA	NA
ENSG00000231767	15.7318766529538	-2.00700574982819	-2.19679085151494	0.71416181896884	-2.81029550519244	0.00494960316939821	0.0313936368856236	MIR4426	microRNA 4426
ENSG00000167088	10.7943810186974	1.75734123703798	1.9640946548182	0.628003054228787	2.79830046240152	0.00513722998166724	0.0323574138428624	SNRPD1	small nuclear ribonucleoprotein D1 polypeptide 16kDa
ENSG00000105223	7.70793401260513	-2.20874998885334	-2.58568435839658	0.792682663903657	-2.78642398709225	0.00532931153826863	0.0327027902501963	PLD3	phospholipase D family, member 3
ENSG00000218175	82.8562077966494	-0.820123098165513	-0.829389478979825	0.294238009524021	-2.78727788939369	0.00531528772877731	0.0327027902501963	NA	NA
ENSG00000234851	17.9086330655905	-1.52222077416232	-1.62453884218384	0.545214717702972	-2.79196566918725	0.00523889142010309	0.0327027902501963	NA	NA
ENSG00000244398	42.5684187296752	-1.13913962227106	-1.16653884667287	0.408879984121841	-2.78599996700158	0.00533628771447526	0.0327027902501963	NA	NA
ENSG00000054148	14.1497945495239	1.55974255958329	1.67428798121064	0.560403554555412	2.78324886932719	0.00538175074444476	0.0327600531893383	PHPT1	phosphohistidine phosphatase 1
ENSG00000164442	10.831333703678	-2.88422992699784	-7.70612137700151	1.04475701618188	-2.76067055049644	0.00576828313625057	0.0348788853638618	CITED2	Cbp/p300-interacting transactivator, with Glu/Asp-rich carboxy-terminal domain, 2
ENSG00000233873	9.38944059439981	-1.88090192264337	-2.09593753760996	0.684349434078737	-2.74845251413908	0.00598773074795903	0.0359660383337671	NA	NA
ENSG00000239344	11.1867213594732	-1.86968226892965	-2.07407147827896	0.681178883530876	-2.7447742643433	0.00605525333065694	0.0361323340191174	NA	NA
ENSG00000204628	169.372552149268	0.840014494959874	0.860452475693877	0.306570100647052	2.74004051010495	0.00614316121272469	0.0364173020911196	GNB2L1	guanine nucleotide binding protein (G protein), beta polypeptide 2-like 1
ENSG00000131143	33.4849688221336	0.910499662980285	0.938466769914226	0.333258483944196	2.73211247979135	0.00629296528272169	0.0370631137105751	COX4I1	cytochrome c oxidase subunit IV isoform 1
ENSG00000171314	7.92710455281993	-1.92800145476437	-2.17751532228833	0.706771366116894	-2.7278997808826	0.00637389697351858	0.0372975777740733	PGAM1	phosphoglycerate mutase 1 (brain)
ENSG00000107223	12.832593880581	1.29480110897952	1.34653198945503	0.475213851467235	2.72467038783022	0.00643657091476095	0.0374228834595396	EDF1	endothelial differentiation-related factor 1
ENSG00000234335	11.0153090663656	-1.66831308132899	-1.81609143241726	0.614299299195557	-2.71579844468925	0.00661161557037379	0.0381957663842613	NA	NA
ENSG00000137801	12.6057850662663	-2.83536980183175	-8.01239547375761	1.04634754611813	-2.70977823033155	0.00673282090815038	0.0384067205263672	THBS1	thrombospondin 1
ENSG00000239246	10.3512212743037	-2.57514057600802	-3.29083328155002	0.949654161569596	-2.71166144499573	0.00669469309233804	0.0384067205263672	NA	NA
ENSG00000067225	40.0661495733575	-1.00406074816964	-1.04087190441328	0.371709839334355	-2.70119496962383	0.0069090823453259	0.0390460470219655	PKM	pyruvate kinase, muscle
ENSG00000137154	418.024652627409	0.413845967160988	0.416232073947776	0.153268244042597	2.70014163564092	0.00693099621889355	0.0390460470219655	RPS6	ribosomal protein S6
ENSG00000109971	30.4412059201876	-1.15288738977933	-1.19427415053213	0.428028740050469	-2.6934812593271	0.0070710120528	0.0395889378511704	HSPA8	heat shock 70kDa protein 8
ENSG00000100911	16.8663086416231	1.18823795225502	1.20488034269089	0.441637789174559	2.69052599524124	0.00713394768235429	0.0396962610300328	PSME2	proteasome (prosome, macropain) activator subunit 2 (PA28 beta)
ENSG00000115956	8.24639958179489	1.54331363282249	1.67718098417861	0.57806708121139	2.66978294212558	0.00759002948619245	0.0419765655120522	PLEK	pleckstrin
ENSG00000232429	12.5797141507915	-1.64388989825607	-1.77418743512396	0.616275541592985	-2.66745925695322	0.00764271551850537	0.0420117756077841	NA	NA
ENSG00000224839	8.99168485116945	-1.68817469502686	-1.81461448989415	0.637232935139903	-2.64922699680647	0.00806761236388769	0.0440802675544948	NA	NA
ENSG00000080824	29.2164224236035	1.28326587554397	1.33553781300686	0.487109660169727	2.63444965369159	0.00842738008285446	0.0450658267010308	HSP90AA1	heat shock protein 90kDa alpha (cytosolic), class A member 1
ENSG00000136315	30.1582778322588	-1.22755326743893	-1.2971033436582	0.465158510220214	-2.63899991178874	0.00831510025397429	0.0450658267010308	NA	NA
ENSG00000145494	8.54217582769578	1.53464509657435	1.64874391561033	0.582324524929087	2.63537775050988	0.00840436937171418	0.0450658267010308	NDUFS6	NADH dehydrogenase (ubiquinone) Fe-S protein 6, 13kDa (NADH-coenzyme Q reductase)
ENSG00000234017	8.67366368652439	-2.83213770787153	-7.54009785979413	1.07535757351975	-2.63367067625855	0.00844673708839607	0.0450658267010308	NA	NA
ENSG00000227615	15.5025495537849	-2.14424242700135	-2.47737082492483	0.815016785387644	-2.63091811781704	0.0085154549887292	0.0451667700279379	NA	NA
ENSG00000249353	13.8756410031356	-1.39562009757229	-1.48260933587861	0.53124787441072	-2.62706010658463	0.00861261192224559	0.0454165058923067	NA	NA
ENSG00000115286	12.5263557456173	1.40834731612532	1.53564547898316	0.537462053352838	2.62036604694164	0.00878354297418271	0.0460501357085764	NDUFS7	NADH dehydrogenase (ubiquinone) Fe-S protein 7, 20kDa (NADH-coenzyme Q reductase)
ENSG00000197766	63.5901079072517	-1.03426365701013	-1.07153339926	0.395675987946806	-2.61391564946108	0.00895111323171891	0.0464616435445613	CFD	complement factor D (adipsin)
ENSG00000226532	21.2329230487227	-1.52032393617038	-1.63471574500843	0.581740523308487	-2.61340559107686	0.00896448469713145	0.0464616435445613	NA	NA
ENSG00000198727	285.389550675272	1.62160089287874	1.73461922688921	0.622904913969744	2.60328800834843	0.00923343508743482	0.0475836683199056	CYTB	cytochrome b
ENSG00000233101	8.52564747609211	1.57195586512499	1.72911650686956	0.604737454938528	2.59940219063293	0.0093386287264837	0.0478538771464447	HOXB-AS3	HOXB cluster antisense RNA 3
ENSG00000218227	24.5583315344809	-1.33348987800414	-1.39789902363698	0.514506143789863	-2.5917861119823	0.00954791120627583	0.0483996451401333	NA	NA
ENSG00000232472	29.4734495322811	-1.68475751919689	-1.84303849445288	0.650072928623886	-2.59164386796308	0.00955185940472312	0.0483996451401333	NA	NA
ENSG00000235065	11.3000807363616	-1.68828064144429	-1.82070467028135	0.653325109662938	-2.58413554978058	0.00976234184551091	0.04919135585488	NA	NA
ENSG00000115875	9.64993313166206	1.38892552179128	1.53749785963412	0.538979943002885	2.57695214789067	0.00996757483906219	0.0499480131438089	SRSF7	serine/arginine-rich splicing factor 7
ENSG00000229119	87.0952203815075	-0.933863438662973	-0.958214192861639	0.363146312186745	-2.57159003774418	0.0101232688198975	0.0504494770310278	NA	NA
ENSG00000132424	9.10475545483107	1.56057229648003	1.70237214212969	0.607569157111127	2.56855088546669	0.0102124717256867	0.0506159117770374	PNISR	PNN-interacting serine/arginine-rich protein
ENSG00000234745	14.9833470248872	-1.49748995217749	-1.59668417496026	0.585120376766571	-2.55928525417755	0.0104887636280611	0.0517027641883231	HLA-B	major histocompatibility complex, class I, B
ENSG00000240376	37.3584630062243	-1.42549768789438	-1.52111970668408	0.558999924485979	-2.55008565377747	0.0107696456072629	0.052800370625878	NA	NA
ENSG00000227081	20.6455552914466	-1.29275327632976	-1.36811888488343	0.508406029311602	-2.54275756343841	0.010998150962912	0.0536307684051678	NA	NA
ENSG00000171863	75.4632749401349	-0.820458638070614	-0.831321909158426	0.323307744525866	-2.53770177783346	0.011158302359387	0.0539808069831927	RPS7	ribosomal protein S7
ENSG00000236552	66.2730604814615	-1.27260845137457	-1.33060918094125	0.501670600924397	-2.53674113856704	0.0111889655047852	0.0539808069831927	RPL13AP5	ribosomal protein L13a pseudogene 5
ENSG00000172757	36.1599336942194	0.76328444114731	0.768854473827761	0.301653275234698	2.53033699220884	0.0113953020886216	0.0546853915046551	CFL1	cofilin 1 (non-muscle)
ENSG00000196205	8.85555853106107	-2.11695989547151	-2.45622658894526	0.83931669813103	-2.52224208118998	0.0116609428313117	0.0556656586736828	NA	NA
ENSG00000236976	10.4028417808911	-1.56238704924838	-1.66749878062668	0.62020155387522	-2.51916016573335	0.0117635133217162	0.0558612910094064	NA	NA
ENSG00000220749	10.1084972736577	-2.0149960599581	-2.42617617089434	0.800462300592532	-2.51729039389678	0.011826131262771	0.0558661513298609	RPL21P28	ribosomal protein L21 pseudogene 28
ENSG00000230207	13.1678857140853	-1.81501252648515	-2.056620892574	0.721673195942667	-2.51500615055314	0.0119030307224568	0.0559380770221157	NA	NA
ENSG00000123009	12.6945399631028	-1.41975451819135	-1.49440958272822	0.566365265822222	-2.50678246684182	0.0121835667081361	0.0569613144550487	NA	NA
ENSG00000063177	86.1999796692495	1.12822085095362	1.18920311255701	0.455249881506322	2.47824523802309	0.0132030361797199	0.0607875828172891	RPL18	ribosomal protein L18
ENSG00000100138	12.5224260112402	1.17774987579344	1.23665880193494	0.474929135564542	2.47984338630533	0.0131440100773848	0.0607875828172891	NHP2L1	NHP2 non-histone chromosome protein 2-like 1 (S. cerevisiae)
ENSG00000166226	7.6084292122082	1.58494830746918	1.70312532550817	0.639475613069345	2.47851251099596	0.0131931484136121	0.0607875828172891	CCT2	chaperonin containing TCP1, subunit 2 (beta)
ENSG00000106268	7.6797959770995	1.76479454581004	1.99391740761347	0.712817674846221	2.47580076657157	0.0132937738548196	0.0608962266985929	NUDT1	nudix (nucleoside diphosphate linked moiety X)-type motif 1
ENSG00000244593	21.6781911450075	-1.35717045583268	-1.43969834437012	0.549774054994836	-2.46859676898617	0.0135643971227277	0.0618236592478094	NA	NA
ENSG00000180211	19.4807608273825	-1.53402491079029	-1.61171928930044	0.623799512798418	-2.4591633679041	0.0139261230903662	0.0625956972787228	NA	NA
ENSG00000230202	16.9040189971116	-1.26735359664111	-1.3395022231916	0.515003711603416	-2.46086303474459	0.0138603267437177	0.0625956972787228	NA	NA
ENSG00000237875	8.04108707448175	-1.95146385075506	-2.32851795159141	0.793670151235456	-2.45878448082915	0.0139408278393628	0.0625956972787228	NA	NA
ENSG00000120885	10.7449708566176	-1.41197499250048	-1.48738851010736	0.574676158764569	-2.45699246604545	0.0140105624870269	0.0625989171218393	CLU	clusterin
ENSG00000130731	10.1474084794616	1.51259866539339	1.65320660853846	0.618972031806721	2.44372699842067	0.0145364216620265	0.0646300708208726	C16orf13	chromosome 16 open reading frame 13
ENSG00000103275	13.3638519613742	1.16098920235444	1.19290425548191	0.476276437595496	2.43763728521981	0.0147835994616436	0.0653119419629356	UBE2I	ubiquitin-conjugating enzyme E2I
ENSG00000149925	74.445591460227	-0.763657400197807	-0.776998816364153	0.313435328293131	-2.43641137824649	0.0148338037975355	0.0653119419629356	ALDOA	aldolase A, fructose-bisphosphate
ENSG00000254252	11.5923621209898	-1.63016637009747	-1.78521646043421	0.670233387186807	-2.43223689130114	0.0150058893876313	0.0657504428723746	NA	NA
ENSG00000141338	11.5958804230628	-2.20487606881574	-2.83148587362749	0.909919068072479	-2.4231562412319	0.0153863076030606	0.0670931778652692	ABCA8	ATP-binding cassette, sub-family A (ABC1), member 8
ENSG00000164032	14.0562115632701	1.31432351887253	1.3629594844461	0.544093119355745	2.41562238542698	0.0157083425432558	0.0681696970657081	H2AFZ	H2A histone family, member Z
ENSG00000105202	8.46490505203779	1.35957454158418	1.54795887726484	0.572022344168995	2.37678572426974	0.0174642298964545	0.0754288405527823	FBL	fibrillarin
ENSG00000237991	10.4505955994275	-1.45091009362799	-1.55689442347172	0.611866510585153	-2.37128535150653	0.0177263396356487	0.0761980571067933	NA	NA
ENSG00000121552	9.70779230396551	-1.62619230060461	-1.82025669472903	0.689114853750322	-2.3598276713301	0.0182834261353828	0.0782220165320386	CSTA	cystatin A (stefin A)
ENSG00000105379	12.1459533981706	1.34576834875828	1.45761718116181	0.570998376225925	2.35686895933625	0.0184297490961064	0.0784778517848288	ETFB	electron-transfer-flavoprotein, beta polypeptide
ENSG00000117448	11.0547035805257	1.21332544620561	1.29084154832419	0.515643783630873	2.35303029867258	0.0186211167294633	0.0789222096898281	AKR1A1	aldo-keto reductase family 1, member A1 (aldehyde reductase)
ENSG00000147403	209.448907106475	-0.637612919720638	-0.645414473745978	0.27146157025364	-2.34881467430135	0.0188332780053733	0.0794501541901095	RPL10	ribosomal protein L10
ENSG00000122545	11.1268462767869	1.16036184840069	1.24667521041609	0.494409202824633	2.34696652443233	0.0189269551747684	0.0794756867755321	SEPT7	septin 7
ENSG00000164733	16.6484189937616	-1.26097828885492	-1.325774602851	0.540355264947619	-2.33360970208582	0.0196161681081633	0.0819901588668394	CTSB	cathepsin B
ENSG00000185201	28.7674086371124	1.18567020856894	1.23509043824422	0.511639978572718	2.31739163909065	0.0204824073836336	0.0852180894355766	IFITM2	interferon induced transmembrane protein 2
ENSG00000243829	41.164802962619	-0.820143099743781	-0.834441993349071	0.354259599277635	-2.31509068890757	0.0206079694871666	0.0853489877847492	NA	NA
ENSG00000111348	58.4879610611854	0.64471956668702	0.653110534938759	0.278738820623406	2.31298806978192	0.0207232950804938	0.0854364938091268	ARHGDIB	Rho GDP dissociation inhibitor (GDI) beta
ENSG00000134884	13.7644592157243	1.31766388357421	1.41090752265224	0.572857760522238	2.30015891269934	0.0214392186364295	0.0879881054445318	ARGLU1	arginine and glutamate rich 1
ENSG00000254012	16.8719746548488	-1.195599506888	-1.2572570559929	0.524174475367858	-2.28091897463902	0.0225532419217852	0.09214320010387	NA	NA
ENSG00000108774	8.21491425581654	-2.0193234539361	-2.49581723232433	0.887231816435886	-2.27598178573888	0.0228470997980773	0.0925103549859647	RAB5C	RAB5C, member RAS oncogene family
ENSG00000226525	9.55006544588908	-1.4386431990232	-1.53321083016696	0.631831174127953	-2.27694241425931	0.0227896646333981	0.0925103549859647	NA	NA
ENSG00000178035	31.090526276342	0.823538325857089	0.844860941945439	0.3624545971742	2.27211444489221	0.0230795988765727	0.0928814026593576	IMPDH2	IMP (inosine 5'-monophosphate) dehydrogenase 2
ENSG00000232888	23.6395741929641	-1.50805611090174	-1.65024718876355	0.664032792732561	-2.27105668184841	0.0231435468588918	0.0928814026593576	NA	NA
ENSG00000230508	9.75694148047301	-1.49052447527576	-1.63102534454885	0.657171723891919	-2.26808978701721	0.0233237347255127	0.0931921911719826	NA	NA
ENSG00000213442	52.2738570947934	-0.781903109542079	-0.795175393967748	0.345393928039747	-2.26380097061839	0.023586358807163	0.0938281905179688	NA	NA
ENSG00000106628	8.42081440655027	1.38411101890536	1.54363838859404	0.61261587254067	2.25934566984873	0.023861891133744	0.0941464575244558	POLD2	polymerase (DNA directed), delta 2, accessory subunit
ENSG00000164587	344.032075670285	0.486773301398832	0.492053410366188	0.215467314164678	2.25915147866372	0.0238739638705897	0.0941464575244558	RPS14	ribosomal protein S14
ENSG00000117519	13.1131192883071	-2.41510253961166	-7.13430119090484	1.07198652059085	-2.25292248850343	0.0242640366474371	0.0952704815550885	CNN3	calponin 3, acidic
ENSG00000008018	15.1754254439769	1.22050247690487	1.3167473747719	0.542637906263304	2.24920239227195	0.0244996223472427	0.0957808511592636	PSMB1	proteasome (prosome, macropain) subunit, beta type, 1
ENSG00000198786	46.6604026110255	1.51558114020496	1.64635285538367	0.678048129174988	2.235211742342	0.0254034509566368	0.0988881116638179	ND5	NADH dehydrogenase, subunit 5 (complex I)
ENSG00000092841	99.9297259988251	1.0514922977074	1.11453508111963	0.470983773974265	2.23254463489192	0.0255789886437709	0.0991459089739323	MYL6	myosin, light chain 6, alkali, smooth muscle and non-muscle
ENSG00000145912	18.385264515964	1.06696214970746	1.13582671667808	0.479018231691605	2.22739361284766	0.0259209789259106	0.100043948450217	NHP2	NHP2 ribonucleoprotein
ENSG00000101361	8.30554858885642	1.25339476933913	1.34717697681268	0.564441524225653	2.22059277275647	0.0263785557616797	0.100663656969614	NOP56	NOP56 ribonucleoprotein
ENSG00000104904	49.1291024571677	0.849143268812741	0.871726879701312	0.383273597209985	2.21550160249499	0.026725654474458	0.100663656969614	OAZ1	ornithine decarboxylase antizyme 1
ENSG00000112081	11.4177834285081	1.15132893008158	1.1844006583352	0.518071262942245	2.22233698804856	0.0262605402485681	0.100663656969614	SRSF3	serine/arginine-rich splicing factor 3
ENSG00000143947	150.785684783415	-0.815470691584589	-0.824566818179826	0.367984475783209	-2.21604645100575	0.0266883210426249	0.100663656969614	RPS27A	ribosomal protein S27a
ENSG00000166340	8.4987947343583	-1.36966784214391	-1.53041831139943	0.618308905748757	-2.21518375266691	0.0267474546082437	0.100663656969614	TPP1	tripeptidyl peptidase I
ENSG00000167085	12.6357442452857	1.06783093701047	1.11727709841656	0.481118165191378	2.21947748862425	0.0264542570620881	0.100663656969614	PHB	prohibitin
ENSG00000185650	13.8372697105535	-2.37366040585965	-7.54748326204516	1.07633578002318	-2.20531589668841	0.0274319351035759	0.102813079086543	ZFP36L1	ZFP36 ring finger protein-like 1
ENSG00000099797	10.7380930404525	1.16905826164869	1.24557906566025	0.531312064770948	2.20032319829341	0.0277839725219934	0.103703963281679	TECR	trans-2,3-enoyl-CoA reductase
ENSG00000224094	12.8344036034726	-1.58958142706049	-1.76456994518204	0.724948597028091	-2.19268156884079	0.0283303295891016	0.104880036478837	NA	NA
ENSG00000233839	14.3654372537181	-1.63499586621496	-1.86858756548765	0.745589359064803	-2.19289055877319	0.0283152651133346	0.104880036478837	NA	NA
ENSG00000087191	12.3652899839076	1.17171452475767	1.28613837276551	0.535677706943043	2.18734979927446	0.0287169979043153	0.10517714665491	PSMC5	proteasome (prosome, macropain) 26S subunit, ATPase, 5
ENSG00000118972	8.27549968251537	-2.36960841116522	-6.93857560544462	1.08289148986839	-2.18822332000523	0.0286533392288822	0.10517714665491	FGF23	fibroblast growth factor 23
ENSG00000198888	104.861138702463	1.13265737899099	1.22245984387744	0.517956329172886	2.18678161689753	0.0287584700886633	0.10517714665491	ND1	NADH dehydrogenase, subunit 1 (complex I)
ENSG00000180389	11.8397814920339	-1.32399512052857	-1.42819266786713	0.607182320173425	-2.18055611393693	0.0292162641296867	0.106422295444281	ATP5EP2	ATP synthase, H+ transporting, mitochondrial F1 complex, epsilon subunit pseudogene 2
ENSG00000095932	9.72183888908912	1.57424856914925	1.98303490550406	0.724195205050155	2.17379037885265	0.0297208814209989	0.107827357795384	SMIM24	small integral membrane protein 24
ENSG00000096060	14.3360822154586	-1.24219734999812	-1.35627658534838	0.573818035680336	-2.16479314479082	0.0304035300367786	0.10957966086349	FKBP5	FK506 binding protein 5
ENSG00000248626	11.9547213314608	-1.60257898754049	-1.85861653049584	0.740479269294772	-2.16424558254923	0.0304455066566699	0.10957966086349	NA	NA
ENSG00000100448	25.1284013959955	0.978977114356766	1.0204935137644	0.453628412938087	2.15810360734697	0.0309197773613844	0.109977404183434	CTSG	cathepsin G
ENSG00000160752	11.5990395182116	1.12339084759807	1.1848569755988	0.520271385559436	2.15924011732861	0.0308315432034913	0.109977404183434	FDPS	farnesyl diphosphate synthase
ENSG00000240052	8.49096313212957	-2.1379746484988	-3.03865615552914	0.989879291474994	-2.15983369579644	0.0307855461061569	0.109977404183434	NA	NA
ENSG00000069275	9.21854947377445	1.4371435421767	1.53261942580785	0.670909586676014	2.14208228756568	0.0321868609515721	0.114037042512015	NUCKS1	nuclear casein kinase and cyclin-dependent kinase substrate 1
ENSG00000198938	285.90748984829	1.2319074085484	1.31859995668496	0.57689695948182	2.13540284499839	0.0327281184993326	0.115285786373745	COX3	cytochrome c oxidase III
ENSG00000270906	12.6924308231544	-1.50638590793474	-1.71615447513833	0.705698713394786	-2.13460203248525	0.0327935312948471	0.115285786373745	NA	NA
ENSG00000244585	7.51536501578726	-1.52078203992236	-1.66092826787203	0.714797100603078	-2.1275716404547	0.0333726156379163	0.116868580631622	NA	NA
ENSG00000185641	46.0267271489229	-1.13801876811342	-1.18597655948692	0.53990310487824	-2.10782038078864	0.0350465292419852	0.12181080690122	NA	NA
ENSG00000236058	16.5374797754131	-1.56971413017596	-1.71674089823394	0.744734018818592	-2.10775134546166	0.0350525034192043	0.12181080690122	NA	NA
ENSG00000134910	10.3265190072677	-1.95158045499851	-2.57811981136919	0.928933137238281	-2.10088366618136	0.0356511795836484	0.123418396497592	STT3A	STT3A, subunit of the oligosaccharyltransferase complex (catalytic)
ENSG00000225616	8.1792131762071	-1.64596304578734	-1.91272405657746	0.784568772354155	-2.09792067156651	0.0359121536110776	0.123849138118811	NA	NA
ENSG00000233837	11.4055574549135	-1.20886482036426	-1.30464825091876	0.577414113157185	-2.09358377777507	0.036297073898333	0.124702447067379	NA	NA
ENSG00000256618	93.5870541146225	-1.34854632429256	-1.47729679927527	0.645991419921592	-2.08756073642007	0.036837476910544	0.126081477576843	MTRNR2L1	MT-RNR2-like 1
ENSG00000228236	7.62077330251215	-1.71857340359623	-2.14514693335972	0.824803232233269	-2.08361623285951	0.0371950892469571	0.126826864462369	NA	NA
ENSG00000136938	10.0523417526797	1.12888252545492	1.1988989795346	0.542484690515591	2.08094817271618	0.0374386501435761	0.127179234757391	ANP32B	acidic (leucine-rich) nuclear phosphoprotein 32 family, member B
ENSG00000227008	22.1540170839885	-1.40965264714093	-1.52895543334834	0.681734742998383	-2.0677435932648	0.0386641403337428	0.130852146577256	NA	NA
ENSG00000234498	16.2461025962309	-1.60232289465142	-1.81590731458599	0.776069754508864	-2.06466349879264	0.0389548505472421	0.131345908722485	RPL13AP20	ribosomal protein L13a pseudogene 20
ENSG00000198918	110.996962619147	-0.909941224946094	-0.935668084157433	0.441078541709936	-2.06299136978759	0.0391134481405705	0.131392212827768	RPL39	ribosomal protein L39
ENSG00000111775	21.5734354695899	0.775510957809639	0.803139561497041	0.378147208332971	2.05081762001738	0.0402847109868387	0.133654139044576	COX6A1	cytochrome c oxidase subunit VIa polypeptide 1
ENSG00000113648	12.5800281434335	1.04035382145648	1.09598841633354	0.507039572659424	2.0518197741447	0.040187180825952	0.133654139044576	H2AFY	H2A histone family, member Y
ENSG00000135940	26.0881348471449	0.8086221257904	0.832336392888636	0.394473067232715	2.04987917543522	0.0403762228205224	0.133654139044576	COX5B	cytochrome c oxidase subunit Vb
ENSG00000196126	18.0645108438264	-0.986615669365122	-1.01685879398116	0.480632496066566	-2.05274440958415	0.0400973725249511	0.133654139044576	HLA-DRB1	major histocompatibility complex, class II, DR beta 1
ENSG00000218426	30.2000656314658	-1.23511688344298	-1.30058428095493	0.60327636475158	-2.0473483723361	0.0406238915945961	0.133984980641086	NA	NA
ENSG00000215414	9.23495114415087	-1.4484940769981	-1.64536284726713	0.708282172165589	-2.04508052570248	0.0408469198758817	0.134232450461684	NA	NA
ENSG00000187145	8.26196416694589	1.16234917769023	1.28317647189598	0.574160087609802	2.0244339562665	0.042925520900348	0.140553961937241	NA	NA
ENSG00000139343	8.1385433478118	1.2308868076344	1.34961462703797	0.6099122828452	2.01813743099646	0.0435769503050892	0.141884336143465	SNRPF	small nuclear ribonucleoprotein polypeptide F
ENSG00000176340	12.1433288453897	1.2831870751435	1.43590873458525	0.636032295297758	2.01748729526819	0.0436446855391696	0.141884336143465	COX8A	cytochrome c oxidase subunit VIIIA (ubiquitous)
ENSG00000110696	8.26896186576555	1.11598001158135	1.17469580266807	0.555643702373484	2.0084453523262	0.0445959876520572	0.144459145715771	C11orf58	chromosome 11 open reading frame 58
ENSG00000083845	120.348328867454	0.740705027309457	0.767098172318337	0.369074596687146	2.0069249792809	0.0447576516484602	0.14446686848809	RPS5	ribosomal protein S5
ENSG00000109332	13.894440372289	-1.26491948409153	-1.42028676082187	0.631187124598535	-2.0040324569296	0.0450665837271964	0.144697971406291	UBE2D3	ubiquitin-conjugating enzyme E2D 3
ENSG00000111639	8.72096816489151	1.12196897271446	1.1809564369872	0.56021000636214	2.00276496308989	0.0452025222205533	0.144697971406291	MRPL51	mitochondrial ribosomal protein L51
ENSG00000137309	13.2098857940641	0.941246382640056	0.978185550930698	0.470203522524447	2.0017850516871	0.0453078543322895	0.144697971406291	HMGA1	high mobility group AT-hook 1
ENSG00000099901	8.84057784597069	1.37691868974178	1.5923139353246	0.688753501004561	1.99914583045097	0.045592577593272	0.145096378516132	RANBP1	RAN binding protein 1
ENSG00000105472	18.1270177915901	0.905574889990982	0.97591865230848	0.454434577004193	1.99275085087248	0.0462887360924262	0.145777373735523	CLEC11A	C-type lectin domain family 11, member A
ENSG00000119048	19.8650345945118	-1.80549657681098	-2.32433188134031	0.905559001008237	-1.99379231480308	0.0461747557945076	0.145777373735523	UBE2B	ubiquitin-conjugating enzyme E2B
ENSG00000143621	12.2812997118071	1.09738791387059	1.15334198171288	0.54994001730864	1.99546837715341	0.0459918197936359	0.145777373735523	ILF2	interleukin enhancer binding factor 2
ENSG00000087365	9.21540699737392	1.05515790514171	1.10799837702848	0.537292034516133	1.96384431064933	0.0495481496818419	0.155502324434016	SF3B2	splicing factor 3b, subunit 2, 145kDa
ENSG00000108622	8.15922076950795	1.13536303152058	1.20764234890354	0.580607635577376	1.95547382078697	0.0505271703951527	0.158028081201391	ICAM2	intercellular adhesion molecule 2
ENSG00000128185	7.62612224141657	1.36568372124252	1.52031973848999	0.699395439316552	1.95266317803997	0.0508595195862503	0.158520908126217	DGCR6L	DiGeorge syndrome critical region gene 6-like
ENSG00000233558	18.95721885748	-1.14496987740777	-1.22883290662148	0.587742489550402	-1.94808083091564	0.0514052920965054	0.159673287436748	NA	NA
ENSG00000103490	11.9165660058004	0.98094598759047	1.02711521940186	0.505502416773711	1.94053669189398	0.0523144994802412	0.161046073397959	PYCARD	PYD and CARD domain containing
ENSG00000111237	7.65548419943689	1.1846133238901	1.35276434092345	0.610960226621808	1.9389368935523	0.0525090228664233	0.161046073397959	VPS29	vacuolar protein sorting 29 homolog (S. cerevisiae)
ENSG00000182944	15.7332504980576	0.906365897765211	0.950983165396262	0.467550998377148	1.93853911319016	0.0525574837109105	0.161046073397959	EWSR1	EWS RNA-binding protein 1
ENSG00000233668	8.76080783353152	-1.5547735964068	-1.73804512660765	0.801124489792528	-1.94073906891731	0.0522899349542215	0.161046073397959	NA	NA
ENSG00000198763	49.6136018403075	-1.20531991249526	-1.31502509905704	0.622494500545612	-1.93627399348719	0.0528341522126983	0.161348740932382	ND2	MTND2
ENSG00000163956	22.7091471410141	-0.817972454268065	-0.858130152381981	0.425140456384538	-1.92400521282833	0.0543539300654424	0.165432934796497	LRPAP1	low density lipoprotein receptor-related protein associated protein 1
ENSG00000159140	16.1648350547585	0.995911780711082	1.03477651583151	0.520319621347606	1.91403848682798	0.0556152383023171	0.168143403800672	SON	SON DNA binding protein
ENSG00000196684	13.2769447880225	1.03952889547099	1.10504584521071	0.542726233167451	1.91538354319839	0.0554436083163698	0.168143403800672	HSH2D	hematopoietic SH2 domain containing
ENSG00000178982	18.836648034491	0.900158181869913	0.948875315087901	0.471425641151017	1.90943831496335	0.0562055720641962	0.168802827358364	EIF3K	eukaryotic translation initiation factor 3, subunit K
ENSG00000198242	92.9359990919681	-0.785080653109597	-0.802534654989241	0.41109951479866	-1.90970951034593	0.0561706257878198	0.168802827358364	RPL23A	ribosomal protein L23a
ENSG00000220848	9.65208797978956	-1.17899724253805	-1.28713027344435	0.62078980457609	-1.89918911980704	0.0575396147654184	0.17223904485886	NA	NA
ENSG00000170627	10.5448942096202	1.01969628654856	1.11052505020332	0.537609425381874	1.8967232314133	0.0578644759312713	0.172641709439681	GTSF1	gametocyte specific factor 1
ENSG00000225471	16.2558424572489	-1.73980087707623	-2.07114850112215	0.918457847724472	-1.89426317319481	0.0581900865856533	0.173043962403894	NA	NA
ENSG00000005381	27.3631833415875	0.666864160789656	0.676227424873899	0.352487369398969	1.89188101101817	0.0585068363632747	0.173417322161733	MPO	myeloperoxidase
ENSG00000163468	8.59837716963422	1.14608372991092	1.2265621330361	0.607876603814964	1.88538878239141	0.0593773674009832	0.175105121176975	CCT3	chaperonin containing TCP1, subunit 3 (gamma)
ENSG00000167004	8.6380693708262	-1.4037140912105	-1.59026243824012	0.744771118313532	-1.88475903092092	0.0594623785253674	0.175105121176975	PDIA3	protein disulfide isomerase family A, member 3
ENSG00000002586	13.7673867425224	-0.972935540555852	-1.01639183299581	0.517560673346798	-1.87984827800841	0.0601287586267602	0.17649444684295	CD99	CD99 molecule
ENSG00000227097	21.6915627486756	-0.807021131210945	-0.829702260579649	0.429646396605366	-1.87833794857169	0.0603349483022031	0.176528381000317	NA	NA
ENSG00000231500	502.634932461053	-0.708726421972171	-0.728184320487186	0.37796773180166	-1.87509769311227	0.0607792848706581	0.177256628224074	RPS18	ribosomal protein S18
ENSG00000251562	284.229288018922	1.27834423258791	1.41085240711388	0.683322518011502	1.87077726679921	0.0613759598583454	0.178423062793331	MALAT1	metastasis associated lung adenocarcinoma transcript 1 (non-protein coding)
ENSG00000090273	9.94030729569707	1.02028339328212	1.07414174210161	0.54724393797966	1.86440328064455	0.0622650925345594	0.180054133147239	NUDC	nudC nuclear distribution protein
ENSG00000204287	8.98531765155221	-1.18095557818937	-1.25249629180876	0.633589777959122	-1.86391198101931	0.0623340659407199	0.180054133147239	HLA-DRA	major histocompatibility complex, class II, DR alpha
ENSG00000132475	36.7021209850402	0.70610186584962	0.72009937123607	0.379384636042479	1.86117675511393	0.0627192198292584	0.180591531381389	H3F3B	H3 histone, family 3B (H3.3B)
ENSG00000117984	25.3991667000378	-0.801630724448682	-0.843845002042106	0.432086528545326	-1.85525507390261	0.0635598104081079	0.182432746962512	CTSD	cathepsin D
ENSG00000138385	11.1478019611969	1.29249558590789	1.3465119842475	0.69746362074827	1.85313691991741	0.0638627362206041	0.182723980290498	SSB	Sjogren syndrome antigen B (autoantigen La)
ENSG00000125835	15.0130825445764	1.07304676709913	1.14331069552235	0.580595759549626	1.84818223255971	0.0645759848315822	0.184183705164293	SNRPB	small nuclear ribonucleoprotein polypeptides B and B1
ENSG00000074071	10.6256976911328	0.937193522631629	0.990908368269911	0.508348981978528	1.84360263491432	0.065241071749302	0.185497341932968	MRPS34	mitochondrial ribosomal protein S34
ENSG00000237214	79.1708922291201	-0.52870047634543	-0.53271237256665	0.287678693839428	-1.83781589553702	0.0660895385396478	0.187322535798314	NA	NA
ENSG00000089220	15.2385920380873	1.00787655421326	1.05078056001588	0.548942566227775	1.83603279508673	0.0663528065043763	0.187482852023269	PEBP1	phosphatidylethanolamine binding protein 1
ENSG00000167526	329.330315712419	0.465890149595787	0.474324745169835	0.25424188322844	1.8324681349893	0.0668817049816067	0.188198348186277	RPL13	ribosomal protein L13
ENSG00000168090	18.4110998753401	1.22425710287673	1.41072441552153	0.668432989677716	1.8315330358949	0.067021021459942	0.188198348186277	COPS6	COP9 signalosome subunit 6
ENSG00000198931	25.3156575468982	0.650383560000445	0.659691370651609	0.355526213817054	1.82935472751137	0.0673464850489782	0.188528586232788	APRT	adenine phosphoribosyltransferase
ENSG00000099795	14.1837046438997	0.946554012958207	0.997820832602869	0.517992137849979	1.82735208469969	0.0676468487097638	0.18878674393771	NDUFB7	NADH dehydrogenase (ubiquinone) 1 beta subcomplex, 7, 18kDa
ENSG00000247627	89.3973437648729	-1.1417318361978	-1.26937928316044	0.625799789122447	-1.82443627505666	0.0680861421009499	0.189429849342213	NA	NA
ENSG00000242071	21.8315010368069	-1.43443762245554	-1.54309720158211	0.786994090868289	-1.82267902529348	0.0683520188697042	0.189588015641657	NA	NA
ENSG00000070756	42.2744661880581	-0.720730557791202	-0.750505839060394	0.396046228348348	-1.81981421915543	0.0687873015985963	0.190213666310753	PABPC1	poly(A) binding protein, cytoplasmic 1
ENSG00000108848	12.3082439060874	0.91764856857275	0.988059424934761	0.504936989412566	1.81735263570277	0.069163135197908	0.19060774073323	LUC7L3	LUC7-like 3 (S. cerevisiae)
ENSG00000242372	9.44246972232709	1.04786623685625	1.13288414507576	0.576976891528413	1.81613207087106	0.0693501151510098	0.19060774073323	EIF6	eukaryotic translation initiation factor 6
ENSG00000169385	69.3041021361167	-0.716116899331699	-0.744910356353776	0.395183291142051	-1.81211330383472	0.0699686911458592	0.191726896886085	RNASE2	ribonuclease, RNase A family, 2 (liver, eosinophil-derived neurotoxin)
ENSG00000126756	11.8492901704437	1.02200696229076	1.09660356883871	0.564791978669405	1.80952811103747	0.0703689969766717	0.192243012824823	UXT	ubiquitously-expressed, prefoldin-like chaperone
ENSG00000088986	15.2309981464631	0.828749089350562	0.858035948838191	0.460703332494328	1.79887799999963	0.0720379813647699	0.195624099095348	DYNLL1	dynein, light chain, LC8-type 1
ENSG00000155463	8.60193215192646	-1.2243095977661	-1.32801201407179	0.680103436692529	-1.80018146022044	0.071831990278622	0.195624099095348	OXA1L	oxidase (cytochrome c) assembly 1-like
ENSG00000187534	11.5847855358357	-0.995639897735829	-1.065416521171	0.556745803965017	-1.78832043393072	0.0737243249631802	0.199605858930163	NA	NA
ENSG00000104823	19.8014207403004	0.823885153506167	0.862987453548085	0.462389116986545	1.78180048629938	0.0747817729448523	0.201267264275908	ECH1	enoyl CoA hydratase 1, peroxisomal
ENSG00000213741	92.7721277861969	-0.908390115360457	-0.936974953145447	0.509685386651801	-1.7822565432527	0.0747074058513901	0.201267264275908	RPS29	ribosomal protein S29
ENSG00000109475	220.954022711164	-0.418105669913341	-0.422292568958945	0.234833984540598	-1.78043084663097	0.0750054772865671	0.201272094375492	RPL34	ribosomal protein L34
ENSG00000179950	9.50182064187312	1.02930386195171	1.10243827494541	0.581216394386902	1.77094774320238	0.0765693919967599	0.203805817267096	PUF60	poly-U binding splicing factor 60KDa
ENSG00000185198	34.5602548536072	-0.625946520859999	-0.648749944614669	0.353518130488904	-1.77062070336912	0.0766237967895035	0.203805817267096	PRSS57	protease, serine, 57
ENSG00000239223	7.4760205462832	-1.20456699985953	-1.30087025798401	0.680145383449549	-1.77104341096933	0.0765534831173083	0.203805817267096	NA	NA
ENSG00000106400	9.92903101434883	1.06719522026951	1.17957018420549	0.605458093631769	1.76262441859198	0.0779638558559461	0.206763793161822	ZNHIT1	zinc finger, HIT-type containing 1
ENSG00000239672	14.719223442004	0.857953431156573	0.900913678346466	0.487567874345103	1.75965947778854	0.078465560346654	0.207487647913747	NME1	NME/NM23 nucleoside diphosphate kinase 1
ENSG00000230629	149.597403251586	-0.77798196151077	-0.794012597655653	0.445574235292637	-1.74602097672865	0.0808073068773565	0.213058800400472	NA	NA
ENSG00000099341	11.169434284264	0.960015524207832	1.0148537204644	0.550728704909364	1.74317320969465	0.0813033636089584	0.213745364618334	PSMD8	proteasome (prosome, macropain) 26S subunit, non-ATPase, 8
ENSG00000265681	13.693704216567	-1.30233726717795	-1.47051263081271	0.750090968055361	-1.73623909984452	0.0825215663924258	0.216320984733902	RPL17	ribosomal protein L17
ENSG00000114942	45.0568487878741	-1.05638244691941	-1.12934343051737	0.608977789796894	-1.73468140319491	0.0827972520268714	0.216418177488105	EEF1B2	eukaryotic translation elongation factor 1 beta 2
ENSG00000263563	14.5817322303447	-1.00451371765578	-1.09469438580035	0.580490086650709	-1.73045800566826	0.0835484779445246	0.217754222688747	NA	NA
ENSG00000034510	72.2098105855886	0.616441489198931	0.644855498356611	0.357653179344001	1.7235733520658	0.0847848926244032	0.218465618211175	TMSB10	thymosin beta 10
ENSG00000042753	9.10426194303214	1.00392613911883	1.12202913893812	0.581513862222016	1.72640104447852	0.0842752880174294	0.218465618211175	AP2S1	adaptor-related protein complex 2, sigma 1 subunit
ENSG00000131795	8.94721530277013	0.960768442514139	1.04097096298736	0.556995198813084	1.7249133288069	0.0845430931458032	0.218465618211175	NA	NA
ENSG00000171552	9.56374412850446	-1.69139287424077	-2.58363816830634	0.980716510761875	-1.72465014678584	0.0845905403935247	0.218465618211175	BCL2L1	BCL2-like 1
ENSG00000142676	229.085167259003	0.649822650210526	0.68363418891922	0.377804896452393	1.71999531057536	0.0854332940013728	0.21889264875493	RPL11	ribosomal protein L11
ENSG00000260335	12.8267582784672	-1.02609666163753	-1.13523094577788	0.596347074345496	-1.72063669929746	0.0853167695881789	0.21889264875493	NA	NA
ENSG00000239473	10.8942420593075	-1.0025817047244	-1.06796007107567	0.584529140378438	-1.71519542049744	0.0863094042133124	0.220514449637956	NA	NA
ENSG00000116754	8.03361513372621	1.25019101739918	1.49266287940523	0.729569065602851	1.71360201020329	0.0866018441240886	0.220640091630754	SRSF11	serine/arginine-rich splicing factor 11
ENSG00000197956	31.1512429466263	-0.670847975392514	-0.692636805709295	0.392761129429489	-1.70803046718743	0.0876306893943505	0.222635953167159	S100A6	S100 calcium binding protein A6
ENSG00000111679	12.7545328739746	-1.13472322320084	-1.28692265524215	0.665062793217672	-1.70618960310632	0.0879727838658131	0.222880768062269	PTPN6	protein tyrosine phosphatase, non-receptor type 6
ENSG00000106028	7.88720040247732	1.30147613263446	1.47123354599206	0.764730951906813	1.70187453429118	0.0887788904965966	0.224296528357697	SSBP1	single-stranded DNA binding protein 1, mitochondrial
ENSG00000138413	11.2030136503917	-1.0027792153155	-1.09922250949409	0.593027257626118	-1.69094961895953	0.0908464253590497	0.228882521668495	IDH1	isocitrate dehydrogenase 1 (NADP+), soluble
ENSG00000110321	28.3005215371643	-1.23831885869704	-1.40336670265862	0.739283527896949	-1.67502563220866	0.0939292026452244	0.235341952484029	EIF4G2	eukaryotic translation initiation factor 4 gamma, 2
ENSG00000269028	179.510527967497	-1.29640424689676	-1.50805366346295	0.773849547247513	-1.67526653146973	0.0938819489764849	0.235341952484029	MTRNR2L2	MT-RNR2-like 2
ENSG00000099783	20.8956514774948	0.874053738287332	0.946187527849419	0.522548978778239	1.67267332591662	0.0943916230989576	0.235583321824067	HNRNPM	heterogeneous nuclear ribonucleoprotein M
ENSG00000108465	8.1220089298404	1.09910285736655	1.18934128826936	0.658434458023438	1.66926691635484	0.0950644937018838	0.235583321824067	CDK5RAP3	CDK5 regulatory subunit associated protein 3
ENSG00000128692	8.68716011656892	-1.20101469000537	-1.32871441089365	0.718553053635336	-1.67143495379937	0.0946357966448768	0.235583321824067	NA	NA
ENSG00000228232	7.70797672051537	-1.1822982841438	-1.28503639376108	0.70800476568775	-1.66990159027436	0.0949388356627471	0.235583321824067	NA	NA
ENSG00000205581	11.3715922091998	0.901514867762969	0.980583466162249	0.540576660041814	1.6676910684476	0.0953770693513232	0.235713901639374	HMGN1	high mobility group nucleosome binding domain 1
ENSG00000087460	9.73881161365099	1.03654257942024	1.13934078517506	0.623054052789409	1.66364792072155	0.096182809449028	0.235837553213598	GNAS	GNAS complex locus
ENSG00000107738	9.6536766701804	-1.07577446676203	-1.19594794412115	0.646683231385421	-1.66352615090598	0.0962071606273773	0.235837553213598	C10orf54	chromosome 10 open reading frame 54
ENSG00000115524	10.971080265018	0.9875735906324	1.08420707263667	0.592874920535673	1.66573682985293	0.0957658429505447	0.235837553213598	SF3B1	splicing factor 3b, subunit 1, 155kDa
ENSG00000089009	96.038600354733	-0.592568983877182	-0.608748770559159	0.359207043635149	-1.64965858653669	0.0990127849823057	0.242060905603642	RPL6	ribosomal protein L6
ENSG00000100941	9.24331666406341	1.05203664752841	1.19476923878792	0.642107512324395	1.63841199072737	0.101335779502182	0.246411667583054	PNN	pinin, desmosome associated protein
ENSG00000136149	13.0903632289511	-1.20752545339321	-1.36532719219149	0.736460507474742	-1.63963368183001	0.101081355506181	0.246411667583054	NA	NA
ENSG00000166710	208.518101126469	-0.338688215101683	-0.341645464386215	0.207694590137222	-1.63070311498203	0.102952979001641	0.249674737846225	B2M	beta-2-microglobulin
ENSG00000221983	66.3449529413599	0.821559850824105	0.8685711411557	0.504251694890073	1.62926542270364	0.103256842613128	0.24974388333362	UBA52	ubiquitin A-52 residue ribosomal protein fusion product 1
ENSG00000125991	25.5795837454004	-1.03987985822204	-1.12485056879084	0.640896654680866	-1.62253906402406	0.10468797589105	0.252419670778542	ERGIC3	ERGIC and golgi 3
ENSG00000179958	8.26887132503552	0.974117656711688	0.999673480292863	0.600767028482948	1.6214565888736	0.10491975290354	0.252419670778542	DCTPP1	dCTP pyrophosphatase 1
ENSG00000101558	29.2950932914586	-1.10889879895544	-1.21213721056003	0.684455287946317	-1.62011868194145	0.105206785036201	0.252440619121255	VAPA	VAMP (vesicle-associated membrane protein)-associated protein A, 33kDa
ENSG00000240463	26.5526750961535	-0.828354419526342	-0.874118353371222	0.513478252334872	-1.61322201234361	0.106696282764037	0.255339125242695	NA	NA
ENSG00000162989	9.40355235176155	-1.30859892100442	-1.56644865744269	0.813465245174291	-1.60867219437757	0.107688038895649	0.257034345469351	KCNJ3	potassium channel, inwardly rectifying subfamily J, member 3
ENSG00000108107	44.9266721210115	-0.858090003276647	-0.912227024102313	0.534557901181454	-1.60523303720727	0.108442529468952	0.25778797367954	RPL28	ribosomal protein L28
ENSG00000124562	9.19745825310215	0.944892449924159	1.03869582860901	0.589189111666561	1.60371675445846	0.108776501086202	0.25778797367954	SNRPC	small nuclear ribonucleoprotein polypeptide C
ENSG00000184779	51.5345270013663	-0.984906381776763	-1.02961943458215	0.614278671948561	-1.60335435162111	0.10885644313039	0.25778797367954	NA	NA
ENSG00000150459	8.45734383483283	1.16501926259647	1.32876928768514	0.727635357343929	1.60110314986495	0.109354074688416	0.258292046204149	SAP18	Sin3A-associated protein, 18kDa
ENSG00000030582	18.2640041003552	-0.863265861737816	-0.92657235691771	0.539667578963643	-1.59962520519687	0.109681753436829	0.258393117836892	GRN	granulin
ENSG00000167283	25.3672637655515	0.602725145052811	0.623986325511554	0.378006597119423	1.59448313771729	0.110827864553825	0.260416769819481	ATP5L	ATP synthase, H+ transporting, mitochondrial Fo complex, subunit G
ENSG00000160255	13.2205140228565	-1.0077453577373	-1.10358995338844	0.634170899745944	-1.58907537091502	0.112043377463907	0.262592618500681	ITGB2	integrin, beta 2 (complement component 3 receptor 3 and 4 subunit)
ENSG00000240914	12.8777929672591	-0.808811562087549	-0.843754392139822	0.511376218609504	-1.58163702701469	0.113732456155555	0.265864272507959	NA	NA
ENSG00000147168	9.89014505509519	-1.03435488130875	-1.12829771997863	0.654723663885327	-1.57983426957654	0.114144825303024	0.266142304755379	IL2RG	interleukin 2 receptor, gamma
ENSG00000086730	11.8709440705096	0.948494996375257	0.99169687291391	0.604091030258681	1.57011931789336	0.116387355159061	0.268818442079098	LAT2	linker for activation of T cells family, member 2
ENSG00000140350	8.3147299638276	1.05240847763405	1.13962437762256	0.67043948778643	1.56972925492315	0.116478112168782	0.268818442079098	ANP32A	acidic (leucine-rich) nuclear phosphoprotein 32 family, member A
ENSG00000173141	23.1491069987808	0.648179043224726	0.693022776739698	0.412298793007347	1.57210997028841	0.115925049635896	0.268818442079098	MRPL57	mitochondrial ribosomal protein L57
ENSG00000253626	13.5160006905494	-1.21132859325955	-1.4313063490067	0.770357290038773	-1.57242439180212	0.115852161119937	0.268818442079098	EIF5AL1	eukaryotic translation initiation factor 5A-like 1
ENSG00000143222	9.52415485908325	0.894292274596284	0.979882535471309	0.572915026122099	1.56095098543583	0.118535316106493	0.272871907889821	UFC1	ubiquitin-fold modifier conjugating enzyme 1
ENSG00000008394	14.6177242749019	0.75060753093138	0.789919541298823	0.482682186062797	1.5550760989421	0.119927946517553	0.273900252496363	MGST1	microsomal glutathione S-transferase 1
ENSG00000117592	15.7631453134722	0.659829067566858	0.692945522727265	0.424824709213437	1.55317958973839	0.120380235987595	0.273900252496363	PRDX6	peroxiredoxin 6
ENSG00000126698	11.0397271184298	0.876971848059431	0.955442291856249	0.563184566437303	1.55716598131789	0.119431082876623	0.273900252496363	DNAJC8	DnaJ (Hsp40) homolog, subfamily C, member 8
ENSG00000165672	7.80641124679191	0.936634695956222	1.01530495302951	0.603273859557107	1.55258624440292	0.120522014004576	0.273900252496363	PRDX3	peroxiredoxin 3
ENSG00000198034	295.371236024962	0.397030785739925	0.404180335032318	0.255434738837537	1.55433355520389	0.120104873462308	0.273900252496363	RPS4X	ribosomal protein S4, X-linked
ENSG00000255823	29.4687509053469	-1.12613280051626	-1.26031840889812	0.725858372005164	-1.55144976478724	0.120793937153854	0.273900252496363	MTRNR2L2	MT-RNR2-like 2
ENSG00000090382	13.2982694787817	0.763638897105957	0.824639205858784	0.493670267971507	1.54686021551136	0.121896956308973	0.275026217343877	LYZ	lysozyme
ENSG00000117410	11.7260575874042	0.77932326647673	0.800471787262471	0.503609297112242	1.54747593212728	0.121748523711871	0.275026217343877	ATP6V0B	ATPase, H+ transporting, lysosomal 21kDa, V0 subunit b
ENSG00000152234	18.7198201781395	0.655468040189524	0.684674912819309	0.424971456342457	1.54238133033886	0.122980955665794	0.276783441163463	ATP5A1	ATP synthase, H+ transporting, mitochondrial F1 complex, alpha subunit 1, cardiac muscle
ENSG00000132963	8.92261538358107	1.03904760156316	1.11954433221017	0.67801014639693	1.532495652292	0.125400169657956	0.281529588811303	POMP	proteasome maturation protein
ENSG00000105518	14.6204818689967	0.86307558340343	0.888786017949017	0.564122530482722	1.52994347285667	0.126030721446907	0.282246578647765	TMEM205	transmembrane protein 205
ENSG00000074201	11.2710353066057	0.743795725283965	0.802134436894594	0.486774574578582	1.52800857753899	0.126510408307781	0.282623005751619	CLNS1A	chloride channel, nucleotide-sensitive, 1A
ENSG00000041357	10.9089384449783	0.7952043385773	0.84599686592873	0.521397140445212	1.52514134983228	0.127223845517091	0.282823597754907	PSMA4	proteasome (prosome, macropain) subunit, alpha type, 4
ENSG00000165916	8.60859169430237	1.12892147598901	1.2087115094828	0.739765948916053	1.5260522299562	0.126996857503658	0.282823597754907	PSMC3	proteasome (prosome, macropain) 26S subunit, ATPase, 3
ENSG00000115307	8.90101020679479	0.837707883552474	0.898865234831141	0.551960890120225	1.51769427607454	0.129091487709447	0.286273788147845	AUP1	ancient ubiquitous protein 1
ENSG00000233426	19.3926116961557	-0.773640582844899	-0.813215757563851	0.512326776953659	-1.5100529928282	0.131029902756071	0.289863711706723	NA	NA
ENSG00000126264	16.0786992699963	-0.72116898167843	-0.759943727853732	0.478709001526588	-1.50648719656126	0.131942151454174	0.291171609170159	HCST	hematopoietic cell signal transducer
ENSG00000136167	23.2525516963665	-0.618947245529277	-0.653348345243973	0.411544387871987	-1.50396230338538	0.132591073271988	0.2918934549944	LCP1	lymphocyte cytosolic protein 1 (L-plastin)
ENSG00000105193	70.8188555765781	0.75845705834078	0.819407651459857	0.5062154652146	1.49828899047809	0.13405818324136	0.294408649394464	RPS16	ribosomal protein S16
ENSG00000136156	10.4861420167814	-0.988576320950858	-1.07518859206315	0.660889138177832	-1.49582776269634	0.134698544620478	0.295100434712014	ITM2B	integral membrane protein 2B
ENSG00000167863	12.8339125491671	0.938682212347721	1.02371860268005	0.628261674717192	1.4940943401812	0.135150963101703	0.29537812899577	ATP5H	ATP synthase, H+ transporting, mitochondrial Fo complex, subunit d
ENSG00000102317	11.1350174248545	0.90219907683668	0.991293752661335	0.607042093833558	1.48622160802583	0.137220513880255	0.299180303099499	RBM3	RNA binding motif (RNP1, RRM) protein 3
ENSG00000111669	76.5495697524008	0.445113192339305	0.455512946603941	0.300489509889972	1.48129361488289	0.138528349239756	0.299300889918317	TPI1	triosephosphate isomerase 1
ENSG00000116288	15.257163371765	0.782851190512928	0.805001979022627	0.528581892464125	1.48104050039145	0.138595781439573	0.299300889918317	PARK7	parkinson protein 7
ENSG00000155368	21.0514867436911	0.649206732498	0.65751378189862	0.438069289498576	1.48197271084923	0.138347556243795	0.299300889918317	DBI	diazepam binding inhibitor (GABA receptor modulator, acyl-CoA binding protein)
ENSG00000198618	18.6590475750276	-0.948820929409011	-1.02559350722435	0.63968016371598	-1.48327395975075	0.138001637974771	0.299300889918317	NA	NA
ENSG00000171858	57.0421901695459	-0.74857418053667	-0.763018567759831	0.507077531236815	-1.47625192287818	0.139876275346786	0.301348650212673	RPS21	ribosomal protein S21
ENSG00000154723	17.5791150850591	0.653421004397298	0.665371145513994	0.444134335202547	1.47122380011288	0.141230602745547	0.3035453950005	ATP5J	ATP synthase, H+ transporting, mitochondrial Fo complex, subunit F6
ENSG00000241255	10.1765997119968	-1.00382218861467	-1.07675842382957	0.682949562253705	-1.46983356326066	0.14160683657917	0.303634517204036	NA	NA
ENSG00000022277	9.37881668812681	0.928916094054618	0.949219002181525	0.633486545515599	1.46635489045559	0.142551628791872	0.304939451212803	RTFDC1	replication termination factor 2 domain containing 1
ENSG00000167468	12.4100356043842	-0.795395711822097	-0.878740935385362	0.543107477521819	-1.46452727082945	0.143049937447288	0.305285395916919	GPX4	glutathione peroxidase 4
ENSG00000198886	290.498766076193	0.831963807514689	0.872713259411977	0.569641269771989	1.46050479777861	0.144151389921796	0.306913874786547	ND4	NADH dehydrogenase, subunit 4 (complex I)
ENSG00000004779	8.3422223294066	1.00457477962095	1.09538852577512	0.688769262922406	1.45850698296059	0.144700851793691	0.306976237955549	NDUFAB1	NADH dehydrogenase (ubiquinone) 1, alpha/beta subcomplex, 1, 8kDa
ENSG00000178952	14.5531327770907	0.737225200036014	0.80238676582183	0.505662869109438	1.45793817397429	0.144857585275606	0.306976237955549	TUFM	Tu translation elongation factor, mitochondrial
ENSG00000064601	9.0287542855795	-0.874524894580985	-0.928811070877954	0.600959641793203	-1.45521401731985	0.145610021474535	0.307135556924193	CTSA	cathepsin A
ENSG00000198830	8.23479036286651	1.01324472838943	1.18112593437831	0.695752087556477	1.45633013038884	0.14530138010266	0.307135556924193	HMGN2	high mobility group nucleosomal binding domain 2
ENSG00000160948	8.42380639569669	0.886815719120526	0.938939664989897	0.611573436048468	1.45005598158492	0.147042908764697	0.308722032985139	VPS28	vacuolar protein sorting 28 homolog (S. cerevisiae)
ENSG00000173113	14.976807569341	0.778640550142851	0.836390360767863	0.536554511404395	1.45118628879815	0.146727993811638	0.308722032985139	TRMT112	tRNA methyltransferase 11-2 homolog (S. cerevisiae)
ENSG00000127922	34.672283943439	0.676866376337143	0.707456127045651	0.467242014551791	1.44864193556403	0.14743760361273	0.308835811724588	SHFM1	split hand/foot malformation (ectrodactyly) type 1
ENSG00000162244	33.2464246565191	-0.649918353099623	-0.675761119244906	0.449893712712905	-1.44460421369427	0.148569088544445	0.310488855552561	RPL29	ribosomal protein L29
ENSG00000104408	20.0535565224381	-0.63578925768296	-0.653044183525582	0.441654157916812	-1.4395636184698	0.149990898895835	0.31273964436442	EIF3E	eukaryotic translation initiation factor 3, subunit E
ENSG00000089248	8.64105424739243	0.884414948205907	0.883463607671398	0.615448847817076	1.43702429753963	0.15071108967906	0.313211931011267	ERP29	endoplasmic reticulum protein 29
ENSG00000099800	19.4175235031175	0.592965444847805	0.611297769674138	0.414575683117542	1.43029480260106	0.15263242587731	0.313211931011267	TIMM13	translocase of inner mitochondrial membrane 13 homolog (yeast)
ENSG00000103035	9.94372851167678	0.988401749139155	1.09172679390373	0.6909914465305	1.43041097556557	0.15259910000278	0.313211931011267	PSMD7	proteasome (prosome, macropain) 26S subunit, non-ATPase, 7
ENSG00000117450	9.42580903369428	0.906674307013569	0.99894122000515	0.633370422623173	1.43150717909826	0.15228491094028	0.313211931011267	PRDX1	peroxiredoxin 1
ENSG00000128322	14.0795193214308	0.711326553642007	0.733735986625925	0.497331386343359	1.43028687345082	0.152634700669217	0.313211931011267	IGLL1	immunoglobulin lambda-like polypeptide 1
ENSG00000130770	15.3622806899829	0.677621890123908	0.714323966894295	0.472248520013526	1.43488409472305	0.15132012879837	0.313211931011267	ATPIF1	ATPase inhibitory factor 1
ENSG00000213261	50.2488094326781	-0.805605798703742	-0.842425383609607	0.561865891794557	-1.43380441929069	0.151628083507617	0.313211931011267	NA	NA
ENSG00000122034	11.8501255826947	0.724906549713997	0.741392125278989	0.507688243991308	1.42785766322847	0.153332831555732	0.313934262349997	GTF3A	general transcription factor IIIA
ENSG00000079246	9.16161462278328	0.879876947044996	0.895942587111954	0.620823312599839	1.41727433423901	0.156402736016031	0.318780408014697	XRCC5	X-ray repair complementing defective repair in Chinese hamster cells 5 (double-strand-break rejoining)
ENSG00000226777	7.70916820170943	0.982920114480075	1.19133329715108	0.693133558392026	1.41808184379402	0.156166871399747	0.318780408014697	NA	NA
ENSG00000004455	15.8801850641334	0.612875640058804	0.639790115871688	0.435315689255437	1.40788778163972	0.159164301627364	0.321992654720626	AK2	adenylate kinase 2
ENSG00000099817	11.452132828951	0.889108236197336	0.96859350351036	0.631812643553383	1.40723400405047	0.159358011598699	0.321992654720626	POLR2E	polymerase (RNA) II (DNA directed) polypeptide E, 25kDa
ENSG00000132341	18.5296180652279	0.694156623024235	0.717605309465267	0.493325543468072	1.40709645428924	0.159398789382096	0.321992654720626	RAN	RAN, member RAS oncogene family
ENSG00000135821	29.727163907466	-0.883756992664491	-1.00547593959556	0.627715562113533	-1.40789403036124	0.159162451032509	0.321992654720626	GLUL	glutamate-ammonia ligase
ENSG00000137876	9.08065336496573	-0.880062243203291	-1.00776611934531	0.630527465803007	-1.39575560294188	0.162788104011273	0.32806667894028	RSL24D1	ribosomal L24 domain containing 1
ENSG00000147454	22.6791457780878	-0.96510391757033	-1.05443956815841	0.692611878036022	-1.39342674905748	0.16349078156671	0.32806667894028	SLC25A37	solute carrier family 25 (mitochondrial iron transporter), member 37
ENSG00000184983	8.0647682886796	1.04291132659309	1.12705065863606	0.747876599317008	1.39449653531815	0.163167715024996	0.32806667894028	NDUFA6	NADH dehydrogenase (ubiquinone) 1 alpha subcomplex, 6, 14kDa
ENSG00000198712	735.451373481183	0.855057701399602	0.914987133999791	0.615312749456919	1.38963104885164	0.164640942382524	0.329645330553972	COX2	cytochrome c oxidase subunit II
ENSG00000148834	9.75226737810721	0.705962759145074	0.74810842103111	0.508879490660334	1.38728868445651	0.165353752152326	0.330343288991541	GSTO1	glutathione S-transferase omega 1
ENSG00000141367	11.2279539514671	-1.22739915906572	-1.57673310874187	0.886869494747124	-1.38396817833462	0.166368198722478	0.330912184739666	CLTC	clathrin, heavy chain (Hc)
ENSG00000266891	9.12527439145719	-0.910099657946556	-0.980787550013478	0.657142392770676	-1.38493524076167	0.166072270046471	0.330912184739666	NA	NA
ENSG00000181163	37.6533011758608	-0.419578604949951	-0.428239046030285	0.303740175417288	-1.3813734201395	0.167164174092988	0.331767846613437	NPM1	nucleophosmin (nucleolar phosphoprotein B23, numatrin)
ENSG00000127838	12.4248203842307	0.7319314237503	0.795540285276694	0.531500182242311	1.37710474653537	0.168479865425384	0.333648991137168	PNKD	paroxysmal nonkinesigenic dyskinesia
ENSG00000153250	10.3283061659245	-1.40617863455862	-1.82612291759185	1.02407310812479	-1.37312328915023	0.169714022102417	0.334117197788437	RBMS1	RNA binding motif, single stranded interacting protein 1
ENSG00000235297	12.0523325028291	-0.794972135844565	-0.837830331565605	0.579031371854786	-1.37293448073127	0.169772716092261	0.334117197788437	NA	NA
ENSG00000248527	199.572380895488	-0.859266248446806	-0.893066532030657	0.625932485428743	-1.37277784497515	0.169821420265126	0.334117197788437	NA	NA
ENSG00000219928	22.0443630328828	-0.900876859126816	-0.969351766303073	0.6573388653331	-1.37049078738149	0.17053374925388	0.334792447128289	NA	NA
ENSG00000226415	7.83840947827747	-0.961841054872591	-1.07406193839964	0.702687068239539	-1.36880426344307	0.171060467847397	0.335101175675138	NA	NA
ENSG00000075624	60.441401833079	-0.546291978646912	-0.56071967506937	0.400168916429893	-1.3651534544978	0.172204824153891	0.336615895490473	ACTB	actin, beta
ENSG00000007255	8.27860016230647	0.852594965989618	0.884150760843103	0.627578969749971	1.35854610668247	0.17429046282337	0.337780875599992	TRAPPC6A	trafficking protein particle complex 6A
ENSG00000108298	167.444033023679	0.559684021715949	0.588334991162224	0.411245760177979	1.36094782223099	0.173530179224126	0.337780875599992	RPL19	ribosomal protein L19
ENSG00000140319	18.7389124907372	0.664345059800597	0.677287044234539	0.488794827049733	1.35914912154543	0.174099339845169	0.337780875599992	SRP14	signal recognition particle 14kDa (homologous Alu RNA binding protein)
ENSG00000184752	9.33946692978371	0.80148656671139	0.868382181535543	0.589186500108441	1.36032744566258	0.173726326922313	0.337780875599992	NDUFA12	NADH dehydrogenase (ubiquinone) 1 alpha subcomplex, 12
ENSG00000096384	43.0503725204262	0.398598858502492	0.400951804145379	0.293815635318339	1.35662915988328	0.1748990716107	0.338237650215148	HSP90AB1	heat shock protein 90kDa alpha (cytosolic), class B member 1
ENSG00000187109	14.123681855901	0.994861413177368	1.21722454712787	0.73605203110902	1.35161832469696	0.176497445142915	0.340602516477923	NAP1L1	nucleosome assembly protein 1-like 1
ENSG00000105640	161.577765047378	-0.325735805895696	-0.327632908485429	0.242648296657913	-1.34241950338073	0.179460014445851	0.345287531945042	RPL18A	ribosomal protein L18a
ENSG00000228474	36.607915891828	-0.667492680833173	-0.707850764623029	0.497490029119245	-1.34172072154873	0.179686565686946	0.345287531945042	OST4	oligosaccharyltransferase 4 homolog (S. cerevisiae)
ENSG00000130303	13.4390149087219	-0.710789999336209	-0.773635935208501	0.530334799397729	-1.34026656395811	0.180158697767985	0.345313791023146	BST2	bone marrow stromal cell antigen 2
ENSG00000168653	12.3342865695732	0.837339793643425	0.931309080416358	0.62519075289966	1.33933489860464	0.180461672486186	0.345313791023146	NDUFS5	NADH dehydrogenase (ubiquinone) Fe-S protein 5, 15kDa (NADH-coenzyme Q reductase)
ENSG00000119535	8.2467007613163	0.877984104264834	0.970987655533544	0.658664078158461	1.33297705671086	0.182539333122302	0.348554052930375	CSF3R	colony stimulating factor 3 receptor (granulocyte)
ENSG00000170860	7.72417062598213	0.907044988912159	1.10309213487474	0.683486382290437	1.32708567780466	0.184480342470732	0.351520316430576	LSM3	LSM3 homolog, U6 small nuclear RNA associated (S. cerevisiae)
ENSG00000113732	13.0964721771751	0.699638316424335	0.722888912667198	0.530820457669118	1.31803193776011	0.187492956779615	0.356511764778009	ATP6V0E1	ATPase, H+ transporting, lysosomal 9kDa, V0 subunit e1
ENSG00000113810	10.0895990916232	0.781554380654482	0.819158725773683	0.59602751334818	1.31127232074255	0.189765776339769	0.35885099320856	SMC4	structural maintenance of chromosomes 4
ENSG00000143546	19.0885167554588	-0.651684415573636	-0.661343098019022	0.497592422425486	-1.30967512004511	0.190305763763305	0.35885099320856	S100A8	S100 calcium binding protein A8
ENSG00000169813	7.95871837883117	0.806198608572905	0.882772073497261	0.615472653893289	1.30988534335871	0.190234626102473	0.35885099320856	HNRNPF	heterogeneous nuclear ribonucleoprotein F
ENSG00000224600	18.2880344544012	-0.612801257735661	-0.639709096268055	0.467417891551741	-1.31103509046535	0.189845908552714	0.35885099320856	NA	NA
ENSG00000131495	8.34780785707043	0.701709535489086	0.725268534756528	0.536997521210719	1.30672769942589	0.191305207780067	0.359376217942082	NDUFA2	NADH dehydrogenase (ubiquinone) 1 alpha subcomplex, 2, 8kDa
ENSG00000172531	23.4529142894138	0.647084155724386	0.693374141795871	0.495274138797259	1.30651714885778	0.191376751120205	0.359376217942082	PPP1CA	protein phosphatase 1, catalytic subunit, alpha isozyme
ENSG00000076662	11.3985428605325	0.682952684240065	0.734385234089484	0.523429785479723	1.30476465647468	0.19197299747389	0.359751051051277	ICAM3	intercellular adhesion molecule 3
ENSG00000172053	22.6908307789493	-0.644691140222777	-0.671029424494524	0.496559666790269	-1.29831555669839	0.19417892281567	0.363134604110954	QARS	glutaminyl-tRNA synthetase
ENSG00000118680	18.0084349350396	0.55849185753837	0.575803415982665	0.430716856130491	1.29665660767446	0.19474936579843	0.36345200571847	MYL12B	myosin, light chain 12B, regulatory
ENSG00000126432	19.225018514238	0.549559913943268	0.575081409087785	0.426081419413269	1.28980023278188	0.197120027112729	0.366458211836627	PRDX5	peroxiredoxin 5
ENSG00000129559	17.0247460130172	0.637946420531028	0.66584243416179	0.494661956817708	1.28966137730726	0.197168255100633	0.366458211836627	NEDD8	neural precursor cell expressed, developmentally down-regulated 8
ENSG00000127022	8.97830758609877	0.855806619979055	0.922955832420662	0.66639613886703	1.28423106027302	0.199061120350926	0.367715755923198	CANX	calnexin
ENSG00000164405	15.1323536434062	0.688534527155497	0.750866043077884	0.536110756320863	1.28431395758717	0.199032125061831	0.367715755923198	UQCRQ	ubiquinol-cytochrome c reductase, complex III subunit VII, 9.5kDa
ENSG00000197746	18.7446423648508	-0.672276783882419	-0.69514807561119	0.52315118214962	-1.28505259439546	0.198773905706353	0.367715755923198	PSAP	prosaposin
ENSG00000126088	8.22287117322126	0.7668707703146	0.933011430370583	0.600550766464341	1.27694578566512	0.201621388098384	0.370934277901083	UROD	uroporphyrinogen decarboxylase
ENSG00000233762	83.0858504554763	-0.493176101993527	-0.49856743739465	0.386090478855839	-1.27735888088987	0.20147557469498	0.370934277901083	NA	NA
ENSG00000123349	59.585687151774	0.362036269951077	0.369519694624173	0.284479772989951	1.27262569899431	0.203150894781008	0.372238104174494	PFDN5	prefoldin subunit 5
ENSG00000135624	11.004747250368	0.726652799361199	0.763369081047413	0.570909721482494	1.27279808351184	0.203089701437476	0.372238104174494	CCT7	chaperonin containing TCP1, subunit 7 (eta)
ENSG00000107874	11.547001680711	0.770822660450196	0.818972444689445	0.606740300873486	1.27043260409848	0.203930575576191	0.372913371063721	CUEDC2	CUE domain containing 2
ENSG00000100823	13.8124999005069	0.78047580013067	0.842523871286195	0.61544890042012	1.26814070119859	0.204747708835746	0.373654269444711	APEX1	APEX nuclease (multifunctional DNA repair enzyme) 1
ENSG00000112514	14.6645394209489	0.626059000974417	0.636837632137823	0.495423273534793	1.26368508388302	0.206343080995856	0.375809587275584	CUTA	cutA divalent cation tolerance homolog (E. coli)
ENSG00000198668	19.2149306629267	0.549162511295298	0.571936767612903	0.436914400064756	1.25691099037685	0.208785868383004	0.379496558363496	CALM1	calmodulin 1 (phosphorylase kinase, delta)
ENSG00000164258	9.05035770846375	0.742287573408811	0.872872312487698	0.593482037001154	1.25073300812872	0.211031903463531	0.381286725978929	NDUFS4	NADH dehydrogenase (ubiquinone) Fe-S protein 4, 18kDa (NADH-coenzyme Q reductase)
ENSG00000166441	109.244934185287	0.661331921945685	0.7217535860519	0.528281475685105	1.25185521806918	0.210622625157454	0.381286725978929	RPL27A	ribosomal protein L27a
ENSG00000169627	7.88244910376457	0.734487078898267	0.807274696170393	0.587037933270968	1.25117481728262	0.210870703788131	0.381286725978929	BOLA2	bolA family member 2
ENSG00000092010	17.4352654827563	0.685110223633591	0.768076841845933	0.549548129037001	1.24667920321036	0.212515147324467	0.381685621036222	PSME1	proteasome (prosome, macropain) activator subunit 1 (PA28 alpha)
ENSG00000134248	9.32992844787058	0.721909236621048	0.786749472961975	0.57885159235191	1.24714045216302	0.212346002631877	0.381685621036222	LAMTOR5	late endosomal/lysosomal adaptor, MAPK and MTOR activator 5
ENSG00000240975	9.09410194016409	-0.823504829407119	-0.892151227645449	0.660212247560796	-1.24733346351816	0.212275252269687	0.381685621036222	NA	NA
ENSG00000071082	211.475700114649	-0.362161392117026	-0.365310103937865	0.293274404051896	-1.23488919289711	0.216871746069195	0.388740461827589	RPL31	ribosomal protein L31
ENSG00000130811	18.7398861828904	0.579606014507316	0.610830943216147	0.472536651204573	1.2265842512529	0.219978891396481	0.392922427579802	EIF3G	eukaryotic translation initiation factor 3, subunit G
ENSG00000149100	12.2410041134227	0.630851517587231	0.645164351314632	0.514494802232615	1.22615722228814	0.220139515665257	0.392922427579802	EIF3M	eukaryotic translation initiation factor 3, subunit M
ENSG00000178741	9.94783931077456	0.737389841392076	0.768339311550927	0.601858566654281	1.22518791331859	0.220504427384916	0.392922427579802	COX5A	cytochrome c oxidase subunit Va
ENSG00000099622	11.5715753897858	0.69288251543723	0.688514012405876	0.566711598651979	1.22263690576542	0.221466867328815	0.393092854534708	CIRBP	cold inducible RNA binding protein
ENSG00000189403	13.5592637704736	0.656126175914374	0.702404635766525	0.536166941739297	1.22373485725535	0.221052265644454	0.393092854534708	HMGB1	high mobility group box 1
ENSG00000170889	157.222331004892	0.347518987177762	0.357038217874713	0.284664296826985	1.22080285814339	0.222160671398357	0.393554158121699	RPS9	ribosomal protein S9
ENSG00000173660	14.2690218498238	0.583801760026903	0.598741883604468	0.478973698214394	1.21885974575077	0.222897430381236	0.394089608880664	UQCRH	ubiquinol-cytochrome c reductase hinge protein
ENSG00000166913	12.4448985286187	0.673000964151833	0.713896370612738	0.552832382227495	1.21736892734132	0.223463879885378	0.394322449525365	YWHAB	tyrosine 3-monooxygenase/tryptophan 5-monooxygenase activation protein, beta
ENSG00000010256	14.4406411513796	0.754327767457824	0.816594724712244	0.621398321901567	1.21391986568209	0.224778326098225	0.395104538316067	UQCRC1	ubiquinol-cytochrome c reductase core protein I
ENSG00000042493	13.9221577350985	-0.618910436012108	-0.689232448719795	0.509485527907581	-1.21477530196771	0.224451803144367	0.395104538316067	CAPG	capping protein (actin filament), gelsolin-like
ENSG00000112667	10.2240301027146	0.770663306385377	0.831515024465425	0.63746498149107	1.20895002668656	0.226682044940231	0.397680105920289	DNPH1	2'-deoxynucleoside 5'-phosphate N-hydrolase 1
ENSG00000143569	13.1184177771768	-1.04345665782316	-1.28527282583901	0.8657244358185	-1.205298839505	0.228087957460708	0.39937408767734	UBAP2L	ubiquitin associated protein 2-like
ENSG00000140990	9.70142267645922	0.921141192536392	1.08229065595507	0.767034757440136	1.2009119320884	0.229785365219317	0.400293110235868	NDUFB10	NADH dehydrogenase (ubiquinone) 1 beta subcomplex, 10, 22kDa
ENSG00000179115	12.1301242691001	0.666026703017894	0.730674914084923	0.55386416743547	1.20250910273139	0.229166341490879	0.400293110235868	FARSA	phenylalanyl-tRNA synthetase, alpha subunit
ENSG00000184076	20.1155631994898	0.634949630047213	0.673927927238306	0.52889480700151	1.20052158130832	0.229936836199435	0.400293110235868	UQCR10	ubiquinol-cytochrome c reductase, complex III subunit X
ENSG00000135535	16.3951792506575	-0.543923627750139	-0.565135576950814	0.453700301975494	-1.19886106617473	0.230581972889124	0.400647221092788	CD164	CD164 molecule, sialomucin
ENSG00000079459	13.2185281216424	0.612346343513989	0.60269754219404	0.511926811902699	1.1961599378592	0.231634151264665	0.400852974191991	FDFT1	farnesyl-diphosphate farnesyltransferase 1
ENSG00000135506	11.5655551114599	-0.652624725243981	-0.713175291033948	0.5451010466966	-1.19725458096071	0.23120734158833	0.400852974191991	OS9	osteosarcoma amplified 9, endoplasmic reticulum lectin
ENSG00000174917	8.09209883756833	0.748877788588208	0.808331057517056	0.626594399884804	1.19515557229028	0.232026252977724	0.400852974191991	C19orf70	chromosome 19 open reading frame 70
ENSG00000110958	9.14082309768886	0.671969716197306	0.690145005870475	0.566092256086194	1.18703216476254	0.235214933523459	0.40558924849007	PTGES3	prostaglandin E synthase 3 (cytosolic)
ENSG00000005022	17.7081099474522	0.491186799656594	0.502122799961356	0.414552587899619	1.18486004910801	0.23607278550641	0.406296046402873	SLC25A5	solute carrier family 25 (mitochondrial carrier; adenine nucleotide translocator), member 5
ENSG00000095380	8.16187609661871	0.848985347100731	0.864878120374159	0.721456785837153	1.17676535000721	0.239289176185103	0.411051671969486	NANS	N-acetylneuraminic acid synthase
ENSG00000123405	15.9999346515847	0.603912423509247	0.61729385656083	0.516916777856792	1.16829719865769	0.242686904952722	0.416100232121208	NFE2	nuclear factor, erythroid 2
ENSG00000169567	28.8908601276828	0.49707280401663	0.519716921010508	0.429333843452014	1.15777689459552	0.246955094731008	0.422619379096272	HINT1	histidine triad nucleotide binding protein 1
ENSG00000177700	8.2064396464228	0.750820436181888	0.833198595054265	0.651400108923234	1.15262559200826	0.249064094249493	0.425425863435575	POLR2L	polymerase (RNA) II (DNA directed) polypeptide L, 7.6kDa
ENSG00000163479	17.1642060200837	-0.590349778520489	-0.624625406050154	0.5134372376849	-1.14979930396632	0.250226541998244	0.42580764276249	SSR2	signal sequence receptor, beta (translocon-associated protein beta)
ENSG00000184009	61.9263255424497	0.391008635087646	0.401672609085592	0.339996217122622	1.15003819276797	0.2501281410675	0.42580764276249	ACTB	actin, beta
ENSG00000106153	24.139253742063	0.534813853525801	0.55442512312613	0.466488371146311	1.14646770767638	0.251601681355077	0.427345926945795	CHCHD2	coiled-coil-helix-coiled-coil-helix domain containing 2
ENSG00000150753	12.4682640872012	0.600329638152547	0.608351999555136	0.524221685748847	1.1451827623174	0.252133457387248	0.427448683832213	CCT5	chaperonin containing TCP1, subunit 5 (epsilon)
ENSG00000143549	17.6101194247174	0.527946753506952	0.552215170330693	0.464811076896012	1.13583083482553	0.256027369494826	0.432433564491261	TPM3	tropomyosin 3
ENSG00000196419	13.7237654071497	0.594580858232332	0.622077642248929	0.523182126150374	1.136470128686	0.25575986030562	0.432433564491261	XRCC6	X-ray repair complementing defective repair in Chinese hamster cells 6
ENSG00000090266	15.6102094294367	0.690280832394392	0.741852756367559	0.612161615130941	1.12761208042543	0.259483782589703	0.437456860239519	NDUFB2	NADH dehydrogenase (ubiquinone) 1 beta subcomplex, 2, 8kDa
ENSG00000219451	17.2918360754649	-0.867605030526543	-0.870940560207011	0.772316993232331	-1.12337943892107	0.261276378433172	0.439661735137082	RPL23P8	ribosomal protein L23 pseudogene 8
ENSG00000102144	19.327915278213	-0.662850716981883	-0.664229530433926	0.592651296397729	-1.11844978828333	0.26337494021125	0.44155465946692	PGK1	phosphoglycerate kinase 1
ENSG00000130066	10.911561191861	-0.688897983427252	-0.717737782443094	0.615899450308779	-1.11852345879165	0.263343493165482	0.44155465946692	SAT1	spermidine/spermine N1-acetyltransferase 1
ENSG00000102054	15.8219769353553	0.708271000781971	0.806572955023727	0.640699128803441	1.10546584026847	0.268957788232515	0.448445551292204	RBBP7	retinoblastoma binding protein 7
ENSG00000146066	10.4952813033403	0.775945979881549	0.856235612132626	0.701933270185238	1.10544123329099	0.268968445317485	0.448445551292204	HIGD2A	HIG1 hypoxia inducible domain family, member 2A
ENSG00000198804	229.795207327502	0.729870574804224	0.817553329877935	0.659740006135345	1.10630031226952	0.268596556686147	0.448445551292204	COX1	cytochrome c oxidase subunit I
ENSG00000087086	230.391217615886	-0.251483519759786	-0.253903676899244	0.228010721866412	-1.10294602684134	0.270050604608912	0.449280243961584	FTL	ferritin, light polypeptide
ENSG00000144713	210.409958567007	-0.229709667080587	-0.230536974458016	0.208447147253466	-1.1020043694878	0.270459771998925	0.449280243961584	RPL32	ribosomal protein L32
ENSG00000167792	8.84669891936071	0.763692674250934	0.905008794964427	0.697550543567092	1.09482055643683	0.273595258763076	0.453657951916106	NDUFV1	NADH dehydrogenase (ubiquinone) flavoprotein 1, 51kDa
ENSG00000026025	30.2456192316832	-0.548503773040467	-0.57308279243976	0.503607588161716	-1.08914914297188	0.276088121701058	0.456123727473332	VIM	vimentin
ENSG00000067560	18.9488414284022	0.563348066631136	0.601969816006007	0.516848173181123	1.08996818768617	0.275727157680054	0.456123727473332	RHOA	ras homolog family member A
ENSG00000118363	7.56747436181172	0.761854552712554	0.765745084244464	0.701364799728089	1.08624577824253	0.277370268865382	0.457408788838002	SPCS2	signal peptidase complex subunit 2 homolog (S. cerevisiae)
ENSG00000213178	12.8688606435285	-0.945572363718296	-1.15651866057278	0.871965248684808	-1.08441519331706	0.278180750244772	0.457912777626149	NA	NA
ENSG00000169564	8.32190098592104	0.636028407345697	0.743205093471736	0.588865258706631	1.08009157942626	0.280101401234925	0.460239077753763	PCBP1	poly(rC) binding protein 1
ENSG00000188375	14.1259250821018	-0.698873329126014	-0.762038467058877	0.65064081010353	-1.07413079271005	0.28276406517434	0.463773973079795	H3F3C	H3 histone, family 3C
ENSG00000139644	30.7715433460772	-0.566720905112364	-0.600688905242493	0.532500046540117	-1.0642645175237	0.287208887116043	0.470213827823558	TMBIM6	transmembrane BAX inhibitor motif containing 6
ENSG00000108679	19.6924138351614	-0.438878782444817	-0.458259970528156	0.415989073799013	-1.05502478331165	0.291413990218195	0.475623830779292	LGALS3BP	lectin, galactoside-binding, soluble, 3 binding protein
ENSG00000168894	9.74689102111265	0.585121866589281	0.610279963641359	0.554775151639786	1.05470092678051	0.291562127798551	0.475623830779292	RNF181	ring finger protein 181
ENSG00000162511	20.0182008747926	-0.452011518056278	-0.477229369600459	0.431688594876394	-1.04707773941932	0.295063725239128	0.480471811116498	LAPTM5	lysosomal protein transmembrane 5
ENSG00000177600	122.952556991681	0.761005196148659	0.932715140639029	0.727917771350161	1.04545489353437	0.295812777429645	0.480828295929548	RPLP2	ribosomal protein, large, P2
ENSG00000152795	13.7214180995095	0.556252518703023	0.606817333836886	0.533438947292265	1.0427669774143	0.297056229038903	0.48198568826169	HNRNPDL	heterogeneous nuclear ribonucleoprotein D-like
ENSG00000118418	7.88117075975058	0.70941757098683	0.820740900665313	0.682205318505744	1.03988865484176	0.298391633950634	0.482426402839973	HMGN3	high mobility group nucleosomal binding domain 3
ENSG00000119655	14.114157967737	-0.558856959131761	-0.587076597262838	0.537149310348549	-1.04041269041028	0.298148208314947	0.482426402839973	NPC2	Niemann-Pick disease, type C2
ENSG00000129562	14.9295835277449	0.659046707214645	0.722677384988335	0.640103018442101	1.02959474994923	0.303200280809346	0.487672781742889	DAD1	defender against cell death 1
ENSG00000131174	8.83077933561603	-0.655598576567222	-0.722072434878366	0.636819042692478	-1.02948959220086	0.303249668029757	0.487672781742889	COX7B	cytochrome c oxidase subunit VIIb
ENSG00000172889	14.1673616321298	-0.513881999109877	-0.549784689640744	0.499089779586081	-1.02963839399008	0.303179785003826	0.487672781742889	EGFL7	EGF-like-domain, multiple 7
ENSG00000125356	15.948744927049	0.489735007892435	0.501754254839215	0.478185292186905	1.0241532223894	0.30576290919701	0.490844174587059	NDUFA1	NADH dehydrogenase (ubiquinone) 1 alpha subcomplex, 1, 7.5kDa
ENSG00000141552	9.24447071723746	0.609686050347731	0.642661316075645	0.599778499275023	1.01651868328839	0.309382455144324	0.495777185187107	ANAPC11	anaphase promoting complex subunit 11
ENSG00000198225	8.85640848406543	-0.659997989549857	-0.703659943022994	0.650045371496701	-1.01531065136306	0.309957768667595	0.495823097321885	NA	NA
ENSG00000141522	8.79170061586039	-0.614259680076359	-0.67385941470474	0.607023110884033	-1.01192140638894	0.311575633230374	0.497533625598503	ARHGDIA	Rho GDP dissociation inhibitor (GDI) alpha
ENSG00000074842	8.80653021103665	-0.65604085804982	-0.727621664803229	0.649895090931293	-1.00945655261024	0.312755728335631	0.498195425705374	MYDGF	myeloid-derived growth factor
ENSG00000100664	34.2059093763674	-0.752143139957633	-0.866474206101574	0.745609867551425	-1.00876232020328	0.313088635779562	0.498195425705374	EIF5	eukaryotic translation initiation factor 5
ENSG00000111716	38.500827735089	0.290153611580887	0.291028369791648	0.290032878628739	1.00041627332983	0.317109097874008	0.503468512253055	LDHB	lactate dehydrogenase B
ENSG00000122566	92.5442146348505	0.681093595668274	0.787129226668859	0.68137817161134	0.999582352422014	0.317512667043823	0.503468512253055	HNRNPA2B1	heterogeneous nuclear ribonucleoprotein A2/B1
ENSG00000239559	9.03398263664169	-0.878644241675832	-0.883791983180182	0.891384439612512	-0.985707403707633	0.324276715305872	0.513296650580151	NA	NA
ENSG00000212695	9.14286378886667	-0.755884299372414	-0.757880027026047	0.767754947961435	-0.984538492886902	0.324850814794138	0.513309562749622	NA	NA
ENSG00000179091	10.1337987975383	0.85831310873362	1.13113101256012	0.873038682856573	0.983132964882185	0.325542001918412	0.513507123026087	CYC1	cytochrome c-1
ENSG00000220583	11.2721507455048	-0.524766312056789	-0.535096844726719	0.535389469801276	-0.980158074927344	0.327008095914673	0.514226043713415	NA	NA
ENSG00000235225	7.72407948706214	-0.723252122213223	-0.789257634538283	0.738081871204404	-0.979907718141104	0.327131672792327	0.514226043713415	NA	NA
ENSG00000115128	8.36180239889886	0.608061202060112	0.698131360911907	0.624149702390025	0.974223330927972	0.329945662772434	0.517752104039096	SF3B6	splicing factor 3b, subunit 6, 14kDa
ENSG00000125354	10.0243738869295	0.541885963407126	0.555315475068548	0.559679980465656	0.968206800886954	0.332941099074093	0.52155021910225	SEPT6	septin 6
ENSG00000179837	9.69705371656737	0.722098459915542	0.817142789519281	0.753528505747642	0.95828950651188	0.337916793721614	0.528431951561214	NA	NA
ENSG00000142864	13.0397696311901	0.452966924827794	0.482230511468057	0.47325930885999	0.957122060459671	0.338505650055921	0.528441694665611	SERBP1	SERPINE1 mRNA binding protein 1
ENSG00000112695	21.5315259749525	-0.521885846844045	-0.570900186879176	0.549399279527559	-0.949920879570186	0.342152456651351	0.532302363949872	COX7A2	cytochrome c oxidase subunit VIIa polypeptide 2 (liver)
ENSG00000251002	16.6616877447472	-0.645538231928297	-0.719747190971017	0.678890911337894	-0.950871813346463	0.341669451914732	0.532302363949872	NA	NA
ENSG00000140374	7.82194201429448	0.580095553903994	0.600606671238456	0.611516597284044	0.948617840432129	0.342815013984684	0.532419893294706	ETFA	electron-transfer-flavoprotein, alpha polypeptide
ENSG00000086061	12.0618344026152	0.584005207486027	0.62030379810319	0.624059954034833	0.935815867866806	0.349368000134916	0.541669702773281	DNAJA1	DnaJ (Hsp40) homolog, subfamily A, member 1
ENSG00000100387	10.2575928578013	0.584109370669753	0.670441453683045	0.627305386885943	0.931140370991196	0.351780957870337	0.542484682539403	RBX1	ring-box 1, E3 ubiquitin protein ligase
ENSG00000145592	81.7258755909008	-0.637931815409359	-0.650859820599416	0.686679581404354	-0.929009442955477	0.352884192611078	0.542484682539403	RPL37	ribosomal protein L37
ENSG00000156976	19.5050645350665	-0.423343973201095	-0.448984220338915	0.455649350630497	-0.929100354505718	0.352837080777962	0.542484682539403	EIF4A2	eukaryotic translation initiation factor 4A2
ENSG00000188243	19.7814805395757	-0.430318206433173	-0.448114111601481	0.461318572558098	-0.932800524476995	0.350922970385505	0.542484682539403	COMMD6	COMM domain containing 6
ENSG00000212907	9.74842437046112	0.598596966260827	0.62541291405918	0.6438067238699	0.929777437959456	0.352486330381581	0.542484682539403	ND4L	NADH dehydrogenase, subunit 4L (complex I)
ENSG00000100632	13.6244838853315	0.493804853474857	0.546125699686692	0.532908829667954	0.926621639544869	0.354123015497081	0.543467978097889	ERH	enhancer of rudimentary homolog (Drosophila)
ENSG00000118181	107.607054192456	-0.414213003939582	-0.415793128538956	0.44872715013214	-0.923084337146985	0.355963256327348	0.545369380893419	RPS25	ribosomal protein S25
ENSG00000167770	10.4779993331097	0.488921157157155	0.566613793584356	0.532093018780751	0.918864070566984	0.358166674984403	0.547819855330276	OTUB1	OTU deubiquitinase, ubiquitin aldehyde binding 1
ENSG00000133246	27.6141835341898	0.561760823356828	0.607982359937508	0.614235340930375	0.914569361160392	0.360417749468505	0.550334846410663	PRAM1	PML-RARA regulated adaptor molecule 1
ENSG00000102879	23.606129746542	0.404033750991986	0.414626132937893	0.444986180853394	0.907969209778897	0.363894489456174	0.554709751154201	CORO1A	coronin, actin binding protein, 1A
ENSG00000120438	7.47094066117102	0.557884984624285	0.625354305760191	0.616721319517876	0.90459818230447	0.365678298660801	0.556337206316321	TCP1	t-complex 1
ENSG00000122565	9.68770185603077	0.59367923714293	0.64521347067991	0.656989952287339	0.903635185098356	0.366188877806884	0.556337206316321	CBX3	chromobox homolog 3
ENSG00000158864	9.40872053956232	0.500586567075727	0.546588645172734	0.558867043318481	0.895716741683869	0.37040406658566	0.561800147814705	NDUFS2	NADH dehydrogenase (ubiquinone) Fe-S protein 2, 49kDa (NADH-coenzyme Q reductase)
ENSG00000100353	12.4497337910126	0.429156767012991	0.443373392395489	0.481292912781045	0.891674810944554	0.372567258618041	0.564137735503445	EIF3D	eukaryotic translation initiation factor 3, subunit D
ENSG00000170906	7.95729962939673	0.571550706330545	0.603765046019227	0.645389881977279	0.885589815228413	0.375838601773107	0.568142686347014	NDUFA3	NADH dehydrogenase (ubiquinone) 1 alpha subcomplex, 3, 9kDa
ENSG00000177156	25.8618044275357	-0.324975278902598	-0.343717779988164	0.368105974435692	-0.882830764702436	0.377327715707153	0.569444655817617	TALDO1	transaldolase 1
ENSG00000162704	7.9454281884142	-0.582956737004623	-0.645685089963687	0.66171897657512	-0.880973279656949	0.378332282577402	0.570012259630737	ARPC5	actin related protein 2/3 complex, subunit 5, 16kDa
ENSG00000114902	9.9173680358906	0.713164183089419	0.842980433207194	0.811744135282148	0.878557851041985	0.379641057621745	0.570267305314534	SPCS1	signal peptidase complex subunit 1 homolog (S. cerevisiae)
ENSG00000182774	72.2674250187357	-0.522942690463067	-0.521440032820931	0.595375914351701	-0.878340352468733	0.379759043450914	0.570267305314534	RPS17	ribosomal protein S17
ENSG00000185825	17.8665988481489	0.454022163106551	0.479570656518507	0.52067332303152	0.871990445877071	0.383213589706973	0.57450367911442	BCAP31	B-cell receptor-associated protein 31
ENSG00000135404	20.4844096352608	-0.492680959074025	-0.550732303692604	0.56804759561077	-0.867323377267868	0.385764851409332	0.577374125789214	CD63	CD63 molecule
ENSG00000100804	7.4889554479722	0.570924984080241	0.580076585956668	0.661313192396077	0.863320119188398	0.387961485357386	0.578813033565169	PSMB5	proteasome (prosome, macropain) subunit, beta type, 5
ENSG00000228847	13.0399701855867	-0.498320230399957	-0.539446378080726	0.5772637033104	-0.863245389485377	0.388002562742693	0.578813033565169	NA	NA
ENSG00000168264	8.95052843367452	0.677189679743372	0.760082813776293	0.792319660879188	0.854692510081016	0.392721398080107	0.583690660480697	IRF2BP2	interferon regulatory factor 2 binding protein 2
ENSG00000249256	8.08781353247443	-0.52929678805828	-0.578864382682578	0.619913675409651	-0.853823377438013	0.393202859485894	0.583690660480697	NA	NA
ENSG00000267809	7.88660183874	-0.635310008197686	-0.689016410188588	0.742981359210092	-0.855082029074219	0.392505737636383	0.583690660480697	NA	NA
ENSG00000075415	16.3509391913329	-0.463699520510249	-0.477716201333685	0.543938898046966	-0.852484575335906	0.393945196482064	0.583837080407242	SLC25A3	solute carrier family 25 (mitochondrial carrier; phosphate carrier), member 3
ENSG00000110955	27.0239350459122	0.309805150324348	0.325570434554095	0.365522153246013	0.847568738510453	0.396678190471959	0.58597250612063	ATP5B	ATP synthase, H+ transporting, mitochondrial F1 complex, beta polypeptide
ENSG00000152518	7.78273200048881	0.654823593421879	0.822549297994841	0.772337791140307	0.847846112068496	0.396523678761446	0.58597250612063	ZFP36L2	ZFP36 ring finger protein-like 2
ENSG00000136942	198.309453861679	0.218983968559378	0.225386478898087	0.259160761929006	0.844973471020146	0.398125651153006	0.587154415602889	RPL35	ribosomal protein L35
ENSG00000142669	82.2720274944595	-0.268234326225096	-0.272624807580521	0.319130359064126	-0.840516480511955	0.400618865111931	0.589872257559288	SH3BGRL3	SH3 domain binding glutamate-rich protein like 3
ENSG00000116586	8.21325254230376	0.497918967832817	0.523508744864975	0.597661898724939	0.833111444606198	0.404781879627888	0.594352805225773	LAMTOR2	late endosomal/lysosomal adaptor, MAPK and MTOR activator 2
ENSG00000131469	78.6868908859182	-0.353168737649523	-0.360469119815677	0.424087378781158	-0.832773516308223	0.404972473681949	0.594352805225773	RPL27	ribosomal protein L27
ENSG00000065978	16.660329032631	-0.443419839136167	-0.460951631273093	0.533928374369209	-0.830485623956639	0.406264272568155	0.595285452696796	YBX1	Y box binding protein 1
ENSG00000100300	21.5020937472229	0.41166359611846	0.434683898939232	0.50595529497947	0.8136363038461	0.415853333901806	0.60835318362732	TSPO	translocator protein (18kDa)
ENSG00000108953	20.0734053128886	-0.459901447274	-0.489289307383486	0.566840267794298	-0.81134223061389	0.417169164512993	0.609295381985966	YWHAE	tyrosine 3-monooxygenase/tryptophan 5-monooxygenase activation protein, epsilon
ENSG00000197448	14.8786833052771	0.381464523775151	0.402369282621714	0.475044179340813	0.803008520816915	0.421969809620114	0.615316105024829	GSTK1	glutathione S-transferase kappa 1
ENSG00000106803	9.56461820344198	0.47917754013622	0.526337332185612	0.600618695101968	0.797806568533252	0.424982748931508	0.618714852778296	SEC61B	Sec61 beta subunit
ENSG00000147684	9.77924828309836	0.471961250521762	0.479592441540568	0.595735452228934	0.792232942921102	0.428224863381855	0.622435819050228	NDUFB9	NADH dehydrogenase (ubiquinone) 1 beta subcomplex, 9, 22kDa
ENSG00000147649	14.2194641058962	0.485356743200655	0.609125775111186	0.61365231886533	0.790931164569051	0.428984161227436	0.622541814773256	MTDH	metadherin
ENSG00000147123	10.8298935168439	0.439580509102605	0.476671437588257	0.55884264649635	0.786590844235929	0.431521420684413	0.625223528052336	NDUFB11	NADH dehydrogenase (ubiquinone) 1 beta subcomplex, 11, 17.3kDa
ENSG00000136810	22.9876383905592	0.347608861937313	0.359075837848867	0.447416494778219	0.776924556859757	0.43720328205919	0.632445577077648	TXN	thioredoxin
ENSG00000241081	10.8986291742441	-0.458195662876168	-0.47241817982016	0.593028540069919	-0.772636782071476	0.43973736978112	0.63509839871254	NA	NA
ENSG00000137288	20.7963127529744	0.497918317373057	0.498760971969231	0.646901562922186	0.769697193378014	0.441479535336296	0.636600856200351	UQCC2	ubiquinol-cytochrome c reductase complex assembly factor 2
ENSG00000028528	8.48924843265942	0.607404072344391	0.798054699559045	0.794370731104759	0.764635514074962	0.444488615405757	0.639922498687336	SNX1	sorting nexin 1
ENSG00000122406	52.3684535419949	-0.468202594534844	-0.493305036193163	0.614622604887185	-0.761772493904261	0.446195799697426	0.64034745304678	SNORD21	small nucleolar RNA, C/D box 21
ENSG00000174748	146.803030444365	-0.16316190543594	-0.163714114429701	0.214052923755156	-0.76225030040969	0.445910630177885	0.64034745304678	RPL15	ribosomal protein L15
ENSG00000149273	235.884714835952	0.267805278816409	0.27928928629623	0.352412633897773	0.75991963129816	0.447302626316859	0.640353826075356	RPS3	ribosomal protein S3
ENSG00000233927	38.9436296243793	-0.314784817646269	-0.314253921762282	0.414516844760603	-0.759401750797528	0.447612266517944	0.640353826075356	RPS28	ribosomal protein S28
ENSG00000165678	7.58809017381169	0.438488494279144	0.431573549378159	0.579642217445762	0.756481293255997	0.449360684059783	0.641842740853894	GHITM	growth hormone inducible transmembrane protein
ENSG00000136888	8.00421434186505	0.447821300948572	0.501478930446254	0.593767938977872	0.754202562232415	0.450727599311434	0.642782912854513	ATP6V1G1	ATPase, H+ transporting, lysosomal 13kDa, V1 subunit G1
ENSG00000078140	9.50518173675757	-0.599726737171399	-0.67491419540439	0.797743020281318	-0.751779359924591	0.452183756321871	0.643491521737947	UBE2K	ubiquitin-conjugating enzyme E2K
ENSG00000136450	8.20246340126404	0.500611487177258	0.514713082007346	0.666579585164962	0.751015330080006	0.452643429844333	0.643491521737947	SRSF1	serine/arginine-rich splicing factor 1
ENSG00000105583	11.6375641701676	0.373116362696283	0.396565692576741	0.498138489940251	0.749021346937146	0.453844339166619	0.644189069834309	WDR83OS	WD repeat domain 83 opposite strand
ENSG00000110700	146.9246535518	-0.216011787719442	-0.213726110781519	0.2910686367103	-0.74213350555676	0.458006451253578	0.644389484245741	RPS13	ribosomal protein S13
ENSG00000110717	9.73479388692272	0.40961791343065	0.412134279124781	0.550302850688545	0.744349975505544	0.456664774379136	0.644389484245741	NDUFS8	NADH dehydrogenase (ubiquinone) Fe-S protein 8, 23kDa (NADH-coenzyme Q reductase)
ENSG00000165629	15.5436173598357	0.393032032525788	0.408393439235979	0.527356209186433	0.745287579209753	0.45609788822623	0.644389484245741	ATP5C1	ATP synthase, H+ transporting, mitochondrial F1 complex, gamma polypeptide 1
ENSG00000167552	20.3840639962244	0.346267799845597	0.377409549236302	0.466448749090316	0.742349080195627	0.457875862280605	0.644389484245741	TUBA1A	tubulin, alpha 1a
ENSG00000212802	86.6874770954319	-0.19322354535208	-0.193588004605999	0.260502359419925	-0.741734338922464	0.45824831018578	0.644389484245741	NA	NA
ENSG00000234741	58.6591397697903	-0.199394823584728	-0.201103021533527	0.267436957201638	-0.745576922767602	0.455923027678007	0.644389484245741	SNORD81	small nucleolar RNA, C/D box 81
ENSG00000184110	16.2367052849119	0.363890768467406	0.385067865691435	0.492114763051601	0.739442901917677	0.459638099175959	0.645343275468414	EIF3C	eukaryotic translation initiation factor 3, subunit C
ENSG00000174021	10.5694505115279	0.439072687684076	0.420017316210207	0.600830148436386	0.730776724215202	0.464915542804852	0.651744045323031	GNG5	guanine nucleotide binding protein (G protein), gamma 5
ENSG00000159352	8.60134803857153	0.462226544488125	0.467282196783612	0.634185223423242	0.728851016100772	0.466092801015271	0.652386065618597	PSMD4	proteasome (prosome, macropain) 26S subunit, non-ATPase, 4
ENSG00000177410	28.151499539042	-0.357028738305705	-0.386760778389204	0.491692957066306	-0.726121318547906	0.467764401022535	0.653716967222557	ZFAS1	ZNFX1 antisense RNA 1
ENSG00000115484	9.65756881926081	0.514220549697253	0.510101277551841	0.712027165267626	0.722192319030378	0.47017624504658	0.655310538543595	CCT4	chaperonin containing TCP1, subunit 4 (delta)
ENSG00000175390	17.3636544086426	0.300738844749217	0.314910447393373	0.416587601587331	0.721910214330207	0.470349680917178	0.655310538543595	EIF3F	eukaryotic translation initiation factor 3, subunit F
ENSG00000069424	8.54662047625604	0.433362941038717	0.420041945767132	0.601362134174765	0.720635564514569	0.471133766432317	0.65539620575784	KCNAB2	potassium channel, voltage gated subfamily A regulatory beta subunit 2
ENSG00000211459	76.8153200110963	0.57295049744333	0.658946904766203	0.802083314900305	0.714327909332642	0.475024438168537	0.659796577976819	NA	NA
ENSG00000149806	61.7022466040998	0.302856064385188	0.331651544140706	0.424778035385924	0.712974869592854	0.475861307929705	0.659948327663979	FAU	Finkel-Biskis-Reilly murine sarcoma virus (FBR-MuSV) ubiquitously expressed
ENSG00000127184	20.7534517248501	0.311814271101813	0.344477175707183	0.43940540109847	0.709627761339092	0.477934999531127	0.661812281793484	COX7C	cytochrome c oxidase subunit VIIc
ENSG00000125952	9.94281727069026	-0.404383553483491	-0.454707006776355	0.571596843673084	-0.707462887452143	0.479278868065565	0.662661483743091	MAX	MYC associated factor X
ENSG00000084234	16.1099413294029	0.326518867918737	0.313941632484198	0.462793562476389	0.705538914957131	0.480474923333147	0.662752008731864	APLP2	amyloid beta (A4) precursor-like protein 2
ENSG00000112306	137.739130135068	-0.424860335910921	-0.416302229503475	0.602632622100168	-0.705007197304201	0.480805757161595	0.662752008731864	RPS12	ribosomal protein S12
ENSG00000134825	22.6230962543118	0.380591186049904	0.425883351403686	0.542159940217023	0.701990607969958	0.482685020646056	0.664088503823621	TMEM258	transmembrane protein 258
ENSG00000168028	29.8781902846339	-0.433349383763311	-0.457188785915264	0.618097970501761	-0.701101450651142	0.483239705097673	0.664088503823621	RPSA	ribosomal protein SA
ENSG00000109861	9.28551053275289	-0.466071640740288	-0.490828989217716	0.66781425731435	-0.697906095348457	0.485235922225332	0.665822967410554	CTSC	cathepsin C
ENSG00000126067	8.23250180907458	0.435473851962769	0.457173511458451	0.625897138881345	0.695759454566423	0.486579484880513	0.666012566176065	PSMB2	proteasome (prosome, macropain) subunit, beta type, 2
ENSG00000141027	17.2073639675161	0.409781410261741	0.451070038145956	0.589325846311098	0.695339281022169	0.48684270272848	0.666012566176065	NCOR1	nuclear receptor corepressor 1
ENSG00000230979	12.4789577673046	-0.421114669723633	-0.458971074352678	0.609790235427556	-0.690589394939012	0.489823613873425	0.669081352083127	NA	NA
ENSG00000115541	8.92813583419905	-0.45727935997478	-0.457337196057571	0.665345392207858	-0.687281170547166	0.491905562102284	0.670914804250784	HSPE1	heat shock 10kDa protein 1
ENSG00000115234	9.13845196242792	0.436999736899047	0.492839919039146	0.640922908609541	0.681828861207507	0.49534717234352	0.674594422395755	SNX17	sorting nexin 17
ENSG00000103152	7.48343849103999	0.444398368774034	0.502542175525497	0.654489724001821	0.678999764972318	0.497138010866322	0.67500625128107	MPG	N-methylpurine-DNA glycosylase
ENSG00000215845	7.5038892675814	0.444129006267753	0.484394497001225	0.654010808224437	0.679085117069412	0.497083931952423	0.67500625128107	TSTD1	thiosulfate sulfurtransferase (rhodanese)-like domain containing 1
ENSG00000188186	8.54085599329927	0.427165096449896	0.477230398833135	0.631628697686112	0.676291463663317	0.498855611450824	0.676325918663523	LAMTOR4	late endosomal/lysosomal adaptor, MAPK and MTOR activator 4
ENSG00000149781	14.5163434395119	0.354427888553053	0.421430769607288	0.525813937983593	0.674055712391772	0.500275894465717	0.67723915862747	FERMT3	fermitin family member 3
ENSG00000008988	73.5936943814993	-0.403444375050248	-0.404429394587585	0.601934883120962	-0.670245879352326	0.502701061339903	0.679507992004906	RPS20	ribosomal protein S20
ENSG00000114391	78.6218175289415	-0.442617979219716	-0.443986595576596	0.66401401514076	-0.666579272616539	0.505040912430391	0.680229573345718	RPL24	ribosomal protein L24
ENSG00000124172	27.8975772108014	-0.270099953011402	-0.273294937583231	0.405201124747115	-0.666582436512166	0.50503889091446	0.680229573345718	ATP5E	ATP synthase, H+ transporting, mitochondrial F1 complex, epsilon subunit
ENSG00000143933	53.0935684948826	0.410422276703494	0.43479254391938	0.616356399356837	0.665884668564756	0.505484820766277	0.680229573345718	CALM2	calmodulin 2 (phosphorylase kinase, delta)
ENSG00000074800	142.39885781621	-0.13077556971948	-0.13157092553803	0.199012088641073	-0.657123748675086	0.511101349720994	0.686397430870907	ENO1	enolase 1, (alpha)
ENSG00000136819	9.26826801900522	0.482894811053071	0.546183046676247	0.735697654870286	0.656376716517075	0.511581767661228	0.686397430870907	C9orf78	chromosome 9 open reading frame 78
ENSG00000100129	28.5592266411474	0.25958534368964	0.260867305871481	0.397639795248399	0.652815303678249	0.513875356359522	0.686552064272299	EIF3L	eukaryotic translation initiation factor 3, subunit L
ENSG00000161203	12.9011297719874	0.331853226451282	0.357651340271502	0.506825413020983	0.654768324408278	0.512616927564691	0.686552064272299	AP2M1	adaptor-related protein complex 2, mu 1 subunit
ENSG00000184584	8.3240606793885	0.44528188931594	0.437743624596637	0.682244681859946	0.652671836300733	0.513967862889626	0.686552064272299	TMEM173	transmembrane protein 173
ENSG00000147065	19.164326614809	-0.408102747325738	-0.46627482714919	0.628848118035482	-0.648968702650568	0.516358605898715	0.687719905359962	MSN	moesin
ENSG00000169021	8.64551272497808	0.427658803855311	0.434440735433234	0.658057326542086	0.649880772701889	0.515769238839455	0.687719905359962	UQCRFS1	ubiquinol-cytochrome c reductase, Rieske iron-sulfur polypeptide 1
ENSG00000150991	22.2172323503276	0.364564990949284	0.408327300913265	0.571433241623466	0.637983520023336	0.523484407883701	0.694152570103095	UBC	ubiquitin C
ENSG00000168961	9.7800799471987	0.391978203828131	0.416516156376823	0.612533804440273	0.639929096135872	0.522218696772803	0.694152570103095	LGALS9	lectin, galactoside-binding, soluble, 9
ENSG00000196504	8.17705611648506	0.42098018497087	0.481715533413025	0.658660497611769	0.639145943163888	0.52272799439044	0.694152570103095	PRPF40A	PRP40 pre-mRNA processing factor 40 homolog A (S. cerevisiae)
ENSG00000117614	8.77852430264021	0.476194979988121	0.546207988572412	0.748806417219747	0.635938700627316	0.524816376867587	0.694902852290368	SYF2	SYF2 pre-mRNA-splicing factor
ENSG00000071127	14.4874986084965	-0.368800572699676	-0.357120653247784	0.583020116513705	-0.632569206882601	0.527015001141289	0.696796801800509	WDR1	WD repeat domain 1
ENSG00000100201	7.58278878075371	0.400138381677063	0.427287161368826	0.635514636025222	0.629628900727918	0.528937410229419	0.697372950994256	DDX17	DEAD (Asp-Glu-Ala-Asp) box helicase 17
ENSG00000128040	29.0354076996405	0.238125716448212	0.255176948399431	0.379345382662522	0.627727994939262	0.530182142875012	0.697372950994256	SPINK2	serine peptidase inhibitor, Kazal type 2 (acrosin-trypsin inhibitor)
ENSG00000137161	9.04805691861142	0.351556305484967	0.363683271642195	0.560200258057217	0.627554701070952	0.530295691439902	0.697372950994256	CNPY3	canopy FGF signaling regulator 3
ENSG00000237973	112.583229996039	-0.42587569677706	-0.447946066487906	0.679007918912457	-0.627202842433959	0.530526280249213	0.697372950994256	LOC101927337	uncharacterized LOC101927337
ENSG00000166136	13.8332117600202	0.318416712821619	0.334418435193304	0.509763380968266	0.624636301291013	0.532209788665439	0.698573485267081	NDUFB8	NADH dehydrogenase (ubiquinone) 1 beta subcomplex, 8, 19kDa
ENSG00000102103	7.92392481083863	0.427330633007666	0.423251220079943	0.68646121465425	0.622512421510806	0.533604978574465	0.699392652553526	PQBP1	polyglutamine binding protein 1
ENSG00000129103	9.98508894720818	0.334364135668476	0.357493928266827	0.545657324631365	0.612773109743126	0.540026373451098	0.706787764386935	SUMF2	sulfatase modifying factor 2
ENSG00000128524	16.0414904685569	0.283317647579771	0.286672500335644	0.469125169295999	0.603927621289083	0.545891763943462	0.713017686706339	ATP6V1F	ATPase, H+ transporting, lysosomal 14kDa, V1 subunit F
ENSG00000168002	10.1087853839282	0.359928311267895	0.392724028651146	0.598930531838858	0.600951683265888	0.547872168085797	0.713017686706339	POLR2G	polymerase (RNA) II (DNA directed) polypeptide G
ENSG00000235605	14.5750580841041	-0.432765739416866	-0.4536905473391	0.720239679739241	-0.600863506400461	0.547930901471134	0.713017686706339	NA	NA
ENSG00000244313	36.25857148209	-0.494813799019183	-0.473636757981268	0.820848333497669	-0.602807825546481	0.546636540228153	0.713017686706339	NA	NA
ENSG00000156411	12.6435230655806	0.329066258356184	0.348457131202998	0.550722630039611	0.597517226289604	0.550162109408885	0.714895463085757	C14orf2	chromosome 14 open reading frame 2
ENSG00000115268	148.75224156859	0.253380644209464	0.277388049689311	0.425687163771277	0.595227354202315	0.551691507894156	0.715852616839201	RPS15	ribosomal protein S15
ENSG00000170043	10.9979064947753	-0.355286513122629	-0.377812755815045	0.598072903900024	-0.594052181273907	0.552477212555062	0.715852616839201	TRAPPC1	trafficking protein particle complex 1
ENSG00000182899	155.156086880064	-0.162063913785968	-0.162880025261357	0.273980995719023	-0.591515164621748	0.55417529743745	0.717028523217927	RPL35A	ribosomal protein L35a
ENSG00000135046	29.5168943169883	0.251394059576817	0.259448670704169	0.426101744409539	0.589985990142286	0.555200042124205	0.717331108556488	ANXA1	annexin A1
ENSG00000196683	9.94872455102798	-0.37099833855731	-0.385478908807796	0.631266985930036	-0.587704326103359	0.556730771310051	0.718285646626197	TOMM7	translocase of outer mitochondrial membrane 7 homolog (yeast)
ENSG00000092199	13.2237007677539	0.296422340513533	0.30406879178604	0.50832179781597	0.583139148836676	0.559799631184524	0.719662315821891	HNRNPC	heterogeneous nuclear ribonucleoprotein C (C1/C2)
ENSG00000180353	8.5659397762159	0.358421722285567	0.380168201213415	0.613324636608159	0.584391529203409	0.55895692451976	0.719662315821891	HCLS1	hematopoietic cell-specific Lyn substrate 1
ENSG00000233954	7.90758117071615	-0.372386036450641	-0.417068322981621	0.639204954333384	-0.582576893257963	0.560178164245044	0.719662315821891	UQCRHL	ubiquinol-cytochrome c reductase hinge protein-like
ENSG00000124733	17.1467238265884	0.41054911357457	0.487490974431199	0.707677529438232	0.580135862022455	0.561823001508941	0.719839736076021	MEA1	male-enhanced antigen 1
ENSG00000162613	7.99123117439081	0.491451708218719	0.559089475237716	0.847306586750768	0.58001639064713	0.561903564654711	0.719839736076021	FUBP1	far upstream element (FUSE) binding protein 1
ENSG00000019582	195.112855079162	0.101784876028829	0.102215636772527	0.177473745000231	0.573520753893465	0.566292151025379	0.720374447377305	CD74	CD74 molecule, major histocompatibility complex, class II invariant chain
ENSG00000105220	10.5045119750858	-0.347059505460636	-0.378893300237051	0.604909559391778	-0.573737842413329	0.566145216283386	0.720374447377305	GPI	glucose-6-phosphate isomerase
ENSG00000119396	8.06474280423748	-0.401009819166378	-0.410764317641558	0.695654112092113	-0.576450008985614	0.564311050582515	0.720374447377305	RAB14	RAB14, member RAS oncogene family
ENSG00000174444	103.130523291912	-0.185379954948707	-0.185768693752947	0.322251401031781	-0.575265008484553	0.565112082785286	0.720374447377305	RPL4	ribosomal protein L4
ENSG00000182718	11.845937664483	-0.320899246111739	-0.319145310803549	0.559307844110908	-0.573743510824258	0.566141379906951	0.720374447377305	ANXA2	annexin A2
ENSG00000108671	14.5802410764021	-0.399109753085382	-0.458588518731278	0.704049647617658	-0.566877285481042	0.570797557541428	0.722256414790894	PSMD11	proteasome (prosome, macropain) 26S subunit, non-ATPase, 11
ENSG00000143870	11.4401969864127	0.388342507431132	0.466758926720108	0.683874725005041	0.567856207038898	0.570132610352434	0.722256414790894	PDIA6	protein disulfide isomerase family A, member 6
ENSG00000163466	37.161713294552	0.226200691507045	0.230380787903666	0.399194446930486	0.566642881047978	0.570956835066231	0.722256414790894	ARPC2	actin related protein 2/3 complex, subunit 2, 34kDa
ENSG00000232112	20.7628896975731	-0.235220625690849	-0.248818244052527	0.413925062782617	-0.568268623575424	0.569852580829035	0.722256414790894	TMA7	translation machinery associated 7 homolog (S. cerevisiae)
ENSG00000143761	17.1854080949688	-0.302008365876304	-0.33120354921197	0.535843072859786	-0.563613455455326	0.573017227552522	0.723853238704927	ARF1	ADP-ribosylation factor 1
ENSG00000196531	76.3555266527915	-0.163449881666031	-0.163608371449614	0.293150946100785	-0.557562183714861	0.577143385538827	0.728051530853569	NACA	nascent polypeptide-associated complex alpha subunit
ENSG00000151465	7.61650680438044	0.412313297052757	0.48529279990666	0.74154921061284	0.556016095967532	0.578199851365453	0.728371201650647	CDC123	cell division cycle 123
ENSG00000101439	18.6264551503408	-0.25801633417363	-0.238105333983663	0.466445581400659	-0.553154203752665	0.580157823057619	0.728813220932493	CST3	cystatin C
ENSG00000143420	13.0805570719634	0.27252878552561	0.287035981898135	0.49257923323814	0.553268930429826	0.58007927271652	0.728813220932493	ENSA	endosulfine alpha
ENSG00000113013	9.05816870307559	0.35046744550896	0.3768593664055	0.639626106259651	0.547925486591522	0.583743067857588	0.732302852761871	HSPA9	heat shock 70kDa protein 9 (mortalin)
ENSG00000101608	25.9615309458013	0.257677815606122	0.251620246029667	0.478449584104582	0.538568376202825	0.590184713134541	0.739191472322441	MYL12A	myosin, light chain 12A, regulatory, non-sarcomeric
ENSG00000111229	19.4973044975464	0.209565442949056	0.216203977340638	0.389828177648474	0.53758413312552	0.590864186806802	0.739191472322441	ARPC3	actin related protein 2/3 complex, subunit 3, 21kDa
ENSG00000185787	16.0913184471771	0.271890004313	0.266817186009985	0.506941378366921	0.536334211243273	0.591727590498494	0.739251962234344	MORF4L1	mortality factor 4 like 1
ENSG00000167978	15.6853245024377	0.3210840614553	0.39423591163417	0.605761153796459	0.53005059740623	0.596076850285094	0.742639702209589	SRRM2	serine/arginine repetitive matrix 2
ENSG00000182004	8.31453610321985	-0.326578674560147	-0.326192069194223	0.615628586090929	-0.530480036077973	0.595779147110976	0.742639702209589	SNRPE	small nuclear ribonucleoprotein polypeptide E
ENSG00000100097	49.2487534661114	0.201513137618349	0.202697446977359	0.383232814830168	0.525824328763836	0.599010269218469	0.744397852605878	LGALS1	lectin, galactoside-binding, soluble, 1
ENSG00000120265	7.56242794379899	0.338975867938841	0.427397767750973	0.644866491107914	0.525652786449584	0.599129473431413	0.744397852605878	PCMT1	protein-L-isoaspartate (D-aspartate) O-methyltransferase
ENSG00000217555	9.29441153315628	-0.316929647388147	-0.339044635125358	0.634561995760971	-0.499446310219197	0.61746500135099	0.766129625479272	CKLF	chemokine-like factor
ENSG00000180817	10.949615024005	0.286189898343426	0.322754142723874	0.575244207644082	0.49751026527589	0.618829265818018	0.766217763488556	PPA1	pyrophosphatase (inorganic) 1
ENSG00000270225	8.27132761673069	-0.408234730413377	-0.580680902132029	0.82148351708747	-0.496948169892384	0.619225601584467	0.766217763488556	NA	NA
ENSG00000189043	16.2860741591615	-0.265232132207591	-0.307380557099971	0.536909962367547	-0.493997412597875	0.621308006796528	0.767747087417508	NDUFA4	NDUFA4, mitochondrial complex associated
ENSG00000138085	9.30283194648725	0.310217716096664	0.322280502511795	0.634973823035511	0.488551976227397	0.625158919522989	0.769184964370173	ATRAID	all-trans retinoic acid-induced differentiation factor
ENSG00000156467	18.9188788844405	0.270938262571995	0.283264145711834	0.555706112078555	0.487556743902963	0.625863840909799	0.769184964370173	UQCRB	ubiquinol-cytochrome c reductase binding protein
ENSG00000163220	12.1400406691514	-0.269456386053269	-0.241578966780397	0.552180701057841	-0.48798588131939	0.625559841609288	0.769184964370173	S100A9	S100 calcium binding protein A9
ENSG00000210082	852.69821252591	0.322608837966688	0.347671650852179	0.658996315714606	0.48954573838073	0.624455381362185	0.769184964370173	MIR4485	microRNA 4485
ENSG00000189067	8.24300509753565	-0.319537043321617	-0.343808714320961	0.658519227225653	-0.485235707798281	0.627509155349263	0.770163469420543	LITAF	lipopolysaccharide-induced TNF factor
ENSG00000142534	88.6281789730315	0.275045808954874	0.314402489025361	0.570956428712491	0.481728193471967	0.629999045202228	0.771132434545777	RPS11	ribosomal protein S11
ENSG00000186468	190.251954836487	-0.201228921422146	-0.193083059245341	0.417428346030674	-0.482068176096885	0.629757516038512	0.771132434545777	RPS23	ribosomal protein S23
ENSG00000008952	10.2437836865718	0.278310717541049	0.350311581733988	0.581053750020589	0.47897585641808	0.631955804644462	0.77176593149564	SEC62	SEC62 homolog (S. cerevisiae)
ENSG00000057608	12.2272489752711	-0.305254303448343	-0.398780813710158	0.63821864696395	-0.478291107444853	0.632443024727037	0.77176593149564	GDI2	GDP dissociation inhibitor 2
ENSG00000125691	64.343526947123	0.329015510322278	0.45035585404827	0.689165794656519	0.477411259922237	0.633069297720789	0.77176593149564	RPL23	ribosomal protein L23
ENSG00000173812	67.3082418114055	-0.220287700281651	-0.221588622093516	0.464618850989992	-0.474125618907348	0.635410330667531	0.77254312321106	EIF1	eukaryotic translation initiation factor 1
ENSG00000205609	12.3743616851601	-0.260732737048867	-0.279798749464662	0.549868207286777	-0.474173144753003	0.635376442242511	0.77254312321106	EIF3CL	eukaryotic translation initiation factor 3, subunit C-like
ENSG00000229344	80.4231035908487	-0.31693569046762	-0.404302095201026	0.672158204725003	-0.471519484906513	0.637269808554392	0.773766688566042	NA	NA
ENSG00000136997	12.2262520081341	0.308811463914128	0.313138949310529	0.657909571686013	0.469382841053281	0.638796011103273	0.77458286373084	MYC	v-myc avian myelocytomatosis viral oncogene homolog
ENSG00000127540	21.8271374817104	-0.217835393966576	-0.248541263745893	0.469328713214117	-0.464142482301516	0.642545666799095	0.777051893049039	UQCR11	ubiquinol-cytochrome c reductase, complex III subunit XI
ENSG00000183291	12.077684690523	-0.290257719224791	-0.309559253122366	0.624141762725253	-0.465050949254556	0.641894971112176	0.777051893049039	SEP15	15 kDa selenoprotein
ENSG00000160201	12.6659966278922	-0.260336585524412	-0.297252824772589	0.570111910751871	-0.456641197306466	0.64792896274109	0.782518733962941	U2AF1	U2 small nuclear RNA auxiliary factor 1
ENSG00000169738	12.1791382218408	0.260856701522738	0.250601595038972	0.572956494611786	0.455281865160609	0.6489064711715	0.782657140096476	DCXR	dicarbonyl/L-xylulose reductase
ENSG00000130255	45.3475352114543	0.16502687343532	0.178081517140587	0.364620126406798	0.452599463067499	0.650837185480133	0.783943329655353	RPL36	ribosomal protein L36
ENSG00000170540	10.2177956469892	0.300013762494541	0.26738457910417	0.664630139500057	0.451399574988	0.651701589591861	0.783943424084639	ARL6IP1	ADP-ribosylation factor-like 6 interacting protein 1
ENSG00000205542	135.583535125755	-0.0970046088321164	-0.0982840134100688	0.215827264986803	-0.449454839906569	0.653103578602187	0.784589332175078	TMSB4X	thymosin beta 4, X-linked
ENSG00000117289	8.33435219518776	0.317619753460657	0.295319419406281	0.714714798605049	0.444400695327108	0.656752910818295	0.785956968772158	NA	NA
ENSG00000197170	15.7130621358079	-0.345974348164481	-0.351771497785092	0.778734043806278	-0.444277928923508	0.656841656371881	0.785956968772158	PSMD12	proteasome (prosome, macropain) 26S subunit, non-ATPase, 12
ENSG00000198899	254.347360917373	-0.262621618541229	-0.247365349053074	0.58874359448414	-0.446071296574088	0.655545745863564	0.785956968772158	ATP6	ATP synthase F0 subunit 6
ENSG00000164919	15.0144056840098	0.213980547045877	0.240232663389957	0.484435232559765	0.441711363385359	0.658698085719565	0.787139873185304	COX6C	cytochrome c oxidase subunit VIc
ENSG00000215030	290.554836506107	0.114882781691932	0.120065709110238	0.263514394287219	0.435963970782997	0.662862870406786	0.791074504551257	NA	NA
ENSG00000241837	14.8664067947203	0.219951647353244	0.222591891021536	0.519453094140566	0.423429275586767	0.671982089098322	0.800903751395766	ATP5O	ATP synthase, H+ transporting, mitochondrial F1 complex, O subunit
ENSG00000167642	7.65513208019838	0.275809462282678	0.220299748985419	0.655429684899332	0.420807095920656	0.673895949655192	0.80213074322475	SPINT2	serine peptidase inhibitor, Kunitz type, 2
ENSG00000111640	186.188111498731	-0.162697526524292	-0.164973543684528	0.393170919279654	-0.413808647959969	0.6790142500846	0.806107231448602	GAPDH	glyceraldehyde-3-phosphate dehydrogenase
ENSG00000240972	9.74380291182697	-0.260093396216286	-0.301815536483274	0.626841384930536	-0.414926969515755	0.678195366039236	0.806107231448602	MIF	macrophage migration inhibitory factor (glycosylation-inhibiting factor)
ENSG00000204472	9.85255849921089	-0.235392455475147	-0.249551112600286	0.571155645282588	-0.412133640662314	0.680241472588977	0.806508517174121	AIF1	allograft inflammatory factor 1
ENSG00000088832	13.6307691410107	0.247501678259343	0.264687721177041	0.603247865770157	0.41028189622082	0.681599170767966	0.807063247893662	FKBP1A	FK506 binding protein 1A, 12kDa
ENSG00000196262	35.8080426479345	-0.230232132431536	-0.22954940765303	0.566203957081363	-0.406624025763303	0.68428414842913	0.809186079042009	PPIA	peptidylprolyl isomerase A (cyclophilin A)
ENSG00000160014	12.7796045853602	0.310341715292525	0.439890584358368	0.766539274132009	0.404860815049484	0.685579823046537	0.80966262956147	CALM3	calmodulin 3 (phosphorylase kinase, delta)
ENSG00000179218	16.9699918485528	-0.173823198759296	-0.189485862547608	0.437617929531436	-0.397203101219849	0.691217695471802	0.815259362539564	CALR	calreticulin
ENSG00000167397	10.5030937583602	0.222435496855714	0.219495933306762	0.568188401663249	0.391481938393291	0.695441036637634	0.817131295085473	VKORC1	vitamin K epoxide reductase complex, subunit 1
ENSG00000203875	32.8567765919471	0.130447431342273	0.136434121097028	0.332575862925667	0.392233610084412	0.694885612509088	0.817131295085473	SNORD50A	small nucleolar RNA, C/D box 50A
ENSG00000233276	58.2845515561931	-0.137366789914517	-0.140906854630028	0.350969916783704	-0.391391920918321	0.695507563181902	0.817131295085473	GPX1	glutathione peroxidase 1
ENSG00000120727	37.3817532525271	-0.235787436551162	-0.260141443631682	0.624032020432409	-0.377845092608835	0.705545673497413	0.826782849951102	PAIP2	poly(A) binding protein interacting protein 2
ENSG00000123131	12.4197190619841	0.235135881127258	0.270704454474938	0.621514411159648	0.378327319375477	0.705187453067442	0.826782849951102	PRDX4	peroxiredoxin 4
ENSG00000113387	9.40763666652298	0.245927342828796	0.288670877286309	0.661184953005543	0.371949394357639	0.709930527831072	0.830032739489135	SUB1	SUB1 homolog (S. cerevisiae)
ENSG00000138326	94.8007230785372	0.214713849516744	0.263746809627429	0.577722633273571	0.371655595869774	0.710149289794453	0.830032739489135	RPS24	ribosomal protein S24
ENSG00000169223	12.9392559683107	0.252710236846693	0.23003373679539	0.685860572062749	0.368457157533722	0.712532384856822	0.831746297381129	LMAN2	lectin, mannose-binding 2
ENSG00000010244	15.1364865820521	0.216180648277273	0.2330531225395	0.595794189069179	0.362844506112113	0.716721043194783	0.835560393544561	ZNF207	zinc finger protein 207
ENSG00000067182	7.51676475531029	-0.222682102625812	-0.249722352091528	0.617345797251136	-0.360708866274544	0.718317096006235	0.836346092525873	TNFRSF1A	tumor necrosis factor receptor superfamily, member 1A
ENSG00000111011	9.10613803651613	0.260001897955059	0.233460790468616	0.730406053550614	0.355968980118868	0.721863795876585	0.839398029307773	RSRC2	arginine/serine-rich coiled-coil 2
ENSG00000101182	16.6160138981877	0.194698219270602	0.190381557136606	0.551720944560259	0.352892564964673	0.724168985004927	0.839870858625616	PSMA7	proteasome (prosome, macropain) subunit, alpha type, 7
ENSG00000105404	14.1646836170393	-0.243935716462358	-0.30312973176392	0.694477402551923	-0.351250761458894	0.72540023099561	0.839870858625616	RABAC1	Rab acceptor 1 (prenylated)
ENSG00000142541	205.276067402747	-0.173604360728424	-0.162084874405892	0.501554572584076	-0.346132545126628	0.729243105901049	0.839870858625616	RPL13A	ribosomal protein L13a
ENSG00000156482	88.3750717846368	-0.168959856368937	-0.166232022518797	0.484751423508584	-0.348549479537412	0.727427561245089	0.839870858625616	RPL30	ribosomal protein L30
ENSG00000165119	21.425853237059	0.156987422095067	0.157176398189166	0.45171148533583	0.347539142110485	0.728186317684294	0.839870858625616	HNRNPK	heterogeneous nuclear ribonucleoprotein K
ENSG00000180879	25.6571320990096	0.169745668644254	0.161591448708527	0.492985572088405	0.344321777866989	0.730604308109824	0.839870858625616	SSR4	signal sequence receptor, delta
ENSG00000198502	16.0318650662201	-0.169652936752594	-0.174150391243957	0.482046118301356	-0.351943372867352	0.724880730645342	0.839870858625616	HLA-DRB5	major histocompatibility complex, class II, DR beta 5
ENSG00000211450	11.1644209840055	-0.177252544018597	-0.184237564677909	0.513501051978998	-0.34518438343111	0.729955758298201	0.839870858625616	C11orf31	chromosome 11 open reading frame 31
ENSG00000244038	16.4964799056799	-0.199630250268158	-0.221264607459141	0.579565856718352	-0.34444791382038	0.730509460783628	0.839870858625616	DDOST	dolichyl-diphosphooligosaccharide--protein glycosyltransferase subunit (non-catalytic)
ENSG00000103769	9.1267795390572	-0.253772657967176	-0.232825607343893	0.748689556700458	-0.338955787076255	0.734643037336235	0.843444601093626	RAB11A	RAB11A, member RAS oncogene family
ENSG00000140264	70.9555867133602	0.130682960760113	0.132475439097064	0.392024959617112	0.333353674438867	0.738867327631455	0.847222081114703	SERF2	small EDRK-rich factor 2
ENSG00000179222	10.8002402744111	-0.277166515076448	-0.362519017503475	0.849765420973226	-0.326168267424923	0.744297048605977	0.852370483693966	MAGED1	melanoma antigen family D1
ENSG00000167613	12.4025046138178	-0.175110487892224	-0.187846268911051	0.5389773785084	-0.324893947083337	0.745261338130353	0.852398529236103	LAIR1	leukocyte-associated immunoglobulin-like receptor 1
ENSG00000111596	12.0793881243155	0.241774565945906	0.227378399589157	0.751635927970971	0.321664461408294	0.747706903734417	0.853044228537253	CNOT2	CCR4-NOT transcription complex, subunit 2
ENSG00000122705	13.6214744063539	-0.231757749669293	-0.21167619211102	0.717848565517064	-0.322850474044423	0.7468084853282	0.853044228537253	CLTA	clathrin, light chain A
ENSG00000007038	11.3323841438347	0.179044952043513	0.21208635236901	0.559880228507703	0.319791524913707	0.749126372667106	0.85358997488576	PRSS21	protease, serine, 21 (testisin)
ENSG00000100365	14.804846870729	0.15415238158777	0.159109672497746	0.485061835441659	0.317799443956277	0.750637072513637	0.854126294111867	NCF4	neutrophil cytosolic factor 4, 40kDa
ENSG00000104894	10.180523796072	0.21165570444643	0.283432874539904	0.668341718512915	0.316687853808336	0.751480466043297	0.854126294111867	CD37	CD37 molecule
ENSG00000108654	41.9863281444556	0.187755541682709	0.222393789265164	0.609670283983039	0.307962429226635	0.75811092096271	0.859508256641473	DDX5	DEAD (Asp-Glu-Ala-Asp) box helicase 5
ENSG00000205758	9.60985982113814	-0.295443535302073	-0.352002986236688	0.956653618353963	-0.308830207332952	0.757450689471029	0.859508256641473	CRYZL1	crystallin, zeta (quinone reductase)-like 1
ENSG00000065518	8.37319630503499	0.17501320850093	0.190177973626034	0.571567265519038	0.306198795940494	0.759453289108245	0.85995522249835	NDUFB4	NADH dehydrogenase (ubiquinone) 1 beta subcomplex, 4, 15kDa
ENSG00000140988	63.7173706077023	0.150572532270338	0.184522878637474	0.498918144956534	0.301798068064764	0.762806003705407	0.862674620150629	RPS2	ribosomal protein S2
ENSG00000108639	10.6444126048248	0.181570898935317	0.232924436308452	0.606105814241588	0.299569637295947	0.764505446987268	0.863519851080264	SYNGR2	synaptogyrin 2
ENSG00000076043	8.54245096355225	-0.273410709037977	-0.267866887942764	0.926450564478493	-0.295116349993139	0.767905000180889	0.865692322430956	REXO2	RNA exonuclease 2
ENSG00000120533	24.9403993228639	-0.169881378132392	-0.158778393799655	0.576749033397944	-0.294549913905408	0.768337728287673	0.865692322430956	ENY2	enhancer of yellow 2 homolog (Drosophila)
ENSG00000044574	20.3149321981254	0.216329918314047	0.231107305253607	0.738159482942748	0.293066638460873	0.769471216387853	0.865893788168465	HSPA5	heat shock 70kDa protein 5 (glucose-regulated protein, 78kDa)
ENSG00000135486	38.6648614487177	-0.0977232129758462	-0.100324410422858	0.337591758274459	-0.289471560192527	0.772220540413998	0.86791081803655	HNRNPA1	heterogeneous nuclear ribonucleoprotein A1
ENSG00000093010	16.238039414813	0.147391223193732	0.152021445787324	0.514820190384577	0.286296508852204	0.774651031806038	0.868490093755347	COMT	catechol-O-methyltransferase
ENSG00000169714	22.1236968509397	-0.139490343223103	-0.147949112448403	0.486527184474076	-0.286706164988271	0.774337316706355	0.868490093755347	CNBP	CCHC-type zinc finger, nucleic acid binding protein
ENSG00000214182	17.5905323636886	0.130024628249657	0.128406860954961	0.464360458657932	0.280007967572103	0.779471392073641	0.872815497050361	NA	NA
ENSG00000131051	48.5814050981731	-0.138734156854197	-0.144848408387099	0.506004692448079	-0.274175633002518	0.783949652919051	0.876747638961257	RBM39	RNA binding motif protein 39
ENSG00000183283	19.7499923345268	0.146825245675494	0.161966282404569	0.543132077212511	0.270330646698383	0.786905890084927	0.878970002841169	DAZAP2	DAZ associated protein 2
ENSG00000103485	9.22182818987067	-0.147035655350384	-0.141602458765508	0.550374745664469	-0.26715552722694	0.789349416125323	0.880597869221581	QPRT	quinolinate phosphoribosyltransferase
ENSG00000165502	24.1109042277366	0.112811275304464	0.111985812209121	0.424238851611608	0.265914531108866	0.790305033678464	0.880597869221581	RPL36AL	ribosomal protein L36a-like
ENSG00000185624	13.8474067247637	0.137671008609349	0.122152030534331	0.521578144514112	0.26395087688653	0.791817771242473	0.880662741780235	P4HB	prolyl 4-hydroxylase, beta polypeptide
ENSG00000213402	10.8439818685663	0.129335221994492	0.1486586515277	0.491174266833811	0.263318399858787	0.792305178933486	0.880662741780235	PTPRCAP	protein tyrosine phosphatase, receptor type, C-associated protein
ENSG00000109390	8.2505622135406	0.15943930857192	0.106450233756968	0.611540536453201	0.260717481618851	0.794310383805492	0.88181091568125	NDUFC1	NADH dehydrogenase (ubiquinone) 1, subcomplex unknown, 1, 6kDa
ENSG00000106682	7.95887241355926	-0.156162920134108	-0.182586315261642	0.602862051091283	-0.259035910207695	0.795607533492646	0.882171189337201	EIF4H	eukaryotic translation initiation factor 4H
ENSG00000166598	19.1338041387791	0.14127962903116	0.146334351573785	0.58421022630836	0.241830119825032	0.808911799229046	0.894207686359578	HSP90B1	heat shock protein 90kDa beta (Grp94), member 1
ENSG00000198840	23.9278586617436	-0.166042241686514	-0.197285990967365	0.688476238772479	-0.241173525440121	0.809420628998031	0.894207686359578	ND3	NADH dehydrogenase, subunit 3 (complex I)
ENSG00000224411	11.3232625000064	0.156704457653316	0.159666528989911	0.648213725085406	0.241748132736111	0.808975330957322	0.894207686359578	NA	NA
ENSG00000075785	14.2992339707519	-0.139306191816066	-0.148698915979354	0.596752836103058	-0.233440351495888	0.815419482593436	0.897133012291253	RAB7A	RAB7A, member RAS oncogene family
ENSG00000108561	19.8542732658749	-0.132934623245218	-0.16801565757809	0.563887969369636	-0.235746514318836	0.813629373746561	0.897133012291253	C1QBP	complement component 1, q subcomponent binding protein
ENSG00000119705	9.91392293229777	-0.145617138416605	-0.161132307875336	0.624913267617174	-0.233019758040745	0.815746063335385	0.897133012291253	SLIRP	SRA stem-loop interacting RNA binding protein
ENSG00000174851	7.84363064804492	0.163232814001049	0.146832182486064	0.701592381182035	0.232660471206994	0.816025066306818	0.897133012291253	YIF1A	Yip1 interacting factor homolog A (S. cerevisiae)
ENSG00000205352	18.6482606447243	0.0941370659502914	0.094273960483757	0.407155466139707	0.231206685846114	0.817154236160596	0.89728679442816	PRR13	proline rich 13
ENSG00000144381	16.808328726406	-0.0926652796641752	-0.0871280807334478	0.417113946563954	-0.22215819065155	0.824190739867925	0.903918985562525	HSPD1	heat shock 60kDa protein 1 (chaperonin)
ENSG00000109606	12.4274075376969	0.16167885829258	0.174497120061789	0.73770961222788	0.219163279985346	0.826522858445578	0.905381923442197	DHX15	DEAH (Asp-Glu-Ala-His) box helicase 15
ENSG00000184840	20.5494170131267	0.0934913316142442	0.0811782518671418	0.43182394797453	0.216503350619541	0.828595413678689	0.906213296604146	TMED9	transmembrane emp24 protein transport domain containing 9
ENSG00000197756	99.3836056464384	-0.12211607810465	-0.0928961552619221	0.566335491950667	-0.21562497819806	0.829280083992769	0.906213296604146	RPL37A	ribosomal protein L37a
ENSG00000132507	8.51131465044533	-0.11823359862007	-0.112917883860143	0.571256756082865	-0.20697102898319	0.836032484122453	0.911395989301761	EIF5A	eukaryotic translation initiation factor 5A
ENSG00000230989	17.0294664531953	0.0995413684493145	0.11073245891229	0.480337666885483	0.20723206883762	0.835828623565966	0.911395989301761	HSBP1	heat shock factor binding protein 1
ENSG00000171490	19.9015455715154	0.0772973478575585	0.0826024117327841	0.377636095172982	0.204687393089772	0.837816370727788	0.912244235594363	RSL1D1	ribosomal L1 domain containing 1
ENSG00000118705	13.0566924348996	0.125266489198377	0.120640537855488	0.616078841842638	0.203328666220245	0.83887815107442	0.912305135520982	RPN2	ribophorin II
ENSG00000089693	7.67120979669145	-0.1243641344774	-0.150412302455166	0.620476359114454	-0.200433316516511	0.841141705300739	0.913671289470383	MLF2	myeloid leukemia factor 2
ENSG00000009307	13.3159729126166	0.120775600424602	0.138235070360848	0.608251843266626	0.198561832177894	0.842605512549387	0.914166507036237	CSDE1	cold shock domain containing E1, RNA-binding
ENSG00000068697	7.91708392710221	-0.128893674244779	-0.151192913317049	0.714663100789031	-0.180355854531278	0.856873208937328	0.920728435460237	LAPTM4A	lysosomal protein transmembrane 4 alpha
ENSG00000111144	10.1259059420821	-0.109831497804273	-0.11389821036619	0.595369650834776	-0.184476144610793	0.853639939827806	0.920728435460237	LTA4H	leukotriene A4 hydrolase
ENSG00000116459	12.2128924188971	0.137568635511129	0.134305380896222	0.744371063863928	0.184811906573892	0.853376568639251	0.920728435460237	ATP5F1	ATP synthase, H+ transporting, mitochondrial Fo complex, subunit B1
ENSG00000121691	24.1201411621743	-0.0887765761476379	-0.0984018644745333	0.484905307794531	-0.183080231790854	0.85473506635897	0.920728435460237	CAT	catalase
ENSG00000121966	7.64474383075293	0.123148181989764	0.144597151150785	0.687256428362474	0.179188112191529	0.857789997755127	0.920728435460237	CXCR4	chemokine (C-X-C motif) receptor 4
ENSG00000122025	8.35473448159726	-0.134455916879286	-0.255845396552497	0.738865301271794	-0.181976223065083	0.855601385576356	0.920728435460237	FLT3	fms-related tyrosine kinase 3
ENSG00000132965	7.75676232603598	0.135646798066124	0.191035710130465	0.727277073388908	0.186513232754674	0.852042302690774	0.920728435460237	ALOX5AP	arachidonate 5-lipoxygenase-activating protein
ENSG00000146701	10.1393643183163	0.100251536153214	0.107793095740854	0.551748767700312	0.181697798023297	0.855819894131641	0.920728435460237	MDH2	malate dehydrogenase 2, NAD (mitochondrial)
ENSG00000188846	102.967431491616	0.0618481331757232	0.0675992657553531	0.328730493499798	0.18814236707177	0.850765049958679	0.920728435460237	RPL14	ribosomal protein L14
ENSG00000172809	51.1301392085798	-0.100458348810023	-0.0867242728845809	0.573694052205479	-0.175107879232538	0.860994867197169	0.923076057385144	RPL38	ribosomal protein L38
ENSG00000110876	7.54717495724108	0.106688991832195	0.131058414267395	0.626913337766876	0.170181403720379	0.86486747606609	0.926133176849992	SELPLG	selectin P ligand
ENSG00000131236	15.1508198148821	-0.0835980130465734	-0.0986818395817295	0.502399396540665	-0.16639751883103	0.867844126421957	0.928224790878201	CAP1	CAP, adenylate cyclase-associated protein 1 (yeast)
ENSG00000164096	8.24542549932475	-0.101216492239457	-0.0967781464423309	0.614469136233475	-0.164721848944092	0.869162918924222	0.928540362148727	C4orf3	chromosome 4 open reading frame 3
ENSG00000125977	9.23896768189802	-0.108157872944256	-0.162016963094486	0.677329185089925	-0.159682876989712	0.873130889991636	0.931682020261663	EIF2S2	eukaryotic translation initiation factor 2, subunit 2 beta, 38kDa
ENSG00000243147	11.8858858303815	0.0874054242461671	0.11939221348559	0.552008885863515	0.158340610965778	0.874188408839888	0.931714320584934	MRPL33	mitochondrial ribosomal protein L33
ENSG00000142937	157.676275137839	0.0726311812488665	0.0865310959673838	0.469422174787575	0.154724649046956	0.877038396871826	0.933654725308388	RPS8	ribosomal protein S8
ENSG00000084754	9.39523271563665	-0.0946358560089638	-0.0745704591599272	0.618792307560677	-0.152936380838387	0.878448445615668	0.934059484376801	HADHA	hydroxyacyl-CoA dehydrogenase/3-ketoacyl-CoA thiolase/enoyl-CoA hydratase (trifunctional protein), alpha subunit
ENSG00000174886	9.46324288347755	-0.0937506016638179	-0.0845213114573327	0.622999402563047	-0.150482650991516	0.880383837377787	0.935021241805214	NDUFA11	NADH dehydrogenase (ubiquinone) 1 alpha subcomplex, 11, 14.7kDa
ENSG00000130429	16.8466218048907	-0.0696872368164408	-0.0678861906291178	0.471552775791216	-0.147782476096155	0.882514439521906	0.935094154960712	ARPC1B	actin related protein 2/3 complex, subunit 1B, 41kDa
ENSG00000169020	18.433639466745	0.0837232128582901	0.0615794325830739	0.565841754369631	0.14796223893297	0.882372569125729	0.935094154960712	ATP5I	ATP synthase, H+ transporting, mitochondrial Fo complex, subunit E
ENSG00000021355	23.861793785612	-0.0576381487288662	-0.0645946948162652	0.395565459622541	-0.145710772583294	0.884149716848058	0.935733714330442	SERPINB1	serpin peptidase inhibitor, clade B (ovalbumin), member 1
ENSG00000182117	13.0472301989246	0.074874042811353	0.100003781502894	0.533034435686094	0.140467552935823	0.888290587289405	0.939020469314091	NOP10	NOP10 ribonucleoprotein
ENSG00000166794	24.9714230038543	0.0528880919332897	0.0464448018057699	0.394737908490366	0.133982804275259	0.89341617202536	0.943339310857976	PPIB	peptidylprolyl isomerase B (cyclophilin B)
ENSG00000245910	14.7607325139072	-0.0923653317550659	-0.0629203130534703	0.700344345202218	-0.131885596546648	0.895074781397126	0.943991658985109	SNHG6	small nucleolar RNA host gene 6
ENSG00000102007	9.4009814113651	-0.0701816267825944	-0.0716753279493154	0.552758896094811	-0.126966073777231	0.89896725039515	0.946995698151453	PLP2	proteolipid protein 2 (colonic epithelium-enriched)
ENSG00000133112	80.2167926993253	-0.0787425401623815	-0.0454864754110384	0.627829666511138	-0.12542022838767	0.900190874621201	0.94718459777428	TPT1	tumor protein, translationally-controlled 1
ENSG00000089157	193.733328939861	0.0300269763472994	0.0320666821549167	0.258511538848428	0.116153331031405	0.907531022758569	0.952186095204806	RPLP0	ribosomal protein, large, P0
ENSG00000119013	8.02719149857589	0.0701407298907809	0.0779862109923728	0.607576814785267	0.115443394454692	0.908093685063018	0.952186095204806	NDUFB3	NADH dehydrogenase (ubiquinone) 1 beta subcomplex, 3, 12kDa
ENSG00000225972	58.9622694513022	0.0689749793325555	0.104329951134764	0.597055303089514	0.115525277098518	0.908028786376791	0.952186095204806	NA	NA
ENSG00000005893	10.0844221868062	-0.0653006561484808	-0.0929595842382646	0.606108296629446	-0.107737604833354	0.914203838769608	0.956422985045957	LAMP2	lysosomal-associated membrane protein 2
ENSG00000125995	8.23558778519166	0.0709388739542237	0.0540749199987888	0.658745789880224	0.107687783427234	0.914243360567635	0.956422985045957	ROMO1	reactive oxygen species modulator 1
ENSG00000108518	28.7351784973261	-0.0606023490608141	-0.0759538813632843	0.572645373851614	-0.105828758649009	0.915718218809883	0.95686224016194	PFN1	profilin 1
ENSG00000184900	7.91010002649709	-0.0656549929784341	-0.104146652558463	0.651107274614912	-0.100835907596432	0.919680721959453	0.958793580249682	SUMO3	small ubiquitin-like modifier 3
ENSG00000257727	7.57600589771623	0.0846204706495323	0.105892401520461	0.835117464748904	0.101327626617143	0.919290386183455	0.958793580249682	CNPY2	canopy FGF signaling regulator 2
ENSG00000085231	7.74353593030208	-0.0589151358593068	-0.0466566219925648	0.603406332502608	-0.0976375829782201	0.922220080168294	0.95973061683961	TAF9	TAF9 RNA polymerase II, TATA box binding protein (TBP)-associated factor, 32kDa
ENSG00000113558	20.3715234775023	-0.0471164207442596	-0.0296424442594754	0.489323725042361	-0.0962888540509266	0.9232911631328	0.95973061683961	SKP1	S-phase kinase-associated protein 1
ENSG00000177830	7.76267989697496	-0.0592929786826093	-0.0794657206546945	0.619531453053088	-0.0957061637313326	0.923753945425557	0.95973061683961	CHID1	chitinase domain containing 1
ENSG00000147274	8.56010863635718	0.0572271347766311	0.0554192100889815	0.64283486481726	0.0890230725007412	0.929063573713243	0.964142633132621	SNORD61	small nucleolar RNA, C/D box 61
ENSG00000148303	69.1593451985742	-0.0509862655613181	-0.0190656172065567	0.597811568496107	-0.0852881881988039	0.932032281768595	0.966118033787561	RPL7A	ribosomal protein L7a
ENSG00000103363	20.1780109119578	-0.0350398923936994	-0.0386337117943604	0.436692289754897	-0.080239320033258	0.936046918098897	0.969171866113813	TCEB2	transcription elongation factor B (SIII), polypeptide 2 (18kDa, elongin B)
ENSG00000116209	16.2636742494708	0.0375299057443403	0.0204861522852922	0.489851765606185	0.0766148218285946	0.938929967497764	0.969175203625898	TMEM59	transmembrane protein 59
ENSG00000169100	35.499331828525	-0.0364100194734407	-0.0364409270489519	0.477788755060794	-0.0762052666325473	0.939255792709112	0.969175203625898	SLC25A6	solute carrier family 25 (mitochondrial carrier; adenine nucleotide translocator), member 6
ENSG00000245532	10.0170124118136	-0.0592533377390794	-0.0592209762027694	0.759755962898657	-0.0779899607671565	0.937836038816117	0.969175203625898	NEAT1	nuclear paraspeckle assembly transcript 1 (non-protein coding)
ENSG00000197958	187.750948918442	-0.027436160799441	-0.0213381007681723	0.373504057073299	-0.0734561252545022	0.941443156684079	0.970328344445977	RPL12	ribosomal protein L12
ENSG00000144746	10.2380159937457	0.0355757904466782	0.0388092621014313	0.524186824490067	0.0678685323334606	0.945890288535358	0.973805325427435	ARL6IP5	ADP-ribosylation factor-like 6 interacting protein 5
ENSG00000154518	46.2313506488612	-0.0322985572038686	-0.0138223389274059	0.507099651350129	-0.0636927221659001	0.949214899852146	0.975754922764252	ATP5G3	ATP synthase, H+ transporting, mitochondrial Fo complex, subunit C3 (subunit 9)
ENSG00000160213	7.63593354095628	0.041586735120304	0.104416390217992	0.722879159020302	0.0575293043123076	0.95412356329208	0.975754922764252	CSTB	cystatin B (stefin B)
ENSG00000185088	10.223833689039	0.0321312232619177	0.0375064371291181	0.570355464104023	0.0563354351525201	0.955074590476597	0.975754922764252	RPS27L	ribosomal protein S27-like
ENSG00000196154	52.9649548658446	-0.0262301851752676	-0.00967784685817817	0.452129426744469	-0.0580147710449561	0.953736862751344	0.975754922764252	S100A4	S100 calcium binding protein A4
ENSG00000198744	181.034163946619	0.0408744273923579	0.0322575800307331	0.665505832089662	0.0614185863165374	0.951025850562251	0.975754922764252	LOC101929612	uncharacterized LOC101929612
ENSG00000198755	94.1561980904107	0.0167981732753809	0.0185523216460441	0.299784766932125	0.0560341122308732	0.955314632210205	0.975754922764252	RPL10A	ribosomal protein L10a
ENSG00000226976	18.0518258216134	0.0249076864185876	0.0316404188308901	0.439957812718589	0.0566138063662921	0.954852836295271	0.975754922764252	NA	NA
ENSG00000071553	14.1482529424097	-0.0304147128768053	-0.0663397817086098	0.60946049236702	-0.049904322360061	0.960198632852208	0.979640224968451	ATP6AP1	ATPase, H+ transporting, lysosomal accessory protein 1
ENSG00000140612	11.942121178539	-0.0294066258498861	-0.0225255075549007	0.621118402676734	-0.0473446378712289	0.962238552072782	0.980618389584285	SEC11A	SEC11 homolog A (S. cerevisiae)
ENSG00000158710	13.1812746726022	-0.0256938836994899	-0.0103848762710832	0.61892239209341	-0.0415139022722772	0.966886209998157	0.984248925329212	TAGLN2	transgelin 2
ENSG00000163382	8.40462190404644	0.025959255576312	0.0109555336904742	0.665910932358876	0.0389830746348551	0.968903882840742	0.985197109570126	APOA1BP	apolipoprotein A-I binding protein
ENSG00000127837	8.64852391141876	0.0240497533860618	0.0967454102812227	0.665411629731792	0.0361426706589957	0.971168598272943	0.985537749165544	AAMP	angio-associated, migratory cell protein
ENSG00000147677	31.0020168781268	-0.0142381861628578	-0.00210705501609429	0.397300461104235	-0.0358373260460986	0.971412070291065	0.985537749165544	EIF3H	eukaryotic translation initiation factor 3, subunit H
ENSG00000142657	9.37249485572266	0.0170819697829793	-0.00990165569487211	0.596221662645794	0.0286503675615816	0.977143441047265	0.988995293183644	PGD	phosphogluconate dehydrogenase
ENSG00000175061	112.495746151303	0.011022320876879	0.0217490864297453	0.401366607459974	0.0274619778327678	0.978091265695401	0.988995293183644	SNORD49A	small nucleolar RNA, C/D box 49A
ENSG00000183648	8.35984134807523	-0.0235364385048966	0.0606946088257688	0.816841650048674	-0.028813954948911	0.977012971061741	0.988995293183644	NDUFB1	NADH dehydrogenase (ubiquinone) 1 beta subcomplex, 1, 7kDa
ENSG00000116251	42.7954892330547	0.0133537948303809	0.0255706033656918	0.586449927491452	0.0227705626761725	0.98183328951555	0.990210698867839	RPL22	ribosomal protein L22
ENSG00000145741	30.5914859661048	0.00904313794836224	0.0181826351843367	0.41389472405277	0.02184888432453	0.982568499427845	0.990210698867839	BTF3	basic transcription factor 3
ENSG00000162194	7.48304071444475	0.0150010558761868	-0.01952555685344	0.669477126603152	0.0224071223348591	0.982123198977632	0.990210698867839	LBHD1	LBH domain containing 1
ENSG00000023191	7.54388387022141	-0.01462455588449	-0.121894048418872	0.732853880708143	-0.0199556231732833	0.98407877308598	0.990632016857918	RNH1	ribonuclease/angiogenin inhibitor 1
ENSG00000269893	11.2609452925853	-0.0113283600388201	-0.0110707779026139	0.66901967504199	-0.0169327756139745	0.986490245352798	0.991958594828146	SNORA24	small nucleolar RNA, H/ACA box 24
ENSG00000159228	7.80198340144337	-0.00823457946625787	0.0438502863743694	0.631614443315952	-0.0130373514307663	0.98959799325637	0.993981594555401	CBR1	carbonyl reductase 1
ENSG00000090060	10.5074386049693	-0.00946984050895935	0.129769353441017	0.847372771412321	-0.0111755308034927	0.991083402116186	0.99437239570728	PAPOLA	poly(A) polymerase alpha
ENSG00000089063	7.63272819706748	0.0061291300019743	-0.0800609048412553	0.652382026828903	0.0093950013181184	0.99250398377367	0.994697362743336	TMEM230	transmembrane protein 230
ENSG00000173915	9.40001375107549	0.00406405768591626	0.0447829269839397	0.62463613923754	0.00650628010552997	0.994808776181103	0.99590679911287	USMG5	up-regulated during skeletal muscle growth 5 homolog (mouse)
ENSG00000198258	13.416023600519	-0.0011629512051199	0.02710221681357	0.503614703587152	-0.00230920820388367	0.998157520063928	0.998157520063928	UBL5	ubiquitin-like 5
ENSG00000000003	0.135890388923459	0	0	0.886543688613896	0	1	NA	TSPAN6	tetraspanin 6
ENSG00000000419	3.28621644935711	0.606482130537344	0.815789357134495	0.92902432662982	0.652816199913142	0.513874778502206	NA	DPM1	dolichyl-phosphate mannosyltransferase polypeptide 1, catalytic subunit
ENSG00000000457	0.404788001704688	-0.862576238874065	-3.714912102063	1.24096989528126	-0.695082324038622	0.487003711413483	NA	SCYL3	SCY1-like 3 (S. cerevisiae)
ENSG00000000460	0.154182957445588	-0.849313926980275	-3.83464547984393	1.00486230556412	-0.845204285480164	0.397996790034324	NA	C1orf112	chromosome 1 open reading frame 112
ENSG00000000938	1.91613463798603	-0.0514605779059419	-0.159643844689004	0.976593653834624	-0.0526939507582099	0.957975758926957	NA	FGR	FGR proto-oncogene, Src family tyrosine kinase
ENSG00000000971	0.210808208726163	-0.680057067610477	-5.57777771118601	1.05994835542106	-0.641594530650812	0.521136485104917	NA	CFH	complement factor H
ENSG00000001036	2.3936468110923	0.485556086603221	0.539377487578442	0.961346119763286	0.505079363843253	0.613503094808565	NA	FUCA2	fucosidase, alpha-L- 2, plasma
ENSG00000001084	0.452463964819715	-0.182642303087348	-0.471554998494203	1.25346026501629	-0.145710484955001	0.884149943918856	NA	GCLC	glutamate-cysteine ligase, catalytic subunit
ENSG00000001167	0.493191013619399	1.16455932461482	1.96974896279626	1.28999426732079	0.902763178191102	0.366651597569123	NA	NFYA	nuclear transcription factor Y, alpha
ENSG00000001460	0.189982092388369	0.252366363404289	4.64742991384434	1.03464495265033	0.243915908310219	0.807295948184556	NA	STPG1	sperm-tail PG-rich repeat containing 1
ENSG00000001461	1.03121508054761	0.368006408695207	0.527105790503909	1.21193279796487	0.303652487426017	0.761392659243457	NA	NIPAL3	NIPA-like domain containing 3
ENSG00000001497	2.36043264937084	1.32705707139977	1.39041270452912	0.927835874597682	1.43027135265189	0.152639153501974	NA	LAS1L	LAS1-like (S. cerevisiae)
ENSG00000001561	0.156700351897782	-0.569468831541723	-4.14805651250992	0.938644257121827	-0.606692926762148	0.544054717131146	NA	ENPP4	ectonucleotide pyrophosphatase/phosphodiesterase 4 (putative)
ENSG00000001617	0.00923328568100274	-0.161221961155221	-2.41184199436077	0.868182705206407	-0.185700498510727	0.852679637366346	NA	SEMA3F	sema domain, immunoglobulin domain (Ig), short basic domain, secreted, (semaphorin) 3F
ENSG00000001629	0.204846122637083	-0.42583712479632	-5.45665086839776	1.07681141812171	-0.395461189981725	0.692502558190699	NA	ANKIB1	ankyrin repeat and IBR domain containing 1
ENSG00000001630	0.0681423291381445	-0.713271779693565	-3.81034230900659	0.912741058685058	-0.781461262103341	0.434531251889455	NA	CYP51A1	cytochrome P450, family 51, subfamily A, polypeptide 1
ENSG00000001631	0.371076736048357	1.55504035975635	2.68744009674542	1.3022926090091	1.19407907946246	0.23244703588652	NA	KRIT1	KRIT1, ankyrin repeat containing
ENSG00000002016	0.132297332313195	0.554414403411367	2.78968782633302	0.935354281457115	0.592731988725906	0.553360529777746	NA	RAD52	RAD52 homolog (S. cerevisiae)
ENSG00000002330	2.40349870455013	-0.0135364975275404	-0.208677702461412	0.941188400034648	-0.0143823463262425	0.988524943525714	NA	BAD	BCL2-associated agonist of cell death
ENSG00000002549	2.58048132571376	-0.292190414774006	-0.243772259512241	0.947747671856912	-0.30829979692962	0.757854220550431	NA	LAP3	leucine aminopeptidase 3
ENSG00000002726	0.0524179862227437	0	0	0.876142597713942	0	1	NA	AOC1	amine oxidase, copper containing 1
ENSG00000002822	1.27255932554381	0.52299333390289	0.613295610333159	1.11445644895659	0.469281087109812	0.638868732087248	NA	MAD1L1	MAD1 mitotic arrest deficient-like 1 (yeast)
ENSG00000002834	2.50547486530137	-0.122961713867363	-0.0867574631695425	0.936273718149034	-0.131330946798819	0.895513511794622	NA	LASP1	LIM and SH3 protein 1
ENSG00000002919	0.769426960627148	0.260860507805503	1.04423272291564	1.23989516689993	0.210389164156292	0.83336394915172	NA	SNX11	sorting nexin 11
ENSG00000003056	1.68453012758812	-0.429163328733918	-0.577702620229	1.03294308233879	-0.415476260088027	0.677793290482308	NA	M6PR	mannose-6-phosphate receptor (cation dependent)
ENSG00000003096	0.0933005385179792	0.0958196119310332	-2.1635208107185	0.912282539390108	0.105032824584248	0.916349762512932	NA	KLHL13	kelch-like family member 13
ENSG00000003137	0.0524179862227437	0	0	0.876142597713942	0	1	NA	CYP26B1	cytochrome P450, family 26, subfamily B, polypeptide 1
ENSG00000003147	0.184819521822786	-0.478182660456036	-4.09907436264632	1.1188026692715	-0.427405720051954	0.669083841860278	NA	ICA1	islet cell autoantigen 1, 69kDa
ENSG00000003393	0.43951209143869	0.531840948061867	1.37451257442827	1.2869968442154	0.413241843173358	0.679429434179755	NA	ALS2	amyotrophic lateral sclerosis 2 (juvenile)
ENSG00000003400	0.440726824351806	1.23134449991104	2.09506496300918	1.29479153477996	0.950998262527488	0.341605257871585	NA	CASP10	caspase 10, apoptosis-related cysteine peptidase
ENSG00000003402	2.38204390939652	0.371756216832085	0.531121463519417	0.935396004170164	0.397431906032021	0.691048991195519	NA	CFLAR	CASP8 and FADD-like apoptosis regulator
ENSG00000003436	0.628730352106894	-1.18903862791534	-6.18579037928262	1.25887350520753	-0.944525897952972	0.344900974053881	NA	TFPI	tissue factor pathway inhibitor (lipoprotein-associated coagulation inhibitor)
ENSG00000003509	0.384731969896553	0.431225762123714	0.24141252861948	1.26950414895899	0.339680466958163	0.734097173124978	NA	NDUFAF7	NADH dehydrogenase (ubiquinone) complex I, assembly factor 7
ENSG00000003756	3.16758744575376	1.17306469751421	1.40070784577715	0.925755085715406	1.26714367073414	0.205103922824504	NA	RBM5	RNA binding motif protein 5
ENSG00000004059	0.273260284813256	0.348878682340199	1.2334023452798	1.17427680206125	0.297100889439184	0.766389485339668	NA	ARF5	ADP-ribosylation factor 5
ENSG00000004139	0.230623403008356	-0.765925307108396	-3.44819646506737	1.18320802935441	-0.647329369059727	0.517418797670232	NA	SARM1	sterile alpha and TIR motif containing 1
ENSG00000004142	1.85430158283789	1.05158028411182	1.47106266626985	1.06765413243911	0.98494470462024	0.324651232795358	NA	POLDIP2	polymerase (DNA-directed), delta interacting protein 2
ENSG00000004399	2.63794403920469	0.68295288713889	0.847968080689366	0.864397512140863	0.790091222552703	0.429474495586608	NA	PLXND1	plexin D1
ENSG00000004468	1.80352998301338	1.12460680796905	1.81275414346409	0.94261103364649	1.19307621895588	0.232839524122562	NA	CD38	CD38 molecule
ENSG00000004478	5.04444288302553	0.983179198689649	1.11676361414058	0.745740002355084	1.31839407244444	0.187371764049803	NA	FKBP4	FK506 binding protein 4, 59kDa
ENSG00000004487	0.570009853973355	1.63079983541803	2.16542400331306	1.28674494826773	1.26738390355718	0.205018052487882	NA	KDM1A	lysine (K)-specific demethylase 1A
ENSG00000004534	3.28009478547403	0.448253231659769	0.361626229877197	0.946140628683516	0.473770196596969	0.63566378965449	NA	RBM6	RNA binding motif protein 6
ENSG00000004660	0.291239520132421	-0.692048479807195	-4.28506014799581	1.13450433809891	-0.610000734741006	0.541861320852106	NA	CAMKK1	calcium/calmodulin-dependent protein kinase kinase 1, alpha
ENSG00000004700	1.0179611499363	0.536444004380234	0.990894375392795	1.22336236341061	0.438499679591812	0.661024102368173	NA	RECQL	RecQ helicase-like
ENSG00000004766	0.509266975958603	0.453988210636885	1.04590644621305	1.28023329464789	0.354613657162969	0.722879043340609	NA	CCDC132	coiled-coil domain containing 132
ENSG00000004777	0.113668764229563	0.0912004877926114	-2.34394509630608	0.91207138043864	0.0999927086285183	0.920350114105021	NA	ARHGAP33	Rho GTPase activating protein 33
ENSG00000004799	0.157844345064874	-0.0352026899390408	-1.94744712602437	0.922514248110381	-0.0381595081172434	0.969560505206518	NA	PDK4	pyruvate dehydrogenase kinase, isozyme 4
ENSG00000004809	0.41382474765719	0.420081064873134	0.747813662588636	1.2712406639717	0.330449675485275	0.741060211933914	NA	SLC22A16	solute carrier family 22 (organic cation/carnitine transporter), member 16
ENSG00000004864	0.534672670092907	-0.26668654735808	-4.55489703933612	1.28281615297176	-0.207891479024703	0.835313702579499	NA	SLC25A13	solute carrier family 25 (aspartate/glutamate carrier), member 13
ENSG00000004866	0.238909118504699	1.64572228429229	7.73947193574942	1.11785631117681	1.47221272344007	0.140963442626121	NA	ST7	suppression of tumorigenicity 7
ENSG00000004897	0.483210032539939	-0.331009282058766	1.09977846932681	1.23862322111358	-0.267239687110963	0.789284621041253	NA	CDC27	cell division cycle 27
ENSG00000004961	1.15634156887907	1.09546440683335	1.97739221196499	1.16408215157439	0.941054207687801	0.346677080596826	NA	HCCS	holocytochrome c synthase
ENSG00000004975	0.397607447022528	-0.356905198066773	-1.62579137773975	1.26519311499701	-0.282095431785224	0.777870335955439	NA	DVL2	dishevelled segment polarity protein 2
ENSG00000005007	0.332467225937949	0.860737193217203	5.20420088041474	1.20644524149571	0.713449034910272	0.475567939566953	NA	UPF1	UPF1 regulator of nonsense transcripts homolog (yeast)
ENSG00000005020	2.29985014659685	0.41247344581037	0.504422067484646	0.943322763382887	0.437255902032071	0.661925772334597	NA	SKAP2	src kinase associated phosphoprotein 2
ENSG00000005059	0.0524179862227437	0	0	0.876142597713942	0	1	NA	CCDC109B	coiled-coil domain containing 109B
ENSG00000005073	0.139122342921911	-0.245463208777789	-3.16187605428604	0.932004228690941	-0.263371346632791	0.792264373284352	NA	HOXA11	homeobox A11
ENSG00000005075	6.88058664714206	0.68588218968572	0.715145767289053	0.695192580161673	0.986607465698515	0.323835108881356	NA	POLR2J	polymerase (RNA) II (DNA directed) polypeptide J, 13.3kDa
ENSG00000005100	0.627629426413332	0.737674986519016	0.674021557531396	1.3007027212317	0.567135729385172	0.570621969755804	NA	DHX33	DEAH (Asp-Glu-Ala-His) box polypeptide 33
ENSG00000005156	0.442933663451097	0.28490232018839	1.11729510600804	1.26972315475246	0.224381448130663	0.822460504934633	NA	LIG3	ligase III, DNA, ATP-dependent
ENSG00000005175	1.41634293766376	1.77014026885049	2.75824612706597	1.13211293000675	1.56357216840544	0.117918075165086	NA	RPAP3	RNA polymerase II associated protein 3
ENSG00000005187	1.56758868902369	-0.830625298543609	-1.17482834179503	1.08625145833671	-0.764671285059062	0.444467309201684	NA	ACSM3	acyl-CoA synthetase medium-chain family member 3
ENSG00000005189	0.77217306799084	1.79648163941207	3.5472435439055	1.28316030951443	1.40004458218622	0.16149996852866	NA	LOC81691	exonuclease NEF-sp
ENSG00000005194	2.04878650423784	0.250473335055435	0.381111193993968	1.06378370647561	0.235455133906187	0.813855497955022	NA	CIAPIN1	cytokine induced apoptosis inhibitor 1
ENSG00000005206	1.0609723165996	-0.168591611041687	-0.659033584186465	1.20801267549496	-0.139561127512681	0.88900675571019	NA	SPPL2B	signal peptide peptidase like 2B
ENSG00000005238	0.189263226653475	-1.05877539758811	-5.39961214074663	1.1874847331265	-0.891611797652747	0.372601044412824	NA	FAM214B	family with sequence similarity 214, member B
ENSG00000005243	0.0349412573982098	-0.422635544269068	-1.41077613440492	0.887036635247268	-0.476457823132925	0.633748248387528	NA	COPZ2	coatomer protein complex, subunit zeta 2
ENSG00000005249	0.577982551076827	0.473610788309126	0.413223356488752	1.27116016046245	0.372581522801048	0.709459926900397	NA	PRKAR2B	protein kinase, cAMP-dependent, regulatory, type II, beta
ENSG00000005302	0.995942827808178	-0.461394453926442	-5.49094111812463	1.2729983530104	-0.362447015611082	0.717018010991611	NA	MSL3	male-specific lethal 3 homolog (Drosophila)
ENSG00000005339	0.469417364558929	0.720317244607478	1.92976103862673	1.28142787785171	0.562120784991094	0.574033727863556	NA	CREBBP	CREB binding protein
ENSG00000005379	1.72584678120013	2.24827109380256	2.92890216288269	1.11659305711995	2.01350982747607	0.0440610221539157	NA	BZRAP1	benzodiazepine receptor (peripheral) associated protein 1
ENSG00000005436	0.40131752460432	-0.495920201613867	-4.8884276924204	1.26047935600833	-0.393437781626462	0.693996169222074	NA	GCFC2	GC-rich sequence DNA-binding factor 2
ENSG00000005448	2.40206726181792	1.44595933038834	1.68531269900563	0.939099526838916	1.53972959102169	0.123626280709448	NA	WDR54	WD repeat domain 54
ENSG00000005469	0.123964318691654	0.516683288550304	4.89207133224159	0.934929596634411	0.552644060483567	0.580507165105017	NA	CROT	carnitine O-octanoyltransferase
ENSG00000005483	3.34825370591858	1.23898508000708	1.57979922860825	0.880593386302885	1.40698885465048	0.159430693702056	NA	KMT2E	lysine (K)-specific methyltransferase 2E
ENSG00000005486	1.20920239490155	-0.423490241468753	-1.32599325109505	1.2090060057877	-0.350279683840642	0.726128810601739	NA	RHBDD2	rhomboid domain containing 2
ENSG00000005700	0.575291559456633	1.35741032267747	2.81386418759913	1.28935212638705	1.05278480168263	0.292439632137369	NA	IBTK	inhibitor of Bruton agammaglobulinemia tyrosine kinase
ENSG00000005801	0.71352786794659	-0.735109522759071	-1.65195566178344	1.21025827021899	-0.607398884063032	0.543586228879923	NA	ZNF195	zinc finger protein 195
ENSG00000005810	1.65484534075201	2.50190264718147	3.38373948397103	1.11460666751263	2.24465070962185	0.0247905646387273	NA	MYCBP2	MYC binding protein 2, E3 ubiquitin protein ligase
ENSG00000005812	0.071724845322853	-0.0173282774604137	2.88216890582016	0.924228320846631	-0.0187489141693259	0.985041407236143	NA	FBXL3	F-box and leucine-rich repeat protein 3
ENSG00000005844	0.725349611492884	2.12804476328188	3.25255234233358	1.27417409889249	1.67013657327642	0.0948923455358819	NA	ITGAL	integrin, alpha L (antigen CD11A (p180), lymphocyte function-associated antigen 1; alpha polypeptide)
ENSG00000005882	0.594227898542892	0.112899891416754	1.07173103786519	1.24828059624991	0.0904443213776841	0.927934137624585	NA	PDK2	pyruvate dehydrogenase kinase, isozyme 2
ENSG00000005889	0.433808832242728	0.16380126516064	0.605755582165873	1.27311465947204	0.128661832570971	0.897625237519649	NA	ZFX	zinc finger protein, X-linked
ENSG00000005955	2.84891118400846	0.110110065681913	0.060200421792943	0.906133587415898	0.121516371549502	0.903282048172309	NA	NA	NA
ENSG00000005961	1.64077429234062	-1.17821109902093	-1.59166590723898	1.05079209664826	-1.12125995501783	0.262177225801739	NA	ITGA2B	integrin, alpha 2b (platelet glycoprotein IIb of IIb/IIIa complex, antigen CD41)
ENSG00000006007	3.60025117641323	-0.168086925529985	-0.30810736903434	0.805186292795645	-0.208755324120558	0.834639249059266	NA	GDE1	glycerophosphodiester phosphodiesterase 1
ENSG00000006015	5.04495078393226	0.322359830200039	0.396724153219148	0.729999142045727	0.441589327484232	0.658786408353615	NA	C19orf60	chromosome 19 open reading frame 60
ENSG00000006025	0.435731993652923	-0.539761003862707	-4.05157830532895	1.26451565148423	-0.426851975481017	0.669487146670009	NA	OSBPL7	oxysterol binding protein-like 7
ENSG00000006062	0.32341990907239	0	0	1.15033271319125	0	1	NA	MAP3K14	mitogen-activated protein kinase kinase kinase 14
ENSG00000006114	0.503163471608501	-0.298498304041818	1.70966952693577	1.26004707535117	-0.236894565196009	0.812738586346518	NA	NA	NA
ENSG00000006125	1.0220368861623	-0.922337275242091	-1.87461356674483	1.20594338100316	-0.764826350698859	0.44437495448498	NA	AP2B1	adaptor-related protein complex 2, beta 1 subunit
ENSG00000006194	0.312782523147066	1.14561380682071	2.28812550458486	1.30170840329588	0.880084820778646	0.378813361482345	NA	ZNF263	zinc finger protein 263
ENSG00000006282	0.825443975027114	0.136920747872453	1.17845907991754	1.20265227845606	0.113848990539666	0.909357502197912	NA	SPATA20	spermatogenesis associated 20
ENSG00000006283	0.0349412573982098	-0.422635544269068	-1.41077613440492	0.887036635247268	-0.476457823132925	0.633748248387528	NA	CACNA1G	calcium channel, voltage-dependent, T type, alpha 1G subunit
ENSG00000006327	0.874768646759537	-1.69248923686813	-6.68466608045778	1.24038494785894	-1.36448708103849	0.172414317451129	NA	TNFRSF12A	tumor necrosis factor receptor superfamily, member 12A
ENSG00000006432	0.0349412573982098	-0.422635544269068	-1.41077613440492	0.887036635247268	-0.476457823132925	0.633748248387528	NA	MAP3K9	mitogen-activated protein kinase kinase kinase 9
ENSG00000006451	3.88873834743378	0.459210758750163	0.608049519992568	0.834320263495761	0.550401061609234	0.582044320692557	NA	RALA	v-ral simian leukemia viral oncogene homolog A (ras related)
ENSG00000006459	0.0458505445292986	0	0	0.875441135304743	0	1	NA	KDM7A	lysine (K)-specific demethylase 7A
ENSG00000006468	0.0155479049534096	0	0	0.869082285316119	0	1	NA	ETV1	ets variant 1
ENSG00000006530	0.413151523475329	0.748945440788631	1.14863085520921	1.28645059513626	0.582179714961619	0.560445635389015	NA	AGK	acylglycerol kinase
ENSG00000006534	5.04017916665812	-0.124815419964332	-0.0283215041444514	0.862378621596911	-0.144733898589931	0.884920973743484	NA	ALDH3B1	aldehyde dehydrogenase 3 family, member B1
ENSG00000006576	0.382652687861714	0.541146459906884	1.3983085436716	1.1965401589595	0.452259337770543	0.651082165469834	NA	PHTF2	putative homeodomain transcription factor 2
ENSG00000006607	0.156024913832732	-0.276478579175396	-3.74791401984568	0.938405250106562	-0.294625993560884	0.768279603134119	NA	FARP2	FERM, RhoGEF and pleckstrin domain protein 2
ENSG00000006625	3.76577483451476	1.42687594967977	1.5489392967898	0.892386397029082	1.59894408344871	0.109833027633082	NA	GGCT	gamma-glutamylcyclotransferase
ENSG00000006634	0.971208685096038	1.22377809728608	3.36926708777235	1.21826632467829	1.00452427560061	0.315125976271654	NA	DBF4	DBF4 zinc finger
ENSG00000006638	0.16302807539731	-0.339263596996607	-3.8157742976171	0.938021232398246	-0.361680082794298	0.717591112483394	NA	TBXA2R	thromboxane A2 receptor
ENSG00000006652	1.0312050087848	0.556104091616462	0.780641741717754	1.18831917887601	0.467975356707161	0.639802212747619	NA	IFRD1	interferon-related developmental regulator 1
ENSG00000006695	0.881415245268365	2.02671397684312	2.51534734875368	1.20330249058802	1.68429301251817	0.0921250551363273	NA	COX10	COX10 heme A:farnesyltransferase cytochrome c oxidase assembly factor
ENSG00000006704	0.0441745430792125	-0.536972128623135	-3.16179814083608	0.897926582282409	-0.598013400225021	0.549830991842624	NA	GTF2IRD1	GTF2I repeat domain containing 1
ENSG00000006712	1.47994676942223	0.908127759797446	1.27861315060847	1.04647493149344	0.86779695572969	0.38550549688935	NA	PAF1	Paf1, RNA polymerase II associated factor, homolog (S. cerevisiae)
ENSG00000006715	1.05017319874434	0.702656644274402	0.818329069046973	1.12366311021803	0.625326788683185	0.531756601421023	NA	VPS41	vacuolar protein sorting 41 homolog (S. cerevisiae)
ENSG00000006744	3.44042657710294	-0.231712246353788	-0.571927641568732	1.05240134078271	-0.220174792044121	0.825735027963617	NA	ELAC2	elaC ribonuclease Z 2
ENSG00000006756	1.15260087857426	-0.0421765176881903	-0.264462058579986	1.21400446105065	-0.0347416496737492	0.97228574932192	NA	ARSD	arylsulfatase D
ENSG00000006757	0.548246388109872	-0.0106829324715877	-0.496982699894688	1.23886580977789	-0.00862315545983383	0.993119802660516	NA	PNPLA4	patatin-like phospholipase domain containing 4
ENSG00000006831	1.30915362518287	-0.560184930192426	-0.687999601444183	1.0789503929722	-0.519194333531201	0.603625230141003	NA	ADIPOR2	adiponectin receptor 2
ENSG00000006837	0.134119930630637	0.0474944582104055	0.895467299331723	1.08719169853176	0.0436854496539537	0.96515513763845	NA	CDKL3	cyclin-dependent kinase-like 3
ENSG00000007047	0.0840672528369765	0	0	0.899925000678191	0	1	NA	MARK4	MAP/microtubule affinity-regulating kinase 4
ENSG00000007062	0.199921676777925	0.621411018177083	2.27450755693062	1.0010561355149	0.620755416335822	0.534760561551214	NA	PROM1	prominin 1
ENSG00000007080	2.44851792450082	-0.194044424970083	-0.345478812442409	0.92426437784877	-0.209944718871154	0.833710819308566	NA	CCDC124	coiled-coil domain containing 124
ENSG00000007129	0.306921114182095	0	0	1.17128895422535	0	1	NA	CEACAM21	carcinoembryonic antigen-related cell adhesion molecule 21
ENSG00000007168	5.34996786189211	0.2752597264933	0.418142888406562	0.932732670429452	0.295111059384855	0.767909041599715	NA	PAFAH1B1	platelet-activating factor acetylhydrolase 1b, regulatory subunit 1 (45kDa)
ENSG00000007202	1.78550737056877	1.31460853818572	1.95393713826404	1.04831041769679	1.25402601747868	0.209832548928161	NA	KIAA0100	KIAA0100
ENSG00000007237	0.222551152166791	0.269138539674616	0.986824435168036	1.24874812853516	0.215526681101278	0.829356712308864	NA	GAS7	growth arrest-specific 7
ENSG00000007264	0.63384551815248	0.87415705357857	1.83355256512103	1.26484362649358	0.691118676861203	0.489490964096398	NA	MATK	megakaryocyte-associated tyrosine kinase
ENSG00000007312	3.00721763077074	-1.28208452382455	-1.68413628550694	0.985701901916638	-1.30068179977295	0.193367394583529	NA	CD79B	CD79b molecule, immunoglobulin-associated beta
ENSG00000007341	0.952152015340787	-0.0467788317061435	-0.661288872695736	1.22668549777942	-0.0381343317344369	0.969580578443179	NA	ST7L	suppression of tumorigenicity 7 like
ENSG00000007376	0.659746278799943	0.996765406487433	1.52665698682262	1.29080805883408	0.772202652180342	0.439994410962819	NA	RPUSD1	RNA pseudouridylate synthase domain containing 1
ENSG00000007392	2.38138122837334	0.55835186210237	0.537255202573828	1.02370019713944	0.545425177862221	0.585461127812876	NA	LUC7L	LUC7-like (S. cerevisiae)
ENSG00000007520	0.692583727253673	0.709258467835476	1.09066144646234	1.28295453217854	0.552832115282454	0.580378375210325	NA	TSR3	TSR3, 20S rRNA accumulation, homolog (S. cerevisiae)
ENSG00000007541	0.570210904515573	1.23183427244957	2.15958210846471	1.2843746645009	0.959092628106504	0.337512083830647	NA	PIGQ	phosphatidylinositol glycan anchor biosynthesis, class Q
ENSG00000007545	0.112496850763994	-0.361877348202464	-15.5791975540185	0.928561610287257	-0.389718187994564	0.69674494577753	NA	CRAMP1L	Crm, cramped-like (Drosophila)
ENSG00000007923	1.1127028722347	1.12981919595345	1.81899753214207	1.09451344781522	1.03225702544697	0.301951727185638	NA	DNAJC11	DnaJ (Hsp40) homolog, subfamily C, member 11
ENSG00000007944	0.885451610372831	0.168215932149878	-2.95620053464743	1.26043613697982	0.133458512664471	0.893830772799634	NA	MYLIP	myosin regulatory light chain interacting protein
ENSG00000007968	0.118737073047687	0.685739818703448	5.02505775488077	0.909353438728895	0.754096030760035	0.45079156063128	NA	E2F2	E2F transcription factor 2
ENSG00000008083	1.39449670820746	0.843953116802321	1.10182013052624	1.09906389901688	0.767883575793217	0.442556355903286	NA	JARID2	jumonji, AT rich interactive domain 2
ENSG00000008086	0.0662522145412115	0	0	0.880192139794608	0	1	NA	CDKL5	cyclin-dependent kinase-like 5
ENSG00000008128	0.705822689433285	1.2380763621915	1.66079247186397	1.24665869370145	0.993115732835851	0.320653557750257	NA	CDK11B	cyclin-dependent kinase 11B
ENSG00000008130	1.14033771946387	1.05759910551411	1.13885511780037	1.21585091499814	0.869842751663121	0.384386344550116	NA	NADK	NAD kinase
ENSG00000008226	0.0247811906344123	-0.0582688440544223	-2.9203021626731	0.884629192944885	-0.0658680998989512	0.947482838001551	NA	DLEC1	deleted in lung and esophageal cancer 1
ENSG00000008256	0.101531781410652	-0.512200865834204	-1.90560043813202	0.926254817300697	-0.552980514937419	0.580276752711499	NA	CYTH3	cytohesin 3
ENSG00000008282	5.71178745737247	0.684960478255166	0.715533831068707	0.703251510327576	0.973990767451192	0.330061123399631	NA	SYPL1	synaptophysin-like 1
ENSG00000008283	0.583204520956067	0.376333104159945	1.2575684305868	1.28161767305987	0.293639134408506	0.769033668422921	NA	CYB561	cytochrome b561
ENSG00000008294	1.03808933831682	0.496708382496263	1.06572560963677	1.12194278483999	0.442721669240116	0.657967066844735	NA	SPAG9	sperm associated antigen 9
ENSG00000008324	4.24346581066371	0.0702111464189691	0.0154775341973532	0.826861038534414	0.0849128730789109	0.932330657514392	NA	SS18L2	synovial sarcoma translocation gene on chromosome 18-like 2
ENSG00000008382	0.221271744848509	0.379188835492265	1.0195930094729	1.2760772428251	0.297151945639889	0.766350507487415	NA	MPND	MPN domain containing
ENSG00000008441	1.42983822666498	0.0264681299870808	0.0880775504767721	1.18846670138339	0.0222708216866922	0.98223192402845	NA	NFIX	nuclear factor I/X (CCAAT-binding transcription factor)
ENSG00000008513	1.62422139705063	-0.11278526166398	-0.558163900489909	1.09378473879426	-0.103114678477147	0.917871955383484	NA	ST3GAL1	ST3 beta-galactoside alpha-2,3-sialyltransferase 1
ENSG00000008517	0.184580868593744	0	0	0.915448406953735	0	1	NA	IL32	interleukin 32
ENSG00000008710	0.00923328568100274	-0.161221961155221	-2.41184199436077	0.868182705206407	-0.185700498510727	0.852679637366346	NA	PKD1	polycystic kidney disease 1 (autosomal dominant)
ENSG00000008735	0.0381050561895799	0	0	0.877235670528412	0	1	NA	MAPK8IP2	mitogen-activated protein kinase 8 interacting protein 2
ENSG00000008838	0.850605824461982	-0.143059804841617	-0.60597380525775	1.20746690311927	-0.118479276303183	0.905687914546009	NA	MED24	mediator complex subunit 24
ENSG00000008869	0.650552989758735	-0.260868580062466	-0.274734116369802	1.2383207777924	-0.21066316962518	0.833150115993486	NA	HEATR5B	HEAT repeat containing 5B
ENSG00000009335	0.335968386327172	-0.229421915564756	-3.51655169601933	1.20353634735183	-0.190623171514145	0.848820834829697	NA	UBE3C	ubiquitin protein ligase E3C
ENSG00000009413	0.81050049821156	0.74364792867183	1.05141738091532	1.28619526843819	0.57817653891297	0.56314493661176	NA	REV3L	REV3-like, polymerase (DNA directed), zeta, catalytic subunit
ENSG00000009780	0.298243153669575	-1.17713482904475	-4.76934647161019	1.22512555045328	-0.960827915644428	0.336638699952389	NA	FAM76A	family with sequence similarity 76, member A
ENSG00000009790	3.49376982215484	1.16049164988804	1.79034092873003	0.938871039535675	1.23605010807658	0.216439938533762	NA	TRAF3IP3	TRAF3 interacting protein 3
ENSG00000009830	0.0247811906344123	-0.0582688440544223	-2.9203021626731	0.884629192944885	-0.0658680998989512	0.947482838001551	NA	POMT2	protein-O-mannosyltransferase 2
ENSG00000009844	1.30784734640748	0.632700917893284	0.530732241092344	1.12643805305395	0.561682833936526	0.574332132073528	NA	VTA1	vesicle (multivesicular body) trafficking 1
ENSG00000009954	0.671250697006741	1.99677602513655	3.77887497086103	1.26940789257807	1.5729979597663	0.115719290631373	NA	BAZ1B	bromodomain adjacent to zinc finger domain, 1B
ENSG00000010017	0.705520232015004	-1.05247485824964	-5.18560103733608	1.25489435385885	-0.838695986648787	0.40163993104142	NA	RANBP9	RAN binding protein 9
ENSG00000010030	0.0155479049534096	0	0	0.869082285316119	0	1	NA	ETV7	ets variant 7
ENSG00000010072	0.619363387575069	-0.0920888179235713	-0.0234502150139713	1.24999113367716	-0.0736715768956449	0.941271715663067	NA	SPRTN	SprT-like N-terminal domain
ENSG00000010165	1.60479620783509	-0.598184784323086	-1.11865751938076	1.16399993044894	-0.513904484592514	0.607318771944192	NA	METTL13	methyltransferase like 13
ENSG00000010219	1.51171063918239	0.659222033784344	0.796091884089809	1.11421899480293	0.591644943102894	0.554088371699039	NA	DYRK4	dual-specificity tyrosine-(Y)-phosphorylation regulated kinase 4
ENSG00000010270	1.7943132406964	-0.00643606565316482	0.159932420013368	1.01855597304303	-0.00631881391253979	0.994958349486628	NA	STARD3NL	STARD3 N-terminal like
ENSG00000010278	3.8138926948347	-2.01726059011739	-2.70657238465727	0.917514398024985	-2.19861464240745	0.0279053349243219	NA	CD9	CD9 molecule
ENSG00000010292	0.79028179649996	1.17607595142831	2.34417705939775	1.26638709679885	0.928685987405564	0.353051844762993	NA	NCAPD2	non-SMC condensin I complex, subunit D2
ENSG00000010295	0.855493903859464	1.53082850063907	3.10833234024356	1.29229084600329	1.18458511516468	0.236181525071595	NA	IFFO1	intermediate filament family orphan 1
ENSG00000010318	0.667788635820883	-0.0629538755586635	-5.07427739166881	1.22750411614831	-0.0512860810244789	0.959097559241983	NA	PHF7	PHD finger protein 7
ENSG00000010319	0.0316492666142328	0	0	0.88020443922981	0	1	NA	SEMA3G	sema domain, immunoglobulin domain (Ig), short basic domain, secreted, (semaphorin) 3G
ENSG00000010322	1.25549530921984	0.459889258580261	1.11649487463829	1.04007565280969	0.442169045432324	0.658366883941641	NA	NISCH	nischarin
ENSG00000010327	2.61152838074068	-0.957895735645646	-0.956291515241653	0.938651398351985	-1.02050211327384	0.307490387524417	NA	STAB1	stabilin 1
ENSG00000010361	1.56377126918835	-0.68191036776718	-4.99640787998603	1.23612138881649	-0.551653238861974	0.581185953253021	NA	FUZ	fuzzy planar cell polarity protein
ENSG00000010404	1.17985092687774	-0.958023099701867	-1.26471319482822	1.10635758086095	-0.865925371936574	0.386531088362354	NA	IDS	iduronate 2-sulfatase
ENSG00000010438	0.023789273204989	0.764316247500438	5.02512712091065	0.890069707153547	0.858715043729249	0.390497748608783	NA	PRSS3	protease, serine, 3
ENSG00000010539	0.279193866847757	-0.125381427659484	-0.115826822684614	1.27842654062728	-0.0980748002915863	0.921872897494655	NA	ZNF200	zinc finger protein 200
ENSG00000010610	0.76141963563306	-2.14075082622398	-6.20118261471525	1.21749986861228	-1.75831709013985	0.0786935713864128	NA	CD4	CD4 molecule
ENSG00000010626	0.321567019620421	0.509491457343281	0.895012169682106	1.2864770895568	0.39603616844728	0.692078346451249	NA	LRRC23	leucine rich repeat containing 23
ENSG00000010671	2.42095318263679	0.21452678121336	0.161672511203174	0.913038842140541	0.234959096275051	0.814240480978037	NA	BTK	Bruton agammaglobulinemia tyrosine kinase
ENSG00000010704	0.00923328568100274	-0.161221961155221	-2.41184199436077	0.868182705206407	-0.185700498510727	0.852679637366346	NA	HFE	hemochromatosis
ENSG00000010803	0.137620034156179	1.08082564510399	7.12152789125607	0.928642625089149	1.16387684121244	0.244473926035567	NA	SCMH1	sex comb on midleg homolog 1 (Drosophila)
ENSG00000010810	0.226252040830343	0.0842430548299792	0.465830666330974	1.07186815186435	0.0785946057669979	0.937355078242077	NA	FYN	FYN proto-oncogene, Src family tyrosine kinase
ENSG00000010818	0.170021013660439	0.0728653613415381	-3.22697352493519	1.10484600297202	0.0659506946176491	0.947417079934064	NA	HIVEP2	human immunodeficiency virus type I enhancer binding protein 2
ENSG00000011007	1.60908404966482	0.190231275121946	0.340392263155092	1.10638359652374	0.171939710349696	0.863484927105001	NA	TCEB3	transcription elongation factor B (SIII), polypeptide 3 (110kDa, elongin A)
ENSG00000011009	0.644051126735023	-0.405080025980275	-0.22867438408466	1.24443838688397	-0.32551231965335	0.744793360154794	NA	LYPLA2	lysophospholipase II
ENSG00000011021	1.01373702868322	0.497327298854417	0.298572840853853	1.23111601892805	0.403964607078581	0.686238745790466	NA	CLCN6	chloride channel, voltage-sensitive 6
ENSG00000011028	0.293454281326	-0.324776886919111	-4.43605972813376	1.21997911884144	-0.266215119507566	0.790073539371567	NA	MRC2	mannose receptor, C type 2
ENSG00000011105	0.118935139219882	0	0	0.882008186871499	0	1	NA	TSPAN9	tetraspanin 9
ENSG00000011114	0.18536069328241	0.653095471891432	2.93493947757191	1.23159881663409	0.530282639988496	0.595915981147737	NA	BTBD7	BTB (POZ) domain containing 7
ENSG00000011132	0.512906112359307	-0.0243560800602952	1.14327938921974	1.2645719422162	-0.0192603356497143	0.984633425620513	NA	APBA3	amyloid beta (A4) precursor protein-binding, family A, member 3
ENSG00000011143	0.623984358219436	0.898800845892202	1.80718256449959	1.22593697882789	0.733154200757969	0.463464385371477	NA	MKS1	Meckel syndrome, type 1
ENSG00000011198	0.143752025684743	0	0	0.916253913595203	0	1	NA	ABHD5	abhydrolase domain containing 5
ENSG00000011243	0.633996097004242	0.158133344053795	0.859282655537545	1.27669942259838	0.123861060210991	0.901425284915444	NA	AKAP8L	A kinase (PRKA) anchor protein 8-like
ENSG00000011258	0.363196038868677	1.7753867720978	4.46922653821978	1.25058285337775	1.41964746062412	0.155710340919997	NA	MBTD1	mbt domain containing 1
ENSG00000011260	1.85234296212198	0.0836677755377601	0.147655619630996	1.01564713284306	0.0823787837647437	0.934345506801153	NA	UTP18	UTP18 small subunit (SSU) processome component homolog (yeast)
ENSG00000011275	1.28059685292168	-0.75879248032881	-0.799827911907632	1.14346187577792	-0.663592286198952	0.506951295697061	NA	RNF216	ring finger protein 216
ENSG00000011295	0.955853391088947	0.0572981785451692	1.02769128548129	1.24580692079871	0.04599282407938	0.963315969413785	NA	TTC19	tetratricopeptide repeat domain 19
ENSG00000011304	4.21174230393988	0.893479845046659	1.05830798881783	0.763007013801682	1.17099820694294	0.24159949788301	NA	PTBP1	polypyrimidine tract binding protein 1
ENSG00000011376	0.320540670214033	-0.402933530993242	-4.00444051831903	1.23940281391546	-0.325102966097287	0.745103144170999	NA	LARS2	leucyl-tRNA synthetase 2, mitochondrial
ENSG00000011405	0.403490296913446	0.130469453082445	-3.05062414948703	1.26507389700903	0.103131882960284	0.917858300988602	NA	PIK3C2A	phosphatidylinositol-4-phosphate 3-kinase, catalytic subunit type 2 alpha
ENSG00000011422	2.51956317513093	-0.455828712479123	-0.589543519407733	0.975408098091023	-0.467321025293135	0.640270215974306	NA	PLAUR	plasminogen activator, urokinase receptor
ENSG00000011426	0.175167530296333	0.562899630249712	1.80919842413582	1.01834809158464	0.552757583483846	0.580429416935337	NA	ANLN	anillin, actin binding protein
ENSG00000011451	0.771459117659718	0.483287787673147	1.48047149265405	1.24518228276059	0.388126135718612	0.697922691559622	NA	WIZ	widely interspaced zinc finger motifs
ENSG00000011454	0.928590893970283	-0.349936035865864	-0.885923420847883	1.23749251179093	-0.282778305752677	0.777346785371692	NA	GPR21	G protein-coupled receptor 21
ENSG00000011478	0.0903797972174316	0.157034861900786	3.35348766869399	0.928720373561834	0.169087344663846	0.865727939096828	NA	QPCTL	glutaminyl-peptide cyclotransferase-like
ENSG00000011485	1.34315141049911	-0.0746680899276953	0.244356978507539	1.12470677582649	-0.0663889393507262	0.947068175895695	NA	PPP5C	protein phosphatase 5, catalytic subunit
ENSG00000011523	0.743812030571377	-0.112768625915056	-0.131798774231691	1.25232996454211	-0.0900470555747563	0.928249821741664	NA	CEP68	centrosomal protein 68kDa
ENSG00000011566	0.0458505445292986	0	0	0.875441135304743	0	1	NA	MAP4K3	mitogen-activated protein kinase kinase kinase kinase 3
ENSG00000011638	0.795320342028268	0.0958641719341078	0.694788885336364	1.22967096386579	0.0779592059592379	0.937860503117452	NA	TMEM159	transmembrane protein 159
ENSG00000012048	0.502863873199881	1.85330452026909	2.97848899139538	1.30714237372234	1.41782911909699	0.156240660462436	NA	BRCA1	breast cancer 1, early onset
ENSG00000012061	6.77052747521168	0.675502436873705	0.741924176884104	0.635201686124317	1.06344559787818	0.287579923758794	NA	ERCC1	excision repair cross-complementation group 1
ENSG00000012124	0.047757059263921	0.252374947425877	3.32517769837281	0.910896937572389	0.27706202207516	0.781732482664695	NA	CD22	CD22 molecule
ENSG00000012174	0.427894716201683	-0.070481019627089	-0.0740050566524901	1.23360729354404	-0.0571340814827734	0.954438387656675	NA	MBTPS2	membrane-bound transcription factor peptidase, site 2
ENSG00000012211	0.663146776853975	-1.14912780087912	-4.41166429635676	1.23210917095574	-0.932650959807193	0.351000212811487	NA	PRICKLE3	prickle homolog 3 (Drosophila)
ENSG00000012223	0.125252570043243	-0.171537574352489	-0.286772527508257	0.917882140339955	-0.186884096349185	0.851751508790033	NA	LTF	lactotransferrin
ENSG00000012232	0.0485704638394013	0.466859508875403	1.8440354542358	0.909723961163565	0.513188097495283	0.607819751049652	NA	EXTL3	exostosin-like glycosyltransferase 3
ENSG00000012660	0.0754855002222142	0.0215878783514147	-2.11781950211729	0.896361011611163	0.0240839104688541	0.980785677186898	NA	ELOVL5	ELOVL fatty acid elongase 5
ENSG00000012779	0.571129867865648	-0.799323636244341	-5.53230090424408	1.27245542429983	-0.628174174890384	0.529889846079717	NA	ALOX5	arachidonate 5-lipoxygenase
ENSG00000012822	0.592966468915512	0.931261629302224	1.6300481410682	1.28895143004352	0.722495516584966	0.469989880838678	NA	CALCOCO1	calcium binding and coiled-coil domain 1
ENSG00000012963	1.48178732576539	1.03843504301484	1.90881668128537	1.08973368816368	0.952925521431488	0.340627808080094	NA	UBR7	ubiquitin protein ligase E3 component n-recognin 7 (putative)
ENSG00000012983	0.343666853823131	0.818998582811485	2.83153737510208	1.28921638699029	0.635268517431321	0.525253302832543	NA	MAP4K5	mitogen-activated protein kinase kinase kinase kinase 5
ENSG00000013016	0.0155479049534096	0	0	0.869082285316119	0	1	NA	EHD3	EH-domain containing 3
ENSG00000013275	4.06338149963303	1.34396793801694	1.48745289366572	0.76097266615797	1.76611854510152	0.0773759627980885	NA	PSMC4	proteasome (prosome, macropain) 26S subunit, ATPase, 4
ENSG00000013288	0.895573676737929	0.510407823943176	0.341457092068062	1.21635825418008	0.419619649218587	0.674763331770254	NA	MAN2B2	mannosidase, alpha, class 2B, member 2
ENSG00000013306	3.74552982666472	1.13843705705559	1.48398182654368	0.819659351089866	1.38891486511055	0.16485863972228	NA	SLC25A39	solute carrier family 25, member 39
ENSG00000013364	1.9091715901693	0.115595644286407	0.107516868394982	1.00098427591181	0.115481978157058	0.90806310424959	NA	MVP	major vault protein
ENSG00000013374	2.29422882545361	1.1322016273322	1.35762511092362	0.947163599608941	1.1953601550985	0.231946346190837	NA	NUB1	negative regulator of ubiquitin-like proteins 1
ENSG00000013375	0.225804967600402	0.246768489061091	-2.08512073328217	1.04570926810074	0.235981927853887	0.813446693676644	NA	PGM3	phosphoglucomutase 3
ENSG00000013392	0.0855494667912356	-0.34220626822376	-1.61115304114815	0.915928148585159	-0.373616935730569	0.708689332101062	NA	RWDD2A	RWD domain containing 2A
ENSG00000013441	2.83623162191838	0.548010689811175	0.744021004938615	0.913516272695695	0.599891546752693	0.548578516432243	NA	CLK1	CDC-like kinase 1
ENSG00000013503	0.254787247040547	-0.0302458919983658	-3.17786582592252	1.00061722430775	-0.0302272350141591	0.975885828051509	NA	POLR3B	polymerase (RNA) III (DNA directed) polypeptide B
ENSG00000013523	0.348565847208028	0.176557217840781	-3.4670193269857	1.26748941083513	0.13929679911444	0.889215619160246	NA	ANGEL1	angel homolog 1 (Drosophila)
ENSG00000013561	0.197592771871648	0.224135523042067	1.62185143730044	1.12830810109606	0.198647446406116	0.842538536289097	NA	RNF14	ring finger protein 14
ENSG00000013563	0.938182094404085	-0.737125371616508	-1.73315179241491	1.24367059122748	-0.592701457135029	0.553380966103766	NA	DNASE1L1	deoxyribonuclease I-like 1
ENSG00000013573	1.21992293344183	2.05465683166731	3.01334695756216	1.07140065304768	1.91772968013663	0.0551452962813577	NA	DDX11	DEAD/H (Asp-Glu-Ala-Asp/His) box helicase 11
ENSG00000013583	2.36705861633324	-0.0779639883470946	-0.305973994376005	1.01384313610933	-0.0768994586739378	0.938703528189215	NA	HEBP1	heme binding protein 1
ENSG00000013725	0.0792278130242109	0.939193843891163	6.02503002322105	0.916550755681053	1.02470467463996	0.305502556674985	NA	CD6	CD6 molecule
ENSG00000013810	3.13037259606991	0.250432271868952	0.174907464342371	0.784349862303943	0.31928643568998	0.74950931758149	NA	TACC3	transforming, acidic coiled-coil containing protein 3
ENSG00000014123	1.71778433687422	-0.11157258714561	-0.228048441149272	1.10788520448643	-0.100707714746792	0.919782487030892	NA	UFL1	UFM1-specific ligase 1
ENSG00000014138	0.887686870602641	1.02022619651749	2.21731951074478	1.18853626165018	0.858388784117532	0.390677818736086	NA	POLA2	polymerase (DNA directed), alpha 2, accessory subunit
ENSG00000014164	0.146941557090387	-0.709270473400586	-4.52472851969538	0.937577939597707	-0.756492280209704	0.449354099147197	NA	ZC3H3	zinc finger CCCH-type containing 3
ENSG00000014216	4.40810762584022	-0.209933881183032	-0.328528437419133	0.758167600399584	-0.27689640268509	0.781859654884481	NA	CAPN1	calpain 1, (mu/I) large subunit
ENSG00000014257	0.0996151577903861	0	0	0.910248717139315	0	1	NA	ACPP	acid phosphatase, prostate
ENSG00000014641	7.21804401628607	0.235770008434664	0.297905227897101	0.608559381089799	0.387423176375083	0.698442948650663	NA	MDH1	malate dehydrogenase 1, NAD (soluble)
ENSG00000014824	1.51701519222243	2.06366893935992	2.78706379496229	1.12114263187509	1.84068367457268	0.0656679276897365	NA	SLC30A9	solute carrier family 30 (zinc transporter), member 9
ENSG00000014919	1.79655076199192	0.00346449302276215	-0.308190917459094	1.10717407766132	0.00312913126550089	0.997503318548892	NA	COX15	cytochrome c oxidase assembly homolog 15 (yeast)
ENSG00000015133	0.963104028957882	0.149877676858403	0.358058549652365	1.13247594161421	0.132345131009821	0.894711311912575	NA	CCDC88C	coiled-coil domain containing 88C
ENSG00000015153	1.54823849824208	-0.0532266473258946	0.339952579227738	1.05258471159743	-0.0505675664290395	0.959670107986056	NA	YAF2	YY1 associated factor 2
ENSG00000015171	0.907508705156784	0.197641185352113	0.425866552438272	1.23065098957307	0.160598891990229	0.87240932763382	NA	ZMYND11	zinc finger, MYND-type containing 11
ENSG00000015285	1.54828052615448	0.24744659237772	0.437826149530554	1.11136354930986	0.222651348005233	0.823806869467796	NA	WAS	Wiskott-Aldrich syndrome
ENSG00000015413	0.273374926178668	-0.616638292452062	-1.6501209041241	1.27967986235466	-0.481869185092451	0.629898877668881	NA	DPEP1	dipeptidase 1 (renal)
ENSG00000015475	4.01924638527773	0.180218162380179	0.210899316204891	0.787764398986918	0.228771651285516	0.8190464014976	NA	BID	BH3 interacting domain death agonist
ENSG00000015479	5.12943051066471	-0.00805975210293053	0.0307533556117527	0.767525960833192	-0.0105009504749276	0.991621607723414	NA	MATR3	matrin 3
ENSG00000015532	0.316676054662129	0.0914078555411026	0.655120329982889	1.24459887096592	0.0734436272388406	0.94145310179524	NA	XYLT2	xylosyltransferase II
ENSG00000015676	1.37553080436422	0.716229663421735	0.798712496011402	1.12613827021628	0.636005082470186	0.5247731093539	NA	NUDCD3	NudC domain containing 3
ENSG00000016391	0.121336044751513	0.0851037770003446	-2.07856259126202	0.910767029458439	0.0934418728914123	0.925552526259103	NA	CHDH	choline dehydrogenase
ENSG00000016864	0.668214668525694	1.74068915014433	2.23683003998611	1.31212361011365	1.32661979155574	0.184634485520794	NA	GLT8D1	glycosyltransferase 8 domain containing 1
ENSG00000017260	1.10833249364242	0.72659314706023	1.2079276472153	1.2216926781775	0.594742982452961	0.552015285751399	NA	ATP2C1	ATPase, Ca++ transporting, type 2C, member 1
ENSG00000017427	0.00923328568100274	-0.161221961155221	-2.41184199436077	0.868182705206407	-0.185700498510727	0.852679637366346	NA	IGF1	insulin-like growth factor 1 (somatomedin C)
ENSG00000017483	1.80454857861372	0.128400629513864	-0.0383867253740231	1.14721762062666	0.11192351582233	0.910884050821254	NA	SLC38A5	solute carrier family 38, member 5
ENSG00000017621	0.023789273204989	0.764316247500438	5.02512712091065	0.890069707153547	0.858715043729249	0.390497748608783	NA	NA	NA
ENSG00000017797	2.07503322719836	1.50984866574127	1.94632279462575	1.04018299637345	1.4515221562026	0.146634517265123	NA	RALBP1	ralA binding protein 1
ENSG00000018189	0.100344898674395	-0.0672321105372172	-3.2620875302785	0.916535728002927	-0.0733545987167479	0.941523945189305	NA	RUFY3	RUN and FYVE domain containing 3
ENSG00000018280	0.0825198038081879	0.421212503919488	4.35351931036697	0.928144166208334	0.453822282415705	0.649956744440763	NA	SLC11A1	solute carrier family 11 (proton-coupled divalent metal ion transporter), member 1
ENSG00000018408	0.0381050561895799	0	0	0.877235670528412	0	1	NA	WWTR1	WW domain containing transcription regulator 1
ENSG00000018510	0.266923874436279	0.0314005396894578	0.381374279631662	1.22350555756668	0.0256644029896418	0.979525016797812	NA	AGPS	alkylglycerone phosphate synthase
ENSG00000018610	0.709494728201472	0.267509804782423	0.308843323591732	1.23366136286388	0.216842168227927	0.828331348216647	NA	CXorf56	chromosome X open reading frame 56
ENSG00000018699	1.02335348864664	1.02512171010262	1.37564566363239	1.17578350164921	0.871862641944484	0.383283316037169	NA	TTC27	tetratricopeptide repeat domain 27
ENSG00000018869	0.0184665713620055	-0.322143391208435	-3.17467913445393	0.881161304718332	-0.365589579891289	0.714671351682358	NA	ZNF582	zinc finger protein 582
ENSG00000019144	0.0330225588859918	0.470652526778354	2.35251104496469	0.901017044352659	0.522356962865776	0.601421815084353	NA	PHLDB1	pleckstrin homology-like domain, family B, member 1
ENSG00000019169	0.0349412573982098	-0.422635544269068	-1.41077613440492	0.887036635247268	-0.476457823132925	0.633748248387528	NA	MARCO	macrophage receptor with collagenous structure
ENSG00000019485	0.287328682800327	0	0	0.927134380016956	0	1	NA	PRDM11	PR domain containing 11
ENSG00000019549	0.0441745430792125	-0.536972128623135	-3.16179814083608	0.897926582282409	-0.598013400225021	0.549830991842624	NA	SNAI2	snail family zinc finger 2
ENSG00000019991	0.0184665713620055	-0.322143391208435	-3.17467913445393	0.881161304718332	-0.365589579891289	0.714671351682358	NA	HGF	hepatocyte growth factor (hepapoietin A; scatter factor)
ENSG00000019995	0.588753748243867	2.09365936196743	3.47810629165821	1.31592134600857	1.59102165818488	0.111604701673502	NA	ZRANB1	zinc finger, RAN-binding domain containing 1
ENSG00000020129	1.29104401930787	0.809737548298279	2.33049081040785	1.19892444040812	0.675386639063458	0.499430151915701	NA	NCDN	neurochondrin
ENSG00000020181	0.552653051618714	0.208269949919487	-2.60518505731929	1.25121123930966	0.166454666787038	0.86779915606901	NA	ADGRA2	adhesion G protein-coupled receptor A2
ENSG00000020256	0.181633618269863	0.334088975324144	2.81555759259601	0.957222506400577	0.349019139322592	0.727074940901832	NA	ZFP64	ZFP64 zinc finger protein
ENSG00000020426	0.811303424063897	0.914171555584075	1.00607420580889	1.2222181798515	0.747961019279835	0.45448367018838	NA	MNAT1	MNAT CDK-activating kinase assembly factor 1
ENSG00000020577	0.879642493680812	-0.899572020495455	-0.781098469451278	1.20718974113754	-0.745178649089403	0.456163728323178	NA	SAMD4A	sterile alpha motif domain containing 4A
ENSG00000020633	0.502865479282351	1.17928397020266	2.21655183198354	1.26499608015035	0.93224318138796	0.351210864038539	NA	RUNX3	runt-related transcription factor 3
ENSG00000020922	0.77722413444454	-0.123469677340244	0.292678164269002	1.15562828104617	-0.106842035077637	0.914914299144956	NA	MRE11A	MRE11 meiotic recombination 11 homolog A (S. cerevisiae)
ENSG00000021300	0.106659517946802	0.0935270745885514	-2.66594991154431	0.911874445731313	0.102565737011682	0.91830763728627	NA	PLEKHB1	pleckstrin homology domain containing, family B (evectins) member 1
ENSG00000021574	0.325701014276548	0.651289351213692	1.31490925751417	1.27628392184586	0.510301305270497	0.609840388437552	NA	SPAST	spastin
ENSG00000021762	1.38137949960433	-0.639836317528716	-1.44731112230719	1.14251587548833	-0.560024006016757	0.575463063506284	NA	OSBPL5	oxysterol binding protein-like 5
ENSG00000021776	0.259493532255081	0.952930804542491	2.61206613903829	1.29567255103963	0.735471939864648	0.462052123068017	NA	AQR	aquarius intron-binding spliceosomal factor
ENSG00000022267	0.0665905240124426	-0.274707233631383	-1.41085975066588	0.91095212444185	-0.301560560934747	0.762987076853904	NA	FHL1	four and a half LIM domains 1
ENSG00000022556	0.365847320343352	-1.52349732649815	-5.74882522266806	1.24872922949448	-1.2200381720182	0.22245040474285	NA	NLRP2	NLR family, pyrin domain containing 2
ENSG00000022567	0.0524179862227437	0	0	0.876142597713942	0	1	NA	SLC45A4	solute carrier family 45, member 4
ENSG00000022840	1.28700038903662	-0.585532252051294	-0.622239341704441	1.11692483531716	-0.524236039469056	0.600114377192779	NA	RNF10	ring finger protein 10
ENSG00000022976	0.0554385398192218	0.699167347926675	5.02507506987709	0.905229114752609	0.772365069276137	0.439898236375471	NA	ZNF839	zinc finger protein 839
ENSG00000023041	2.13725582021177	0.0687459821894998	0.118597453935955	1.07682427818271	0.0638414118091005	0.949096503640097	NA	ZDHHC6	zinc finger, DHHC-type containing 6
ENSG00000023228	1.08283191640262	0.296431498979033	0.716016016813141	1.13891213112704	0.260276004511157	0.794650880538451	NA	NDUFS1	NADH dehydrogenase (ubiquinone) Fe-S protein 1, 75kDa (NADH-coenzyme Q reductase)
ENSG00000023287	0.347294449173119	-1.02998182936012	-1.40899068487115	1.26412179004039	-0.814780535764052	0.415197944326426	NA	RB1CC1	RB1-inducible coiled-coil 1
ENSG00000023318	5.57307857141497	-0.162294839812769	-0.22223613032417	0.848460519175764	-0.191281545982163	0.848305018321444	NA	ERP44	endoplasmic reticulum protein 44
ENSG00000023330	3.52183562457219	-0.689544585681461	-0.979156236728419	0.900176802900208	-0.766010169846493	0.443670251001565	NA	ALAS1	5'-aminolevulinate synthase 1
ENSG00000023445	0.5517422271596	-0.253201225758942	-3.9531175813489	1.26052001149751	-0.200870453026872	0.840799871868807	NA	BIRC3	baculoviral IAP repeat containing 3
ENSG00000023516	0.271755480635713	0.867658119484502	2.71193502792083	1.21670408940942	0.713121725353663	0.475770436959024	NA	AKAP11	A kinase (PRKA) anchor protein 11
ENSG00000023572	0.77662346952384	-0.0319244926511861	-0.00671317051340303	1.16653926977552	-0.0273668392297924	0.978167146798251	NA	GLRX2	glutaredoxin 2
ENSG00000023608	0.385675395390457	0.233700375047553	-0.29234710057173	1.29459444752412	0.180520143195809	0.856744242171658	NA	SNAPC1	small nuclear RNA activating complex, polypeptide 1, 43kDa
ENSG00000023697	1.17662055681864	1.0554867772233	2.03583394094569	1.07421699458229	0.982563841892791	0.325822147587806	NA	DERA	deoxyribose-phosphate aldolase (putative)
ENSG00000023734	3.81193815722057	0.30258603253807	0.341226640182783	0.806543283345254	0.375164034945591	0.707538475946971	NA	STRAP	serine/threonine kinase receptor associated protein
ENSG00000023892	0.873980048417037	1.72745086452435	2.69361648648419	1.2339953583643	1.39988441027375	0.161547935181854	NA	DEF6	differentially expressed in FDCP 6 homolog (mouse)
ENSG00000023902	3.10951388085578	0.523472974376567	0.950182495170093	1.02393746125778	0.511235299208162	0.609186304009053	NA	PLEKHO1	pleckstrin homology domain containing, family O member 1
ENSG00000023909	0.137417172167786	-0.0136590627026633	-2.62978248596736	0.932281662161967	-0.0146512188934274	0.988310436859614	NA	GCLM	glutamate-cysteine ligase, modifier subunit
ENSG00000024048	0.95968248756629	1.37703515056129	2.28913209388412	1.20152651745464	1.14607137716649	0.251765619665576	NA	UBR2	ubiquitin protein ligase E3 component n-recognin 2
ENSG00000024422	0.413580497691568	-0.19253461985384	0.423276943781404	1.26585935514024	-0.152097955489305	0.879109676730942	NA	EHD2	EH-domain containing 2
ENSG00000024526	0.102776881689805	0.465089830059057	2.33443836562031	0.926984790788504	0.501723258763983	0.615862201332606	NA	DEPDC1	DEP domain containing 1
ENSG00000024862	3.62564063955486	0.596731013904168	0.665767536510173	0.777281670256813	0.76771527843569	0.442656357191379	NA	CCDC28A	coiled-coil domain containing 28A
ENSG00000025039	0.488404193277578	-0.342761134867998	-0.710426910774573	1.2645691408513	-0.271049738440758	0.786352777824237	NA	RRAGD	Ras-related GTP binding D
ENSG00000025156	0.548846734720119	-0.361346074496402	-4.66939979568665	1.20989847476925	-0.298658178377584	0.765200870182076	NA	HSF2	heat shock transcription factor 2
ENSG00000025293	1.66749288738509	0.712534382041356	1.39416759039068	1.14424763992699	0.622709942479603	0.533475147905599	NA	PHF20	PHD finger protein 20
ENSG00000025423	0.0504891623516194	-0.325525066300598	-3.22597168930433	0.902944995662224	-0.360514835194204	0.718462164579067	NA	HSD17B6	hydroxysteroid (17-beta) dehydrogenase 6
ENSG00000025434	1.38708799980325	0.690699728799448	1.0748205426306	1.2451269628511	0.554722329052999	0.579084600772457	NA	NR1H3	nuclear receptor subfamily 1, group H, member 3
ENSG00000025708	0.519918234232257	-1.54354550184691	-5.98016056494767	1.25256493561304	-1.23230776941034	0.217834138645303	NA	TYMP	thymidine phosphorylase
ENSG00000025770	1.66823121816633	1.94268691640558	2.76424207974956	1.17959151336672	1.64691496538566	0.0995755254004216	NA	NCAPH2	non-SMC condensin II complex, subunit H2
ENSG00000025772	1.72686329118396	2.07421777133713	2.33644278807165	1.05915989178267	1.95836132715147	0.0501876292973196	NA	TOMM34	translocase of outer mitochondrial membrane 34
ENSG00000025796	1.4931461489426	0.632285213214735	1.04776905630309	1.05758939581419	0.597855099263704	0.549936622009621	NA	SEC63	SEC63 homolog (S. cerevisiae)
ENSG00000025800	1.15155931002488	-0.235731664984902	-0.0226492269810332	1.10733014822682	-0.212882910631832	0.831418292204669	NA	KPNA6	karyopherin alpha 6 (importin alpha 7)
ENSG00000026103	0.342331516074666	0.246268814093278	1.6816302214553	1.2770245673851	0.192845791994081	0.847079739718557	NA	FAS	Fas cell surface death receptor
ENSG00000026297	5.31029947049342	0.493707478310023	0.544437369078912	0.772421173238945	0.639168753284935	0.522713156976905	NA	RNASET2	ribonuclease T2
ENSG00000026508	5.84466200621207	-2.74924641978163	-3.39241945959748	0.85975230509073	-3.19771916109199	0.00138519109355522	NA	CD44	CD44 molecule (Indian blood group)
ENSG00000026950	0.199039860156247	-0.153307734153344	-0.238529534845933	1.23504284136348	-0.124131511085148	0.901211148862277	NA	BTN3A1	butyrophilin, subfamily 3, member A1
ENSG00000027001	0.361963901668415	-0.849063630324518	-4.19859574787918	1.25748624013155	-0.675207094302435	0.499544200012301	NA	MIPEP	mitochondrial intermediate peptidase
ENSG00000027697	3.3017825276401	-0.934018991451623	-1.18486342390766	0.842305281332783	-1.10888416842611	0.267480154319673	NA	IFNGR1	interferon gamma receptor 1
ENSG00000027847	0.64247394977578	1.64125313072246	2.559737451048	1.26107780014734	1.30146857753796	0.193098113388571	NA	B4GALT7	xylosylprotein beta 1,4-galactosyltransferase, polypeptide 7
ENSG00000027869	0.797294358934199	-1.76330643898496	-7.11232650199035	1.23023816316568	-1.43330494190456	0.151770710313697	NA	SH2D2A	SH2 domain containing 2A
ENSG00000028116	0.336480979344947	0.824947115446664	1.885922517829	1.29528931028975	0.636882516433437	0.52420137185371	NA	VRK2	vaccinia related kinase 2
ENSG00000028137	0.473991593954452	-0.547222167303017	-0.620196503914059	1.25495334122058	-0.436049811039813	0.662800590071358	NA	TNFRSF1B	tumor necrosis factor receptor superfamily, member 1B
ENSG00000028203	0.397913476633737	-0.872581194974793	-4.54957678435205	1.26051225980809	-0.692243322653318	0.488784536488706	NA	VEZT	vezatin, adherens junctions transmembrane protein
ENSG00000028277	0.238552765543738	0.995201547399684	2.77249481783064	1.10846793015219	0.897817176598918	0.369283025776641	NA	POU2F2	POU class 2 homeobox 2
ENSG00000028310	0.632529899459722	0.536203625188872	0.0791726909109074	1.25303739713205	0.427923082276822	0.6687071213819	NA	BRD9	bromodomain containing 9
ENSG00000028839	1.35434259921673	0.459329148400244	0.859764460796229	1.10970270556529	0.413920905208803	0.678932033279531	NA	TBPL1	TBP-like 1
ENSG00000029153	0.0330225588859918	0.470652526778354	2.35251104496469	0.901017044352659	0.522356962865776	0.601421815084353	NA	ARNTL2	aryl hydrocarbon receptor nuclear translocator-like 2
ENSG00000029363	5.6449761377817	1.40368271493597	1.62080377603204	0.732454759419118	1.91640875683459	0.0553130870687003	NA	BCLAF1	BCL2-associated transcription factor 1
ENSG00000029364	1.01334210956752	0.420068209595675	0.675305364474392	1.10654052747296	0.379622977348146	0.704225302033751	NA	SLC39A9	solute carrier family 39, member 9
ENSG00000029639	1.47284741027106	1.66293618760564	2.429302453859	1.18280601104795	1.40592470115391	0.159746485548465	NA	TFB1M	transcription factor B1, mitochondrial
ENSG00000029725	1.57139791000162	0.571151595745912	0.382946608371831	1.08954227812701	0.52421242131857	0.600130802423813	NA	RABEP1	rabaptin, RAB GTPase binding effector protein 1
ENSG00000029993	1.94854233594982	1.82878709216683	2.04207690673196	0.989925960836595	1.84739785046278	0.0646895005097088	NA	HMGB3	high mobility group box 3
ENSG00000030066	0.89068220688298	0.418068451823342	1.1304367622928	1.18283369284748	0.353446519448486	0.723753715882602	NA	NUP160	nucleoporin 160kDa
ENSG00000030110	2.39013459550661	-0.814362226748576	-1.26033080532276	0.958396639308418	-0.849713149386899	0.395484585957297	NA	BAK1	BCL2-antagonist/killer 1
ENSG00000030419	0.126699274730779	-0.157303003441403	-2.47762633593877	0.926218894959808	-0.169833507281482	0.865141074707767	NA	IKZF2	IKAROS family zinc finger 2 (Helios)
ENSG00000031003	0.645797407815517	1.64953855814231	2.26426432331082	1.28361753476408	1.28507013457516	0.198767776829422	NA	FAM13B	family with sequence similarity 13, member B
ENSG00000031691	0.167879608360963	0.240370350598569	4.00415961825003	0.978622469499579	0.245621123661184	0.805975535762753	NA	CENPQ	centromere protein Q
ENSG00000031698	6.50327195165141	0.628911516086253	0.665569083534449	0.68404416359958	0.91940191811124	0.357885386420602	NA	SARS	seryl-tRNA synthetase
ENSG00000031823	1.827424012634	0.296539411882453	0.279869193928521	1.00489778452797	0.295094104542928	0.767921993199718	NA	RANBP3	RAN binding protein 3
ENSG00000032219	2.23096525028498	0.192780324025338	0.263575830509029	1.00170662939533	0.192451879989761	0.847388257475046	NA	ARID4A	AT rich interactive domain 4A (RBP1-like)
ENSG00000032389	1.19629437109565	0.549012453397426	1.32649719826992	1.21413057082211	0.452185676393667	0.651135226069611	NA	TSSC1	tumor suppressing subtransferable candidate 1
ENSG00000032444	1.41432314058251	0.373018264553051	0.299063495944523	1.12035715784915	0.332945848508852	0.739175159791848	NA	PNPLA6	patatin-like phospholipase domain containing 6
ENSG00000032742	0.0155479049534096	0	0	0.869082285316119	0	1	NA	IFT88	intraflagellar transport 88
ENSG00000033011	1.28840502352725	-0.266541189566575	-0.519941263888209	1.15996939025715	-0.229782951003117	0.818260433403988	NA	ALG1	ALG1, chitobiosyldiphosphodolichol beta-mannosyltransferase
ENSG00000033030	0.666687424039155	0.352838974544763	0.2034168520515	1.28634621708727	0.274295496700502	0.783857544963284	NA	ZCCHC8	zinc finger, CCHC domain containing 8
ENSG00000033050	2.55767299435938	-0.170638769188918	-0.488182482387075	0.988977931601673	-0.172540522630838	0.863012606574358	NA	ABCF2	ATP-binding cassette, sub-family F (GCN20), member 2
ENSG00000033100	0.740474259531678	-0.66980671428484	-1.1389524034401	1.19313742783253	-0.56138270299811	0.57453667297457	NA	CHPF2	chondroitin polymerizing factor 2
ENSG00000033170	0.41673832949885	0.552509518350911	4.35311972551112	1.28122741866582	0.431234541426107	0.666297840726236	NA	FUT8	fucosyltransferase 8 (alpha (1,6) fucosyltransferase)
ENSG00000033178	0.34607717494236	0.113507818497439	-0.939387195824236	1.27047530115505	0.0893427982379851	0.928809481968307	NA	UBA6	ubiquitin-like modifier activating enzyme 6
ENSG00000033327	0.482282926803029	0.873605684135816	1.93614178468691	1.28901765358381	0.677729805877335	0.497943024481296	NA	GAB2	GRB2-associated binding protein 2
ENSG00000033627	0.605996710152386	0.54370865554289	1.10404465601101	1.28337917994521	0.423653947359582	0.671818205657744	NA	ATP6V0A1	ATPase, H+ transporting, lysosomal V0 subunit a1
ENSG00000033800	0.781335208025076	0.508325564143624	0.954794948459431	1.2151145581614	0.418335506499714	0.675701832951967	NA	PIAS1	protein inhibitor of activated STAT, 1
ENSG00000033867	0.307139573726443	0.00120402101589404	-3.30267173023661	0.932555826034178	0.00129109805791929	0.998969853079302	NA	SLC4A7	solute carrier family 4, sodium bicarbonate cotransporter, member 7
ENSG00000034053	0.355503467946591	0.0870037641180555	1.32020637918198	1.28021478336365	0.0679602870148562	0.945817247532058	NA	APBA2	amyloid beta (A4) precursor protein-binding, family A, member 2
ENSG00000034063	0.674193867286817	1.69882819710219	3.45228350966965	1.301501244462	1.30528357489542	0.191796304896901	NA	NA	NA
ENSG00000034152	2.7030762727892	0.407383112910376	0.453024561243165	0.930306372390612	0.437902098707034	0.661457254180488	NA	MAP2K3	mitogen-activated protein kinase kinase 3
ENSG00000034533	0.371667771239467	2.01760567512384	3.65582420017768	1.30536490879314	1.5456257951573	0.122194967729543	NA	ASTE1	asteroid homolog 1 (Drosophila)
ENSG00000034677	0.696324627981388	-0.0345168218773081	0.87448620597256	1.24250551212781	-0.0277800150907962	0.97783760545815	NA	RNF19A	ring finger protein 19A, RBR E3 ubiquitin protein ligase
ENSG00000034693	0.452525313019357	0.10077390529222	-0.0834473623577116	1.28013235442415	0.0787214735600927	0.937254165051494	NA	PEX3	peroxisomal biogenesis factor 3
ENSG00000034713	4.60454521876952	-0.0998617936042616	0.0567957517794176	0.875620411991189	-0.114046900045618	0.909200615093863	NA	GABARAPL2	GABA(A) receptor-associated protein-like 2
ENSG00000035115	0.251312977347546	-0.863416174939309	-4.8966207076923	1.17585922684685	-0.734285325340024	0.462774859719984	NA	SH3YL1	SH3 and SYLF domain containing 1
ENSG00000035141	5.51778282202131	-0.214057755100086	-0.358930675144174	0.845208433583339	-0.253260316147779	0.800067059746795	NA	FAM136A	family with sequence similarity 136, member A
ENSG00000035403	1.05593391966107	-1.54155186583259	-5.32131436559077	1.18793095647024	-1.29767799840244	0.194398007109519	NA	VCL	vinculin
ENSG00000035499	0.657638914112512	2.70899138714776	4.67293391408929	1.31951778030764	2.05301620605383	0.0400710057843266	NA	DEPDC1B	DEP domain containing 1B
ENSG00000035664	0.023967786058932	-0.337445215963233	-1.4391770256588	0.87976057277743	-0.383564831619936	0.701301010091977	NA	DAPK2	death-associated protein kinase 2
ENSG00000035681	1.28196755852626	-1.67957854491796	-6.90231811853219	1.19830525479486	-1.40162828978455	0.161026274622238	NA	NSMAF	neutral sphingomyelinase (N-SMase) activation associated factor
ENSG00000035687	2.00294809781696	0.487250697743455	0.837093271458853	0.937989732049555	0.519462720214205	0.603438103357572	NA	ADSS	adenylosuccinate synthase
ENSG00000035720	0.545567597216012	0.167633201121241	0.102103019986765	1.27901217414971	0.131064586021383	0.895724215712132	NA	STAP1	signal transducing adaptor family member 1
ENSG00000035862	0.901790993613723	0.018244829433648	0.719089736459062	1.2077079230598	0.0151069882752973	0.987946825761424	NA	TIMP2	TIMP metallopeptidase inhibitor 2
ENSG00000035928	2.93522128353055	0.36772262257703	0.462965951495865	0.904148735279147	0.406705897192345	0.684224008708639	NA	RFC1	replication factor C (activator 1) 1, 145kDa
ENSG00000036054	1.05369400086831	0.200004078233174	-0.27387639376939	1.20432073364529	0.166072104087915	0.868100206996232	NA	TBC1D23	TBC1 domain family, member 23
ENSG00000036257	0.614843487843556	-0.252889076305682	-0.474288658337703	1.27564450510761	-0.198244162298452	0.842854036568502	NA	CUL3	cullin 3
ENSG00000036448	0.023789273204989	0.764316247500438	5.02512712091065	0.890069707153547	0.858715043729249	0.390497748608783	NA	MYOM2	myomesin 2
ENSG00000036549	1.72180427621669	-1.79286044928097	-5.89129759117548	1.15188473613232	-1.55645820544584	0.119599173659662	NA	ZZZ3	zinc finger, ZZ-type containing 3
ENSG00000036672	0.208936702511248	-0.0728553649149425	-4.17890641115003	0.938635619068474	-0.0776183680172354	0.938131630895584	NA	USP2	ubiquitin specific peptidase 2
ENSG00000037042	0.790071079472114	-0.459853542969066	-2.64422034221668	1.2277096725721	-0.374562124289252	0.707986146009288	NA	TUBG2	tubulin, gamma 2
ENSG00000037241	1.80525259685437	1.03904411132373	1.39943127357725	1.11863773453456	0.928847721873111	0.352968008921963	NA	RPL26L1	ribosomal protein L26-like 1
ENSG00000037474	1.09592476907053	0.375164054174057	0.736016057593031	1.15991838333462	0.323440045062056	0.746362006318401	NA	NSUN2	NOP2/Sun RNA methyltransferase family, member 2
ENSG00000037637	1.63740891579187	-0.410427529088515	-0.748257122538391	1.11118249793396	-0.3693610454193	0.711858629557441	NA	FBXO42	F-box protein 42
ENSG00000037749	0.454014351520965	-0.63090893426403	-4.15359013862022	1.25797240673296	-0.501528436464312	0.61599927003261	NA	MFAP3	microfibrillar-associated protein 3
ENSG00000037757	0.993642238616198	-0.505570421141445	-1.26679661752804	1.18356310342591	-0.427159667007221	0.669263036132482	NA	MRI1	methylthioribose-1-phosphate isomerase 1
ENSG00000037897	1.07198042729693	0.854403264888052	1.56572915643682	1.1339170271918	0.7534971646065	0.451151214505644	NA	METTL1	methyltransferase like 1
ENSG00000037965	0.0536529611429895	0	0	0.887823359518441	0	1	NA	HOXC8	homeobox C8
ENSG00000038002	0.740566566764169	0.0241318787285167	-0.647802603155151	1.25499945288514	0.0192285970109704	0.984658744701458	NA	AGA	aspartylglucosaminidase
ENSG00000038210	0.403117860985	0.925187072296169	3.16402168713422	1.09217325696016	0.847106506591485	0.3969357587586	NA	PI4K2B	phosphatidylinositol 4-kinase type 2 beta
ENSG00000038219	0.807483851143576	2.55994382811879	5.63038758155111	1.24195424842239	2.06122232873763	0.0392818342548474	NA	BOD1L1	biorientation of chromosomes in cell division 1-like 1
ENSG00000038274	3.56217710819088	-0.156130434245686	-0.179982501464979	0.83683405760094	-0.18657275337632	0.851995631254347	NA	MAT2B	methionine adenosyltransferase II, beta
ENSG00000038358	0.023789273204989	0.764316247500438	5.02512712091065	0.890069707153547	0.858715043729249	0.390497748608783	NA	EDC4	enhancer of mRNA decapping 4
ENSG00000038382	1.0207101052859	2.10099740802203	4.83897893369626	1.23493194555449	1.70130622629465	0.088885499426762	NA	TRIO	trio Rho guanine nucleotide exchange factor
ENSG00000038427	0.956309612214623	0.266370429407009	0.347054297423018	1.19868445757082	0.222218973245735	0.82414342482712	NA	VCAN	versican
ENSG00000038532	0.456788672854334	-0.734232000742207	-5.08571462898071	1.26694821574046	-0.579528027760067	0.562232940499465	NA	CLEC16A	C-type lectin domain family 16, member A
ENSG00000039068	3.31104300533407	-1.47724459816539	-2.01593505442183	0.987647166447229	-1.49572099060371	0.134726377964925	NA	CDH1	cadherin 1, type 1, E-cadherin (epithelial)
ENSG00000039123	1.76665081984016	0.239249134349919	0.155921854094007	1.16617668382327	0.205156849445446	0.83744958147654	NA	SKIV2L2	superkiller viralicidic activity 2-like 2 (S. cerevisiae)
ENSG00000039319	0.232128239679869	0.116998277891514	-3.09702096616465	1.00617648417707	0.116280075842961	0.907430575661379	NA	ZFYVE16	zinc finger, FYVE domain containing 16
ENSG00000039523	0.527814774881314	-0.421380830194925	-0.580531937629167	1.26404733686741	-0.33335842567352	0.738863741586072	NA	FAM65A	family with sequence similarity 65, member A
ENSG00000039650	0.719114698673872	0.125171417926004	0.159676992237478	1.19713444927536	0.104559198009691	0.916725592443946	NA	PNKP	polynucleotide kinase 3'-phosphatase
ENSG00000040199	0.170831646321668	-0.198199071936118	-19.4522735164047	0.923138669831669	-0.214701299396611	0.830000209432751	NA	PHLPP2	PH domain and leucine rich repeat protein phosphatase 2
ENSG00000040275	0.425611844567562	0.50392302322481	0.257008538596888	1.29600402922663	0.388828284373096	0.697403176136402	NA	SPDL1	spindle apparatus coiled-coil protein 1
ENSG00000040341	0.828939720812732	-0.40457702721375	-1.40289835187583	1.20558920691651	-0.335584480097098	0.737184229058442	NA	STAU2	staufen double-stranded RNA binding protein 2
ENSG00000040487	1.30993256957679	1.18529085325808	1.20302566698176	1.19856653897341	0.988923697363767	0.322700475254873	NA	PQLC2	PQ loop repeat containing 2
ENSG00000040531	0.605901968359771	0.779910048429824	1.2183848329442	1.28930385461375	0.60490786996326	0.545240213705401	NA	CTNS	cystinosin, lysosomal cystine transporter
ENSG00000040608	0.549971934388537	-0.237756594792902	-1.11975555658656	1.27204142610358	-0.186909474733995	0.851731610351498	NA	RTN4R	reticulon 4 receptor
ENSG00000040633	0.489188757330895	-0.781643397375482	-0.336693064599161	1.25039189204779	-0.62511873465156	0.531893132832491	NA	PHF23	PHD finger protein 23
ENSG00000040933	0.216493137571469	1.28442956591025	4.62522381709396	1.07252576196848	1.1975745585382	0.231082685488269	NA	INPP4A	inositol polyphosphate-4-phosphatase, type I, 107kDa
ENSG00000041353	0.420603645283182	0.471537951881908	0.176776182767456	1.28419881331446	0.367184541048508	0.713481369660119	NA	RAB27B	RAB27B, member RAS oncogene family
ENSG00000041802	0.92712002388649	1.18520409880074	1.858067992356	1.26577292888952	0.936348117225527	0.349093981532412	NA	LSG1	large 60S subunit nuclear export GTPase 1
ENSG00000041880	0.113696625142867	-0.287246098762833	-0.588125188251743	0.918062659953856	-0.312882890561381	0.7543696367861	NA	PARP3	poly (ADP-ribose) polymerase family, member 3
ENSG00000041988	0.974817479305523	1.04714453191177	1.49536548195994	1.12246301568399	0.932898917184972	0.350872161510617	NA	THAP3	THAP domain containing, apoptosis associated protein 3
ENSG00000042062	0.0458505445292986	0	0	0.875441135304743	0	1	NA	FAM65C	family with sequence similarity 65, member C
ENSG00000042088	0.820840214778321	0.168063651137708	0.305502857256753	1.21513458541129	0.138308672270095	0.889996471902812	NA	TDP1	tyrosyl-DNA phosphodiesterase 1
ENSG00000042286	0.628303807708008	0.038644186854671	-0.18125813527705	1.23572776333221	0.0312724112877943	0.975052292246116	NA	AIFM2	apoptosis-inducing factor, mitochondrion-associated, 2
ENSG00000042317	0.527531604543359	0.456898869223098	2.98795164258592	1.25983466125445	0.362665739620272	0.716854595532787	NA	SPATA7	spermatogenesis associated 7
ENSG00000042429	0.51358636991953	0.473450631005605	1.53438992591643	1.28472984898394	0.368521546673834	0.712484381956475	NA	MED17	mediator complex subunit 17
ENSG00000042445	1.31305696191487	1.00431492880397	1.29201620951911	1.24184243910609	0.808729752807369	0.41867061032385	NA	RETSAT	retinol saturase (all-trans-retinol 13,14-reductase)
ENSG00000042980	0.927202260653168	0.557588358071885	1.48579977293751	1.20987329871412	0.460865082868182	0.644895404424859	NA	ADAM28	ADAM metallopeptidase domain 28
ENSG00000043093	0.771006852509953	-1.28308832874116	-1.55494004526045	1.19972078416281	-1.06948912253489	0.28484932766327	NA	DCUN1D1	DCN1, defective in cullin neddylation 1, domain containing 1
ENSG00000043143	0.430464245719518	0.587776479110473	2.07269059442872	1.28254658685444	0.458288599521399	0.646745113588634	NA	JADE2	jade family PHD finger 2
ENSG00000043462	2.4411619832097	-0.893861195273674	-1.1709735986732	0.969827324744131	-0.921670458717484	0.356700494105005	NA	LCP2	lymphocyte cytosolic protein 2 (SH2 domain containing leukocyte protein of 76kDa)
ENSG00000043514	0.909108768419758	-0.113000981296299	-0.372052085444683	1.21320556942962	-0.0931424847888112	0.925790366136228	NA	TRIT1	tRNA isopentenyltransferase 1
ENSG00000043591	0.047757059263921	0.252374947425877	3.32517769837281	0.910896937572389	0.27706202207516	0.781732482664695	NA	ADRB1	adrenoceptor beta 1
ENSG00000044090	0.357099094777028	0.188498337506859	2.0072240967275	1.1947338137326	0.157774338802675	0.874634620033319	NA	CUL7	cullin 7
ENSG00000044115	1.61280861054243	-0.0588166744614392	-0.201169734236417	1.19002640449666	-0.049424680191291	0.960580860245008	NA	CTNNA1	catenin (cadherin-associated protein), alpha 1, 102kDa
ENSG00000044446	1.27226609307006	0.075016877126609	-0.0153660164021774	1.23750166441171	0.0606196171560471	0.951662150023061	NA	PHKA2	phosphorylase kinase, alpha 2 (liver)
ENSG00000044459	0.441133896289401	0.504353175786922	1.16138137002704	1.27408965861431	0.39585375517093	0.692212918172685	NA	CNTLN	centlein, centrosomal protein
ENSG00000046647	0.56218491610583	0.566744146213747	1.04739210533434	1.25010128192411	0.453358583347292	0.650290554545368	NA	GEMIN8	gem (nuclear organelle) associated protein 8
ENSG00000046651	0.934257799641719	0.613898815187718	0.421516602314443	1.20262054660401	0.510467592559648	0.609723913111889	NA	OFD1	oral-facial-digital syndrome 1
ENSG00000046653	0.0714121966605877	-0.697076771069766	-3.07746488690752	0.910842617477203	-0.765309788644373	0.444087096563556	NA	GPM6B	glycoprotein M6B
ENSG00000046889	0.0474444106016557	-0.498612738744067	-1.54285778028553	0.893406950878299	-0.558102596195257	0.576774327893629	NA	PREX2	phosphatidylinositol-3,4,5-trisphosphate-dependent Rac exchange factor 2
ENSG00000047056	0.52040826797835	-0.526392735910749	-0.892657458737442	1.26044054062422	-0.41762599578879	0.676220587204314	NA	WDR37	WD repeat domain 37
ENSG00000047188	0.239615603068334	0.592927452937705	3.96603065999221	1.23898172063273	0.478560291135617	0.63225147315424	NA	YTHDC2	YTH domain containing 2
ENSG00000047230	0.202220811282439	0	0	0.922045301000692	0	1	NA	CTPS2	CTP synthase 2
ENSG00000047249	1.21023935797691	-0.163937084587447	0.302872689800097	1.08241750909579	-0.151454575715792	0.879617140740127	NA	ATP6V1H	ATPase, H+ transporting, lysosomal 50/57kDa, V1 subunit H
ENSG00000047315	1.57889840988456	0.589407540455538	0.531138488709244	1.16025191938564	0.507999625432753	0.611453605896058	NA	POLR2B	polymerase (RNA) II (DNA directed) polypeptide B, 140kDa
ENSG00000047346	0.0408825522952355	-0.00464694062849699	-2.41188637602237	0.893499557960072	-0.00520083148010315	0.995850355565742	NA	FAM214A	family with sequence similarity 214, member A
ENSG00000047365	0.454541449760498	0.298755960864721	0.925407325804551	1.28427210292824	0.23262668416104	0.816051304723002	NA	ARAP2	ArfGAP with RhoGAP domain, ankyrin repeat and PH domain 2
ENSG00000047410	4.50379267859566	0.965079023922356	1.03202929851791	0.783274999150483	1.23210752924459	0.217908919229191	NA	TPR	translocated promoter region, nuclear basket protein
ENSG00000047457	0.0381050561895799	0	0	0.877235670528412	0	1	NA	CP	ceruloplasmin (ferroxidase)
ENSG00000047578	0.288409808088071	0.284017619597364	0.294868425572665	1.28989726101675	0.220186233571415	0.825726117570156	NA	KIAA0556	KIAA0556
ENSG00000047579	0.514614142876744	0.882849363059031	2.53676413999936	1.29142060529941	0.683626511328854	0.494211039387114	NA	DTNBP1	dystrobrevin binding protein 1
ENSG00000047621	0.28913490123494	-0.0154891241846795	-19.5368346864197	0.94876455399086	-0.0163255721554167	0.986974656628591	NA	C12orf4	chromosome 12 open reading frame 4
ENSG00000047634	0.0471971715676424	0	0	0.89302644130637	0	1	NA	SCML1	sex comb on midleg-like 1 (Drosophila)
ENSG00000047644	0.158812651756308	0.253728925022942	3.88202745278839	0.944647553610507	0.268596392435647	0.788240288731281	NA	WWC3	WWC family member 3
ENSG00000047849	1.29863325321471	1.71274408046836	2.33593711711533	1.07777730936345	1.58914468284726	0.112027731853652	NA	MAP4	microtubule-associated protein 4
ENSG00000047932	0.692762289430481	-0.763584949491446	-5.64553789685513	1.2675846170379	-0.60239366999877	0.546912122561498	NA	GOPC	golgi-associated PDZ and coiled-coil motif containing
ENSG00000048028	0.162670129239898	-0.0669305271266073	-1.18944899230743	0.935173273750107	-0.0715701881194824	0.942943965648289	NA	USP28	ubiquitin specific peptidase 28
ENSG00000048052	0.00923328568100274	-0.161221961155221	-2.41184199436077	0.868182705206407	-0.185700498510727	0.852679637366346	NA	HDAC9	histone deacetylase 9
ENSG00000048140	0.146650457848789	-0.1906945776805	-3.82400540902051	1.08681636741684	-0.175461635836187	0.86071691326578	NA	TSPAN17	tetraspanin 17
ENSG00000048162	4.06474231982	0.995428034055067	1.19117640594933	0.768129464525526	1.29591179615788	0.195005874730143	NA	NOP16	NOP16 nucleolar protein
ENSG00000048342	0.0381050561895799	0	0	0.877235670528412	0	1	NA	CC2D2A	coiled-coil and C2 domain containing 2A
ENSG00000048392	0.309000014842639	1.08468523990409	1.90289808530301	1.29497834333517	0.837608787426144	0.402250455935085	NA	RRM2B	ribonucleotide reductase M2 B (TP53 inducible)
ENSG00000048405	0.651129235955729	-0.0150128820691004	-0.417371478997046	1.27421422569078	-0.0117820706804318	0.990599485202473	NA	ZNF800	zinc finger protein 800
ENSG00000048471	0.58155217052156	1.35633161824356	2.52402845218672	1.26498648015207	1.0722103670867	0.283625554997675	NA	SNX29	sorting nexin 29
ENSG00000048544	1.9105298826464	0.388531666002316	0.285802313920204	1.06029213282522	0.366438318246358	0.714038031270095	NA	MRPS10	mitochondrial ribosomal protein S10
ENSG00000048649	2.59949736881856	0.698006241384011	0.673773686694232	1.02917269783393	0.678220713445939	0.497631761151246	NA	RSF1	remodeling and spacing factor 1
ENSG00000048707	0.262386530618249	0.272950680561648	-2.57793169680569	1.18388660212673	0.230554750827757	0.817660724129193	NA	VPS13D	vacuolar protein sorting 13 homolog D (S. cerevisiae)
ENSG00000048740	6.42153123763579	-0.208409203664215	-0.35606874796818	0.828326969593738	-0.251602581244495	0.801348263254373	NA	CELF2	CUGBP, Elav-like family member 2
ENSG00000048828	0.864443107401233	0.865532450226661	1.16594235113772	1.20295947941903	0.719502580955319	0.471831312554818	NA	FAM120A	family with sequence similarity 120A
ENSG00000048991	1.55329981731876	0.381735276611007	0.564731401099409	1.11601975964757	0.342050643199683	0.732312780496711	NA	R3HDM1	R3H domain containing 1
ENSG00000049089	0.255278199240787	-0.749857247143969	-2.99534046161767	1.21661266602928	-0.616348381109096	0.537664613836017	NA	COL9A2	collagen, type IX, alpha 2
ENSG00000049130	0.372914217322898	-0.0282145028683526	-0.505720102181015	1.01697010983478	-0.0277436894118122	0.977866577989558	NA	KITLG	KIT ligand
ENSG00000049167	0.30944359790727	0.786137447497067	1.21323215433831	1.28148474605013	0.613458295091027	0.539573350592174	NA	ERCC8	excision repair cross-complementation group 8
ENSG00000049192	0.0792278130242109	0.939193843891163	6.02503002322105	0.916550755681053	1.02470467463996	0.305502556674985	NA	ADAMTS6	ADAM metallopeptidase with thrombospondin type 1 motif, 6
ENSG00000049239	0.671616598020722	0.403478798909653	0.598822784923128	1.26570826249036	0.318777091741334	0.749895550856736	NA	H6PD	hexose-6-phosphate dehydrogenase (glucose 1-dehydrogenase)
ENSG00000049245	0.797556625828695	-1.59007152214633	-5.99428714006495	1.20594510693328	-1.31852728039163	0.187327198961003	NA	VAMP3	vesicle-associated membrane protein 3
ENSG00000049323	0.315557155415229	-0.191055065880117	-2.48400423626956	1.16070213636377	-0.164603010449047	0.869256461545569	NA	LTBP1	latent transforming growth factor beta binding protein 1
ENSG00000049449	1.97185548690155	0.251874631664264	0.250811746344998	0.984980644117278	0.255715310923687	0.798170671750715	NA	RCN1	reticulocalbin 1, EF-hand calcium binding domain
ENSG00000049540	0.023967786058932	-0.337445215963233	-1.4391770256588	0.87976057277743	-0.383564831619936	0.701301010091977	NA	ELN	elastin
ENSG00000049541	2.33627347027979	2.05430946351867	2.45049921928142	0.996485585933104	2.06155462007513	0.0392501582468821	NA	RFC2	replication factor C (activator 1) 2, 40kDa
ENSG00000049618	1.49341406247483	1.05380135641327	1.69138076700568	1.18208013623536	0.891480470832858	0.372671463927167	NA	ARID1B	AT rich interactive domain 1B (SWI1-like)
ENSG00000049656	0.316350992423987	0.817319861677996	2.27457190607827	1.2851680001885	0.635963439455476	0.524800251949783	NA	CLPTM1L	CLPTM1-like
ENSG00000049759	0.364257998743565	-0.603177874185416	-0.717619114427667	1.23283473195779	-0.489260935427692	0.624656973871635	NA	NEDD4L	neural precursor cell expressed, developmentally down-regulated 4-like, E3 ubiquitin protein ligase
ENSG00000049860	2.30389414366438	-0.267314422434845	0.0931006951460756	0.949855013510796	-0.281426553139741	0.77838325429407	NA	HEXB	hexosaminidase B (beta polypeptide)
ENSG00000049883	0.301526125419139	-0.957933639074963	-4.35890115353519	1.22220779567602	-0.783773137811739	0.433173238470845	NA	PTCD2	pentatricopeptide repeat domain 2
ENSG00000050130	2.49007133950605	0.113900609763016	0.0524495576066152	0.927753693987311	0.122770311237989	0.902288984573011	NA	JKAMP	JNK1/MAPK8-associated membrane protein
ENSG00000050393	0.484373443161905	1.10202054521111	3.50399867611393	1.27961759979474	0.861210837822079	0.38912193206863	NA	MCUR1	mitochondrial calcium uniporter regulator 1
ENSG00000050405	0.456332602096999	-0.02068117373894	-3.8408720280517	1.27996049866694	-0.0161576656158367	0.987108608995197	NA	LIMA1	LIM domain and actin binding 1
ENSG00000050426	2.00482697264552	-1.26316561758245	-2.18752086125247	1.06735514451241	-1.18345390854839	0.236629303132812	NA	LETMD1	LETM1 domain containing 1
ENSG00000050438	0.0247811906344123	-0.0582688440544223	-2.9203021626731	0.884629192944885	-0.0658680998989512	0.947482838001551	NA	SLC4A8	solute carrier family 4, sodium bicarbonate cotransporter, member 8
ENSG00000050748	0.316202140099878	-0.244834890591386	0.321370915677538	1.28066666143625	-0.191177687343565	0.848386384117926	NA	MAPK9	mitogen-activated protein kinase 9
ENSG00000050767	1.48818086106693	0.148392693886588	1.53950965516246	1.09451866877865	0.135578038200277	0.89215486809754	NA	COL23A1	collagen, type XXIII, alpha 1
ENSG00000051009	0.781525229968618	0.133460984993684	1.70034685569012	1.26176230819281	0.105773475817991	0.915762081939692	NA	FAM160A2	family with sequence similarity 160, member A2
ENSG00000051108	3.09458002313603	0.575984088116381	0.981280595564631	0.880724420830527	0.65398900552028	0.513118888968551	NA	HERPUD1	homocysteine-inducible, endoplasmic reticulum stress-inducible, ubiquitin-like domain member 1
ENSG00000051128	1.15262988989853	-1.02654472086952	-5.20333911317299	1.2012187046598	-0.854586027413088	0.392780365597334	NA	HOMER3	homer scaffolding protein 3
ENSG00000051180	0.861393107569487	1.51031247084686	4.39883449737188	1.24418185944034	1.21390008975556	0.224785878648541	NA	RAD51	RAD51 recombinase
ENSG00000051341	0.161487515178936	1.17509541161195	7.39260793605585	0.93495992349091	1.25684040790158	0.208811430776667	NA	POLQ	polymerase (DNA directed), theta
ENSG00000051382	1.01611278515991	0.993284662792907	1.00135938420613	1.20765130936614	0.822492929117308	0.410796409336609	NA	PIK3CB	phosphatidylinositol-4,5-bisphosphate 3-kinase, catalytic subunit beta
ENSG00000051523	5.61304689016435	0.526650390775778	0.646557591289922	0.76620574049247	0.687348531788968	0.491863122684291	NA	CYBA	cytochrome b-245, alpha polypeptide
ENSG00000051596	1.6666229373855	0.118966088164035	0.171615366827682	0.990031637871786	0.120163925690062	0.904353293792528	NA	THOC3	THO complex 3
ENSG00000051620	0.520482500707518	0.282069300909772	1.47120405647345	1.24863544275198	0.22590204574691	0.821277606675398	NA	HEBP2	heme binding protein 2
ENSG00000051825	0.66254277934048	0.300345654187575	0.799731368306686	1.278639256703	0.234894754414175	0.814290421051755	NA	MPHOSPH9	M-phase phosphoprotein 9
ENSG00000052126	1.20707375769431	0.0945136646234688	0.640412641908416	1.19268674710394	0.0792443320536301	0.936838283558456	NA	PLEKHA5	pleckstrin homology domain containing, family A member 5
ENSG00000052344	0.023967786058932	-0.337445215963233	-1.4391770256588	0.87976057277743	-0.383564831619936	0.701301010091977	NA	PRSS8	protease, serine, 8
ENSG00000052723	0.806815505665372	0.458861863922336	0.830737137989918	1.15554658755105	0.397095079389919	0.691297348358873	NA	SIKE1	suppressor of IKBKE 1
ENSG00000052749	0.987653256392473	1.85790479330096	3.43646570372532	1.15028691544342	1.61516641488073	0.106274661492331	NA	RRP12	ribosomal RNA processing 12 homolog (S. cerevisiae)
ENSG00000052802	1.52581120106277	-1.72372731113303	-2.65617638497644	1.08925843147124	-1.58247782282926	0.113540531152737	NA	MSMO1	methylsterol monooxygenase 1
ENSG00000052841	4.06511992955323	1.27764167636595	1.33236420085622	0.821913618380964	1.55447196371158	0.120071879182996	NA	TTC17	tetratricopeptide repeat domain 17
ENSG00000053254	0.537252613628606	-0.0201779406183864	-0.0694946518152404	1.27695438937375	-0.0158016142050948	0.987392660648727	NA	FOXN3	forkhead box N3
ENSG00000053371	3.18577967575197	1.28301008388387	1.49838612767595	0.830009577419881	1.54577744496896	0.122158326067812	NA	AKR7A2	aldo-keto reductase family 7, member A2 (aflatoxin aldehyde reductase)
ENSG00000053372	3.53932782968269	0.88313960712286	1.00810665196612	0.858708197548602	1.02845135244313	0.303737563191884	NA	MRTO4	mRNA turnover 4 homolog (S. cerevisiae)
ENSG00000053501	2.69508166295958	0.236209971864724	0.318560634419875	0.841157643030815	0.280815342785955	0.778852035110636	NA	USE1	unconventional SNARE in the ER 1 homolog (S. cerevisiae)
ENSG00000053747	0.0587305306031988	0.144847171069613	3.35357061891743	0.916419380309537	0.158057734462893	0.874411304901597	NA	LAMA3	laminin, alpha 3
ENSG00000053770	1.19639162920233	0.963745186711193	1.24027781026825	1.17295414700223	0.821639267975032	0.411282233438667	NA	AP5M1	adaptor-related protein complex 5, mu 1 subunit
ENSG00000053900	1.29944816317774	2.44913905485447	2.99567202494387	1.17425112235929	2.08570297121256	0.0370055371403631	NA	ANAPC4	anaphase promoting complex subunit 4
ENSG00000053918	0.023789273204989	0.764316247500438	5.02512712091065	0.890069707153547	0.858715043729249	0.390497748608783	NA	KCNQ1	potassium channel, voltage gated KQT-like subfamily Q, member 1
ENSG00000054116	5.19705598800611	-0.266563509043911	-0.42597355914582	0.719792415965221	-0.370333867280967	0.711133742379058	NA	TRAPPC3	trafficking protein particle complex 3
ENSG00000054118	6.86389983515408	1.48763874099879	1.60358748708139	0.830605657532952	1.79102890463971	0.0732886567170593	NA	THRAP3	thyroid hormone receptor associated protein 3
ENSG00000054219	0.449390467743956	-0.608391847108095	-1.61319199898987	1.28417000452917	-0.473762698834534	0.635669136923461	NA	LY75	lymphocyte antigen 75
ENSG00000054267	2.34633646099696	0.238654109097315	0.163506892895638	1.00898689706514	0.236528452244021	0.813022631827796	NA	ARID4B	AT rich interactive domain 4B (RBP1-like)
ENSG00000054277	0.333794300246399	1.57331923026943	4.41014489537801	1.28383923466831	1.22547994155664	0.220394443095126	NA	OPN3	opsin 3
ENSG00000054282	3.16680759829805	0.207284031939052	0.144699408984801	0.962504601898003	0.215359003510528	0.829487430510021	NA	SDCCAG8	serologically defined colon cancer antigen 8
ENSG00000054523	0.346008437260086	-0.0880261396596186	-0.43627131636206	1.22507085928029	-0.0718539168512527	0.942718164226887	NA	KIF1B	kinesin family member 1B
ENSG00000054598	0.315988977035688	0.611350391925537	4.82877232122308	1.17156513344297	0.521823648104749	0.601793122855703	NA	FOXC1	forkhead box C1
ENSG00000054611	0.513418615183726	0.667502032825011	1.40784352381945	1.26897366045565	0.52601724813211	0.598876223003406	NA	TBC1D22A	TBC1 domain family, member 22A
ENSG00000054965	0.66442220678588	-0.93820912362878	-4.78717894771103	1.25325440468213	-0.748618253503558	0.454087327025341	NA	FAM168A	family with sequence similarity 168, member A
ENSG00000054967	0.640160792664689	0.623613249893554	1.41246402046245	1.26747995463833	0.492010345103644	0.622712030293843	NA	RELT	RELT tumor necrosis factor receptor
ENSG00000054983	0.310228499958419	-0.24685322910197	-1.32164728283101	1.20718694456523	-0.20448633098072	0.837973472623841	NA	GALC	galactosylceramidase
ENSG00000055044	6.90410268404362	0.622047325961147	0.68270887996581	0.641806209229485	0.969213630245087	0.3324386117939	NA	NOP58	NOP58 ribonucleoprotein
ENSG00000055070	3.74413349174059	1.14659856227584	1.31804877766534	0.853662053517558	1.34315278224119	0.17922250736921	NA	SZRD1	SUZ RNA binding domain containing 1
ENSG00000055118	4.41968095213412	-0.883342627337757	-0.868136836624093	1.11372960019761	-0.793139220849501	0.42769671406243	NA	KCNH2	potassium channel, voltage gated eag related subfamily H, member 2
ENSG00000055130	0.991390652890644	-0.188215427038974	-0.389081806728016	1.23276936116462	-0.152676918301379	0.878653063862945	NA	CUL1	cullin 1
ENSG00000055147	0.995316892725671	0.112790691500574	0.700090386875439	1.15484681480621	0.0976672317527245	0.922196536393548	NA	FAM114A2	family with sequence similarity 114, member A2
ENSG00000055163	1.62827098908752	-0.51877620664151	-0.78493371002729	1.08333651016225	-0.478868940329364	0.632031868228634	NA	CYFIP2	cytoplasmic FMR1 interacting protein 2
ENSG00000055208	0.339232733803589	0.783393647216888	4.65116987496082	1.26181011762355	0.620849077270284	0.534698928879605	NA	TAB2	TGF-beta activated kinase 1/MAP3K7 binding protein 2
ENSG00000055211	1.65388563731069	1.5739492383149	2.01429364383179	1.02445918450316	1.53637085998524	0.124447449397619	NA	GINM1	glycoprotein integral membrane 1
ENSG00000055332	0.911198829014855	1.13397833436673	1.81920012921784	1.2220913388856	0.927899820811089	0.353459537382992	NA	EIF2AK2	eukaryotic translation initiation factor 2-alpha kinase 2
ENSG00000055483	1.50954507818085	0.522082780229055	0.328538499075729	1.12460611019915	0.464236122758219	0.642478583486894	NA	USP36	ubiquitin specific peptidase 36
ENSG00000055609	1.14240499190359	2.05888795930405	3.15326386913834	1.2733021376363	1.61696733119924	0.105885332908229	NA	KMT2C	lysine (K)-specific methyltransferase 2C
ENSG00000055917	2.32322630807292	0.162026554070435	0.000528818620515348	1.03242773429982	0.156937428826745	0.87529416139761	NA	PUM2	pumilio RNA-binding family member 2
ENSG00000055950	1.4462832876821	0.976589631287781	1.22075973918861	1.10201521629807	0.886185251205859	0.375517709921382	NA	MRPL43	mitochondrial ribosomal protein L43
ENSG00000056050	2.98454893352528	1.65636937850732	1.97408356539899	0.915375655547216	1.80949686445084	0.0703738468426355	NA	C4orf27	chromosome 4 open reading frame 27
ENSG00000056097	3.89502808488925	0.375578123089229	0.316038898619327	0.982750670541787	0.382170304582112	0.702335046625461	NA	ZFR	zinc finger RNA binding protein
ENSG00000056277	0.544736275276909	1.89692374170009	3.22887482159044	1.30533375779829	1.45320974836323	0.146165526356205	NA	ZNF280C	zinc finger protein 280C
ENSG00000056586	1.82252444666903	-0.33475643089703	-0.271562096714675	1.06312857320778	-0.314878594493014	0.752853834631942	NA	RC3H2	ring finger and CCCH-type domains 2
ENSG00000056661	0.669669566108041	-0.773080615266457	-3.60104330539464	1.24482264216499	-0.621036755824043	0.534575439609243	NA	NA	NA
ENSG00000056972	0.737314123824312	-1.79316815536297	-6.90677620482173	1.25066269016435	-1.43377440573312	0.151636651057578	NA	TRAF3IP2	TRAF3 interacting protein 2
ENSG00000057019	0.158031511417578	0	0	0.919500219995817	0	1	NA	DCBLD2	discoidin, CUB and LCCL domain containing 2
ENSG00000057252	0.692207733798308	1.52929329175113	2.11455975944119	1.30189701902838	1.17466533020597	0.240128635061889	NA	SOAT1	sterol O-acyltransferase 1
ENSG00000057294	0.118328654052532	0	0	0.881829281139355	0	1	NA	PKP2	plakophilin 2
ENSG00000057657	0.202095428656875	0.346167533503703	1.30778841731905	1.14384718685448	0.302634423096012	0.762168478067349	NA	PRDM1	PR domain containing 1, with ZNF domain
ENSG00000057663	1.27068661325217	0.221530102983211	0.424793467388681	1.19617852913655	0.185198193737117	0.853073585776264	NA	ATG5	autophagy related 5
ENSG00000057757	0.68691304993088	-0.277540287213262	-0.631523288599547	1.25799357730208	-0.220621386484723	0.825387247346071	NA	PITHD1	PITH (C-terminal proteasome-interacting domain of thioredoxin-like) domain containing 1
ENSG00000057935	0.393590220218555	-0.0586927327533228	-0.156375045976818	1.27114304208913	-0.0461731927957226	0.963172208729263	NA	MTA3	metastasis associated 1 family, member 3
ENSG00000058056	0.104187516512566	0.194233066620757	0.834177276648238	1.05243543765949	0.18455580235184	0.853577454936101	NA	USP13	ubiquitin specific peptidase 13 (isopeptidase T-3)
ENSG00000058063	0.524060775623904	0.468375874272924	0.34659873000558	1.29414672787944	0.361918679066936	0.717412800962677	NA	ATP11B	ATPase, class VI, type 11B
ENSG00000058091	0.119876591768916	0.12583329029692	0.766875584133356	1.13814790973638	0.110559698981537	0.911965507049786	NA	CDK14	cyclin-dependent kinase 14
ENSG00000058262	3.03482280370928	-0.256201582840711	-0.13878639749502	0.981960452561601	-0.26090824958619	0.794163262886126	NA	SEC61A1	Sec61 alpha 1 subunit (S. cerevisiae)
ENSG00000058272	6.22101975450141	0.364117671360191	0.38869469869379	0.792439771863656	0.459489395015928	0.645882765872533	NA	PPP1R12A	protein phosphatase 1, regulatory subunit 12A
ENSG00000058335	0.0316492666142328	0	0	0.88020443922981	0	1	NA	RASGRF1	Ras protein-specific guanine nucleotide-releasing factor 1
ENSG00000058404	0.11406925812649	0.0660384034213502	-2.11980855259261	0.90602753125349	0.0728878551074337	0.941895358457043	NA	CAMK2B	calcium/calmodulin-dependent protein kinase II beta
ENSG00000058600	1.12762059374644	-0.536351931287602	-1.15124215532508	1.1813043142366	-0.454033668398317	0.649804594101479	NA	POLR3E	polymerase (RNA) III (DNA directed) polypeptide E (80kD)
ENSG00000058668	1.65541874750661	0.497711187206919	0.645790466989714	1.07926217683159	0.461158741491392	0.644684720167928	NA	ATP2B4	ATPase, Ca++ transporting, plasma membrane 4
ENSG00000058673	1.73002924824151	-0.515401059076069	-0.634685180909783	1.06486177708933	-0.484007474176466	0.62838056474191	NA	ZC3H11A	zinc finger CCCH-type containing 11A
ENSG00000058729	1.13635719754273	-2.12242723949721	-6.72695755660147	1.16739251412912	-1.81809221303817	0.0690500399745454	NA	RIOK2	RIO kinase 2
ENSG00000058799	1.09972075991682	-0.933978494465799	-1.4063626971502	1.17974542678521	-0.791677995320462	0.428548456075334	NA	YIPF1	Yip1 domain family, member 1
ENSG00000058804	0.881854806713114	-0.748820259495474	-1.23493320893826	1.17210080164188	-0.638870187996223	0.522907383346965	NA	NDC1	NDC1 transmembrane nucleoporin
ENSG00000058866	0.19078973326895	0.0479243514485864	-3.14518944144577	1.13612190608483	0.0421824024269873	0.966353290902139	NA	DGKG	diacylglycerol kinase, gamma 90kDa
ENSG00000059122	0.672832778835412	1.54206287577473	2.33352049527873	1.27584088024643	1.20866394834196	0.226791977511335	NA	FLYWCH1	FLYWCH-type zinc finger 1
ENSG00000059145	0.790220764363546	-0.176685961966388	-5.36960271003099	1.27762067467888	-0.138292973390397	0.890008878575421	NA	UNKL	unkempt family zinc finger-like
ENSG00000059377	5.1495869928915	-1.10731703881183	-1.26256878943452	0.740254354251331	-1.49586021676526	0.134690085376101	NA	TBXAS1	thromboxane A synthase 1 (platelet)
ENSG00000059378	0.0316492666142328	0	0	0.88020443922981	0	1	NA	PARP12	poly (ADP-ribose) polymerase family, member 12
ENSG00000059573	1.84414232416174	-0.224990872478613	-0.117837481025483	1.10226535781068	-0.204116795365402	0.83826222982516	NA	ALDH18A1	aldehyde dehydrogenase 18 family, member A1
ENSG00000059588	0.727827278633183	2.02395062199256	3.29308858060042	1.28439322313331	1.57580294378623	0.115071223776714	NA	TARBP1	TAR (HIV-1) RNA binding protein 1
ENSG00000059691	0.995772608270896	0.741724259368471	1.09408439150822	1.14854052286924	0.645797204887053	0.518410698423608	NA	GATB	glutamyl-tRNA(Gln) amidotransferase, subunit B
ENSG00000059728	1.16882253603345	-1.5772144197817	-6.13990753211778	1.19800635084073	-1.31653260324944	0.187995342933695	NA	MXD1	MAX dimerization protein 1
ENSG00000059758	0.215888902630426	-0.350372629950047	-3.77953177334133	0.987305682681874	-0.354877558283986	0.722681321556244	NA	CDK17	cyclin-dependent kinase 17
ENSG00000059769	0.0558770005412315	0.0360046991360369	-3.2613501363729	0.901032073174386	0.0399593979037731	0.968125496200066	NA	DNAJC25	DnaJ (Hsp40) homolog, subfamily C , member 25
ENSG00000059804	2.09018200423565	0.492403964698677	0.524398758680725	1.06341462810125	0.463040428151598	0.643335388981136	NA	SLC2A3	solute carrier family 2 (facilitated glucose transporter), member 3
ENSG00000060069	0.224824383864158	0.11015749732275	2.18577680489128	0.948263799461733	0.116167565803185	0.907519741422208	NA	CTDP1	CTD (carboxy-terminal domain, RNA polymerase II, polypeptide A) phosphatase, subunit 1
ENSG00000060138	1.94279897985427	0.764107486665778	1.06350876822424	0.919479718379271	0.831021578173185	0.40596143953397	NA	YBX3	Y box binding protein 3
ENSG00000060237	1.62318883244237	0.672018806900419	1.08109803324949	1.16883127324892	0.574949372318261	0.565325537495945	NA	WNK1	WNK lysine deficient protein kinase 1
ENSG00000060303	0.740905853849959	1.27470110045171	1.9282699271634	1.25643716591605	1.01453628962205	0.310326922317462	NA	NA	NA
ENSG00000060339	2.32166283028183	0.588582905656199	0.811013900163699	0.966971169958312	0.608687129401773	0.542731839683348	NA	CCAR1	cell division cycle and apoptosis regulator 1
ENSG00000060491	0.285647526473658	1.09286402541137	2.31131260379097	1.26677432668839	0.862714062313165	0.388294698791907	NA	OGFR	opioid growth factor receptor
ENSG00000060558	6.22863500901682	0.666571625242565	0.778134336863101	0.673196173704433	0.990159557168284	0.322096136716566	NA	GNA15	guanine nucleotide binding protein (G protein), alpha 15 (Gq class)
ENSG00000060642	0.461687739504438	0.0323194489272912	0.451455286597396	1.26324091201131	0.0255845489328181	0.979588710202437	NA	PIGV	phosphatidylinositol glycan anchor biosynthesis, class V
ENSG00000060688	3.29123529159238	0.811023145990257	1.0065743533302	0.762841402142925	1.06316089256821	0.287708993952984	NA	SNRNP40	small nuclear ribonucleoprotein 40kDa (U5)
ENSG00000060749	0.350652139357887	0.539525500210193	1.21694772864352	1.23188520537443	0.437967351061906	0.661409951007705	NA	QSER1	glutamine and serine rich 1
ENSG00000060762	2.09334361059462	1.06404240637268	1.49119096275236	1.09043102312367	0.975799829433132	0.329163669308567	NA	MPC1	mitochondrial pyruvate carrier 1
ENSG00000060971	2.28776219608607	-0.276110456905349	-0.261645917897821	1.00418024999784	-0.274961050972616	0.783346162141723	NA	ACAA1	acetyl-CoA acyltransferase 1
ENSG00000060982	1.18553895175419	0.814051432427896	0.791512946335428	1.20956074510671	0.673014096829073	0.500938322683373	NA	BCAT1	branched chain amino-acid transaminase 1, cytosolic
ENSG00000061273	0.347644488551254	-0.595977153571778	-4.4211505663387	1.26398712687836	-0.471505714653638	0.637279639717586	NA	HDAC7	histone deacetylase 7
ENSG00000061656	0.00923328568100274	-0.161221961155221	-2.41184199436077	0.868182705206407	-0.185700498510727	0.852679637366346	NA	SPAG4	sperm associated antigen 4
ENSG00000061676	0.0458505445292986	0	0	0.875441135304743	0	1	NA	NCKAP1	NCK-associated protein 1
ENSG00000061794	1.83809998533857	0.734546936083607	0.983608379870372	1.16269545667677	0.631762110934102	0.527542335327712	NA	MRPS35	mitochondrial ribosomal protein S35
ENSG00000061918	0.545829741770915	1.7951813454129	3.25984006917612	1.31167993092563	1.36861234443534	0.171120483228816	NA	GUCY1B3	guanylate cyclase 1, soluble, beta 3
ENSG00000061936	2.65701594778103	1.03567127629079	1.15826512791823	0.881100111263859	1.17542974180904	0.239822830352913	NA	SFSWAP	splicing factor, suppressor of white-apricot family
ENSG00000061938	0.170599527671066	0.527987597098381	1.68587232981087	1.17818090914796	0.448137966757766	0.654053628837657	NA	TNK2	tyrosine kinase, non-receptor, 2
ENSG00000061987	0.275264196310951	0.637979597296892	2.33582800317431	1.22218963039696	0.521997226477598	0.601672261676426	NA	MON2	MON2 homolog (S. cerevisiae)
ENSG00000062194	4.90179365769804	-0.223586348190261	-0.288845912453958	0.80245792453261	-0.278626880431754	0.780531181712261	NA	GPBP1	GC-rich promoter binding protein 1
ENSG00000062485	3.24395668080886	-1.10414984374642	-1.45230853360441	0.970463942067725	-1.13775463042332	0.255222954562221	NA	CS	citrate synthase
ENSG00000062524	0.299060369074111	0.204657237361701	1.63319059493809	1.27668375547876	0.160303784303227	0.872641777984853	NA	LTK	leukocyte receptor tyrosine kinase
ENSG00000062582	0.257343960029636	0.343248953056913	0.953312711426395	1.2776806777243	0.26865003051332	0.788199008296542	NA	MRPS24	mitochondrial ribosomal protein S24
ENSG00000062598	1.50563737372591	-0.140323663068097	-0.174038215248616	1.11306867465054	-0.126069187161478	0.899677157915974	NA	ELMO2	engulfment and cell motility 2
ENSG00000062650	3.84309726769479	-1.23026727566549	-1.8155564911301	1.07134728864198	-1.14833657461807	0.250829645904553	NA	WAPAL	wings apart-like homolog (Drosophila)
ENSG00000062716	3.79506869190627	-0.58738707181613	-0.646156440483753	0.94305111302873	-0.622858150211669	0.53337774134679	NA	VMP1	vacuole membrane protein 1
ENSG00000062725	0.500890850642977	1.06842385331607	3.42079546007989	1.2741318953339	0.838550433615886	0.401721635184405	NA	APPBP2	amyloid beta precursor protein (cytoplasmic tail) binding protein 2
ENSG00000062822	0.427536748768145	-0.763899576011029	-3.76325410411744	1.25366259775268	-0.609334263764747	0.542302900319559	NA	POLD1	polymerase (DNA directed), delta 1, catalytic subunit
ENSG00000063015	1.02919281279378	-0.0700127889235888	-4.17633433905268	1.28015246338779	-0.0546909769937147	0.956384657921066	NA	SEZ6	seizure related 6 homolog (mouse)
ENSG00000063046	5.83533766727634	-1.18264079592176	-1.32738024389636	0.735597210620144	-1.60772876629689	0.107894595492068	NA	EIF4B	eukaryotic translation initiation factor 4B
ENSG00000063127	0.023789273204989	0.764316247500438	5.02512712091065	0.890069707153547	0.858715043729249	0.390497748608783	NA	SLC6A16	solute carrier family 6, member 16
ENSG00000063176	0.809450708493074	1.06465635526356	2.25046225518665	1.20671281585693	0.882278153735784	0.377626407340809	NA	SPHK2	sphingosine kinase 2
ENSG00000063180	0.155323059905155	-0.156593579245377	1.50338425308236	0.942654092541378	-0.166119874176967	0.868062614126409	NA	CA11	carbonic anhydrase XI
ENSG00000063241	1.44717426181577	-1.51516295581728	-5.88005038988433	1.17700644835232	-1.28730217063665	0.197988987280811	NA	ISOC2	isochorismatase domain containing 2
ENSG00000063244	0.880213524520502	-0.305269182216446	-1.46805075755704	1.27219296586956	-0.239955093610969	0.810365069717023	NA	U2AF2	U2 small nuclear RNA auxiliary factor 2
ENSG00000063245	0.356144335311443	0.328009734536999	0.543940464105075	1.25106979297412	0.262183402060435	0.793180049165897	NA	EPN1	epsin 1
ENSG00000063322	2.25709225624078	1.10536550929904	1.53453667484489	0.882727133440941	1.25221653150077	0.210490973753816	NA	MED29	mediator complex subunit 29
ENSG00000063438	0.115092503279446	0.0844161286498031	-2.58615488300325	0.909995551332935	0.0927654300355126	0.926089915382851	NA	AHRR	aryl-hydrocarbon receptor repressor
ENSG00000063587	0.232765900171071	0.83460009054843	6.87113237174263	0.936052795813487	0.891616471080685	0.372598538598902	NA	ZNF275	zinc finger protein 275
ENSG00000063601	0.0806454823415904	-0.762149856440481	-4.02684702469788	0.91659031051213	-0.831505469455205	0.405688139729119	NA	MTMR1	myotubularin related protein 1
ENSG00000063761	0.259240744596289	0	0	0.930381987331511	0	1	NA	ADCK1	aarF domain containing kinase 1
ENSG00000063854	1.44973049228485	0.946765678596572	1.36766185610975	1.03705082627051	0.912940479495469	0.361273846363725	NA	HAGH	hydroxyacylglutathione hydrolase
ENSG00000063978	2.63095938150265	0.571910610928517	0.710659230330971	0.929674470296723	0.615172976349432	0.538440492268276	NA	RNF4	ring finger protein 4
ENSG00000064012	1.84309170274902	0.152195901051516	-0.0257773755756717	1.02905922239213	0.14789809734927	0.882423189789361	NA	CASP8	caspase 8, apoptosis-related cysteine peptidase
ENSG00000064102	1.15303326744851	-0.36819457358386	-0.466546147330105	1.22633408686689	-0.300240022296489	0.763994079056661	NA	ASUN	asunder spermatogenesis regulator
ENSG00000064115	1.70969861747281	2.0155940903999	2.69508072573134	1.16740084843223	1.72656555210385	0.0842457170430876	NA	TM7SF3	transmembrane 7 superfamily member 3
ENSG00000064199	0.0662522145412115	0	0	0.880192139794608	0	1	NA	SPA17	sperm autoantigenic protein 17
ENSG00000064201	4.02779989307402	-0.3385290237831	-0.419713964805904	0.845530744286944	-0.40037458847057	0.6888806379573	NA	TSPAN32	tetraspanin 32
ENSG00000064205	0.10475958798644	-0.451792340884591	-2.13745027714803	0.922714999141144	-0.489633680286021	0.624393138987384	NA	WISP2	WNT1 inducible signaling pathway protein 2
ENSG00000064225	0.564679683783634	0.0506650765383071	-0.807159364436356	1.26607590757999	0.0400174083046488	0.968079247589073	NA	ST3GAL6	ST3 beta-galactoside alpha-2,3-sialyltransferase 6
ENSG00000064313	0.493881881197967	0.975408797533829	1.82002220066539	1.29133490538776	0.755349207602297	0.450039480720031	NA	TAF2	TAF2 RNA polymerase II, TATA box binding protein (TBP)-associated factor, 150kDa
ENSG00000064393	1.10017811002681	0.0521721822498199	0.129349247929154	1.25393296510942	0.0416068352148853	0.966812124248557	NA	HIPK2	homeodomain interacting protein kinase 2
ENSG00000064419	0.793004294491219	0.866606464340003	0.996707245875115	1.20954928747635	0.716470567436012	0.473700835012542	NA	TNPO3	transportin 3
ENSG00000064490	4.4063241263809	0.561819725051097	0.69488470213426	0.781978641220574	0.718459169388776	0.472474214908366	NA	RFXANK	regulatory factor X-associated ankyrin-containing protein
ENSG00000064545	2.12195795701539	0.187113860554852	0.385371877447131	1.07084589833327	0.174734628807083	0.861288156497626	NA	TMEM161A	transmembrane protein 161A
ENSG00000064547	0.110877079638444	0.885746872926668	6.02501909864359	0.922862157148356	0.959782418279699	0.337164732787653	NA	LPAR2	lysophosphatidic acid receptor 2
ENSG00000064607	2.03190219155853	0.0966070597288449	0.414354804662065	1.00870561474203	0.0957732943258692	0.923700627878305	NA	SUGP2	SURP and G patch domain containing 2
ENSG00000064651	0.128117960020495	0.300641601903955	2.20585835877783	0.940723809872614	0.319585407267056	0.749282637996842	NA	SLC12A2	solute carrier family 12 (sodium/potassium/chloride transporter), member 2
ENSG00000064666	0.625343238765027	-1.38330912125423	-2.54637665069006	1.26094400838899	-1.09704246346479	0.272622829943877	NA	CNN2	calponin 2
ENSG00000064687	0.545358615394532	-0.278005081803465	0.378669742490644	1.26364461742026	-0.220002584564491	0.825869141825888	NA	ABCA7	ATP-binding cassette, sub-family A (ABC1), member 7
ENSG00000064703	0.999595967423497	0.457519398895315	0.554582603307709	1.18988250910606	0.384508046293616	0.700601933346836	NA	DDX20	DEAD (Asp-Glu-Ala-Asp) box polypeptide 20
ENSG00000064726	0.580024318315242	0.775197377151669	1.2519989062467	1.28053349937989	0.6053706346043	0.544932758170598	NA	BTBD1	BTB (POZ) domain containing 1
ENSG00000064763	0.747170003482855	-0.290369355903302	-0.37459746546242	1.26133306894659	-0.230208311390588	0.81792990373504	NA	FAR2	fatty acyl CoA reductase 2
ENSG00000064932	0.149046143612441	0.489989880140703	4.62110999756048	0.941335288368429	0.52052641199713	0.602696724043761	NA	SBNO2	strawberry notch homolog 2 (Drosophila)
ENSG00000064933	1.09242074716108	0.213176539003984	0.710338313787973	1.1370420445822	0.187483426861593	0.851281616747215	NA	PMS1	PMS1 postmeiotic segregation increased 1 (S. cerevisiae)
ENSG00000064961	1.44928954467169	-1.53321668801753	-1.88388619355193	1.1396097074446	-1.34538752873168	0.178500120544751	NA	HMG20B	high mobility group 20B
ENSG00000064989	0.309885834036497	0	0	0.934918795455397	0	1	NA	CALCRL	calcitonin receptor-like
ENSG00000064995	0.874202817369427	0.417335990011202	1.00174270772021	1.17970097586699	0.353764215295738	0.723515593504396	NA	TAF11	TAF11 RNA polymerase II, TATA box binding protein (TBP)-associated factor, 28kDa
ENSG00000064999	0.423246859452728	0.342980487213238	1.40358232086511	1.28372098840286	0.267176816700612	0.789333025123378	NA	ANKS1A	ankyrin repeat and sterile alpha motif domain containing 1A
ENSG00000065000	1.12042459479345	1.86775660713961	2.77885651656363	1.1201213073319	1.66745922509818	0.0954231257701809	NA	AP3D1	adaptor-related protein complex 3, delta 1 subunit
ENSG00000065029	0.99815626215677	0.476182648155915	0.453324954012881	1.23169337220877	0.386608111158368	0.699046352194674	NA	ZNF76	zinc finger protein 76
ENSG00000065054	0.0597224480326221	-0.43160701103381	-4.09107706226388	0.911470503997236	-0.473528226246495	0.635836368128991	NA	SLC9A3R2	solute carrier family 9, subfamily A (NHE3, cation proton antiporter 3), member 3 regulator 2
ENSG00000065057	1.75880430192985	0.625527039797341	0.694131517742451	1.07578694572052	0.581459964991848	0.560930493046178	NA	NTHL1	nth endonuclease III-like 1 (E. coli)
ENSG00000065060	0.0393371781583986	0.718030133035542	3.63741692546091	0.900199991149117	0.797634014769282	0.425082905903797	NA	UHRF1BP1	UHRF1 binding protein 1
ENSG00000065135	2.07045743668496	0.114957040124046	0.119709829334204	0.925973483759691	0.12414722682694	0.901198705762583	NA	GNAI3	guanine nucleotide binding protein (G protein), alpha inhibiting activity polypeptide 3
ENSG00000065150	1.58082487686092	-0.0546059662762514	0.0054008075300071	1.07383458639253	-0.0508513759644267	0.959443951702169	NA	IPO5	importin 5
ENSG00000065154	2.19294097635433	0.810205239035798	0.917877309058381	0.974824683173416	0.831129179452329	0.405900657269709	NA	OAT	ornithine aminotransferase
ENSG00000065183	1.47946295342777	0.359698979927205	0.665542828568615	1.11715530436336	0.321977596599417	0.747469666821558	NA	WDR3	WD repeat domain 3
ENSG00000065243	1.15831339786522	0.990075193924964	1.29104499099987	1.23817858880085	0.799622286219495	0.423929671211769	NA	PKN2	protein kinase N2
ENSG00000065268	3.37822728101393	0.402165417173674	0.506940641037935	0.941356046107886	0.427219242747162	0.669219646884187	NA	WDR18	WD repeat domain 18
ENSG00000065308	0.104434755546579	-0.259918618253888	0.737519508764249	0.934775158633014	-0.278054691391227	0.780970375728306	NA	TRAM2	translocation associated membrane protein 2
ENSG00000065328	0.337036420317605	1.66263902149023	5.20445703096536	1.13386440525307	1.46634731083136	0.142553692654931	NA	MCM10	minichromosome maintenance complex component 10
ENSG00000065357	1.34569212704773	-0.253504965326566	-0.167922092799616	1.11851965056537	-0.226643282662428	0.820701133237092	NA	DGKA	diacylglycerol kinase, alpha 80kDa
ENSG00000065413	0.359702115219592	0.124618151797989	-3.52555728688667	1.22756416522706	0.101516609337435	0.91914037332601	NA	ANKRD44	ankyrin repeat domain 44
ENSG00000065427	5.49549099263704	0.139423484573256	0.119699207794379	0.756108517488749	0.184396130116773	0.853702705487027	NA	KARS	lysyl-tRNA synthetase
ENSG00000065457	0.288072084005594	-0.122090389800876	-0.0390943051565034	1.28798256180827	-0.0947919586966039	0.924480074141755	NA	ADAT1	adenosine deaminase, tRNA-specific 1
ENSG00000065485	0.331461806424611	-0.488727290514499	-0.264618139907668	1.26766246101861	-0.385534245544976	0.699841639364339	NA	PDIA5	protein disulfide isomerase family A, member 5
ENSG00000065491	0.795573610739864	0.769526605825804	0.918575557403858	1.22492425217785	0.628223830541053	0.529857321248084	NA	TBC1D22B	TBC1 domain family, member 22B
ENSG00000065526	0.812555690987647	0.677115928886208	1.33596061283437	1.23312107576461	0.549107417101243	0.582931735434064	NA	SPEN	spen family transcriptional repressor
ENSG00000065534	0.0155479049534096	0	0	0.869082285316119	0	1	NA	MYLK	myosin light chain kinase
ENSG00000065548	4.68091142570263	0.612520727523118	0.668801486764719	0.795176323053871	0.77029548009017	0.441124636935772	NA	ZC3H15	zinc finger CCCH-type containing 15
ENSG00000065559	1.4762812734166	-1.70970602790855	-5.6130030902327	1.18210795545184	-1.44631970373218	0.148087551723779	NA	MAP2K4	mitogen-activated protein kinase kinase 4
ENSG00000065600	0.368497782666245	-0.0570924288678261	1.02042578328783	1.28047747344104	-0.0445868280012777	0.964436641951248	NA	TMEM206	transmembrane protein 206
ENSG00000065613	0.524219413479783	0.580655928709782	1.06020777113327	1.28626167357046	0.451429083708894	0.651680325771751	NA	SLK	STE20-like kinase
ENSG00000065615	1.6425458265748	0.377358567375561	0.502408948358028	1.14044277588227	0.330887770395696	0.740729259945275	NA	CYB5R4	cytochrome b5 reductase 4
ENSG00000065621	0.135890388923459	0	0	0.886543688613896	0	1	NA	GSTO2	glutathione S-transferase omega 2
ENSG00000065665	0.275402612568522	0.789922454046257	1.20700521152014	1.16473690904724	0.678198181847276	0.497646045198372	NA	SEC61A2	Sec61 alpha 2 subunit (S. cerevisiae)
ENSG00000065675	0.756598162780266	-0.0419645473147819	-0.283317279352319	1.23531030558454	-0.0339708550354275	0.972900391593976	NA	PRKCQ	protein kinase C, theta
ENSG00000065802	0.470990601330036	1.92695358355802	8.03122965771443	1.27483496767197	1.5115317922891	0.130653014854464	NA	ASB1	ankyrin repeat and SOCS box containing 1
ENSG00000065809	0.409654349054917	0.994529445325723	3.43491213446726	1.14500731005971	0.868579123109583	0.385077377474379	NA	FAM107B	family with sequence similarity 107, member B
ENSG00000065833	0.107919587496642	0.104245690419332	0.516448769047981	0.935094143322143	0.111481492172515	0.911234541215988	NA	ME1	malic enzyme 1, NADP(+)-dependent, cytosolic
ENSG00000065882	0.257746192605961	0.116252432964088	1.3744692555066	1.25421820783248	0.0926891606564965	0.926150508481669	NA	TBC1D1	TBC1 (tre-2/USP6, BUB2, cdc16) domain family, member 1
ENSG00000065883	0.730405932146047	0.336768287261064	0.670606015088259	1.23835399284287	0.271948319468774	0.785661757222006	NA	CDK13	cyclin-dependent kinase 13
ENSG00000065911	1.67663419919996	-0.107509114552643	-0.450382726727719	1.00275346572828	-0.107213904740345	0.91461928462589	NA	MTHFD2	methylenetetrahydrofolate dehydrogenase (NADP+ dependent) 2, methenyltetrahydrofolate cyclohydrolase
ENSG00000065923	0.128613045399618	-0.34236851177576	2.58361502875856	0.937918842903163	-0.365029996322516	0.715089015103387	NA	SLC9A7	solute carrier family 9, subfamily A (NHE7, cation proton antiporter 7), member 7
ENSG00000065970	0.352172914399093	0.0347926678230349	-0.505850460370414	1.2519620824709	0.0277905124365805	0.977829233020492	NA	FOXJ2	forkhead box J2
ENSG00000066027	0.17686693671384	0.203223186710946	1.12945338556441	1.22482436449147	0.165920267919655	0.868219697079019	NA	PPP2R5A	protein phosphatase 2, regulatory subunit B', alpha
ENSG00000066044	3.45760270295948	1.01271642036597	1.33955143409498	0.976508509047467	1.03707895116431	0.299699063970625	NA	ELAVL1	ELAV like RNA binding protein 1
ENSG00000066056	0.414421436588581	-1.47639115391284	-5.40430889891812	1.24605265633241	-1.18485454560035	0.236074961860162	NA	TIE1	tyrosine kinase with immunoglobulin-like and EGF-like domains 1
ENSG00000066084	0.886207466706972	0.0099899916277581	0.0727231929741055	1.26984034275853	0.00786712415047108	0.993723007851379	NA	DIP2B	DIP2 disco-interacting protein 2 homolog B (Drosophila)
ENSG00000066117	0.514431787455161	-0.576241003675311	-1.21706033365534	1.24484871888943	-0.462900427121293	0.643435741343899	NA	SMARCD1	SWI/SNF related, matrix associated, actin dependent regulator of chromatin, subfamily d, member 1
ENSG00000066135	0.65298985601196	0.69378101586241	1.38630110821065	1.213834819945	0.571561306746699	0.567619215431888	NA	KDM4A	lysine (K)-specific demethylase 4A
ENSG00000066136	1.77702306297218	0.0152312173773521	-0.356335907452569	1.09674583987075	0.0138876454540708	0.988919618280207	NA	NFYC	nuclear transcription factor Y, gamma
ENSG00000066279	0.539448035825896	2.38096889672295	4.45189422426956	1.30433787340651	1.82542341617715	0.0679371583449748	NA	ASPM	asp (abnormal spindle) homolog, microcephaly associated (Drosophila)
ENSG00000066294	0.947790891380359	-0.0740935651406056	1.69907492710842	1.26999270246345	-0.0583417251113993	0.953476432264598	NA	CD84	CD84 molecule
ENSG00000066322	2.03414022874156	1.04804208380603	1.23946747683216	1.00047650814876	1.04754292106797	0.294849247241945	NA	ELOVL1	ELOVL fatty acid elongase 1
ENSG00000066336	0.392946666330633	-0.620483189912683	-3.79604398946683	1.24573440447364	-0.498086259546519	0.618423244853201	NA	SPI1	Spi-1 proto-oncogene
ENSG00000066379	1.72174473662896	0.506520005762312	0.78970013045834	1.08248427964089	0.467923659760075	0.639839183199855	NA	ZNRD1	zinc ribbon domain containing 1
ENSG00000066422	0.2358978603964	1.79678508879972	6.73858223436968	1.13052097384066	1.58934255124485	0.111983076992948	NA	ZBTB11	zinc finger and BTB domain containing 11
ENSG00000066427	0.582909806964851	-0.927461755581606	-1.49934099642761	1.26897611074616	-0.730874086381544	0.464856065580223	NA	ATXN3	ataxin 3
ENSG00000066455	2.23055104430419	-0.466132486087773	-0.45848845870092	1.11875804217104	-0.416651741053147	0.676933157809285	NA	GOLGA5	golgin A5
ENSG00000066468	0.212797678316755	0	0	0.908043807857071	0	1	NA	FGFR2	fibroblast growth factor receptor 2
ENSG00000066557	0.130038733424665	-0.0220347922478218	-1.57338845094913	0.927107828476348	-0.0237672378239269	0.981038273092583	NA	LRRC40	leucine rich repeat containing 40
ENSG00000066583	0.672476748735676	-0.180798672035626	0.0553650156757003	1.25154930784747	-0.144459887358797	0.885137329399376	NA	ISOC1	isochorismatase domain containing 1
ENSG00000066651	0.326082573085321	-0.862337915447606	-1.37274297606432	1.27416770571621	-0.676785254860063	0.498542214902803	NA	TRMT11	tRNA methyltransferase 11 homolog (S. cerevisiae)
ENSG00000066654	1.34205646642272	-0.127751456142015	-0.40214734051538	1.13087471938026	-0.112966939620001	0.910056765753976	NA	THUMPD1	THUMP domain containing 1
ENSG00000066697	0.0458505445292986	0	0	0.875441135304743	0	1	NA	MSANTD3	Myb/SANT-like DNA-binding domain containing 3
ENSG00000066739	0.117156672458813	-0.160416586795539	-2.5992491437903	0.927350888539831	-0.172983698811272	0.862664240921258	NA	ATG2B	autophagy related 2B
ENSG00000066777	0.782058827235844	-0.122962445677386	0.950736543018666	1.25425721448419	-0.0980360680866834	0.921903653111377	NA	ARFGEF1	ADP-ribosylation factor guanine nucleotide-exchange factor 1 (brefeldin A-inhibited)
ENSG00000066827	0.132938350962753	0.630445423743348	5.39209653789446	0.926772829377956	0.680258854984451	0.496340572028963	NA	ZFAT	zinc finger and AT hook domain containing
ENSG00000066855	0.205721219029775	0.244470029240749	-2.91961072999603	1.09064905156378	0.224150957533248	0.82263984271161	NA	MTFR1	mitochondrial fission regulator 1
ENSG00000066923	0.912117726404043	0.151545273731654	-3.80482359395988	1.28308323288994	0.118110244017703	0.90598030671666	NA	STAG3	stromal antigen 3
ENSG00000066926	0.800265967137163	1.44885461592227	2.04008221736416	1.27207438488046	1.13897004227345	0.254715649496183	NA	FECH	ferrochelatase
ENSG00000066933	0.267332894642109	0.150839926951308	1.43209025439751	1.28027985022139	0.117817934044049	0.906211919206681	NA	MYO9A	myosin IXA
ENSG00000067057	2.78508983442805	0.0944206552098188	0.147992883724547	1.0397915922609	0.0908072886072416	0.927645718511187	NA	PFKP	phosphofructokinase, platelet
ENSG00000067064	2.80207942433584	-1.0120127661233	-1.19429150509767	0.919311061124535	-1.10083823519471	0.2709670675381	NA	IDI1	isopentenyl-diphosphate delta isomerase 1
ENSG00000067066	3.65473175445727	-0.425989881895123	-0.467615310437012	0.91821168676845	-0.463934284472407	0.642694828590394	NA	SP100	SP100 nuclear antigen
ENSG00000067082	4.15745402553999	1.43262441778986	1.73894442626698	0.824654098406907	1.73724282769886	0.0823443183100743	NA	KLF6	Kruppel-like factor 6
ENSG00000067113	0.0755637080399831	0.0342306212590062	-2.32505812096523	0.898667911525471	0.0380904011593119	0.969615604522967	NA	PPAP2A	phosphatidic acid phosphatase type 2A
ENSG00000067167	2.81613019704478	-0.662241663441833	-0.94237109852352	0.956592302597581	-0.692292486196624	0.488753667762309	NA	TRAM1	translocation associated membrane protein 1
ENSG00000067177	0.023789273204989	0.764316247500438	5.02512712091065	0.890069707153547	0.858715043729249	0.390497748608783	NA	PHKA1	phosphorylase kinase, alpha 1 (muscle)
ENSG00000067191	0.217203669971924	0	0	0.92371864692868	0	1	NA	CACNB1	calcium channel, voltage-dependent, beta 1 subunit
ENSG00000067208	0.572863182391858	-0.979118119322875	-4.66486491289347	1.24891745898166	-0.783973442185062	0.433055693845033	NA	EVI5	ecotropic viral integration site 5
ENSG00000067221	0.99214972784341	0.622108091064072	0.753372277144714	1.23948267353459	0.501909469448274	0.615731203921749	NA	STOML1	stomatin (EPB72)-like 1
ENSG00000067248	1.48006919530804	0.355912269916375	0.62850443821827	1.05187068369844	0.338361241008225	0.735090978567347	NA	DHX29	DEAH (Asp-Glu-Ala-His) box polypeptide 29
ENSG00000067334	2.25581860060633	1.17494074078092	1.52566293366319	0.939940066707653	1.25001665786671	0.211293462308823	NA	DNTTIP2	deoxynucleotidyltransferase, terminal, interacting protein 2
ENSG00000067365	0.0723597370443904	0.733421373268294	2.8439924592931	0.920045309129614	0.797157885585145	0.425359341454992	NA	METTL22	methyltransferase like 22
ENSG00000067369	1.22326721218157	1.73386324659853	2.53283460732147	1.23009578721266	1.40953514728099	0.158676988214868	NA	TP53BP1	tumor protein p53 binding protein 1
ENSG00000067533	0.874828808639323	0.71442477364886	0.743890454806315	1.21712012156684	0.586979675210001	0.557217357151309	NA	RRP15	ribosomal RNA processing 15 homolog (S. cerevisiae)
ENSG00000067596	0.885036976644224	-1.06299685090672	-2.40905488101166	1.19475156480499	-0.889722083000765	0.373615133397277	NA	DHX8	DEAH (Asp-Glu-Ala-His) box polypeptide 8
ENSG00000067601	0.413074481374314	-0.86757582084037	-5.33703078565643	1.26826191247167	-0.684066762794747	0.493933008667832	NA	PMS2P2	postmeiotic segregation increased 2 pseudogene 2
ENSG00000067646	0.157363827534604	0.162000268476498	-2.47545181340802	0.959926151040953	0.16876326194554	0.865982856491619	NA	ZFY	zinc finger protein, Y-linked
ENSG00000067704	2.75868171978563	0.292347585852246	0.635541367807042	0.900629883515841	0.324603470529972	0.745481200255057	NA	IARS2	isoleucyl-tRNA synthetase 2, mitochondrial
ENSG00000067798	0.0754855002222142	0.0215878783514147	-2.11781950211729	0.896361011611163	0.0240839104688541	0.980785677186898	NA	NAV3	neuron navigator 3
ENSG00000067829	3.86719476259273	0.951172121269633	0.972575476008998	0.879181282128477	1.08188395340591	0.279304095940357	NA	IDH3G	isocitrate dehydrogenase 3 (NAD+) gamma
ENSG00000067836	1.26371992799046	0.832050000675026	0.797189794273433	1.16330190373747	0.715248550700217	0.474455473641796	NA	ROGDI	rogdi homolog (Drosophila)
ENSG00000067842	0.0441745430792125	-0.536972128623135	-3.16179814083608	0.897926582282409	-0.598013400225021	0.549830991842624	NA	ATP2B3	ATPase, Ca++ transporting, plasma membrane 3
ENSG00000067900	1.41032798537707	2.13315710968382	2.64167462851907	1.10546145912749	1.92965308023264	0.0536498371883666	NA	ROCK1	Rho-associated, coiled-coil containing protein kinase 1
ENSG00000067955	0.913268689413004	-1.06182995727246	-5.52452979938472	1.22850133842239	-0.864329507883186	0.387406904755252	NA	CBFB	core-binding factor, beta subunit
ENSG00000067992	0.328053274124057	1.6323025986638	6.17716361276051	1.21293105104535	1.34575052494288	0.178382986021515	NA	PDK3	pyruvate dehydrogenase kinase, isozyme 3
ENSG00000068001	0.260865321381354	1.06079673157541	2.31356770542689	1.26130469539226	0.841031303102786	0.400330398129707	NA	HYAL2	hyaluronoglucosaminidase 2
ENSG00000068024	0.552600989278863	0.628242384690037	0.428616599788617	1.29366058534004	0.485631541850603	0.627228428872229	NA	HDAC4	histone deacetylase 4
ENSG00000068028	2.32064525316728	1.08857777952645	1.37615854721757	0.891133132983063	1.22156582359634	0.221871859439651	NA	RASSF1	Ras association (RalGDS/AF-6) domain family member 1
ENSG00000068079	2.68956932990877	-0.468078066081426	-0.903302243312684	1.04227404003654	-0.449093086943829	0.65336450716167	NA	IFI35	interferon-induced protein 35
ENSG00000068097	0.491464085123683	0.692276941819031	0.710173600831442	1.29012643607435	0.53659619899389	0.591546570242519	NA	HEATR6	HEAT repeat containing 6
ENSG00000068120	4.59712192981676	-0.219625385199151	-0.164217949047657	0.744963205468378	-0.294813735211348	0.768136173355924	NA	COASY	CoA synthase
ENSG00000068137	0.0937861166471625	-0.38699229746593	-15.6418886444544	0.919314975749087	-0.420957242810709	0.673786304221644	NA	PLEKHH3	pleckstrin homology domain containing, family H (with MyTH4 domain) member 3
ENSG00000068305	1.65639357132584	0.295518812750029	1.26650366854959	1.15263548756558	0.256385315165144	0.797653325805007	NA	MEF2A	myocyte enhancer factor 2A
ENSG00000068308	0.513991526744555	0.780498217766768	2.25455803357819	1.26292576000508	0.61800799578562	0.536570067939358	NA	OTUD5	OTU deubiquitinase 5
ENSG00000068323	0.303226383693088	-0.356856645573157	-2.90338115658012	1.21702069337176	-0.293221510132654	0.76935284361082	NA	TFE3	transcription factor binding to IGHM enhancer 3
ENSG00000068354	0.20701800399903	0.485276100092505	1.29918379845751	0.962017597011334	0.50443578329554	0.613955177776756	NA	TBC1D25	TBC1 domain family, member 25
ENSG00000068366	0.579782530343754	-0.108781445642824	-0.853055800116226	1.25836153271249	-0.0864468936906688	0.931111170648818	NA	ACSL4	acyl-CoA synthetase long-chain family member 4
ENSG00000068383	0.74536634056584	0.0237498612399256	3.63980654664815	1.24424090241463	0.0190878319414154	0.984771038367197	NA	INPP5A	inositol polyphosphate-5-phosphatase, 40kDa
ENSG00000068394	1.33293037873881	1.19206485112418	1.56797152017517	1.13130607722216	1.05370675109534	0.292017197101537	NA	GPKOW	G patch domain and KOW motifs
ENSG00000068400	1.74245706022707	0.346917502243683	0.297649264137573	1.0616953781587	0.326758041318165	0.743850897021189	NA	GRIPAP1	GRIP1 associated protein 1
ENSG00000068438	1.30950297455981	0.0695794055765491	-0.590754623839099	1.22366056075994	0.0568616884516878	0.954655373096865	NA	FTSJ1	FtsJ RNA methyltransferase homolog 1 (E. coli)
ENSG00000068489	0.209944756296419	0.835394572509149	3.44263710861898	0.945438677153175	0.883605243467104	0.376909347525639	NA	PRR11	proline rich 11
ENSG00000068615	0.023789273204989	0.764316247500438	5.02512712091065	0.890069707153547	0.858715043729249	0.390497748608783	NA	REEP1	receptor accessory protein 1
ENSG00000068650	0.254204286190342	-0.182143228160898	-2.47421654712727	1.07565397780044	-0.169332547380484	0.865535076514764	NA	ATP11A	ATPase, class VI, type 11A
ENSG00000068654	0.739859106026325	1.84978441649697	3.37124087518913	1.2780506328028	1.44734830453496	0.147799396561896	NA	POLR1A	polymerase (RNA) I polypeptide A, 194kDa
ENSG00000068724	0.477620526355057	2.20124858029591	3.58155375860859	1.28735393246541	1.70990162439657	0.0872840660243051	NA	TTC7A	tetratricopeptide repeat domain 7A
ENSG00000068745	3.20812282595093	-0.441612921912058	-0.525838494020406	0.963395891095754	-0.45839195079997	0.646670873491236	NA	IP6K2	inositol hexakisphosphate kinase 2
ENSG00000068784	0.52800669491975	1.20043785823922	2.53324319966937	1.27504912610159	0.941483613191835	0.346457082967847	NA	SRBD1	S1 RNA binding domain 1
ENSG00000068793	0.687675995312688	0.0390863589231153	0.0325017627085992	1.21103771211517	0.0322750964169795	0.97425266903594	NA	NA	NA
ENSG00000068796	0.971334120635568	0.673967641174714	1.47901554201346	1.12793321809164	0.597524419322454	0.550157308496508	NA	KIF2A	kinesin heavy chain member 2A
ENSG00000068831	1.09578455878075	0.985918087490848	1.30386806978826	1.17008330451505	0.842605038193811	0.399449372415658	NA	RASGRP2	RAS guanyl releasing protein 2 (calcium and DAG-regulated)
ENSG00000068878	0.622270457084513	-0.0474378459487243	-3.5552596643772	1.26391995842704	-0.0375323181127397	0.970060572165105	NA	PSME4	proteasome (prosome, macropain) activator subunit 4
ENSG00000068885	0.395309411078041	-0.595322532602598	-1.26055116906114	1.27306408426524	-0.467629666063663	0.640049446271259	NA	IFT80	intraflagellar transport 80
ENSG00000068903	1.87071918943129	-0.390540586951291	-0.745030689239541	1.03204071925004	-0.378415870291519	0.705121680435473	NA	SIRT2	sirtuin 2
ENSG00000068912	3.08334539467312	1.04603570736547	1.38145819234169	0.82391582348861	1.26959050614705	0.204230532935743	NA	ERLEC1	endoplasmic reticulum lectin 1
ENSG00000069020	0.486676489379605	1.12578253644759	2.16068990336538	1.27419880496637	0.883521890037645	0.376954360740609	NA	MAST4	microtubule associated serine/threonine kinase family member 4
ENSG00000069248	0.565131067285405	-0.506456724395184	-1.39324527201344	1.25193016377845	-0.404540715647146	0.685815143653408	NA	NUP133	nucleoporin 133kDa
ENSG00000069329	3.16573339896188	0.553903928069231	0.633719082634543	0.906748050221398	0.610868617731227	0.541286562162552	NA	VPS35	vacuolar protein sorting 35 homolog (S. cerevisiae)
ENSG00000069345	1.1802223296942	-0.746468717040209	-0.288482781111166	1.19694359286364	-0.623645693490295	0.532860295188031	NA	DNAJA2	DnaJ (Hsp40) homolog, subfamily A, member 2
ENSG00000069399	0.189656645536587	1.16022041542415	4.45828042917377	1.15950921628116	1.00061336221654	0.317013767495635	NA	BCL3	B-cell CLL/lymphoma 3
ENSG00000069482	0.0381050561895799	0	0	0.877235670528412	0	1	NA	GAL	galanin/GMAP prepropeptide
ENSG00000069493	0.0184665713620055	-0.322143391208435	-3.17467913445393	0.881161304718332	-0.365589579891289	0.714671351682358	NA	CLEC2D	C-type lectin domain family 2, member D
ENSG00000069509	1.05937338119009	1.09824532348531	1.60093592317065	1.20125157033952	0.914250895151717	0.360585026523812	NA	FUNDC1	FUN14 domain containing 1
ENSG00000069667	0.0349412573982098	-0.422635544269068	-1.41077613440492	0.887036635247268	-0.476457823132925	0.633748248387528	NA	RORA	RAR-related orphan receptor A
ENSG00000069712	0.023967786058932	-0.337445215963233	-1.4391770256588	0.87976057277743	-0.383564831619936	0.701301010091977	NA	KIAA1107	KIAA1107
ENSG00000069849	6.04448079024098	0.770391751227852	0.797383312114171	0.692032709442581	1.11323025735068	0.265609550813107	NA	ATP1B3	ATPase, Na+/K+ transporting, beta 3 polypeptide
ENSG00000069869	0.883802306269813	-0.54263240723798	0.792695819781535	1.25216203889504	-0.433356379112739	0.664755885314506	NA	NEDD4	neural precursor cell expressed, developmentally down-regulated 4, E3 ubiquitin protein ligase
ENSG00000069943	0.368002778561694	-0.137929729083046	-4.25696287708088	1.25554045203761	-0.109856857944482	0.912522897755254	NA	PIGB	phosphatidylinositol glycan anchor biosynthesis, class B
ENSG00000069956	0.593171018001667	0.30684152899919	-0.416801539872198	1.29879467394129	0.23625099113477	0.813237913951365	NA	MAPK6	mitogen-activated protein kinase 6
ENSG00000069966	0.760806720519381	0.396903723185985	0.779759959338606	1.21794180524613	0.325880696004005	0.744514621494254	NA	GNB5	guanine nucleotide binding protein (G protein), beta 5
ENSG00000069974	0.853380485098841	0.561955746856123	0.602819750187426	1.26920851579342	0.44276077560418	0.657938777535441	NA	RAB27A	RAB27A, member RAS oncogene family
ENSG00000069998	0.233388342310147	-0.490440873793327	-6.12889696463287	1.09313716844305	-0.448654467116749	0.653680935832464	NA	CECR5	cat eye syndrome chromosome region, candidate 5
ENSG00000070010	2.91112010482238	-0.202916175134321	-0.544766014282709	1.02923670918204	-0.197152096620789	0.843708516163909	NA	UFD1L	ubiquitin fusion degradation 1 like (yeast)
ENSG00000070018	0.612666996508726	-0.714469139090178	-3.90577411728305	1.24501054499604	-0.573865933876446	0.566058527118125	NA	LRP6	low density lipoprotein receptor-related protein 6
ENSG00000070047	0.166119188458138	0.0632270085163733	1.31902173368895	0.94514993569859	0.066896273414694	0.946664279778967	NA	PHRF1	PHD and ring finger domains 1
ENSG00000070061	0.865341333652064	-0.427224409868753	-0.960613436707784	1.22948763345985	-0.347481664916399	0.728229490677888	NA	IKBKAP	inhibitor of kappa light polypeptide gene enhancer in B-cells, kinase complex-associated protein
ENSG00000070087	1.45243879591382	-1.338043791488	-5.41136534769107	1.18889578464315	-1.1254508669064	0.260398026390557	NA	PFN2	profilin 2
ENSG00000070190	0.410675041833626	0.73713011922625	1.29344653392892	1.24019142305014	0.594368018941255	0.552265993833048	NA	DAPP1	dual adaptor of phosphotyrosine and 3-phosphoinositides
ENSG00000070193	0.0155479049534096	0	0	0.869082285316119	0	1	NA	FGF10	fibroblast growth factor 10
ENSG00000070214	1.79313558890142	0.31605828279344	1.09125272537742	1.11150417028464	0.284351864116265	0.776140743879893	NA	SLC44A1	solute carrier family 44 (choline transporter), member 1
ENSG00000070269	0.0870878064334547	0.665098950568133	5.02506414532619	0.913719449628478	0.727902805219441	0.466673085859634	NA	TMEM260	transmembrane protein 260
ENSG00000070366	0.875048338090882	1.88051842675084	4.00356512369113	1.24249669076716	1.51349974669932	0.130152765446255	NA	SMG6	SMG6 nonsense mediated mRNA decay factor
ENSG00000070367	0.967268606024662	-0.605607737838429	-5.33990721608427	1.26023404995903	-0.48055179738884	0.630835081167293	NA	EXOC5	exocyst complex component 5
ENSG00000070371	0.29714651939905	-0.350543486448273	0.119275399166111	1.24430856446136	-0.281717490709402	0.778160141834075	NA	CLTCL1	clathrin, heavy chain-like 1
ENSG00000070404	0.101980367491568	-0.0286115802413384	-3.59799239596232	0.921688469881054	-0.0310425715155477	0.975235588858658	NA	FSTL3	follistatin-like 3 (secreted glycoprotein)
ENSG00000070413	1.64005436423959	-0.310279243665619	-0.750846229991027	1.16928676355009	-0.265357697818775	0.790733920582906	NA	DGCR2	DiGeorge syndrome critical region gene 2
ENSG00000070423	0.519679712734806	-0.46583470124596	0.379968954338294	1.27319206381248	-0.365879362969834	0.714455096214454	NA	RNF126	ring finger protein 126
ENSG00000070444	0.829069479286762	1.2294504841467	2.10011940502126	1.27127634922974	0.967099313136458	0.333494388847093	NA	MNT	MAX network transcriptional repressor
ENSG00000070476	0.184743228790579	0.816426589522269	2.44479335240105	1.1875565893577	0.687484366504035	0.491777549088438	NA	ZXDC	ZXD family zinc finger C
ENSG00000070495	1.49665809551851	0.488411043327444	0.840604802109141	1.09536212576948	0.445890022885665	0.65567668953632	NA	JMJD6	jumonji domain containing 6
ENSG00000070501	0.455128035401596	-1.07999123715093	-3.91141318510074	1.24688399681189	-0.866152135974412	0.386406737502987	NA	POLB	polymerase (DNA directed), beta
ENSG00000070540	0.536360423725165	-0.445832859199707	-2.78013506638779	1.25298886143575	-0.355815500776954	0.721978739868248	NA	WIPI1	WD repeat domain, phosphoinositide interacting 1
ENSG00000070610	0.534869533931368	0.614722083157283	1.06273268461917	1.24090430551065	0.495382343688717	0.620330255624138	NA	GBA2	glucosidase, beta (bile acid) 2
ENSG00000070614	0.243755164640685	-1.33946417167283	-4.45428488911446	1.18692182992771	-1.12851928231399	0.259100678172931	NA	NDST1	N-deacetylase/N-sulfotransferase (heparan glucosaminyl) 1
ENSG00000070669	0.104357270730791	0	0	0.903560854348019	0	1	NA	ASNS	asparagine synthetase (glutamine-hydrolyzing)
ENSG00000070718	0.606645330128829	0.0127923248571579	2.14617533395272	1.26829407901993	0.0100862450347817	0.99195247725939	NA	AP3M2	adaptor-related protein complex 3, mu 2 subunit
ENSG00000070731	0.00923328568100274	-0.161221961155221	-2.41184199436077	0.868182705206407	-0.185700498510727	0.852679637366346	NA	ST6GALNAC2	ST6 (alpha-N-acetyl-neuraminyl-2,3-beta-galactosyl-1,3)-N-acetylgalactosaminide alpha-2,6-sialyltransferase 2
ENSG00000070759	0.420629102100082	0.250866836711615	0.38745919162837	1.27878430814255	0.196176036188623	0.844472383961497	NA	TESK2	testis-specific kinase 2
ENSG00000070761	2.14385963900154	0.880306858501284	1.10807845459646	0.945767100411511	0.930786086889949	0.351964228061244	NA	CFAP20	cilia and flagella associated protein 20
ENSG00000070770	0.815558786217915	-0.300181468940323	0.00963316341666121	1.23086759306537	-0.243877952942725	0.807325344716924	NA	CSNK2A2	casein kinase 2, alpha prime polypeptide
ENSG00000070785	1.458250924784	0.359963174553766	0.874314120237718	1.15804049319192	0.310838158656781	0.755923659206826	NA	EIF2B3	eukaryotic translation initiation factor 2B, subunit 3 gamma, 58kDa
ENSG00000070814	2.422242864079	0.754410672255952	1.08032469434486	1.00181471493953	0.753044111856042	0.451423406827496	NA	TCOF1	Treacher Collins-Franceschetti syndrome 1
ENSG00000070831	6.42515203659729	-0.564954748583834	-0.635081005859872	0.803953292152899	-0.702720859654604	0.482229725402298	NA	CDC42	cell division cycle 42
ENSG00000070882	0.317561250838266	0.417277419604931	1.34539044513213	1.28637318275048	0.324382865874678	0.745648190090826	NA	OSBPL3	oxysterol binding protein-like 3
ENSG00000070950	0.209301814107927	0.102203978106463	0.968278492000016	1.15508457767882	0.0884818134372856	0.929493738414602	NA	RAD18	RAD18 E3 ubiquitin protein ligase
ENSG00000070961	3.17959787762816	1.07123359636918	1.45337402290497	0.894915751774654	1.19702172438566	0.231298087323472	NA	ATP2B1	ATPase, Ca++ transporting, plasma membrane 1
ENSG00000071051	0.197629225333486	0.147453216586541	0.845836261858567	1.21731041350145	0.121130333685727	0.903587803261884	NA	NCK2	NCK adaptor protein 2
ENSG00000071054	0.15468472933114	0.36301405043521	2.17554514540071	0.946048264285431	0.383716205757643	0.70118879997836	NA	MAP4K4	mitogen-activated protein kinase kinase kinase kinase 4
ENSG00000071073	0.348876388474768	2.07734520732449	3.24274126901262	1.31728729751642	1.5769872003177	0.114798470270519	NA	MGAT4A	mannosyl (alpha-1,3-)-glycoprotein beta-1,4-N-acetylglucosaminyltransferase, isozyme A
ENSG00000071189	0.617606502257362	0.810946322084133	1.20963445680613	1.2557323331778	0.645795525573449	0.518411786125719	NA	SNX13	sorting nexin 13
ENSG00000071205	0.597935515137115	0.677067062896563	1.49529582628676	1.29527501761585	0.522720699224794	0.601168631578554	NA	ARHGAP10	Rho GTPase activating protein 10
ENSG00000071243	0.823114278442301	1.77825145669776	2.69973406361386	1.22966980234161	1.44612110772461	0.148143236376074	NA	ING3	inhibitor of growth family, member 3
ENSG00000071246	0.023789273204989	0.764316247500438	5.02512712091065	0.890069707153547	0.858715043729249	0.390497748608783	NA	VASH1	vasohibin 1
ENSG00000071462	4.06164458937142	-0.162588671643393	-0.249815227340547	0.83682254291616	-0.194292891628856	0.845946551242316	NA	WBSCR22	Williams Beuren syndrome chromosome region 22
ENSG00000071537	1.68978014609721	-0.736716661992309	-1.22579294337491	1.05704618849202	-0.696957871863012	0.485829158738263	NA	SEL1L	sel-1 suppressor of lin-12-like (C. elegans)
ENSG00000071539	0.333442988590884	1.77337622614665	2.9798486052169	1.30270418860748	1.36130384906668	0.17341768712482	NA	TRIP13	thyroid hormone receptor interactor 13
ENSG00000071564	0.357381025295271	1.37536958501283	4.42086557953972	1.18500461443476	1.16064491923424	0.245786330105401	NA	TCF3	transcription factor 3
ENSG00000071575	0.111327029679885	-0.455162444692992	-2.54546612716696	0.924709483292374	-0.492222101013188	0.622562342208399	NA	TRIB2	tribbles pseudokinase 2
ENSG00000071626	0.988593254287933	1.35167130601755	1.86969615492288	1.07255200377139	1.26023847912708	0.207583345652243	NA	DAZAP1	DAZ associated protein 1
ENSG00000071655	1.4468456725681	2.70299693827007	3.95890037471881	1.19467200580258	2.26254312911115	0.0236638672985687	NA	MBD3	methyl-CpG binding domain protein 3
ENSG00000071794	1.33425417318248	0.579173648710018	0.371825692282942	1.14190680564596	0.507198701195572	0.61201540624148	NA	HLTF	helicase-like transcription factor
ENSG00000071859	6.70043493040894	-0.926754694039514	-0.975574764398901	0.745857983334986	-1.24253505995294	0.214039213164496	NA	FAM50A	family with sequence similarity 50, member A
ENSG00000071889	1.38645509137188	1.3633738815212	2.53955566608775	1.15932415141078	1.17600748665687	0.239591884367401	NA	FAM3A	family with sequence similarity 3, member A
ENSG00000071894	1.92111904032487	0.398105340336077	0.508302331763084	0.967618040108224	0.411428191532632	0.68075858564729	NA	CPSF1	cleavage and polyadenylation specific factor 1, 160kDa
ENSG00000071967	1.11313093270147	0.790704661893843	1.01849734348183	1.23968914933924	0.637824943708909	0.523587640380888	NA	CYBRD1	cytochrome b reductase 1
ENSG00000071994	0.884420453864049	-0.0274935261836592	-0.156724140724907	1.18001502980835	-0.0232993016945933	0.981411528730658	NA	PDCD2	programmed cell death 2
ENSG00000072042	2.5978558163174	-0.208639311192055	-0.174692283634177	0.957908204708179	-0.217807207586885	0.827579328541483	NA	RDH11	retinol dehydrogenase 11 (all-trans/9-cis/11-cis)
ENSG00000072062	0.488460580186475	1.1803022263276	1.89643223054553	1.29765418276451	0.909566078547288	0.363051394759768	NA	PRKACA	protein kinase, cAMP-dependent, catalytic, alpha
ENSG00000072071	0.0381050561895799	0	0	0.877235670528412	0	1	NA	ADGRL1	adhesion G protein-coupled receptor L1
ENSG00000072110	2.197993679118	-0.522824292446068	-0.595078958846241	0.986318104145333	-0.530076747297574	0.596058720250473	NA	ACTN1	actinin, alpha 1
ENSG00000072121	0.0316492666142328	0	0	0.88020443922981	0	1	NA	ZFYVE26	zinc finger, FYVE domain containing 26
ENSG00000072134	0.666768711188037	-0.219326264532028	-3.6498182493569	1.26006268410601	-0.174059804562529	0.861818462240144	NA	EPN2	epsin 2
ENSG00000072135	0.625560965150674	0.62220076519036	1.88950987530798	1.27866861183931	0.486600483838695	0.6265414806161	NA	PTPN18	protein tyrosine phosphatase, non-receptor type 18 (brain-derived)
ENSG00000072163	0.00923328568100274	-0.161221961155221	-2.41184199436077	0.868182705206407	-0.185700498510727	0.852679637366346	NA	LIMS2	LIM and senescent cell antigen-like domains 2
ENSG00000072182	0.0349412573982098	-0.422635544269068	-1.41077613440492	0.887036635247268	-0.476457823132925	0.633748248387528	NA	ASIC4	acid sensing (proton gated) ion channel family member 4
ENSG00000072195	0.0332010717399347	-0.468122864727121	-3.12159942995407	0.891788964963794	-0.524925608096223	0.59963490670874	NA	SPEG	SPEG complex locus
ENSG00000072201	0.187893684484461	-0.545902193363996	-4.05075692839764	0.940524284084412	-0.580423283695885	0.561629207296274	NA	LNX1	ligand of numb-protein X 1, E3 ubiquitin protein ligase
ENSG00000072210	0.696544046798942	0.0472191204590987	0.462670938967449	1.26465055044902	0.0373376822888611	0.970215760306887	NA	ALDH3A2	aldehyde dehydrogenase 3 family, member A2
ENSG00000072274	2.09299020267107	-0.696328533172042	-0.982532111020073	0.974318426252338	-0.714682709892321	0.474805123935831	NA	TFRC	transferrin receptor
ENSG00000072310	0.46591908468796	1.75457646274764	4.11594613026564	1.30778329066541	1.34164159709893	0.179712231924332	NA	SREBF1	sterol regulatory element binding transcription factor 1
ENSG00000072364	0.997914077070719	-0.405365244747991	-0.978241820675683	1.22727383840248	-0.330297307792081	0.741175326971864	NA	AFF4	AF4/FMR2 family, member 4
ENSG00000072401	0.358177275964611	0.68237599537476	1.29252789167634	1.29409788843025	0.527298592691845	0.597986251397948	NA	UBE2D1	ubiquitin-conjugating enzyme E2D 1
ENSG00000072415	0.775941664379453	0.620011522089606	1.96896267405343	1.28537081146526	0.482360044711785	0.62955019942211	NA	MPP5	membrane protein, palmitoylated 5 (MAGUK p55 subfamily member 5)
ENSG00000072422	0.303136494133282	-0.8505234565166	-3.9405630417936	1.21652229549649	-0.6991433364314	0.484462457958679	NA	RHOBTB1	Rho-related BTB domain containing 1
ENSG00000072501	4.06516032785449	2.58010927676624	3.11106467905664	0.851826938298667	3.02891251821577	0.00245435742758076	NA	SMC1A	structural maintenance of chromosomes 1A
ENSG00000072506	7.26178477801638	1.0176190829746	1.1192988150288	0.723685525034209	1.40616199685146	0.159676026143176	NA	HSD17B10	hydroxysteroid (17-beta) dehydrogenase 10
ENSG00000072518	0.0664021434798695	-0.713571946778364	-4.00727767902378	0.91352887725442	-0.781115917126758	0.434734321040148	NA	MARK2	MAP/microtubule affinity-regulating kinase 2
ENSG00000072571	0.166315619457666	1.04174627243184	6.60994830704064	0.927302394417613	1.12341591988027	0.261260891634953	NA	HMMR	hyaluronan-mediated motility receptor (RHAMM)
ENSG00000072609	1.16296531039321	0.674382375780208	1.2634172613277	1.25474117234009	0.537467320469357	0.590944852479506	NA	CHFR	checkpoint with forkhead and ring finger domains, E3 ubiquitin protein ligase
ENSG00000072682	0.120161173353932	-0.758481164077623	-5.67571096644197	0.932621686450403	-0.813278497698712	0.416058402290341	NA	P4HA2	prolyl 4-hydroxylase, alpha polypeptide II
ENSG00000072694	0.727298265559254	-1.68994494421038	-2.61452772939371	1.21612619867087	-1.38961313888094	0.164646383810083	NA	FCGR2B	Fc fragment of IgG, low affinity IIb, receptor (CD32)
ENSG00000072736	0.524599183292232	0.0668766267017706	0.485452976369303	1.27147646935129	0.0525976125503066	0.958052519248268	NA	NFATC3	nuclear factor of activated T-cells, cytoplasmic, calcineurin-dependent 3
ENSG00000072756	0.77220301876748	1.00325371859026	1.46481703774721	1.23239469323405	0.814068515629129	0.415605701231776	NA	TRNT1	tRNA nucleotidyl transferase, CCA-adding, 1
ENSG00000072778	5.25417486643501	1.08571002447547	1.22279429192368	0.735442015539127	1.47626869492842	0.139871774569006	NA	ACADVL	acyl-CoA dehydrogenase, very long chain
ENSG00000072786	2.45622909786141	0.671779998926118	0.938918313056095	0.914833984546972	0.734319024296835	0.462754325850617	NA	STK10	serine/threonine kinase 10
ENSG00000072803	0.875524112046352	0.254003316277878	0.696405849498521	1.25668434428516	0.202121811601276	0.839821496568857	NA	FBXW11	F-box and WD repeat domain containing 11
ENSG00000072818	5.65915804479274	0.204369700570976	0.163070034719277	0.728038113161504	0.280712914442763	0.778930602589766	NA	ACAP1	ArfGAP with coiled-coil, ankyrin repeat and PH domains 1
ENSG00000072849	1.69764837582428	0.326057737244744	0.365700114362707	1.01439216765394	0.321431639204037	0.747883309558862	NA	DERL2	derlin 2
ENSG00000072858	0.0381050561895799	0	0	0.877235670528412	0	1	NA	SIDT1	SID1 transmembrane family, member 1
ENSG00000072864	0.687883723988499	2.25704238304368	3.73066049885757	1.26887654748996	1.77877224345306	0.0752771095378691	NA	NDE1	nudE neurodevelopment protein 1
ENSG00000072952	0.0802197304536341	0.463294616151769	1.84400890111393	0.920553996326632	0.503278045612201	0.61476879972203	NA	MRVI1	murine retrovirus integration site 1 homolog
ENSG00000072958	3.17371324585489	-0.642358720607691	-0.790191979115038	0.864998995833697	-0.742612099784668	0.457716560810523	NA	AP1M1	adaptor-related protein complex 1, mu 1 subunit
ENSG00000073008	0.0408825522952355	-0.00464694062849699	-2.41188637602237	0.893499557960072	-0.00520083148010315	0.995850355565742	NA	PVR	poliovirus receptor
ENSG00000073050	1.16523747284396	-0.310602162822987	-0.187858670845101	1.14958165762755	-0.270187124822427	0.787016297377013	NA	XRCC1	X-ray repair complementing defective repair in Chinese hamster cells 1
ENSG00000073060	2.17713446209418	0.472089217056607	0.734059857997771	1.05307581476247	0.448295564705463	0.65393990117491	NA	SCARB1	scavenger receptor class B, member 1
ENSG00000073111	2.8379297709627	1.60929017470892	1.94384973786438	0.872066150902368	1.84537626307787	0.0649828236272962	NA	MCM2	minichromosome maintenance complex component 2
ENSG00000073150	0.326805308769847	0.0714622862374378	-3.44155419575681	0.944300360455351	0.0756774954559776	0.939675680663828	NA	PANX2	pannexin 2
ENSG00000073169	0.444329244797022	0.435820532445308	1.41732733041325	1.28660351315647	0.338737247325009	0.734807678458801	NA	SELO	selenoprotein O
ENSG00000073331	0.242018155320518	0.0442987070900877	0.0373999480366476	1.26926238272092	0.034901142343102	0.972158569711517	NA	ALPK1	alpha-kinase 1
ENSG00000073350	0.194186180495334	-0.390070666022212	-3.74000545065406	1.13588410761999	-0.343407098845256	0.731292219783527	NA	LLGL2	lethal giant larvae homolog 2 (Drosophila)
ENSG00000073417	0.0723597370443904	0.733421373268294	2.8439924592931	0.920045309129614	0.797157885585145	0.425359341454992	NA	PDE8A	phosphodiesterase 8A
ENSG00000073536	0.854373899702752	0.621448341191699	0.865307482859837	1.21324185804562	0.512221316030731	0.60849612630749	NA	NLE1	notchless homolog 1 (Drosophila)
ENSG00000073578	3.49776900192905	0.781490083323813	0.895951415366209	0.857140306251299	0.9117411439227	0.361904999645606	NA	SDHA	succinate dehydrogenase complex, subunit A, flavoprotein (Fp)
ENSG00000073584	1.90740753224008	0.821835328988819	0.985634015741922	1.11518352661835	0.736950743417927	0.461152304037668	NA	SMARCE1	SWI/SNF related, matrix associated, actin dependent regulator of chromatin, subfamily e, member 1
ENSG00000073605	0.0903797972174316	0.157034861900786	3.35348766869399	0.928720373561834	0.169087344663846	0.865727939096828	NA	GSDMB	gasdermin B
ENSG00000073614	1.72640920871337	0.607254112454254	0.179385104717807	1.16033115034576	0.523345522761586	0.600733827260346	NA	KDM5A	lysine (K)-specific demethylase 5A
ENSG00000073712	2.52147516843141	-2.29446210800767	-6.29988843254081	1.14853070535892	-1.99773684525975	0.0457451974153815	NA	FERMT2	fermitin family member 2
ENSG00000073737	0.120110365319446	0.687121460071665	3.35241364786348	0.930111380945804	0.738751803437724	0.460057722944904	NA	DHRS9	dehydrogenase/reductase (SDR family) member 9
ENSG00000073792	2.86935576127776	0.844519913988792	0.964649256044502	0.868296791531561	0.972616647009797	0.330743865859406	NA	IGF2BP2	insulin-like growth factor 2 mRNA binding protein 2
ENSG00000073803	0.993737490692261	0.689661008666227	0.712750138426011	1.21636184046226	0.566986718692301	0.570723205054606	NA	MAP3K13	mitogen-activated protein kinase kinase kinase 13
ENSG00000073849	0.662356458197319	-0.163796134170198	-1.0312861565354	1.2634125707495	-0.129645800558268	0.89684666540733	NA	ST6GAL1	ST6 beta-galactosamide alpha-2,6-sialyltranferase 1
ENSG00000073905	0.0155479049534096	0	0	0.869082285316119	0	1	NA	VDAC1	voltage-dependent anion channel 1
ENSG00000073910	0.146816685454942	0.179086945558618	0.449044582776542	1.14301532638969	0.15667939127665	0.87549752984044	NA	FRY	furry homolog (Drosophila)
ENSG00000073921	0.511232341998982	-0.406161837888947	-0.705529854255157	1.27654283644566	-0.318173292969819	0.750353490042129	NA	PICALM	phosphatidylinositol binding clathrin assembly protein
ENSG00000073969	1.78797210521563	-2.22055127577747	-7.19274089815813	1.14994351292514	-1.93100900245874	0.0534819391294482	NA	NSF	N-ethylmaleimide-sensitive factor
ENSG00000074047	0.0774998111435314	0	0	0.900699191571766	0	1	NA	GLI2	GLI family zinc finger 2
ENSG00000074054	0.483477815234187	0.644074504817941	1.93792503322704	1.27158846715663	0.506511753962458	0.612497440411386	NA	CLASP1	cytoplasmic linker associated protein 1
ENSG00000074266	0.729553360786236	0.608181997295502	0.935300062525329	1.23040751784057	0.494293141481201	0.621099168141759	NA	EED	embryonic ectoderm development
ENSG00000074319	3.08204722091137	-0.317706196251714	-0.567312000917114	0.93004111585554	-0.341604463324676	0.732648577822144	NA	TSG101	tumor susceptibility 101
ENSG00000074356	0.438953903595854	0.420832575334742	0.674404901117391	1.29022649102594	0.326169535551941	0.744296089202346	NA	C17orf85	chromosome 17 open reading frame 85
ENSG00000074370	1.20364563915706	2.48716686594854	3.74659181163221	1.14351699683463	2.17501521431975	0.029628976284425	NA	ATP2A3	ATPase, Ca++ transporting, ubiquitous
ENSG00000074416	4.0844973842975	1.30169930655576	1.50548538693542	0.738361772154286	1.76295598668096	0.0779079131984462	NA	MGLL	monoglyceride lipase
ENSG00000074582	2.92922370815681	-0.418016903954572	-0.535211393314553	0.899135101431672	-0.464910004390856	0.64199590583519	NA	BCS1L	BC1 (ubiquinol-cytochrome c reductase) synthesis-like
ENSG00000074590	0.171090010345421	-0.270133530936561	-1.69240870594295	0.939558557193161	-0.287511117714215	0.773720990433663	NA	NUAK1	NUAK family, SNF1-like kinase, 1
ENSG00000074603	0.240100783316034	-0.408865412553134	-3.7585536095917	1.15199365188075	-0.35491984863425	0.722649638214799	NA	DPP8	dipeptidyl-peptidase 8
ENSG00000074621	0.790464851757405	2.32907379170922	4.30774401693453	1.33046411260713	1.75057242780134	0.0800195881185627	NA	SLC24A1	solute carrier family 24 (sodium/potassium/calcium exchanger), member 1
ENSG00000074657	0.00923328568100274	-0.161221961155221	-2.41184199436077	0.868182705206407	-0.185700498510727	0.852679637366346	NA	ZNF532	zinc finger protein 532
ENSG00000074660	0.238300047861431	0.0104123606081404	0.188614849072491	1.1384843077605	0.00914580950933125	0.992702801526641	NA	SCARF1	scavenger receptor class F, member 1
ENSG00000074695	4.66537521138729	1.0594290794297	1.27642794569945	0.767776008814172	1.3798673926605	0.16762747791144	NA	LMAN1	lectin, mannose-binding, 1
ENSG00000074696	2.21068158467684	0.5723494409834	0.629759083576984	0.932776395536378	0.613597689352205	0.539481210820848	NA	HACD3	3-hydroxyacyl-CoA dehydratase 3
ENSG00000074755	0.210115460291079	0.485177654297685	2.03658738047221	1.17501580392628	0.412911598870821	0.67967138274086	NA	ZZEF1	zinc finger, ZZ-type with EF-hand domain 1
ENSG00000074935	0.40568182146793	0.38986816934717	1.07020355417482	1.26186205018043	0.308962591664774	0.757349983061175	NA	TUBE1	tubulin, epsilon 1
ENSG00000075073	0.0662522145412115	0	0	0.880192139794608	0	1	NA	TACR2	tachykinin receptor 2
ENSG00000075089	0.445778611870588	-0.945813663611258	-1.84695220147981	1.2720243400272	-0.743549972943942	0.457148778191291	NA	ACTR6	ARP6 actin-related protein 6 homolog (yeast)
ENSG00000075131	0.42547059889933	-0.332109647707625	-4.01729002627768	1.27099302499044	-0.261299347185734	0.793861669957792	NA	TIPIN	TIMELESS interacting protein
ENSG00000075142	7.03378581325213	0.627316083096264	0.604142491045553	0.737311856673132	0.850815129878438	0.394872055684273	NA	SRI	sorcin
ENSG00000075151	1.62341886217991	0.121619033966378	0.0591576347324843	1.22506605845339	0.0992754905967429	0.920919537939299	NA	EIF4G3	eukaryotic translation initiation factor 4 gamma, 3
ENSG00000075188	0.544479181754588	-0.821451478342112	-1.67618074138771	1.25797575208894	-0.652994683703598	0.513759705851294	NA	NUP37	nucleoporin 37kDa
ENSG00000075213	0.0474444106016557	-0.498612738744067	-1.54285778028553	0.893406950878299	-0.558102596195257	0.576774327893629	NA	SEMA3A	sema domain, immunoglobulin domain (Ig), short basic domain, secreted, (semaphorin) 3A
ENSG00000075218	0.0947757179776204	0.89095721576158	4.63732405856403	0.922065240729768	0.966262663861434	0.333912763585846	NA	GTSE1	G-2 and S-phase expressed 1
ENSG00000075234	2.01623108996057	0.111555762836617	0.0490874692921236	1.00581752521142	0.110910537985674	0.911687289057973	NA	TTC38	tetratricopeptide repeat domain 38
ENSG00000075239	3.81394037657641	0.884704784398804	0.99353204626812	0.821362824074005	1.0771181242543	0.281427497024351	NA	ACAT1	acetyl-CoA acetyltransferase 1
ENSG00000075240	0.587443034744258	0.556496016589671	3.25901659902279	1.27814288036061	0.435394215420315	0.663276308413838	NA	GRAMD4	GRAM domain containing 4
ENSG00000075292	0.870362679771685	0.84973376288043	1.35519052001895	1.1735549378697	0.724068158601007	0.469023891703731	NA	ZNF638	zinc finger protein 638
ENSG00000075303	0.354214633484835	-0.316724586603111	-3.99942549684923	1.20919218181196	-0.261930726452848	0.79337485009778	NA	SLC25A40	solute carrier family 25, member 40
ENSG00000075336	0.840983085150352	1.33770107574721	2.16117379237526	1.20254078698067	1.11239559624909	0.265968097229427	NA	TIMM21	translocase of inner mitochondrial membrane 21 homolog (yeast)
ENSG00000075391	1.3347228970151	0.356115693682242	0.109276214720929	1.19272161991671	0.298574024093828	0.765265087613071	NA	RASAL2	RAS protein activator like 2
ENSG00000075399	0.0662522145412115	0	0	0.880192139794608	0	1	NA	VPS9D1	VPS9 domain containing 1
ENSG00000075407	0.625337287938826	1.59109333081074	2.18368964212565	1.2999568869511	1.22395853799618	0.220967868965678	NA	ZNF37A	zinc finger protein 37A
ENSG00000075413	0.742708501715884	0.861960231456469	1.38492726907793	1.25073611458455	0.689162343203608	0.490721111177915	NA	MARK3	MAP/microtubule affinity-regulating kinase 3
ENSG00000075420	3.55873281580209	0.0477861502154359	-0.0218303616127825	0.978265742592559	0.0488478213381929	0.96104057171913	NA	FNDC3B	fibronectin type III domain containing 3B
ENSG00000075426	0.693940428165416	0.939957331247017	1.31517812643419	1.25463014750751	0.749190773961849	0.453742229131927	NA	FOSL2	FOS-like antigen 2
ENSG00000075461	0.145749852464255	0.637584508416343	5.35834447841709	0.926901086490418	0.687866826039085	0.491536648912913	NA	CACNG4	calcium channel, voltage-dependent, gamma subunit 4
ENSG00000075539	0.800764900889128	1.02341874488226	1.85732940257004	1.26356012712149	0.809948591218768	0.417969722927891	NA	FRYL	FRY-like
ENSG00000075568	0.531334215283578	1.04171317192894	2.96221943026432	1.27725568144603	0.815587033247383	0.414736368144885	NA	TMEM131	transmembrane protein 131
ENSG00000075618	2.16079767592117	-0.87411717654834	-1.26564538825357	1.04409490418978	-0.837200883790017	0.40247966079226	NA	FSCN1	fascin actin-bundling protein 1
ENSG00000075651	0.408166274071596	0.42878949819365	1.62040679711069	1.28549577628767	0.333559632091466	0.738711884095363	NA	PLD1	phospholipase D1, phosphatidylcholine-specific
ENSG00000075702	0.0554385398192218	0.699167347926675	5.02507506987709	0.905229114752609	0.772365069276137	0.439898236375471	NA	WDR62	WD repeat domain 62
ENSG00000075711	0.28526407673937	-0.368341062738261	-3.96846504280463	1.21563277072558	-0.30300356457025	0.761887145090088	NA	DLG1	discs, large homolog 1 (Drosophila)
ENSG00000075790	0.698921214043071	-0.0449006110883695	-0.666910294077535	1.27192546042166	-0.0353012912199151	0.9718394937294	NA	BCAP29	B-cell receptor-associated protein 29
ENSG00000075826	0.905248567820114	0.836576800201493	1.7130303644383	1.22654026395188	0.682062240261127	0.495199595686362	NA	SEC31B	SEC31 homolog B (S. cerevisiae)
ENSG00000075856	1.24284225938949	0.951031925286318	1.36626804439442	1.21234077074385	0.784459244658412	0.432770687023618	NA	SART3	squamous cell carcinoma antigen recognized by T cells 3
ENSG00000075884	4.34819717630952	1.18694669189806	1.22490879150846	0.767785875822464	1.54593452325049	0.122120381833016	NA	ARHGAP15	Rho GTPase activating protein 15
ENSG00000075886	0.204219667555191	-0.101278500909645	0.153867693398332	1.0185387996042	-0.0994350936351185	0.920792820131096	NA	TUBA3D	tubulin, alpha 3d
ENSG00000075914	4.15392720230134	0.362302225829597	0.265972442091996	0.826286344452522	0.438470547482725	0.661045215918307	NA	EXOSC7	exosome component 7
ENSG00000075945	0.796235796445567	-0.842917595636178	-2.22606992018198	1.26901846542784	-0.66422799872498	0.506544395980932	NA	KIFAP3	kinesin-associated protein 3
ENSG00000075975	0.645277423161083	0.35887816204612	0.828830332027544	1.22406190005898	0.293186285782467	0.76937976610076	NA	MKRN2	makorin ring finger protein 2
ENSG00000076003	1.182191176456	2.42569220493211	3.60627074503066	1.14106353306436	2.1258169546597	0.0335185037346864	NA	MCM6	minichromosome maintenance complex component 6
ENSG00000076053	1.88939633773757	-0.891888250201509	-1.40888424031319	1.05637655333152	-0.844290085186705	0.398507325149311	NA	RBM7	RNA binding motif protein 7
ENSG00000076067	0.240506023678002	0.0800503732888359	0.268948244902519	1.17395076816164	0.0681888674208986	0.945635288856123	NA	RBMS2	RNA binding motif, single stranded interacting protein 2
ENSG00000076108	1.82561686937848	1.46625727684498	2.09854389640782	1.10260399624478	1.32981313494121	0.183579847144821	NA	BAZ2A	bromodomain adjacent to zinc finger domain, 2A
ENSG00000076201	0.459918469954172	-0.210852967797677	-0.138119746908248	1.27116665816226	-0.16587358269962	0.868256437420691	NA	PTPN23	protein tyrosine phosphatase, non-receptor type 23
ENSG00000076242	1.62719941558432	1.40091428649226	2.18619368533223	1.14360745914865	1.22499575819063	0.220576818722747	NA	MLH1	mutL homolog 1
ENSG00000076248	1.10095057611803	2.02729151081225	2.89796354527965	1.17193781186446	1.72986270285707	0.0836548083685545	NA	UNG	uracil-DNA glycosylase
ENSG00000076321	0.476447319887641	-0.632316152422372	-1.29339356521605	1.26127374707547	-0.501331415078236	0.61613789953756	NA	KLHL20	kelch-like family member 20
ENSG00000076351	0.0708845575847491	-0.148788618507392	-2.97814919009043	0.904332031749926	-0.164528749710965	0.869314916127213	NA	SLC46A1	solute carrier family 46 (folate transporter), member 1
ENSG00000076382	0.292564407294541	1.19656353892366	2.53061995334752	1.28778623895705	0.929163166002399	0.352804533170637	NA	SPAG5	sperm associated antigen 5
ENSG00000076513	0.353218596687834	0.0298781519027134	2.52711606589638	1.23966441449997	0.0241018065479964	0.980771402325287	NA	ANKRD13A	ankyrin repeat domain 13A
ENSG00000076554	0.0381050561895799	0	0	0.877235670528412	0	1	NA	TPD52	tumor protein D52
ENSG00000076555	0.0934290909392766	0.952538712122356	6.39211358187732	0.918402384214912	1.03716925009578	0.299656986137431	NA	ACACB	acetyl-CoA carboxylase beta
ENSG00000076604	0.177737918084873	-0.0408188362531182	-0.314276012314285	1.22907350904511	-0.033211061789812	0.973506276956918	NA	TRAF4	TNF receptor-associated factor 4
ENSG00000076641	0.0873592436209535	-0.258002185511251	-0.85108364694231	0.911238125178064	-0.283133659997858	0.777074379871936	NA	PAG1	phosphoprotein membrane anchor with glycosphingolipid microdomains 1
ENSG00000076650	0.732573875374016	0.225737616722939	-0.215031387678393	1.26714106114304	0.178147187906065	0.858607384105805	NA	GPATCH1	G patch domain containing 1
ENSG00000076685	4.05410749339672	-0.258331865106403	-0.420879855935741	0.859054741228136	-0.300716418533565	0.763630747790503	NA	NT5C2	5'-nucleotidase, cytosolic II
ENSG00000076716	2.75824258974822	-1.65650772797456	-6.37275489454923	1.21765115311608	-1.36041240032944	0.17369945657718	NA	GPC4	glypican 4
ENSG00000076770	0.106919619600265	-0.261819980053845	-4.41283859206158	0.930581287330463	-0.281351004601567	0.778441193492868	NA	MBNL3	muscleblind-like splicing regulator 3
ENSG00000076924	0.171981615195522	0	0	0.915493120081411	0	1	NA	XAB2	XPA binding protein 2
ENSG00000076928	0.644627625646469	-0.168704893796245	-0.873826123013788	1.26049411358547	-0.133840286898575	0.893528869434233	NA	ARHGEF1	Rho guanine nucleotide exchange factor (GEF) 1
ENSG00000076944	0.624582841899823	-1.13927656853723	-5.48760252571401	1.25726000547059	-0.906158283553126	0.364852079754732	NA	STXBP2	syntaxin binding protein 2
ENSG00000076984	0.322694213022243	-0.221528608465799	-3.55620507255197	1.00483867321592	-0.220461865541871	0.825511468634434	NA	MAP2K7	mitogen-activated protein kinase kinase 7
ENSG00000077044	0.788340883760182	0.740769104613002	0.836903613363352	1.24460854160411	0.595182404628417	0.551721550468021	NA	DGKD	diacylglycerol kinase, delta 130kDa
ENSG00000077092	0.0762101123791599	0	0	0.891425506322796	0	1	NA	RARB	retinoic acid receptor, beta
ENSG00000077097	2.37424156139208	1.20254683688108	1.65164122796452	1.06689491504337	1.12714646955853	0.259680558755923	NA	TOP2B	topoisomerase (DNA) II beta 180kDa
ENSG00000077147	1.11747256450028	0.180705310074396	0.605486424012564	1.22583895725272	0.147413580719756	0.88280558676344	NA	TM9SF3	transmembrane 9 superfamily member 3
ENSG00000077150	0.15827231737828	0.655006181185205	19.2085623071499	0.922722267910974	0.709862765822404	0.477789242062227	NA	NFKB2	nuclear factor of kappa light polypeptide gene enhancer in B-cells 2 (p49/p100)
ENSG00000077152	0.758164770664137	0.614994304624756	1.112989537641	1.18790636569385	0.517712778031577	0.604658681551829	NA	UBE2T	ubiquitin-conjugating enzyme E2T
ENSG00000077157	0.404027815020473	0.655577722170545	1.97125140766008	1.2737177326055	0.514696235585494	0.606765304386434	NA	PPP1R12B	protein phosphatase 1, regulatory subunit 12B
ENSG00000077232	1.96105850995071	0.753550968191355	0.57666998062857	1.22627786463528	0.614502626136429	0.538883238230381	NA	DNAJC10	DnaJ (Hsp40) homolog, subfamily C, member 10
ENSG00000077235	0.960876661302	0.544227757641914	0.925198686238613	1.23662633148887	0.440090707907437	0.659871411637505	NA	GTF3C1	general transcription factor IIIC, polypeptide 1, alpha 220kDa
ENSG00000077238	0.9549349187678	0.877313290101246	0.976739531189504	1.234665452553	0.710567618367526	0.477352215291862	NA	IL4R	interleukin 4 receptor
ENSG00000077254	1.56779882170781	2.1011388749953	2.47569167186488	1.16792259350415	1.79903949686528	0.0720124331333165	NA	USP33	ubiquitin specific peptidase 33
ENSG00000077264	0.156853464771304	0	0	0.91755231171679	0	1	NA	PAK3	p21 protein (Cdc42/Rac)-activated kinase 3
ENSG00000077312	5.2611023324781	1.12053765897384	1.31635161677893	0.739554196462856	1.51515286416216	0.129733696745271	NA	SNRPA	small nuclear ribonucleoprotein polypeptide A
ENSG00000077348	4.06077843946741	0.663702361907951	0.646351903215756	0.84600529466409	0.78451324843242	0.432739011215302	NA	EXOSC5	exosome component 5
ENSG00000077380	2.12138694444064	0.351583293400556	0.440718175155017	0.943222897606634	0.37274677522426	0.709336919624786	NA	DYNC1I2	dynein, cytoplasmic 1, intermediate chain 2
ENSG00000077420	1.6520811313671	0.621723848236321	0.870343496833185	0.986289432258681	0.630366531265091	0.528454802994458	NA	APBB1IP	amyloid beta (A4) precursor protein-binding, family B, member 1 interacting protein
ENSG00000077454	0.524074413092284	1.05842589071078	2.20805233821732	1.26767704289415	0.834933389891132	0.403755213609189	NA	LRCH4	leucine-rich repeats and calponin homology (CH) domain containing 4
ENSG00000077458	0.384917395355689	1.42403873277506	2.53043618674592	1.30022417915917	1.09522554310285	0.273417837831791	NA	FAM76B	family with sequence similarity 76, member B
ENSG00000077463	1.07651384205972	0.33462400093537	0.116280365347724	1.16175452626354	0.288033309421737	0.773321241377864	NA	SIRT6	sirtuin 6
ENSG00000077514	0.960898112264243	1.17589677312669	1.58036211075031	1.19894535707907	0.980775951283944	0.326703240006711	NA	POLD3	polymerase (DNA-directed), delta 3, accessory subunit
ENSG00000077549	6.65629399794975	-0.754341989115006	-0.792153563746748	0.743438493343306	-1.01466630510705	0.310264921082116	NA	CAPZB	capping protein (actin filament) muscle Z-line, beta
ENSG00000077684	1.4415304127275	0.471087377923758	0.40529104196597	1.09554293871419	0.430003572910308	0.667193042160768	NA	JADE1	jade family PHD finger 1
ENSG00000077713	0.205182686935457	-0.308332376196333	-3.17033976574226	1.19504152425107	-0.258009759442932	0.796399375223845	NA	SLC25A43	solute carrier family 25, member 43
ENSG00000077721	1.43553919996692	0.315864355732515	0.817707252018613	1.09897610258664	0.287416946546035	0.773793086892364	NA	UBE2A	ubiquitin-conjugating enzyme E2A
ENSG00000077782	0.26885600468292	0.663106175367176	2.7584153147987	0.913260787896046	0.726086331698121	0.46778584765279	NA	FGFR1	fibroblast growth factor receptor 1
ENSG00000077809	0.492856201124545	-0.349657882433752	-0.792849547965767	1.26216424231272	-0.277030413881048	0.781756752827752	NA	NA	NA
ENSG00000077942	1.36898836514142	-0.0154678468668402	-2.68353590573576	1.22708898223294	-0.0126053180256687	0.989942677705447	NA	FBLN1	fibulin 1
ENSG00000078043	0.487688913722675	0.924759005390264	2.54429144973758	1.29539619852227	0.713881209814564	0.47530063730978	NA	PIAS2	protein inhibitor of activated STAT, 2
ENSG00000078061	4.29389939719348	0.841542433942334	0.922450749333777	0.772027917327668	1.09004145453093	0.275694883692192	NA	ARAF	A-Raf proto-oncogene, serine/threonine kinase
ENSG00000078070	1.75551931920276	0.614718286797157	1.07389661347928	1.01217874848149	0.607321866537294	0.543637329587161	NA	MCCC1	methylcrotonoyl-CoA carboxylase 1 (alpha)
ENSG00000078124	0.385968564505993	-0.105691350039654	-17.0149837332519	0.948999111605272	-0.111371389864499	0.911321846477242	NA	ACER3	alkaline ceramidase 3
ENSG00000078142	0.883129478610621	0.145684609036145	-0.254054932073863	1.19554349340907	0.121856385685082	0.903012757315588	NA	PIK3C3	phosphatidylinositol 3-kinase, catalytic subunit type 3
ENSG00000078177	0.183116753669091	-0.502967897793076	-14.5187776375745	0.945967700067131	-0.531696692981571	0.594936082742906	NA	N4BP2	NEDD4 binding protein 2
ENSG00000078237	0.329785195099293	-1.19700101081874	-6.33352308424295	1.20445341498596	-0.993812625648695	0.320314098223807	NA	C12orf5	chromosome 12 open reading frame 5
ENSG00000078246	0.191225453140083	0.0188509714329104	-2.66066802166793	0.961501423025802	0.0196057655053565	0.984357864510063	NA	TULP3	tubby like protein 3
ENSG00000078269	0.0155479049534096	0	0	0.869082285316119	0	1	NA	SYNJ2	synaptojanin 2
ENSG00000078304	2.36126682788929	0.187582216679724	0.284354958339348	0.899279186497528	0.208591747141743	0.834766953689624	NA	PPP2R5C	protein phosphatase 2, regulatory subunit B', gamma
ENSG00000078319	0.921417280971792	-0.208088450280766	-1.3860368947747	1.26858714500032	-0.164031656083598	0.869706223369847	NA	NA	NA
ENSG00000078328	0.00923328568100274	-0.161221961155221	-2.41184199436077	0.868182705206407	-0.185700498510727	0.852679637366346	NA	RBFOX1	RNA binding protein, fox-1 homolog (C. elegans) 1
ENSG00000078369	2.82121392254237	0.153415933319205	0.476527527354526	0.985031820187156	0.15574718519251	0.876232302560426	NA	GNB1	guanine nucleotide binding protein (G protein), beta polypeptide 1
ENSG00000078399	5.59316162498766	0.928893032208667	1.0711153216999	0.734045071382111	1.2654441374556	0.205712161610219	NA	HOXA9	homeobox A9
ENSG00000078401	0.230772959834465	0	0	0.926017084653327	0	1	NA	EDN1	endothelin 1
ENSG00000078403	1.11148368966129	0.669804628950916	0.951385582151198	1.11151751587931	0.602603755120352	0.546772321686834	NA	MLLT10	myeloid/lymphoid or mixed-lineage leukemia (trithorax homolog, Drosophila); translocated to, 10
ENSG00000078487	0.1266943468874	0.032574001316529	2.34559814409732	0.941481505052598	0.0345986630026356	0.972399767632378	NA	ZCWPW1	zinc finger, CW type with PWWP domain 1
ENSG00000078589	0.0663304223589804	0	0	0.88230265919707	0	1	NA	P2RY10	purinergic receptor P2Y, G-protein coupled, 10
ENSG00000078596	1.47779854746503	0.718816390785746	0.939958155568805	1.06397403267523	0.675595802820838	0.499297307063183	NA	ITM2A	integral membrane protein 2A
ENSG00000078618	3.90577682170978	0.301782329668554	0.230665811959777	0.785397402516446	0.384241568283306	0.700799411581866	NA	NRD1	nardilysin (N-arginine dibasic convertase)
ENSG00000078668	5.05157084149403	0.477723501772298	0.542979178320687	0.693838241226389	0.688522876640384	0.491123569241517	NA	VDAC3	voltage-dependent anion channel 3
ENSG00000078674	2.96563485072855	0.665385690181743	0.721757063938282	0.876159920968263	0.759434064783985	0.447592942456589	NA	PCM1	pericentriolar material 1
ENSG00000078687	0.061894329394569	0.716201693278058	5.25363331831268	0.905955509976572	0.790548415889186	0.429207558688725	NA	TNRC6C	trinucleotide repeat containing 6C
ENSG00000078699	0.575863674306657	-0.469498083052959	-0.767186877158522	1.16871352897274	-0.401722125579939	0.687888539321737	NA	CBFA2T2	core-binding factor, runt domain, alpha subunit 2; translocated to, 2
ENSG00000078747	1.01360351418516	1.28101994444416	1.52048524243461	1.23911390976005	1.03381935619803	0.301220620964347	NA	ITCH	itchy E3 ubiquitin protein ligase
ENSG00000078795	0.0349412573982098	-0.422635544269068	-1.41077613440492	0.887036635247268	-0.476457823132925	0.633748248387528	NA	PKD2L2	polycystic kidney disease 2-like 2
ENSG00000078804	0.0475785464099781	1.04254413832354	6.02508207438116	0.905327796370937	1.15156536947461	0.249499718807453	NA	TP53INP2	tumor protein p53 inducible nuclear protein 2
ENSG00000078808	1.50494848308176	-0.80957762264298	-0.840511461364723	1.06517156160357	-0.760044345742952	0.447228077884126	NA	SDF4	stromal cell derived factor 4
ENSG00000078814	0.0662522145412115	0	0	0.880192139794608	0	1	NA	MYH7B	myosin, heavy chain 7B, cardiac muscle, beta
ENSG00000078902	2.67340098293576	0.322899657729742	0.305328466258158	1.03875785955758	0.310851710780094	0.75591335616064	NA	TOLLIP	toll interacting protein
ENSG00000078967	0.582757361761264	0.551819808853192	0.341236585091465	1.29246662987927	0.426950913931709	0.669415080539852	NA	UBE2D4	ubiquitin-conjugating enzyme E2D 4 (putative)
ENSG00000079102	0.925857889273937	-0.960249518420564	-4.71242162499747	1.22405871194377	-0.784479951043945	0.432758541574944	NA	RUNX1T1	runt-related transcription factor 1; translocated to, 1 (cyclin D-related)
ENSG00000079134	1.23790216616327	1.12756541351988	1.39475063622709	1.14832659643605	0.981920489362	0.326139020772063	NA	THOC1	THO complex 1
ENSG00000079150	0.600717365638009	0.616959757414259	0.799071516312254	1.24069262904459	0.497270430218771	0.618998360954044	NA	FKBP7	FK506 binding protein 7
ENSG00000079156	0.159420866696543	0.0190836624491757	-1.99300138202142	0.934278378814898	0.0204260987751667	0.983703464379474	NA	OSBPL6	oxysterol binding protein-like 6
ENSG00000079215	0.366489436255472	-0.797986619393395	-2.87363782721547	1.23484239668975	-0.646225479083454	0.518133341016693	NA	SLC1A3	solute carrier family 1 (glial high affinity glutamate transporter), member 3
ENSG00000079257	1.04910902083102	0.682163208829475	2.25098592921273	1.23936182025108	0.550414897153502	0.582034833192698	NA	LXN	latexin
ENSG00000079263	0.0864324625381587	-0.07381478709538	-3.41405049221844	0.915218936768803	-0.0806526003012836	0.9357182334287	NA	SP140	SP140 nuclear body protein
ENSG00000079277	2.51496410827746	-0.0262606077449425	-0.103104641956688	0.908426730177658	-0.028907788457311	0.976938133928413	NA	MKNK1	MAP kinase interacting serine/threonine kinase 1
ENSG00000079308	0.126696421779352	0.185208470131586	2.406633328874	0.935889528389859	0.197895653828103	0.84312670467632	NA	TNS1	tensin 1
ENSG00000079313	0.197976221605935	0.990597341294715	6.69933220745754	1.02004830438156	0.97112787408171	0.331484604845883	NA	REXO1	REX1, RNA exonuclease 1 homolog (S. cerevisiae)
ENSG00000079332	2.39634166642765	0.728066435186037	0.937461808781657	0.987179345208921	0.737521949501438	0.460805000207796	NA	SAR1A	secretion associated, Ras related GTPase 1A
ENSG00000079335	0.237706757549668	-0.50468392837005	-4.91915211131901	1.04236404908378	-0.484172424033293	0.628263505676875	NA	CDC14A	cell division cycle 14A
ENSG00000079337	0.131193864940269	0.132393163780604	-2.39009815558214	0.921054982144393	0.14374078241493	0.885705165872681	NA	RAPGEF3	Rap guanine nucleotide exchange factor (GEF) 3
ENSG00000079385	0.00923328568100274	-0.161221961155221	-2.41184199436077	0.868182705206407	-0.185700498510727	0.852679637366346	NA	CEACAM1	carcinoembryonic antigen-related cell adhesion molecule 1 (biliary glycoprotein)
ENSG00000079387	0.556585876709867	1.89642700854309	3.77744295192452	1.28877066404842	1.47150075761799	0.14115574277893	NA	SENP1	SUMO1/sentrin specific peptidase 1
ENSG00000079432	0.728935320204813	-0.327826784924794	-2.44313620454615	1.24909800305647	-0.262450811803895	0.792973902968318	NA	CIC	capicua transcriptional repressor
ENSG00000079462	2.28865012249371	1.41696432315374	1.50218674895744	1.02085984678715	1.38801063398979	0.165133807019934	NA	PAFAH1B3	platelet-activating factor acetylhydrolase 1b, catalytic subunit 3 (29kDa)
ENSG00000079616	5.01125891189428	2.22781511613928	2.71248404419346	0.762753327976703	2.92075437028748	0.00349185012105317	NA	KIF22	kinesin family member 22
ENSG00000079739	1.75460221736263	0.290707752830021	0.628703713518664	1.06458391079248	0.273071713636568	0.784798089915587	NA	PGM1	phosphoglucomutase 1
ENSG00000079785	4.23599011437599	0.977939727515506	1.2595073389199	0.893101181806138	1.09499320730692	0.27351961238429	NA	DDX1	DEAD (Asp-Glu-Ala-Asp) box helicase 1
ENSG00000079805	0.923163592047589	-0.0599775882980471	-0.228885318852232	1.26111776494774	-0.0475590701876541	0.962067652352455	NA	DNM2	dynamin 2
ENSG00000079819	1.6539499845949	2.90069633001519	3.59551303126547	1.15392551615712	2.51376392098104	0.0119450364517861	NA	EPB41L2	erythrocyte membrane protein band 4.1-like 2
ENSG00000079950	0.859829824462414	0.489454843658125	0.733114331042634	1.24742857978649	0.392371035576161	0.694784083964898	NA	STX7	syntaxin 7
ENSG00000079974	1.63549415996519	-0.0198197930559945	-0.144435100470313	1.24719963265564	-0.0158914359313854	0.987321002277835	NA	RABL2B	RAB, member of RAS oncogene family-like 2B
ENSG00000079999	3.0180304637023	-0.594677425447757	-0.741987908542804	0.897478578939197	-0.662609046502986	0.507580974787667	NA	KEAP1	kelch-like ECH-associated protein 1
ENSG00000080189	2.8429042086178	-0.131594050650877	-0.510214845795807	1.04221978407584	-0.126263243762509	0.899523550582545	NA	SLC35C2	solute carrier family 35 (GDP-fucose transporter), member C2
ENSG00000080200	0.0316492666142328	0	0	0.88020443922981	0	1	NA	CRYBG3	beta-gamma crystallin domain containing 3
ENSG00000080298	0.376461948699621	-0.922824416174797	-5.82652733207243	1.24919381482964	-0.738735979332915	0.460067333594121	NA	RFX3	regulatory factor X, 3 (influences HLA class II expression)
ENSG00000080345	1.09356358983911	2.08940250932406	3.02009140052657	1.12930654514171	1.85016417226367	0.0642898910771799	NA	RIF1	replication timing regulatory factor 1
ENSG00000080371	1.01343497307398	-0.298640789229367	0.0227494274779068	1.13171010004589	-0.263884531221607	0.791868895586938	NA	RAB21	RAB21, member RAS oncogene family
ENSG00000080493	0.0807918019275084	-0.246627374591732	-0.758941949258477	0.907830909901256	-0.271666641774246	0.785878352921794	NA	SLC4A4	solute carrier family 4 (sodium bicarbonate cotransporter), member 4
ENSG00000080503	3.2052831874851	1.06102071584067	1.29290824773644	1.01815635893926	1.04209997465032	0.297365330341346	NA	SMARCA2	SWI/SNF related, matrix associated, actin dependent regulator of chromatin, subfamily a, member 2
ENSG00000080546	0.951653253179393	-2.57516697651795	-6.61421019400255	1.18736875790753	-2.16880135961814	0.0300977679835299	NA	SESN1	sestrin 1
ENSG00000080603	0.341168026654241	1.14099015538663	5.7002530203335	1.23143280307461	0.926554946837407	0.354157655921238	NA	SRCAP	Snf2-related CREBBP activator protein
ENSG00000080608	2.79263358690257	2.01731320259451	2.58644426848502	0.892138929870604	2.26120970069886	0.0237462746914443	NA	KIAA0020	KIAA0020
ENSG00000080802	1.47473210703683	0.52758643101116	0.806840121807019	1.07537570810565	0.490606610354387	0.623704710155179	NA	CNOT4	CCR4-NOT transcription complex, subunit 4
ENSG00000080815	1.63156175828278	0.480808470058526	0.243840162346777	1.1088248857719	0.433619840452817	0.66456452477031	NA	PSEN1	presenilin 1
ENSG00000080819	0.107856526041965	0.662847439612952	5.38522969290784	0.919280215809655	0.72105047863904	0.470878457864659	NA	CPOX	coproporphyrinogen oxidase
ENSG00000080822	4.05621966010857	-1.49442920208671	-2.21202231979892	1.02817539190695	-1.45347692023149	0.146091383228772	NA	CLDND1	claudin domain containing 1
ENSG00000080823	0.291484652515195	0.00253996329700603	-3.22000655571153	1.18737478864303	0.00213914201421507	0.998293212915182	NA	MOK	MOK protein kinase
ENSG00000080839	0.199226165796869	0.018015571883962	1.69983741446077	1.0224676899776	0.0176196979724188	0.98594224240617	NA	RBL1	retinoblastoma-like 1
ENSG00000080845	3.48349420743949	-1.98608464986321	-6.22850311351719	1.10214770460742	-1.80201314357466	0.0715433376741781	NA	DLGAP4	discs, large (Drosophila) homolog-associated protein 4
ENSG00000080854	0.0554385398192218	0.699167347926675	5.02507506987709	0.905229114752609	0.772365069276137	0.439898236375471	NA	IGSF9B	immunoglobulin superfamily, member 9B
ENSG00000080986	0.346451141988061	1.87402223234416	6.10245037471759	1.21238570437583	1.5457310537235	0.122169534219175	NA	NDC80	NDC80 kinetochore complex component
ENSG00000081014	0.0316492666142328	0	0	0.88020443922981	0	1	NA	AP4E1	adaptor-related protein complex 4, epsilon 1 subunit
ENSG00000081019	4.67104864214111	0.454251718491094	0.520906508686086	0.781119161011744	0.581539592375029	0.560876842282985	NA	RSBN1	round spermatid basic protein 1
ENSG00000081026	0.177237697509674	-0.366467492464975	-1.97323214732252	0.930248396321283	-0.393945847059979	0.693621020604366	NA	MAGI3	membrane associated guanylate kinase, WW and PDZ domain containing 3
ENSG00000081041	0.253961420827686	-0.0915016972821735	-0.239245383620922	1.2471846076992	-0.0733666024398547	0.94151439334154	NA	CXCL2	chemokine (C-X-C motif) ligand 2
ENSG00000081087	0.476394449938719	2.22316063084905	5.46594074762508	1.30788655588167	1.69981151717732	0.0891663844686146	NA	OSTM1	osteopetrosis associated transmembrane protein 1
ENSG00000081154	3.85718505894052	-0.00361486016401196	-0.276335245713464	1.00779129475024	-0.00358691346397056	0.997138063263085	NA	PCNP	PEST proteolytic signal containing nuclear protein
ENSG00000081177	0.273630356959625	-0.186896479350031	-0.508062315910697	1.23822652159414	-0.15093884365311	0.880023958689391	NA	EXD2	exonuclease 3'-5' domain containing 2
ENSG00000081181	0.315698259183688	-0.58790195509492	-4.54080087802027	1.23901960196892	-0.47448963209354	0.635150789618794	NA	ARG2	arginase 2
ENSG00000081189	3.72471354086885	0.841217609020192	0.875365545414205	0.80849063495696	1.04047910099166	0.298117368664374	NA	MEF2C	myocyte enhancer factor 2C
ENSG00000081237	4.67279977273238	-0.710454924002732	-1.04077127658276	0.878120542954187	-0.809063094700654	0.418478854923488	NA	PTPRC	protein tyrosine phosphatase, receptor type, C
ENSG00000081307	0.28942719631604	-0.240443443661169	0.637551077187917	1.25172896241815	-0.192089063112088	0.847672441758383	NA	UBA5	ubiquitin-like modifier activating enzyme 5
ENSG00000081320	0.645184821358509	0.466117494016353	1.34636759508799	1.21564045023058	0.383433682161483	0.70139823339092	NA	STK17B	serine/threonine kinase 17b
ENSG00000081386	0.142350149497699	-0.12100715038455	-3.01145376135116	0.934389082568961	-0.129504028505833	0.896958837509739	NA	ZNF510	zinc finger protein 510
ENSG00000081665	0.533447908446764	0.995973390409042	1.12647712557207	1.29964366614435	0.76634343424594	0.443471980678669	NA	ZNF506	zinc finger protein 506
ENSG00000081692	1.81440521404677	-1.03349264677836	-1.56563558442741	1.02980836878401	-1.00357763454447	0.315582239307503	NA	JMJD4	jumonji domain containing 4
ENSG00000081721	2.36080585296984	1.20038144545133	2.25775110027104	1.01955331814138	1.17736014791222	0.23905178912168	NA	DUSP12	dual specificity phosphatase 12
ENSG00000081760	0.131092342539541	0.85617200438758	4.69469103140496	0.929679958394089	0.920931979502403	0.357085941079098	NA	AACS	acetoacetyl-CoA synthetase
ENSG00000081791	1.69969162293161	0.550556600466981	0.899359441538059	1.07775957930922	0.510834337301697	0.609467063044435	NA	KIAA0141	KIAA0141
ENSG00000081870	2.53644743234399	1.01325662370397	1.70639614614377	0.91770957336728	1.10411469282826	0.269543388467392	NA	HSPB11	heat shock protein family B (small), member 11
[truncated: 16,128 more rows]

## Sheet: PDX DMSO vs AZA
ENSEMBL	baseMean	log2FoldChange	lfcMLE	lfcSE	stat	pvalue	padj	symbol	name
ENSG00000129538	18.7034178183614	2.63248893109781	2.71307691146009	0.448591738143444	5.86834020170037	4.40179353761384e-09	1.1968476628772e-05	RNASE1	ribonuclease, RNase A family, 1 (pancreatic)
ENSG00000197253	311.917128010724	1.05399933905815	1.06148692011565	0.201325038842831	5.23531173825321	1.6470663187505e-07	0.00022391866603413	TPSB2	tryptase beta 2 (gene/pseudogene)
ENSG00000172236	115.52170622281	1.31844219270593	1.33592007581506	0.265197705030841	4.97154450319471	6.64216129035183e-07	0.000602001218282221	TPSAB1	tryptase alpha/beta 1
ENSG00000090382	13.2982694787817	1.57799655237875	1.62924860422388	0.393481034230366	4.01034971219199	6.06288815251689e-05	0.0412124822167335	LYZ	lysozyme
ENSG00000205542	135.583535125755	0.486364209589046	0.487888669220702	0.137442512517122	3.53867373843634	0.000402142549873352	0.218685118621129	TMSB4X	thymosin beta 4, X-linked
ENSG00000128322	14.0795193214308	-1.12116064798197	-1.13849060401762	0.325498805372494	-3.44443859540111	0.000572246600618948	0.223478514992599	IGLL1	immunoglobulin lambda-like polypeptide 1
ENSG00000177575	4.5866558366275	2.18153132657307	2.31598737183459	0.633617037642311	3.44298084958471	0.000575340053309375	0.223478514992599	CD163	CD163 molecule
ENSG00000162511	20.0182008747926	0.887312401737727	0.902087661140024	0.29674396184911	2.9901616066881	0.00278829884457691	0.947673069800579	LAPTM5	lysosomal protein transmembrane 5
ENSG00000000419	3.28621644935711	-0.451353280905025	-0.49845879953194	0.680188976282096	-0.663570414463517	0.506965298166841	0.997477951891373	DPM1	dolichyl-phosphate mannosyltransferase polypeptide 1, catalytic subunit
ENSG00000002549	2.58048132571376	0.291596101109017	0.320518879163237	0.692029868931298	0.421363461607992	0.673489695882659	0.997477951891373	LAP3	leucine aminopeptidase 3
ENSG00000002586	13.7673867425224	0.222924036415234	0.226367476842665	0.311741282164914	0.715093088945803	0.474551524108209	0.997477951891373	CD99	CD99 molecule
ENSG00000002834	2.50547486530137	0.0442722314623101	0.0352099271809442	0.697047770238433	0.0635139130380781	0.949357280610641	0.997477951891373	LASP1	LIM and SH3 protein 1
ENSG00000003756	3.16758744575376	-0.261892521883306	-0.294969106935993	0.725700580749867	-0.360882337468563	0.718187407759289	0.997477951891373	RBM5	RNA binding motif protein 5
ENSG00000004399	2.63794403920469	0.272027740493209	0.319072583457969	0.668011696601411	0.407220026052212	0.683846394468322	0.997477951891373	PLXND1	plexin D1
ENSG00000004455	15.8801850641334	-0.399620945766982	-0.404215645415022	0.28976476969478	-1.37912192081845	0.167857166235515	0.997477951891373	AK2	adenylate kinase 2
ENSG00000004478	5.04444288302553	-0.507005879880626	-0.50656815675419	0.535821478286231	-0.94622164363816	0.344035549061707	0.997477951891373	FKBP4	FK506 binding protein 4, 59kDa
ENSG00000004534	3.28009478547403	0.124953555818532	0.182130975262647	0.752130193652393	0.166132880813825	0.868052378551224	0.997477951891373	RBM6	RNA binding motif protein 6
ENSG00000004779	8.3422223294066	-0.484474179557159	-0.491838167031548	0.480630437465205	-1.00799729229015	0.313455762124097	0.997477951891373	NDUFAB1	NADH dehydrogenase (ubiquinone) 1, alpha/beta subcomplex, 1, 8kDa
ENSG00000005022	17.7081099474522	0.337052707313959	0.342083591032138	0.291503430801107	1.15625639941072	0.247576296699124	0.997477951891373	SLC25A5	solute carrier family 25 (mitochondrial carrier; adenine nucleotide translocator), member 5
ENSG00000005075	6.88058664714206	-0.181256824280568	-0.175831348035427	0.498161628416357	-0.363851436845464	0.7159689503037	0.997477951891373	POLR2J	polymerase (RNA) II (DNA directed) polypeptide J, 13.3kDa
ENSG00000005381	27.3631833415875	-0.192586840679205	-0.193550799297552	0.238125097790089	-0.808763303265803	0.418651308034625	0.997477951891373	MPO	myeloperoxidase
ENSG00000005483	3.34825370591858	0.117936046832874	0.125390169501777	0.673219546633091	0.175182148858714	0.860936510575889	0.997477951891373	KMT2E	lysine (K)-specific methyltransferase 2E
ENSG00000005893	10.0844221868062	-0.0681775213797223	-0.068529626879504	0.403456502344803	-0.168983573157178	0.86580956230085	0.997477951891373	LAMP2	lysosomal-associated membrane protein 2
ENSG00000005955	2.84891118400846	-0.0179569639830072	0.0177169667227272	0.679374938557099	-0.0264315961097202	0.978913092897024	0.997477951891373	NA	NA
ENSG00000006007	3.60025117641323	-0.154843476433805	-0.152425073321245	0.585777657782008	-0.264338310580341	0.791519242212859	0.997477951891373	GDE1	glycerophosphodiester phosphodiesterase 1
ENSG00000006015	5.04495078393226	-0.41811699973501	-0.434989037337869	0.492652195073149	-0.848706255480965	0.396044764526693	0.997477951891373	C19orf60	chromosome 19 open reading frame 60
ENSG00000006451	3.88873834743378	-0.287463905303865	-0.271666791957137	0.589587880225605	-0.487567528005947	0.62585620071322	0.997477951891373	RALA	v-ral simian leukemia viral oncogene homolog A (ras related)
ENSG00000006534	5.04017916665812	0.454236376191543	0.495063744945218	0.610214333835614	0.744388243613285	0.45664162928562	0.997477951891373	ALDH3B1	aldehyde dehydrogenase 3 family, member B1
ENSG00000006625	3.76577483451476	-1.20230346275641	-1.3402385507479	0.682760731913365	-1.76094407097357	0.0782478697043645	0.997477951891373	GGCT	gamma-glutamylcyclotransferase
ENSG00000006744	3.44042657710294	-0.571518917779107	-0.702910566693778	0.801451031225315	-0.713105224788754	0.475780646654958	0.997477951891373	ELAC2	elaC ribonuclease Z 2
ENSG00000007038	11.3323841438347	0.217284257792645	0.220584176249798	0.37726703652523	0.575942864751488	0.564653801132085	0.997477951891373	PRSS21	protease, serine, 21 (testisin)
ENSG00000007168	5.34996786189211	0.0530012075313538	0.0234912119567647	0.678216349378278	0.0781479355075119	0.937710376734153	0.997477951891373	PAFAH1B1	platelet-activating factor acetylhydrolase 1b, regulatory subunit 1 (45kDa)
ENSG00000007255	8.27860016230647	-0.477838885629593	-0.492787784857777	0.445966062665565	-1.07146916689921	0.283958527248307	0.997477951891373	TRAPPC6A	trafficking protein particle complex 6A
ENSG00000007312	3.00721763077074	-0.430722855172677	-0.470477845118467	0.63088837611644	-0.682724347885561	0.494781041461502	0.997477951891373	CD79B	CD79b molecule, immunoglobulin-associated beta
ENSG00000008018	15.1754254439769	-0.201955549260606	-0.203003109470333	0.368145980502555	-0.548574641464011	0.583297392455316	0.997477951891373	PSMB1	proteasome (prosome, macropain) subunit, beta type, 1
ENSG00000008282	5.71178745737247	-0.424947108233965	-0.439848499719295	0.502434995427882	-0.845775298498214	0.397678107901432	0.997477951891373	SYPL1	synaptophysin-like 1
ENSG00000008324	4.24346581066371	0.478728739845752	0.526022253656938	0.635886436961842	0.752852572438936	0.451538510896225	0.997477951891373	SS18L2	synovial sarcoma translocation gene on chromosome 18-like 2
ENSG00000008394	14.6177242749019	-0.408224528249378	-0.412785015638755	0.321433172542057	-1.27001368595821	0.204079755148609	0.997477951891373	MGST1	microsomal glutathione S-transferase 1
ENSG00000008952	10.2437836865718	0.155280357253603	0.157257574604166	0.383983283648888	0.40439353447373	0.685923353906135	0.997477951891373	SEC62	SEC62 homolog (S. cerevisiae)
ENSG00000008988	73.5936943814993	0.675502622436717	0.688093589939628	0.380918998275307	1.77334978169952	0.0761707648249954	0.997477951891373	RPS20	ribosomal protein S20
ENSG00000009307	13.3159729126166	-0.210375814133685	-0.220762498690937	0.39464173136706	-0.53308050672931	0.593977852265057	0.997477951891373	CSDE1	cold shock domain containing E1, RNA-binding
ENSG00000009790	3.49376982215484	0.156197660773377	0.168026679075729	0.711695988776181	0.219472447838256	0.826282040117563	0.997477951891373	TRAF3IP3	TRAF3 interacting protein 3
ENSG00000010244	15.1364865820521	-0.20052166676401	-0.206501317024918	0.387368766928867	-0.517650579714476	0.604702085023488	0.997477951891373	ZNF207	zinc finger protein 207
ENSG00000010256	14.4406411513796	0.102190527943924	0.104655830383447	0.424846157996302	0.240535370322952	0.809915246422059	0.997477951891373	UQCRC1	ubiquinol-cytochrome c reductase core protein I
ENSG00000010278	3.8138926948347	0.667615816233515	0.720882896811319	0.600542991994873	1.11168696518436	0.266272766179752	0.997477951891373	CD9	CD9 molecule
ENSG00000010327	2.61152838074068	1.49912621162235	1.61486255188462	0.727036418446976	2.06196852535205	0.0392107326439006	0.997477951891373	STAB1	stabilin 1
ENSG00000011304	4.21174230393988	0.428573371065642	0.438107249801309	0.585562492548526	0.731900312126165	0.464229415665572	0.997477951891373	PTBP1	polypyrimidine tract binding protein 1
ENSG00000011422	2.51956317513093	1.28693532187028	1.55462831310503	0.808235017123045	1.59227860041402	0.111322119064394	0.997477951891373	PLAUR	plasminogen activator, urokinase receptor
ENSG00000011600	29.2325743933794	0.108152956319679	0.108831632669175	0.224651220919262	0.481426078510157	0.630213705761978	0.997477951891373	TYROBP	TYRO protein tyrosine kinase binding protein
ENSG00000012061	6.77052747521168	-0.609696598543573	-0.624199816297876	0.435123966907183	-1.40120205944351	0.161153658643777	0.997477951891373	ERCC1	excision repair cross-complementation group 1
ENSG00000013275	4.06338149963303	-0.765808267129389	-0.799971731565074	0.563140731930971	-1.35988789960812	0.173865400720375	0.997477951891373	PSMC4	proteasome (prosome, macropain) 26S subunit, ATPase, 4
ENSG00000013306	3.74552982666472	0.419414723317125	0.427204197792256	0.626980094793268	0.668944240495254	0.503531047681748	0.997477951891373	SLC25A39	solute carrier family 25, member 39
ENSG00000013441	2.83623162191838	-0.354729397617623	-0.359476640148732	0.667213704116361	-0.53165784130201	0.594962996016227	0.997477951891373	CLK1	CDC-like kinase 1
ENSG00000013810	3.13037259606991	0.876469621087929	0.986061503855384	0.64066285147766	1.36806686866016	0.171291146154202	0.997477951891373	TACC3	transforming, acidic coiled-coil containing protein 3
ENSG00000014216	4.40810762584022	-0.35963969732626	-0.367178295629387	0.525601867817155	-0.684243567892667	0.493821375022531	0.997477951891373	CAPN1	calpain 1, (mu/I) large subunit
ENSG00000014641	7.21804401628607	-0.0290422486418843	-0.0274532391859602	0.410182187453488	-0.0708032906601471	0.943554312832011	0.997477951891373	MDH1	malate dehydrogenase 1, NAD (soluble)
ENSG00000015475	4.01924638527773	-0.363844736739874	-0.386574432902048	0.555455533169349	-0.655038459449362	0.51244299261006	0.997477951891373	BID	BH3 interacting domain death agonist
ENSG00000015479	5.12943051066471	0.678056662866316	0.711668606642095	0.553850118890526	1.2242602100088	0.220854082094703	0.997477951891373	MATR3	matrin 3
ENSG00000019582	195.112855079162	0.126612566094827	0.126758427190209	0.111204400171323	1.13855716050594	0.254887904964246	0.997477951891373	CD74	CD74 molecule, major histocompatibility complex, class II invariant chain
ENSG00000021355	23.861793785612	0.0493215051316409	0.0497951079600831	0.25660598335021	0.192207151554716	0.847579944217719	0.997477951891373	SERPINB1	serpin peptidase inhibitor, clade B (ovalbumin), member 1
ENSG00000022277	9.37881668812681	-0.343328056869578	-0.35379533176444	0.45243962430619	-0.75883728662375	0.447949897772148	0.997477951891373	RTFDC1	replication termination factor 2 domain containing 1
ENSG00000023191	7.54388387022141	-0.126779449395477	-0.130366099769646	0.521370627163259	-0.243165692101366	0.807877043041256	0.997477951891373	RNH1	ribonuclease/angiogenin inhibitor 1
ENSG00000023318	5.57307857141497	0.0659010486294577	0.0813449905101647	0.601801451497806	0.109506297243781	0.912800927330195	0.997477951891373	ERP44	endoplasmic reticulum protein 44
ENSG00000023330	3.52183562457219	0.0145958330181295	-0.00372038989625439	0.63832501349081	0.0228658327805599	0.981757294756858	0.997477951891373	ALAS1	5'-aminolevulinate synthase 1
ENSG00000023734	3.81193815722057	-0.68367478870579	-0.720427024726991	0.560449298482833	-1.21986911314999	0.222514496271047	0.997477951891373	STRAP	serine/threonine kinase receptor associated protein
ENSG00000023902	3.10951388085578	-0.304466311539997	-0.230508046250214	0.778090328996134	-0.391299441972	0.695575911293688	0.997477951891373	PLEKHO1	pleckstrin homology domain containing, family O member 1
ENSG00000024862	3.62564063955486	-0.135830605848347	-0.142468132415207	0.57738259598168	-0.235252338386481	0.814012885489198	0.997477951891373	CCDC28A	coiled-coil domain containing 28A
ENSG00000026025	30.2456192316832	0.0318046043799252	0.0323734870404878	0.310938904890237	0.102285702688611	0.918529903385251	0.997477951891373	VIM	vimentin
ENSG00000026297	5.31029947049342	-0.596296422753898	-0.628692226075319	0.539866122637961	-1.10452647008151	0.269364827654569	0.997477951891373	RNASET2	ribonuclease T2
ENSG00000026508	5.84466200621207	0.836586357498093	0.86801593947172	0.468658363108379	1.78506652895177	0.0742505262963786	0.997477951891373	CD44	CD44 molecule (Indian blood group)
ENSG00000027697	3.3017825276401	0.12128571173323	0.150631978051712	0.577993605141288	0.209839193123222	0.833793182308792	0.997477951891373	IFNGR1	interferon gamma receptor 1
ENSG00000028528	8.48924843265942	-0.111533777395727	-0.108085786338857	0.545175541259738	-0.204583237791641	0.837897752708178	0.997477951891373	SNX1	sorting nexin 1
ENSG00000029363	5.6449761377817	-0.34036301437162	-0.361959687444509	0.53327553912877	-0.638249815335018	0.523311074278377	0.997477951891373	BCLAF1	BCL2-associated transcription factor 1
ENSG00000030582	18.2640041003552	0.984057037207265	1.00876820379556	0.360547559008491	2.72934045071177	0.00634611496098388	0.997477951891373	GRN	granulin
ENSG00000031698	6.50327195165141	-0.536640813418541	-0.553931887423018	0.47996072219084	-1.11809318681116	0.263527195999288	0.997477951891373	SARS	seryl-tRNA synthetase
ENSG00000033050	2.55767299435938	-0.46541026570501	-0.51091156321252	0.745273412589162	-0.624482582959887	0.532310705151835	0.997477951891373	ABCF2	ATP-binding cassette, sub-family F (GCN20), member 2
ENSG00000034152	2.7030762727892	0.258080361406448	0.313975424976614	0.727376231329951	0.354810001056219	0.722731935476922	0.997477951891373	MAP2K3	mitogen-activated protein kinase kinase 3
ENSG00000034510	72.2098105855886	0.202879065752774	0.204412665995598	0.22321565674092	0.908892631972719	0.363406803426575	0.997477951891373	TMSB10	thymosin beta 10
ENSG00000034713	4.60454521876952	0.247118035107341	0.266317412084605	0.613723387642349	0.402653768918043	0.687202948416637	0.997477951891373	GABARAPL2	GABA(A) receptor-associated protein-like 2
ENSG00000035141	5.51778282202131	-0.467037302033994	-0.516820892580457	0.590231069879959	-0.79127874804859	0.428781347089178	0.997477951891373	FAM136A	family with sequence similarity 136, member A
ENSG00000035928	2.93522128353055	1.15667149173697	1.27844622119105	0.733399654744241	1.577136673374	0.114764080380597	0.997477951891373	RFC1	replication factor C (activator 1) 1, 145kDa
ENSG00000038274	3.56217710819088	-0.473404068638774	-0.49097655745381	0.575093288939567	-0.823177869996882	0.410406851586735	0.997477951891373	MAT2B	methionine adenosyltransferase II, beta
ENSG00000039068	3.31104300533407	0.138637682365822	0.179281697238235	0.652518847258739	0.212465406858737	0.831743963010504	0.997477951891373	CDH1	cadherin 1, type 1, E-cadherin (epithelial)
ENSG00000041357	10.9089384449783	-0.109532397291044	-0.109551009158847	0.361408570742907	-0.303070834944203	0.761835879856942	0.997477951891373	PSMA4	proteasome (prosome, macropain) subunit, alpha type, 4
ENSG00000042493	13.9221577350985	0.0583440276217791	0.0619657233368123	0.334913978911902	0.174206008991719	0.861703563254787	0.997477951891373	CAPG	capping protein (actin filament), gelsolin-like
ENSG00000042753	9.10426194303214	-0.0145823320264074	-0.018402316699985	0.405188239811797	-0.0359890307605685	0.971291105474435	0.997477951891373	AP2S1	adaptor-related protein complex 2, sigma 1 subunit
ENSG00000044574	20.3149321981254	-0.399047735956272	-0.417787062610587	0.4871363334066	-0.819170545472732	0.412689117354711	0.997477951891373	HSPA5	heat shock 70kDa protein 5 (glucose-regulated protein, 78kDa)
ENSG00000047410	4.50379267859566	0.0910562177184306	0.122059052835234	0.591529974383412	0.153933395874561	0.877662251816632	0.997477951891373	TPR	translocated promoter region, nuclear basket protein
ENSG00000048162	4.06474231982	0.174926077198229	0.180624269703363	0.577576965099485	0.302861934890529	0.761995081286978	0.997477951891373	NOP16	NOP16 nucleolar protein
ENSG00000048649	2.59949736881856	0.338291664726732	0.455259417005893	0.851081331800886	0.39748453183776	0.691010190866278	0.997477951891373	RSF1	remodeling and spacing factor 1
ENSG00000048740	6.42153123763579	-0.555237105356826	-0.576997135003747	0.546737748320212	-1.0155455829833	0.309845829451453	0.997477951891373	CELF2	CUGBP, Elav-like family member 2
ENSG00000050130	2.49007133950605	0.151761028237431	0.179427012373784	0.71733651445385	0.211561833504287	0.832448887734924	0.997477951891373	JKAMP	JNK1/MAPK8-associated membrane protein
ENSG00000051108	3.09458002313603	-0.289021884978069	-0.316383578292741	0.63028424720895	-0.458558001818905	0.646551601791862	0.997477951891373	HERPUD1	homocysteine-inducible, endoplasmic reticulum stress-inducible, ubiquitin-like domain member 1
ENSG00000051523	5.61304689016435	-0.712138717209005	-0.757040244345587	0.520313351450389	-1.36867277232825	0.171101584999652	0.997477951891373	CYBA	cytochrome b-245, alpha polypeptide
ENSG00000052841	4.06511992955323	-0.316820915185582	-0.322054853561246	0.653169811608636	-0.485051374933129	0.627639903072722	0.997477951891373	TTC17	tetratricopeptide repeat domain 17
ENSG00000053371	3.18577967575197	-0.199177103098549	-0.192688529605435	0.643798412468917	-0.309378058785079	0.757033958803898	0.997477951891373	AKR7A2	aldo-keto reductase family 7, member A2 (aflatoxin aldehyde reductase)
ENSG00000053372	3.53932782968269	0.389044744935355	0.428760428517849	0.678669532347047	0.573246221308801	0.566477992550068	0.997477951891373	MRTO4	mRNA turnover 4 homolog (S. cerevisiae)
ENSG00000053501	2.69508166295958	0.493322614840142	0.533761384845008	0.650270804347163	0.758641802064928	0.448066859549474	0.997477951891373	USE1	unconventional SNARE in the ER 1 homolog (S. cerevisiae)
ENSG00000054116	5.19705598800611	-0.203734065790286	-0.193051752537023	0.515398779353475	-0.395294040171871	0.692625897280804	0.997477951891373	TRAPPC3	trafficking protein particle complex 3
ENSG00000054118	6.86389983515408	-0.766199382118872	-0.755424705126706	0.603803169065645	-1.26895554937965	0.204456918269013	0.997477951891373	THRAP3	thyroid hormone receptor associated protein 3
ENSG00000054148	14.1497945495239	-0.594031363894482	-0.609732168888567	0.379875705117674	-1.56375192172521	0.117875839094086	0.997477951891373	PHPT1	phosphohistidine phosphatase 1
ENSG00000054282	3.16680759829805	0.38324520038513	0.488840463390028	0.765369144992264	0.50073249345452	0.616559400841455	0.997477951891373	SDCCAG8	serologically defined colon cancer antigen 8
ENSG00000055044	6.90410268404362	0.00649173547506874	0.00733636835153197	0.45778587705641	0.0141807246584604	0.988685797936337	0.997477951891373	NOP58	NOP58 ribonucleoprotein
ENSG00000055070	3.74413349174059	-0.933849729864679	-1.0158804885104	0.631933678880585	-1.47776540652005	0.139470580696972	0.997477951891373	SZRD1	SUZ RNA binding domain containing 1
ENSG00000055118	4.41968095213412	1.01758945012787	1.19425970180508	0.869297669023992	1.17058803490222	0.241764409069809	0.997477951891373	KCNH2	potassium channel, voltage gated eag related subfamily H, member 2
ENSG00000056050	2.98454893352528	-1.21007775355105	-1.2943593518255	0.703244566496806	-1.720706865293	0.0853040299690217	0.997477951891373	C4orf27	chromosome 4 open reading frame 27
ENSG00000056097	3.89502808488925	0.184064134082862	0.215114953609552	0.769999859963139	0.239044373451799	0.811071174909215	0.997477951891373	ZFR	zinc finger RNA binding protein
ENSG00000057608	12.2272489752711	0.157139505902328	0.172021247593539	0.435432396814224	0.360881521568022	0.718188017713094	0.997477951891373	GDI2	GDP dissociation inhibitor 2
ENSG00000058262	3.03482280370928	0.261230027684485	0.327989139637032	0.729390513810252	0.358148375579838	0.720232278395335	0.997477951891373	SEC61A1	Sec61 alpha 1 subunit (S. cerevisiae)
ENSG00000058272	6.22101975450141	0.168003206708231	0.191072897710373	0.575157804386792	0.292099325483983	0.770210682393495	0.997477951891373	PPP1R12A	protein phosphatase 1, regulatory subunit 12A
ENSG00000059377	5.1495869928915	0.826881027857885	0.875648584596461	0.509795343638998	1.62198623070089	0.104806296406045	0.997477951891373	TBXAS1	thromboxane A synthase 1 (platelet)
ENSG00000060558	6.22863500901682	-0.277063850269537	-0.288911578608296	0.463671543991876	-0.597543355549098	0.550144669814458	0.997477951891373	GNA15	guanine nucleotide binding protein (G protein), alpha 15 (Gq class)
ENSG00000060688	3.29123529159238	-0.427233489536837	-0.458740692776019	0.548078170911029	-0.779511960541466	0.435678194778445	0.997477951891373	SNRNP40	small nuclear ribonucleoprotein 40kDa (U5)
ENSG00000061936	2.65701594778103	-0.257852518883536	-0.266910908073552	0.69913624078333	-0.368815838519015	0.712264998248602	0.997477951891373	SFSWAP	splicing factor, suppressor of white-apricot family
ENSG00000062194	4.90179365769804	0.65372419708879	0.688493032440012	0.598055001182147	1.09308373944972	0.274357034664866	0.997477951891373	GPBP1	GC-rich promoter binding protein 1
ENSG00000062485	3.24395668080886	0.300152124882865	0.319535986813526	0.69364043736472	0.43272005020815	0.665218161798006	0.997477951891373	CS	citrate synthase
ENSG00000062650	3.84309726769479	0.704363923967145	0.807190575688756	0.806720462627629	0.873120190447269	0.382597569919758	0.997477951891373	WAPAL	wings apart-like homolog (Drosophila)
ENSG00000062716	3.79506869190627	-0.321341290408799	-0.339545361845551	0.630055308651917	-0.51002076483785	0.610036914363951	0.997477951891373	VMP1	vacuole membrane protein 1
ENSG00000063046	5.83533766727634	0.575866064777657	0.592070344970054	0.484990968784108	1.18737482106394	0.235079807143197	0.997477951891373	EIF4B	eukaryotic translation initiation factor 4B
ENSG00000063177	86.1999796692495	0.342191997292963	0.347243222621623	0.287184603667895	1.19154019025574	0.23344158878964	0.997477951891373	RPL18	ribosomal protein L18
ENSG00000063978	2.63095938150265	-0.195916479510795	-0.208853436979314	0.700291009691782	-0.279764379092948	0.779658282174971	0.997477951891373	RNF4	ring finger protein 4
ENSG00000064201	4.02779989307402	0.0456197037547574	0.060145048579989	0.597823977082416	0.0763095919594878	0.939172794817145	0.997477951891373	TSPAN32	tetraspanin 32
ENSG00000064490	4.4063241263809	-0.134469524748383	-0.167798151556696	0.562643807436927	-0.238995831769565	0.811108814867216	0.997477951891373	RFXANK	regulatory factor X-associated ankyrin-containing protein
ENSG00000064601	9.0287542855795	0.451422754996866	0.460038946610872	0.38701876348524	1.16641051439379	0.243448509456947	0.997477951891373	CTSA	cathepsin A
ENSG00000065268	3.37822728101393	-1.18851440128337	-1.25344304063096	0.673511244969151	-1.76465413185166	0.0776219118242229	0.997477951891373	WDR18	WD repeat domain 18
ENSG00000065427	5.49549099263704	-0.0435963560073396	-0.0445112245422259	0.539215943996018	-0.0808513852247321	0.935560142295822	0.997477951891373	KARS	lysyl-tRNA synthetase
ENSG00000065518	8.37319630503499	0.124240677797485	0.127239428607935	0.393938687939672	0.315380747311906	0.752472582935872	0.997477951891373	NDUFB4	NADH dehydrogenase (ubiquinone) 1 beta subcomplex, 4, 15kDa
ENSG00000065548	4.68091142570263	0.0623208040949292	0.0772831746304333	0.587744416409721	0.106033851373051	0.915555494061334	0.997477951891373	ZC3H15	zinc finger CCCH-type containing 15
ENSG00000065978	16.660329032631	0.00449767837085089	0.00490366474037945	0.332386266816928	0.0135314807495585	0.989203769892835	0.997477951891373	YBX1	Y box binding protein 1
ENSG00000066044	3.45760270295948	-0.984544659290078	-0.997520569216761	0.724110493234905	-1.35966080934928	0.17393728539231	0.997477951891373	ELAVL1	ELAV like RNA binding protein 1
ENSG00000067057	2.78508983442805	-0.432165282925017	-0.468182447283613	0.7871219805814	-0.549044866725488	0.582974659754988	0.997477951891373	PFKP	phosphofructokinase, platelet
ENSG00000067064	2.80207942433584	0.34536801033108	0.372330420531012	0.649727651046762	0.53155812250666	0.595032075605121	0.997477951891373	IDI1	isopentenyl-diphosphate delta isomerase 1
ENSG00000067066	3.65473175445727	0.563376408309726	0.65151410491449	0.672162276927333	0.838155349754376	0.401943460212618	0.997477951891373	SP100	SP100 nuclear antigen
ENSG00000067082	4.15745402553999	0.393293961934837	0.389245955324812	0.667521391039288	0.589185556020165	0.555736805400563	0.997477951891373	KLF6	Kruppel-like factor 6
ENSG00000067167	2.81613019704478	-0.314663050915491	-0.340327949632981	0.664868589582523	-0.473271043099014	0.636019818377487	0.997477951891373	TRAM1	translocation associated membrane protein 1
ENSG00000067182	7.51676475531029	0.642446962869724	0.66622718040427	0.43967672277146	1.46118029360326	0.143965969615602	0.997477951891373	TNFRSF1A	tumor necrosis factor receptor superfamily, member 1A
ENSG00000067225	40.0661495733575	0.056208189474428	0.0571657612478285	0.224092210222676	0.250826164008892	0.80194851211909	0.997477951891373	PKM	pyruvate kinase, muscle
ENSG00000067560	18.9488414284022	-0.247747244333221	-0.251450443568974	0.33676903132323	-0.735659224245694	0.461938110521458	0.997477951891373	RHOA	ras homolog family member A
ENSG00000067704	2.75868171978563	-0.226235205792867	-0.242813413883976	0.642148624952391	-0.352309725508857	0.724605995243311	0.997477951891373	IARS2	isoleucyl-tRNA synthetase 2, mitochondrial
ENSG00000067829	3.86719476259273	-0.731150266675131	-0.810678014374914	0.666506645369978	-1.096988712347	0.272646326444731	0.997477951891373	IDH3G	isocitrate dehydrogenase 3 (NAD+) gamma
ENSG00000068079	2.68956932990877	0.561149199309754	0.707615262379376	0.832230528532905	0.674271346785336	0.500138817197945	0.997477951891373	IFI35	interferon-induced protein 35
ENSG00000068120	4.59712192981676	0.0770065584616029	0.0656061875191857	0.497542685181067	0.15477377269365	0.87699966838164	0.997477951891373	COASY	CoA synthase
ENSG00000068697	7.91708392710221	-0.0500627018601748	-0.0358290916051742	0.477349262594218	-0.104876462127756	0.916473836450555	0.997477951891373	LAPTM4A	lysosomal protein transmembrane 4 alpha
ENSG00000068745	3.20812282595093	0.133590688706759	0.143188698298259	0.703721082027532	0.18983471167563	0.849438654468554	0.997477951891373	IP6K2	inositol hexakisphosphate kinase 2
ENSG00000068912	3.08334539467312	-0.569054640290529	-0.605853805752112	0.600886433022531	-0.947025276353995	0.34362589911735	0.997477951891373	ERLEC1	endoplasmic reticulum lectin 1
ENSG00000069275	9.21854947377445	0.50085750250097	0.530696909594651	0.510805932369264	0.980524051821109	0.326827503155593	0.997477951891373	NUCKS1	nuclear casein kinase and cyclin-dependent kinase substrate 1
ENSG00000069329	3.16573339896188	-0.177251747061328	-0.202191033134566	0.683166952170814	-0.259455974118914	0.795283446725264	0.997477951891373	VPS35	vacuolar protein sorting 35 homolog (S. cerevisiae)
ENSG00000069424	8.54662047625604	-0.189268521858897	-0.188983718924438	0.425242306483011	-0.44508394149268	0.656259093336133	0.997477951891373	KCNAB2	potassium channel, voltage gated subfamily A regulatory beta subunit 2
ENSG00000069849	6.04448079024098	-0.313993429069417	-0.319248343020715	0.500431571762378	-0.627445282805841	0.530367392702743	0.997477951891373	ATP1B3	ATPase, Na+/K+ transporting, beta 3 polypeptide
ENSG00000070010	2.91112010482238	-0.352340845352622	-0.339353915275094	0.790939017595344	-0.445471569254262	0.655979001368693	0.997477951891373	UFD1L	ubiquitin fusion degradation 1 like (yeast)
ENSG00000070081	17.0042172384563	-0.0845350409266498	-0.0785827448312496	0.363700769979904	-0.23243019510605	0.816203898698369	0.997477951891373	NUCB2	nucleobindin 2
ENSG00000070756	42.2744661880581	0.166256517463054	0.168620818870782	0.244327256444824	0.680466518071835	0.496209115141215	0.997477951891373	PABPC1	poly(A) binding protein, cytoplasmic 1
ENSG00000070831	6.42515203659729	0.0790607171852575	0.0923172781032521	0.535772216312666	0.147564048261732	0.882686829742576	0.997477951891373	CDC42	cell division cycle 42
ENSG00000070961	3.17959787762816	0.22652554103514	0.277642711624167	0.697409469408701	0.324809958814009	0.74532490684172	0.997477951891373	ATP2B1	ATPase, Ca++ transporting, plasma membrane 1
ENSG00000071082	211.475700114649	0.383544832917498	0.385350181312856	0.177612340808577	2.15944923180121	0.0308153319483942	0.997477951891373	RPL31	ribosomal protein L31
ENSG00000071127	14.4874986084965	-0.138180317735677	-0.141103760972405	0.340808259463585	-0.405448852540033	0.685147607626719	0.997477951891373	WDR1	WD repeat domain 1
ENSG00000071462	4.06164458937142	0.758339143165656	0.836866050456692	0.641190637452913	1.18270464175539	0.236926223948702	0.997477951891373	WBSCR22	Williams Beuren syndrome chromosome region 22
ENSG00000071553	14.1482529424097	-0.0266921165915459	-0.026443693622605	0.408042720101332	-0.0654150050389756	0.947843577374719	0.997477951891373	ATP6AP1	ATPase, H+ transporting, lysosomal accessory protein 1
ENSG00000071859	6.70043493040894	0.227073201096908	0.245802149599372	0.458460184420257	0.495295357838004	0.620391647273899	0.997477951891373	FAM50A	family with sequence similarity 50, member A
ENSG00000072042	2.5978558163174	0.475582556851958	0.506978431135839	0.721842398783382	0.65884541785509	0.509995038789495	0.997477951891373	RDH11	retinol dehydrogenase 11 (all-trans/9-cis/11-cis)
ENSG00000072501	4.06516032785449	-0.773913585562791	-0.865995361195098	0.664277279933658	-1.16504599651531	0.244000374724002	0.997477951891373	SMC1A	structural maintenance of chromosomes 1A
ENSG00000072506	7.26178477801638	-0.135785654602882	-0.146443252662792	0.515778964737407	-0.263263265635528	0.792347671036663	0.997477951891373	HSD17B10	hydroxysteroid (17-beta) dehydrogenase 10
ENSG00000072778	5.25417486643501	-0.167119642827958	-0.178367101254882	0.554538397009679	-0.30136712575566	0.763134559554686	0.997477951891373	ACADVL	acyl-CoA dehydrogenase, very long chain
ENSG00000072818	5.65915804479274	0.476530236949809	0.519166088199478	0.540200490628501	0.882135883281752	0.377703329492037	0.997477951891373	ACAP1	ArfGAP with coiled-coil, ankyrin repeat and PH domains 1
ENSG00000072958	3.17371324585489	0.622647534086263	0.658064740317548	0.638678744324431	0.97489941479871	0.329610156433862	0.997477951891373	AP1M1	adaptor-related protein complex 1, mu 1 subunit
ENSG00000073111	2.8379297709627	0.585267679520861	0.693717286016113	0.734669847068625	0.796640398208954	0.425659908143082	0.997477951891373	MCM2	minichromosome maintenance complex component 2
ENSG00000073578	3.49776900192905	-0.568141926286387	-0.615942111589552	0.631878402405257	-0.899131738201122	0.368582494534294	0.997477951891373	SDHA	succinate dehydrogenase complex, subunit A, flavoprotein (Fp)
ENSG00000073712	2.52147516843141	0.499409660350666	0.557141046308209	0.798801266964686	0.625198883632647	0.531840534519581	0.997477951891373	FERMT2	fermitin family member 2
ENSG00000073792	2.86935576127776	-0.30014244921987	-0.311665899865871	0.666332225644224	-0.45043964207147	0.652393466300816	0.997477951891373	IGF2BP2	insulin-like growth factor 2 mRNA binding protein 2
ENSG00000074071	10.6256976911328	-0.00427287368587235	-0.00520425732252065	0.362116456374542	-0.011799722466777	0.990585402093665	0.997477951891373	MRPS34	mitochondrial ribosomal protein S34
ENSG00000074201	11.2710353066057	-0.266796677119845	-0.270424551684666	0.329031996431583	-0.81085329090577	0.417449926711051	0.997477951891373	CLNS1A	chloride channel, nucleotide-sensitive, 1A
ENSG00000074319	3.08204722091137	0.0345721427664102	0.0465254516957846	0.702234621242863	0.0492316125132395	0.960734718661132	0.997477951891373	TSG101	tumor susceptibility 101
ENSG00000074416	4.0844973842975	0.914757212212073	0.988032143865441	0.623100513589278	1.4680732759194	0.142084319818852	0.997477951891373	MGLL	monoglyceride lipase
ENSG00000074582	2.92922370815681	0.190579034297461	0.199955804454628	0.646872038815516	0.294616280905308	0.768287023568325	0.997477951891373	BCS1L	BC1 (ubiquinol-cytochrome c reductase) synthesis-like
ENSG00000074695	4.66537521138729	0.393716929044211	0.419892677933445	0.583934737410202	0.674248171619961	0.500153548531847	0.997477951891373	LMAN1	lectin, mannose-binding, 1
ENSG00000074800	142.39885781621	0.0968537708738469	0.0970849526130129	0.123388682952607	0.784948575154561	0.43248372018826	0.997477951891373	ENO1	enolase 1, (alpha)
ENSG00000074842	8.80653021103665	-0.317978514920671	-0.324544218799647	0.405019862247615	-0.785093632584047	0.4323986727405	0.997477951891373	MYDGF	myeloid-derived growth factor
ENSG00000075142	7.03378581325213	-0.10257766776368	-0.0764331447654998	0.532181312462918	-0.192749473462256	0.847155175666318	0.997477951891373	SRI	sorcin
ENSG00000075239	3.81394037657641	-0.193432620291231	-0.199345920576446	0.617944225508636	-0.313026018055295	0.754260895210607	0.997477951891373	ACAT1	acetyl-CoA acetyltransferase 1
ENSG00000075415	16.3509391913329	0.153554697542139	0.157391289757345	0.344507241550111	0.445722699038833	0.655797565886995	0.997477951891373	SLC25A3	solute carrier family 25 (mitochondrial carrier; phosphate carrier), member 3
ENSG00000075420	3.55873281580209	-0.0847981374859066	-0.0967600607967597	0.709848040215072	-0.11945956413462	0.904911273724355	0.997477951891373	FNDC3B	fibronectin type III domain containing 3B
ENSG00000075624	60.441401833079	0.263013604892341	0.26740373076782	0.245794373115826	1.07005543519258	0.284594356970206	0.997477951891373	ACTB	actin, beta
ENSG00000075785	14.2992339707519	-0.183681633313507	-0.187302915191045	0.380976822760197	-0.482133353894664	0.629711217196071	0.997477951891373	RAB7A	RAB7A, member RAS oncogene family
ENSG00000075884	4.34819717630952	-0.805060341208288	-0.832648783805458	0.583590909899726	-1.37949431279972	0.167742398519538	0.997477951891373	ARHGAP15	Rho GTPase activating protein 15
ENSG00000075914	4.15392720230134	-0.230378920311943	-0.217349999028666	0.622280800337988	-0.370216982730007	0.711220823787069	0.997477951891373	EXOSC7	exosome component 7
ENSG00000076043	8.54245096355225	-0.347272139447667	-0.369267279404898	0.629804232012213	-0.551396960827238	0.581361583621222	0.997477951891373	REXO2	RNA exonuclease 2
ENSG00000076662	11.3985428605325	0.105285302542912	0.106735167130386	0.359624569214513	0.292764487067372	0.769702174664855	0.997477951891373	ICAM3	intercellular adhesion molecule 3
ENSG00000076685	4.05410749339672	-0.26245862649763	-0.287883872394995	0.606982166542747	-0.432399238337666	0.665451271600758	0.997477951891373	NT5C2	5'-nucleotidase, cytosolic II
ENSG00000076716	2.75824258974822	0.841720846831522	0.863397058655431	1.06354862418551	0.791426764785797	0.428694996605057	0.997477951891373	GPC4	glypican 4
ENSG00000077312	5.2611023324781	0.0453962181633367	0.0649598654406055	0.545251327045891	0.083257418939791	0.933646857457182	0.997477951891373	SNRPA	small nuclear ribonucleoprotein polypeptide A
ENSG00000077348	4.06077843946741	0.194505661692447	0.29266953007807	0.652074911040507	0.298287295522653	0.765483899902877	0.997477951891373	EXOSC5	exosome component 5
ENSG00000077549	6.65629399794975	0.295027127631614	0.311324170135651	0.479329004659901	0.615500261330826	0.538224396785169	0.997477951891373	CAPZB	capping protein (actin filament) muscle Z-line, beta
ENSG00000077984	11.7791721700362	0.450904990162941	0.463397099564556	0.360778510589688	1.24981110827788	0.211368557280675	0.997477951891373	CST7	cystatin F (leukocystatin)
ENSG00000078061	4.29389939719348	-0.768761884849384	-0.805957587005599	0.554198479586603	-1.38715985908664	0.165393022543245	0.997477951891373	ARAF	A-Raf proto-oncogene, serine/threonine kinase
ENSG00000078140	9.50518173675757	-0.0373111576501782	-0.0316341802053168	0.50776375622633	-0.0734813329873572	0.941423098031173	0.997477951891373	UBE2K	ubiquitin-conjugating enzyme E2K
ENSG00000078369	2.82121392254237	0.396092655115666	0.375418168975955	0.750788292803503	0.527569034989378	0.597798489588432	0.997477951891373	GNB1	guanine nucleotide binding protein (G protein), beta polypeptide 1
ENSG00000078399	5.59316162498766	-0.507343890828204	-0.550498332301323	0.519799455863106	-0.9760377489926	0.329045758021549	0.997477951891373	HOXA9	homeobox A9
ENSG00000078618	3.90577682170978	-0.758001309423965	-0.802206959895538	0.566976037826458	-1.33691947957768	0.181248921583707	0.997477951891373	NRD1	nardilysin (N-arginine dibasic convertase)
ENSG00000078668	5.05157084149403	-0.272889372849226	-0.285236007792008	0.487156097938298	-0.56016823766371	0.575364689610672	0.997477951891373	VDAC3	voltage-dependent anion channel 3
ENSG00000078674	2.96563485072855	-0.476110252721137	-0.502960966002402	0.66417066954625	-0.716849259613357	0.473467113192083	0.997477951891373	PCM1	pericentriolar material 1
ENSG00000078902	2.67340098293576	-0.925420592737794	-1.02038758800263	0.771018303419076	-1.20025761857277	0.230039304039389	0.997477951891373	TOLLIP	toll interacting protein
ENSG00000079246	9.16161462278328	-0.703414527851512	-0.725262960661227	0.434243980175564	-1.61986017069741	0.105262317343864	0.997477951891373	XRCC5	X-ray repair complementing defective repair in Chinese hamster cells 5 (double-strand-break rejoining)
ENSG00000079277	2.51496410827746	-0.422643710194486	-0.45314403020869	0.656218831570734	-0.644059100198085	0.519537110776659	0.997477951891373	MKNK1	MAP kinase interacting serine/threonine kinase 1
ENSG00000079459	13.2185281216424	-0.31814702565081	-0.319392327753403	0.357972042980671	-0.888748246934994	0.37413839525825	0.997477951891373	FDFT1	farnesyl-diphosphate farnesyltransferase 1
ENSG00000079616	5.01125891189428	0.141414136345613	0.105341392709138	0.602131537208677	0.234855887139165	0.814320588940628	0.997477951891373	KIF22	kinesin family member 22
ENSG00000079785	4.23599011437599	-0.973442957718384	-1.02672800840164	0.639872353837482	-1.52130804195617	0.128182553093862	0.997477951891373	DDX1	DEAD (Asp-Glu-Ala-Asp) box helicase 1
ENSG00000079999	3.0180304637023	-0.0693340181998784	-0.0764508349260788	0.61289725901367	-0.113125025736707	0.909931434673928	0.997477951891373	KEAP1	kelch-like ECH-associated protein 1
ENSG00000080189	2.8429042086178	0.112084178548846	0.171330822015542	0.824866251614591	0.135881639392389	0.891914850481427	0.997477951891373	SLC35C2	solute carrier family 35 (GDP-fucose transporter), member C2
ENSG00000080503	3.2052831874851	0.059032736833301	0.0626671749367307	0.828051039596955	0.0712911813528239	0.943166013633374	0.997477951891373	SMARCA2	SWI/SNF related, matrix associated, actin dependent regulator of chromatin, subfamily a, member 2
ENSG00000080608	2.79263358690257	-0.223920843868653	-0.284334037835418	0.719954175889948	-0.31102096684398	0.755784682339751	0.997477951891373	KIAA0020	KIAA0020
ENSG00000080822	4.05621966010857	-0.46082502805044	-0.459869404981098	0.695013333503673	-0.663044873869322	0.507301814794545	0.997477951891373	CLDND1	claudin domain containing 1
ENSG00000080824	29.2164224236035	0.103754089340429	0.106462450388756	0.327525442066184	0.316781770252412	0.751409197597743	0.997477951891373	HSP90AA1	heat shock protein 90kDa alpha (cytosolic), class A member 1
ENSG00000080845	3.48349420743949	-0.578359233059525	-0.61102509695888	0.59308586811236	-0.975169472340142	0.329476202278555	0.997477951891373	DLGAP4	discs, large (Drosophila) homolog-associated protein 4
ENSG00000081019	4.67104864214111	-0.168259690922325	-0.16745051856331	0.563026724298913	-0.298848498056365	0.765055644778094	0.997477951891373	RSBN1	round spermatid basic protein 1
ENSG00000081154	3.85718505894052	0.74815783997179	0.923375730138816	0.801187964741617	0.933810632331541	0.350401584004375	0.997477951891373	PCNP	PEST proteolytic signal containing nuclear protein
ENSG00000081189	3.72471354086885	0.284393692738022	0.322375467751841	0.649321291256877	0.43798608880902	0.661396367764778	0.997477951891373	MEF2C	myocyte enhancer factor 2C
ENSG00000081237	4.67279977273238	-0.0201231486194492	0.0290482890031581	0.620882938123848	-0.0324105356804558	0.974144660645052	0.997477951891373	PTPRC	protein tyrosine phosphatase, receptor type, C
ENSG00000081870	2.53644743234399	-0.388780793362045	-0.338375174500883	0.674438952374478	-0.576450680959745	0.564310596499065	0.997477951891373	HSPB11	heat shock protein family B (small), member 11
ENSG00000082153	2.60321953918752	0.456918463723076	0.476556012282789	0.706612018303343	0.646632737467712	0.517869664988906	0.997477951891373	BZW1	basic leucine zipper and W2 domains 1
ENSG00000082515	4.82085031590355	-0.283321466364179	-0.293664382750333	0.485805639359463	-0.583199212626966	0.559759201160836	0.997477951891373	MRPL22	mitochondrial ribosomal protein L22
ENSG00000082898	3.66628432781179	0.18191170882713	0.1949109900435	0.613421930454829	0.296552339907786	0.766808301973203	0.997477951891373	XPO1	exportin 1
ENSG00000083099	3.08863619814255	0.533393746903991	0.844810857042788	0.900232457343268	0.592506682638529	0.553511347153614	0.997477951891373	LYRM2	LYR motif containing 2
ENSG00000083457	2.60693479687785	-0.00842279244835437	0.0327253234543378	0.6891420629841	-0.0122221424300851	0.990248384039682	0.997477951891373	ITGAE	integrin, alpha E (antigen CD103, human mucosal lymphocyte antigen 1; alpha polypeptide)
ENSG00000083845	120.348328867454	0.117095892725532	0.118082471389205	0.22805328189618	0.51345848545534	0.607630643469348	0.997477951891373	RPS5	ribosomal protein S5
ENSG00000084072	2.60248496039364	-0.420333838542517	-0.424880990835287	0.700794118570492	-0.599796470038776	0.548641886162745	0.997477951891373	PPIE	peptidylprolyl isomerase E (cyclophilin E)
ENSG00000084207	64.4220916733269	-0.297896605585033	-0.298835990379871	0.210409955634185	-1.41579139963772	0.156836588379665	0.997477951891373	GSTP1	glutathione S-transferase pi 1
ENSG00000084234	16.1099413294029	0.234375996873042	0.24219280419792	0.327394587287793	0.715882320519296	0.474064015919726	0.997477951891373	APLP2	amyloid beta (A4) precursor-like protein 2
ENSG00000084463	2.50668773152675	-1.10553409234844	-1.28270797527103	0.770561005782192	-1.43471325962857	0.151368824158844	0.997477951891373	WBP11	WW domain binding protein 11
ENSG00000084623	7.40739235215879	-0.243848212667957	-0.248164084054661	0.420727063761375	-0.579587655920946	0.562192719350068	0.997477951891373	EIF3I	eukaryotic translation initiation factor 3, subunit I
ENSG00000084733	3.13341925108787	-0.691630089588184	-0.724022802028909	0.631378062350548	-1.09542939615818	0.273328561453496	0.997477951891373	RAB10	RAB10, member RAS oncogene family
ENSG00000084754	9.39523271563665	0.56444573871284	0.575466270606453	0.423565314991739	1.33260613826193	0.182661089744818	0.997477951891373	HADHA	hydroxyacyl-CoA dehydrogenase/3-ketoacyl-CoA thiolase/enoyl-CoA hydratase (trifunctional protein), alpha subunit
ENSG00000085063	6.5243525653735	-0.174941804310913	-0.179257348325666	0.492635511300362	-0.355114075818724	0.722504132021381	0.997477951891373	CD59	CD59 molecule, complement regulatory protein
ENSG00000085117	4.72327155014504	0.927536168799068	0.981413072511454	0.51999148301089	1.78375261730901	0.0744638720265036	0.997477951891373	CD82	CD82 molecule
ENSG00000085231	7.74353593030208	-0.0578925484517521	-0.0582926921887439	0.396305225720888	-0.146080709247385	0.883857674835361	0.997477951891373	TAF9	TAF9 RNA polymerase II, TATA box binding protein (TBP)-associated factor, 32kDa
ENSG00000085415	3.4541545288507	0.0507004069677412	0.0396517485653757	0.720719735359294	0.0703469108452622	0.94391754550687	0.997477951891373	SEH1L	SEH1-like (S. cerevisiae)
ENSG00000085662	2.62821644141582	-0.554696940373999	-0.592017051616576	0.716163027172151	-0.774540040923757	0.438611499101369	0.997477951891373	AKR1B1	aldo-keto reductase family 1, member B1 (aldose reductase)
ENSG00000085871	5.91036437176414	-0.218185540793899	-0.215048135518838	0.477018492645975	-0.457394302647775	0.647387658694061	0.997477951891373	MGST2	microsomal glutathione S-transferase 2
ENSG00000086061	12.0618344026152	-0.221819052177817	-0.228296731307123	0.42294868922151	-0.524458540316328	0.599959649072317	0.997477951891373	DNAJA1	DnaJ (Hsp40) homolog, subfamily A, member 1
ENSG00000086065	3.51844234254271	0.499418788722118	0.57467686227004	0.677172159497145	0.737506381084799	0.460814464153248	0.997477951891373	CHMP5	charged multivesicular body protein 5
ENSG00000086504	6.35822151492706	0.0884003724499552	0.0760536367619242	0.548973210902905	0.161028572422617	0.872070896758218	0.997477951891373	MRPL28	mitochondrial ribosomal protein L28
ENSG00000086589	3.34101424718316	0.205696491248551	0.236990236126518	0.664528705323687	0.309537405383199	0.75691276289785	0.997477951891373	RBM22	RNA binding motif protein 22
ENSG00000086598	5.75697795932773	-0.358581515468861	-0.377587061423119	0.502891793736107	-0.713039106891902	0.475821558194138	0.997477951891373	TMED2	transmembrane emp24 domain trafficking protein 2
ENSG00000086666	2.84117377392402	-0.876352812738685	-0.965832219279388	0.734835834940043	-1.19258312002461	0.233032679932248	0.997477951891373	ZFAND6	zinc finger, AN1-type domain 6
ENSG00000086730	11.8709440705096	-0.489953649579737	-0.499800921121536	0.418533753805328	-1.17064309658434	0.24174226671468	0.997477951891373	LAT2	linker for activation of T cells family, member 2
ENSG00000087074	2.51230417068689	0.750738894070312	0.856715515167228	0.795320697326986	0.943944872293013	0.345197820009295	0.997477951891373	PPP1R15A	protein phosphatase 1, regulatory subunit 15A
ENSG00000087086	230.391217615886	0.26205987960644	0.262780077705885	0.138919870199403	1.88641034022191	0.0592396802338748	0.997477951891373	FTL	ferritin, light polypeptide
ENSG00000087087	4.1545420956515	0.582919391452952	0.617861135639165	0.728883737376093	0.799742622261545	0.423859932831698	0.997477951891373	SRRT	serrate, RNA effector molecule
ENSG00000087111	3.00229597744144	-0.68461866803235	-0.727039606457232	0.580479219155674	-1.17940254438075	0.238237922454325	0.997477951891373	PIGS	phosphatidylinositol glycan anchor biosynthesis, class S
ENSG00000087191	12.3652899839076	-0.179726471762869	-0.190689579275071	0.366933272055613	-0.489806963418758	0.624270502755176	0.997477951891373	PSMC5	proteasome (prosome, macropain) 26S subunit, ATPase, 5
ENSG00000087302	5.19482316640222	0.203415255913819	0.227205113773064	0.582155778816899	0.349417223560359	0.726776104698601	0.997477951891373	C14orf166	chromosome 14 open reading frame 166
ENSG00000087365	9.21540699737392	-0.14672981004368	-0.143701921129308	0.385255686008886	-0.380863450877909	0.703304574084724	0.997477951891373	SF3B2	splicing factor 3b, subunit 2, 145kDa
ENSG00000087460	9.73881161365099	-0.272750693902666	-0.269725494273949	0.432513934704137	-0.630617124715861	0.528290899045179	0.997477951891373	GNAS	GNAS complex locus
ENSG00000088205	4.62404341038846	0.541483551994268	0.59156094715614	0.625870764358544	0.865168310824097	0.386946415691414	0.997477951891373	DDX18	DEAD (Asp-Glu-Ala-Asp) box polypeptide 18
ENSG00000088882	3.81287712954943	-0.208767064804712	-0.205401100677544	0.679084988454485	-0.307424060837864	0.758520616435008	0.997477951891373	CPXM1	carboxypeptidase X (M14 family), member 1
ENSG00000088930	6.84137926374449	0.27148633206191	0.304337221005829	0.527451114037759	0.514713733342262	0.606753075257483	0.997477951891373	XRN2	5'-3' exoribonuclease 2
ENSG00000088986	15.2309981464631	-0.080864591558682	-0.0794804986261021	0.318998647914971	-0.253495091867087	0.799885653461252	0.997477951891373	DYNLL1	dynein, light chain, LC8-type 1
ENSG00000089006	3.28062629679612	-0.237712683611836	-0.240804600486441	0.596345234381781	-0.398615885407835	0.690176254864729	0.997477951891373	SNX5	sorting nexin 5
ENSG00000089009	96.038600354733	0.0996596730849521	0.100152296495132	0.21845263727287	0.456207232510847	0.648240965029956	0.997477951891373	RPL6	ribosomal protein L6
ENSG00000089053	6.43110516844691	0.219173964342073	0.241426490295749	0.491309851034793	0.446101302223945	0.655524072200352	0.997477951891373	ANAPC5	anaphase promoting complex subunit 5
ENSG00000089063	7.63272819706748	-0.305677879461791	-0.317193194269737	0.457971127527105	-0.667461027755945	0.504477695375371	0.997477951891373	TMEM230	transmembrane protein 230
ENSG00000089157	193.733328939861	0.0492217691363535	0.0492752053710924	0.156872966748808	0.313768332151004	0.753696997881043	0.997477951891373	RPLP0	ribosomal protein, large, P0
ENSG00000089220	15.2385920380873	-0.266432900562815	-0.267305375266093	0.377947582268679	-0.704946699125623	0.480843406886853	0.997477951891373	PEBP1	phosphatidylethanolamine binding protein 1
ENSG00000089248	8.64105424739243	-0.098248013366187	-0.0848289458788282	0.45124548358062	-0.217726308497521	0.827642364165951	0.997477951891373	ERP29	endoplasmic reticulum protein 29
ENSG00000089280	5.69105194192976	0.333441764703188	0.358348129644649	0.606416567296008	0.549855961538112	0.582418171700532	0.997477951891373	FUS	FUS RNA binding protein
ENSG00000089289	5.40212899662073	0.265283334070817	0.309414836710616	0.555992159546129	0.477135027025155	0.633265973809948	0.997477951891373	IGBP1	immunoglobulin (CD79A) binding protein 1
ENSG00000089327	7.29019771940188	0.0916103364079052	0.0945985184365784	0.381552485968584	0.240098911098297	0.810253578344416	0.997477951891373	FXYD5	FXYD domain containing ion transport regulator 5
ENSG00000089486	2.55732550741349	0.0344835260786506	-0.0214299638049953	0.688745801483844	0.0500671307242219	0.960068892756045	0.997477951891373	CDIP1	cell death-inducing p53 target 1
ENSG00000089693	7.67120979669145	-0.114824399456032	-0.119537956892152	0.419265239679962	-0.273870544440271	0.784184108563301	0.997477951891373	MLF2	myeloid leukemia factor 2
ENSG00000089737	5.61291258920361	-0.0471907372347578	-0.0388121496052388	0.53762776986965	-0.0877758551166347	0.930054828504611	0.997477951891373	DDX24	DEAD (Asp-Glu-Ala-Asp) box helicase 24
ENSG00000089820	4.18399827499477	0.0816961669209437	0.0881386781085254	0.634317494643661	0.128793810056962	0.897520803595354	0.997477951891373	ARHGAP4	Rho GTPase activating protein 4
ENSG00000090013	2.76510988297181	-0.25412115351988	-0.272792338055586	0.652631170162121	-0.389379430738426	0.696995485704808	0.997477951891373	BLVRB	biliverdin reductase B
ENSG00000090060	10.5074386049693	0.0630821529356053	0.0634696323699673	0.564812232058108	0.111686945422095	0.91107163060708	0.997477951891373	PAPOLA	poly(A) polymerase alpha
ENSG00000090097	3.34599561100771	0.584961996690061	0.590071900332351	0.843883295803142	0.693178783842782	0.488197360852369	0.997477951891373	PCBP4	poly(rC) binding protein 4
ENSG00000090263	4.90319435676747	-0.0340821614184779	-0.00164901619544378	0.654047213961528	-0.0521096347342329	0.958441335990307	0.997477951891373	MRPS33	mitochondrial ribosomal protein S33
ENSG00000090266	15.6102094294367	-0.756156720811646	-0.769065046719049	0.399989514073008	-1.89044135960432	0.0586989562995287	0.997477951891373	NDUFB2	NADH dehydrogenase (ubiquinone) 1 beta subcomplex, 2, 8kDa
ENSG00000090273	9.94030729569707	0.0972192887994085	0.102868330430403	0.40280382575971	0.241356418638894	0.809278887264753	0.997477951891373	NUDC	nudC nuclear distribution protein
ENSG00000090316	4.82502437751811	0.574418819784186	0.610057853188279	0.603572355224562	0.951698358634186	0.341249982045634	0.997477951891373	MAEA	macrophage erythroblast attacher
ENSG00000090520	5.22963517634787	-0.15937780400443	-0.158488642787242	0.622966572784807	-0.255836847380067	0.79807682039432	0.997477951891373	DNAJB11	DnaJ (Hsp40) homolog, subfamily B, member 11
ENSG00000090581	4.33838044939167	-0.0238938976603018	-0.0166695711889902	0.560047064627962	-0.0426640887336396	0.965969306528571	0.997477951891373	GNPTG	N-acetylglucosamine-1-phosphate transferase, gamma subunit
[truncated: 17,848 more rows]

## Sheet: PDX DMSO vs Creno
ENSEMBL	baseMean	log2FoldChange	lfcMLE	lfcSE	stat	pvalue	padj	symbol	name
[truncated: 18,127 more rows]

## Sheet: PDX DMSO vs AZA+Creno
ENSEMBL	baseMean	log2FoldChange	lfcMLE	lfcSE	stat	pvalue	padj	symbol	name
[truncated: 18,127 more rows]
