# Supplementary material for: Azacitidine combined with the selective FLT3 kinase inhibitor crenolanib disrupts stromal protection and inhibits expansion of residual leukemia-initiating cells in FLT3-ITD AML with concurrent epigenetic mutations
Source: Oncotarget. 2017 Oct 16;8(65):108738–59. doi: 10.18632/oncotarget.21877 (PMC5752477; doi:10.18632/oncotarget.21877)
Supplement: Supplementary file 5 [file oncotarget-08-108738-s005.xls]

## Sheet: Table Legends
Second set of comparisons
Comparisons:
- EL08 monoculture vs. DMSO
- EL08 monoculture vs. AZA
- EL08 monoculture vs. Creno
- EL08 monoculture vs. AZA+Creno
Note that each file contains several sheets for the different comparisons. The individual tables are ordered according to ENSEMBL id. In addition, the sheet Basis_Heatmap contains the calculations to determine the top 100 genes as described in the methods section. These tables are sorted according to gene expression difference in comparison to the control condition and the top 100 genes are marke…
Column names:
Comparisons
baseMean	Mean normalized count across experiments.
log2FoldChange	log2(condition 1/condition 2), calculated as the slope of the negative				binomial linear model.
lfcMLE	The uncorrected fold change.
lfcSE	Standard error of the fold change.
stat	Wald statistics.
pvalue	p-value of the Wald test (i.e., is the slope significantly different from 0)
padj	Benjamini-Hochberg corrected p-value.
Basis_Heatmap
log2FoldChange_DMSO	log2(monoculture vs. DMSO)
log2FoldChange_AZA	log2(monoculture vs. AZA)
log2FoldChange_Creno	log2(monoculture vs. Creno)
log2FoldChange_AZA+Creno	log2(monoculture vs. AZA+Creno)
log2FoldChange_average_treatment	Average log2 for all treatments ((AZA + Creno + AZA + Creno)/3)
log2FoldChange_difference	Absolute value of log2 for average treatment in comparison to DMSO control

## Sheet: Basis_Heatmap
id	log2FoldChange_DMSO	log2FoldChange_AZA+Creno	log2FoldChange_AZA	log2FoldChange_Creno	log2FoldChange_average_treatment	difference
ENSMUSG00000095180	0.0448781	-1.53532	-1.51955	-0.374438	-1.1431	1.18798
ENSMUSG00000002763	1.13844	-0.227079	0.476676	-0.21497	0.0115423	1.1269
ENSMUSG00000090162	0.617256	-0.500707	-0.45821	-0.462425	-0.473781	1.09104
ENSMUSG00000034462	1.1276	0.096961	0.0379138	0.011913	0.0489293	1.07867
ENSMUSG00000028826	0.579478	-0.37728	-0.420736	-0.629118	-0.475711	1.05519
ENSMUSG00000029246	0.558788	-0.587155	-0.600807	-0.228891	-0.472285	1.03107
ENSMUSG00000000031	-0.515602	-2.33932	-1.8344	-0.459171	-1.5443	1.0287
ENSMUSG00000024687	0.704906	-0.231171	-0.19298	-0.524972	-0.316374	1.02128
ENSMUSG00000024085	1.29906	0.159516	0.24798	0.453635	0.287044	1.01201
ENSMUSG00000015202	0.511994	-0.880493	-0.722264	0.124477	-0.49276	1.00475
ENSMUSG00000022178	0.858099	-0.28828	-0.1915	0.0530185	-0.142254	1.00035
ENSMUSG00000007817	0.636753	-0.478797	-0.449003	-0.152554	-0.360118	0.996871
ENSMUSG00000051323	0.923153	0.0258903	-0.062061	-0.1416	-0.0592568	0.982409
ENSMUSG00000039989	0.946768	0.207107	-0.116241	-0.172238	-0.0271241	0.973892
ENSMUSG00000027189	0.732579	-0.0480618	-0.621339	0.0345775	-0.211608	0.944186
ENSMUSG00000038324	0.969546	-0.0770405	0.000281411	0.218371	0.0472041	0.922342
ENSMUSG00000066036	0.884074	-0.138972	-0.015398	0.0452839	-0.0363622	0.920436
ENSMUSG00000026657	0.859608	-0.512806	-0.031176	0.363434	-0.0601824	0.919791
ENSMUSG00000013629	0.896621	-0.117186	-0.139381	0.249948	-0.00220642	0.898827
ENSMUSG00000037347	0.657198	-0.224182	-0.316351	-0.161564	-0.234032	0.891231
ENSMUSG00000015597	0.52474	-0.642764	-0.302216	-0.147122	-0.364034	0.888774
ENSMUSG00000036501	0.829108	-0.225321	-0.514471	0.563451	-0.0587806	0.887889
ENSMUSG00000025199	0.960406	0.254422	-0.104591	0.0688514	0.0728944	0.887511
ENSMUSG00000029816	0.368645	-1.07869	-1.02922	0.5634	-0.514836	0.883481
ENSMUSG00000025477	0.814494	-0.280688	-0.0754093	0.155752	-0.0667816	0.881275
ENSMUSG00000081695	0.456141	-0.196041	-0.248864	-0.820232	-0.421712	0.877854
ENSMUSG00000058013	0.719365	-0.0714812	-0.304348	-0.0771061	-0.150978	0.870343
ENSMUSG00000035357	0.41412	-0.468826	-0.360985	-0.500795	-0.443535	0.857655
ENSMUSG00000024054	0.740194	-0.135676	-0.0470236	-0.167575	-0.116758	0.856952
ENSMUSG00000015755	0.373434	-0.425047	-0.557756	-0.462803	-0.481869	0.855302
ENSMUSG00000028270	0.704542	-0.189805	-0.393102	0.131398	-0.150503	0.855045
ENSMUSG00000020948	0.890064	-0.10162	0.170626	0.046023	0.038343	0.851721
ENSMUSG00000028860	-0.39476	0.658412	0.751118	-0.047939	0.453864	0.848624
ENSMUSG00000038697	0.974983	0.014612	0.230651	0.156314	0.133859	0.841124
ENSMUSG00000045999	0.38879	-0.521895	-0.722052	-0.110627	-0.451525	0.840315
ENSMUSG00000038371	0.873513	0.481181	0.0435956	-0.405456	0.0397735	0.833739
ENSMUSG00000024122	0.919698	-0.0455549	0.0763801	0.240812	0.0905458	0.829152
ENSMUSG00000033623	0.757585	-0.0998096	-0.121066	0.00707276	-0.0712676	0.828853
ENSMUSG00000038014	0.791552	-0.105116	0.0623395	-0.0508237	-0.0311999	0.822751
ENSMUSG00000054717	0.779967	0.174739	-0.398701	0.107444	-0.0388394	0.818807
ENSMUSG00000024056	0.101528	-0.960815	-0.541601	-0.622035	-0.70815	0.809679
ENSMUSG00000059895	0.671379	-0.172475	-0.115428	-0.12448	-0.137461	0.80884
ENSMUSG00000023018	0.581617	-0.400403	-0.414015	0.145974	-0.222815	0.804432
ENSMUSG00000022770	0.884139	0.16328	-0.274586	0.354364	0.0810195	0.803119
ENSMUSG00000028469	0.927566	-0.232796	0.432146	0.180118	0.126489	0.801077
ENSMUSG00000034430	1.04173	0.460947	-0.193736	0.476174	0.247795	0.79394
ENSMUSG00000045767	1.0946	0.439644	0.0490596	0.416397	0.3017	0.792903
ENSMUSG00000019866	0.476635	-0.600939	-0.189976	-0.141231	-0.310715	0.78735
ENSMUSG00000015880	0.327213	-0.498373	-0.589981	-0.29106	-0.459805	0.787018
ENSMUSG00000009772	-0.868565	-0.353568	0.249353	-0.144768	-0.0829944	0.785571
ENSMUSG00000016024	-0.815132	0.211898	-0.233923	-0.0753082	-0.0324444	0.782687
ENSMUSG00000004317	0.983112	0.334054	0.0332725	0.23419	0.200506	0.782606
ENSMUSG00000037411	0.829624	0.246348	-0.234929	0.138006	0.0498086	0.779815
ENSMUSG00000029253	0.183092	-0.718438	-0.644511	-0.427213	-0.596721	0.779813
ENSMUSG00000034855	0.985269	0.1659	0.0757364	0.377084	0.20624	0.779029
ENSMUSG00000056487	1.00601	0.355178	0.080569	0.245823	0.22719	0.778823
ENSMUSG00000061482	-0.00624466	-0.795832	-0.746111	-0.810897	-0.78428	0.778035
ENSMUSG00000038400	1.08498	0.294973	0.0761242	0.556391	0.309163	0.775822
ENSMUSG00000047509	0.272704	-0.351677	-0.406654	-0.733834	-0.497388	0.770093
ENSMUSG00000059495	0.46497	-0.454698	-0.668766	0.217207	-0.302086	0.767056
ENSMUSG00000031987	1.09262	0.310857	0.214977	0.452139	0.325991	0.766629
ENSMUSG00000036046	0.834442	0.0118533	-0.0695955	0.263509	0.068589	0.765853
ENSMUSG00000094568	0.366733	-0.396253	-0.489578	-0.304919	-0.396917	0.763649
ENSMUSG00000035891	0.588433	-0.248199	-0.0967608	-0.180279	-0.17508	0.763513
ENSMUSG00000061458	0.77372	-0.285727	0.154732	0.167438	0.0121477	0.761573
ENSMUSG00000028256	0.323601	-0.454473	-0.77445	-0.0843541	-0.437759	0.76136
ENSMUSG00000037210	0.563232	-0.55921	-0.18656	0.151642	-0.198043	0.761275
ENSMUSG00000023951	1.10611	0.304077	0.296485	0.434257	0.34494	0.761167
ENSMUSG00000042719	0.458093	-0.132592	-0.307721	-0.464636	-0.301649	0.759742
ENSMUSG00000098245	0.900453	0.28896	0.173079	-0.0330302	0.143003	0.75745
ENSMUSG00000032481	0.631106	0.0107515	-0.125201	-0.260811	-0.125087	0.756192
ENSMUSG00000029833	0.411412	-0.622389	-0.0494382	-0.35991	-0.343912	0.755325
ENSMUSG00000024290	0.996346	0.27451	0.00437829	0.451743	0.243544	0.752802
ENSMUSG00000028687	-1.0011	-0.628894	0.137578	-0.259974	-0.25043	0.750666
ENSMUSG00000031563	0.896528	0.0877252	0.0649827	0.287264	0.146657	0.749871
ENSMUSG00000035202	0.427152	-0.417068	-0.209973	-0.335219	-0.320753	0.747906
ENSMUSG00000019790	0.520823	-0.404148	-0.149088	-0.127075	-0.22677	0.747594
ENSMUSG00000070778	0.508423	-0.245835	-0.257209	-0.21279	-0.238611	0.747034
ENSMUSG00000037487	0.957938	-0.0469355	0.26756	0.414238	0.211621	0.746317
ENSMUSG00000066475	0.869814	-0.0397231	0.420841	-0.00804184	0.124359	0.745455
ENSMUSG00000059820	0.386565	-0.337295	-0.561196	-0.176676	-0.358389	0.744954
ENSMUSG00000028885	0.451732	-0.334867	-0.186008	-0.348902	-0.289926	0.741658
ENSMUSG00000032265	-0.206049	-0.828321	-0.91762	-1.08961	-0.945183	0.739133
ENSMUSG00000058571	-0.209746	0.412043	0.605047	0.570331	0.529141	0.738887
ENSMUSG00000021635	1.05629	0.45959	0.312214	0.181779	0.317861	0.738434
ENSMUSG00000061665	0.762617	-0.0714053	0.0703427	0.0837752	0.0275709	0.735046
ENSMUSG00000067851	0.646114	0.0215385	-0.215407	-0.0725296	-0.0887994	0.734913
ENSMUSG00000030168	0.930161	0.195585	0.159348	0.230967	0.1953	0.734861
ENSMUSG00000086877	-0.73118	0.0864339	0.135467	-0.211016	0.00362803	0.734808
ENSMUSG00000082204	0.41829	0.102723	-0.63865	-0.409345	-0.315091	0.73338
ENSMUSG00000066258	0.469699	-0.325838	-0.4633	-0.00184226	-0.26366	0.733359
ENSMUSG00000026536	0.00437693	-0.77337	-0.892385	-0.520498	-0.728751	0.733128
ENSMUSG00000056849	0.133327	-0.518673	-0.649201	-0.629765	-0.599213	0.73254
ENSMUSG00000037151	0.938756	0.180782	0.274268	0.169072	0.208041	0.730716
ENSMUSG00000022951	0.125196	-0.633143	-0.580191	-0.601859	-0.605064	0.73026
ENSMUSG00000020358	0.57099	-0.085511	-0.224333	-0.167815	-0.15922	0.73021
ENSMUSG00000038859	0.541322	-0.59686	-0.0217727	0.0587305	-0.186634	0.727956
ENSMUSG00000030016	0.726505	-0.174435	-0.087821	0.258471	-0.00126179	0.727767
ENSMUSG00000062202	0.543255	-0.0885633	-0.242023	-0.222827	-0.184471	0.727726
ENSMUSG00000025854	0.547031	-0.0679863	-0.216256	-0.257047	-0.18043	0.727461
ENSMUSG00000048537	-0.461109	0.180212	0.172889	0.444333	0.265812	0.72692
ENSMUSG00000027715	0.433779	-0.324365	-0.659798	0.105629	-0.292845	0.726624
ENSMUSG00000083236	0.392591	-0.495781	-0.197821	-0.30775	-0.333784	0.726375
ENSMUSG00000014837	-0.449508	0.230065	0.548414	0.048492	0.275657	0.725165
ENSMUSG00000021408	0.719895	0.172003	-0.0556018	-0.131756	-0.00511805	0.725013
ENSMUSG00000086067	-0.573216	0.421257	-0.0345684	0.0661533	0.150947	0.724163
ENSMUSG00000054871	0.341393	-0.0181908	-0.30475	-0.821249	-0.381397	0.72279
ENSMUSG00000026750	0.590823	0.0130809	-0.0745749	-0.334291	-0.131928	0.722751
ENSMUSG00000028370	0.708923	0.307677	-0.296341	-0.0355397	-0.00806779	0.71699
ENSMUSG00000032657	-0.638913	0.290774	0.0565623	-0.116186	0.0770503	0.715963
ENSMUSG00000038119	0.691851	0.0228192	-0.380486	0.294574	-0.0210308	0.712881
ENSMUSG00000039842	0.456199	-0.0367284	-0.619633	-0.113469	-0.25661	0.712809
ENSMUSG00000025574	0.269011	-0.512996	-0.861352	0.0434831	-0.443622	0.712633
ENSMUSG00000005410	0.464971	-0.269674	-0.206461	-0.265958	-0.247364	0.712335
ENSMUSG00000025234	0.770091	0.119585	-0.171152	0.228662	0.0590317	0.71106
ENSMUSG00000058301	0.925029	-0.0292768	0.270461	0.403741	0.214975	0.710054
ENSMUSG00000043687	-0.488807	0.0719741	0.514001	0.0773323	0.221102	0.709909
ENSMUSG00000034707	0.715899	-0.022525	-0.183357	0.224133	0.00608396	0.709815
ENSMUSG00000028086	0.278975	-0.287659	-0.43044	-0.568523	-0.428874	0.70785
ENSMUSG00000031486	1.1459	0.157867	0.357592	0.799033	0.438164	0.707738
ENSMUSG00000071748	-0.60497	0.0899618	0.139401	0.0748164	0.101393	0.706363
ENSMUSG00000021597	0.111852	-0.972269	-0.270859	-0.534848	-0.592659	0.70451
ENSMUSG00000029592	0.969046	0.316098	0.19386	0.287225	0.265727	0.703319
ENSMUSG00000025925	0.689433	0.00398911	-0.247872	0.203034	-0.0136162	0.703049
ENSMUSG00000019843	0.481799	-0.00585109	-0.117923	-0.539913	-0.221229	0.703029
ENSMUSG00000027002	0.464075	-0.314043	-0.544185	0.14242	-0.238603	0.702677
ENSMUSG00000026991	0.0961356	-0.376348	-0.91509	-0.527889	-0.606442	0.702578
ENSMUSG00000082051	0.788555	-0.0276378	0.0535678	0.240334	0.0887546	0.6998
ENSMUSG00000078919	0.299038	-0.140153	-0.500891	-0.55612	-0.399055	0.698093
ENSMUSG00000035021	0.254082	-0.385943	-0.455006	-0.487995	-0.442981	0.697064
ENSMUSG00000096486	-0.793217	0.117124	-0.00163067	-0.414715	-0.0997405	0.693476
ENSMUSG00000029234	0.830993	-0.230678	0.230741	0.414603	0.138222	0.692771
ENSMUSG00000023961	0.0774013	-0.817122	-0.542121	-0.485923	-0.615055	0.692457
ENSMUSG00000091421	0.562346	0.191467	-0.239182	-0.340278	-0.129331	0.691678
ENSMUSG00000025326	0.447631	-0.0295679	-0.346033	-0.353983	-0.243195	0.690825
ENSMUSG00000015846	0.64115	-0.0821917	-0.136463	0.0732849	-0.0484564	0.689607
ENSMUSG00000034480	0.538886	-0.0525823	-0.678726	0.281328	-0.149993	0.688879
ENSMUSG00000026646	0.749219	0.0353372	-0.0346374	0.181922	0.0608741	0.688345
ENSMUSG00000079108	0.255716	-0.597573	-0.569474	-0.123689	-0.430245	0.685961
ENSMUSG00000039787	-0.167328	0.684953	0.733668	0.135959	0.518193	0.685522
ENSMUSG00000061898	-1.08417	-0.24117	-0.436047	-0.5194	-0.398872	0.685301
ENSMUSG00000046982	0.321148	-0.568321	-0.359498	-0.163987	-0.363936	0.685083
ENSMUSG00000004885	-0.870091	-0.377541	-0.283994	0.105844	-0.18523	0.68486
ENSMUSG00000098235	0.702576	-0.123685	0.126482	0.0505181	0.017772	0.684804
ENSMUSG00000041702	0.327478	-0.173648	-0.495536	-0.401775	-0.356986	0.684464
ENSMUSG00000062488	1.25552	-0.0347542	0.433997	1.31526	0.5715	0.684019
ENSMUSG00000034459	1.28547	-0.0176801	0.668473	1.15829	0.603028	0.682443
ENSMUSG00000029838	0.412795	-0.519847	-0.167001	-0.117872	-0.26824	0.681035
ENSMUSG00000078619	0.294795	-0.0775172	-0.577876	-0.502251	-0.385882	0.680676
ENSMUSG00000059149	0.318388	-0.542894	-0.434228	-0.107465	-0.361529	0.679917
ENSMUSG00000098640	0.661661	-0.110543	-0.0814955	0.137585	-0.018151	0.679812
ENSMUSG00000035161	0.737487	-0.135807	0.219759	0.0893093	0.0577539	0.679733
ENSMUSG00000062627	0.779423	0.0310425	-0.0362643	0.306777	0.100518	0.678905
ENSMUSG00000021133	1.30182	0.359155	0.791855	0.717809	0.62294	0.678881
ENSMUSG00000028161	0.817838	0.47426	-0.246136	0.192536	0.14022	0.677618
ENSMUSG00000025494	0.590085	0.150213	-0.187943	-0.221619	-0.0864497	0.676535
ENSMUSG00000006169	0.900797	0.178133	-0.20804	0.704051	0.224715	0.676082
ENSMUSG00000033382	0.799682	0.059086	0.0148881	0.300242	0.124739	0.674944
ENSMUSG00000035299	-0.802967	-0.181165	-0.227896	0.0248333	-0.128076	0.674891
ENSMUSG00000037725	0.93021	0.209427	-0.174611	0.73152	0.255446	0.674764
ENSMUSG00000020349	0.683194	-0.00566408	-0.0908835	0.125976	0.00980937	0.673384
ENSMUSG00000031767	-0.422681	0.364222	0.158868	0.226519	0.24987	0.672551
ENSMUSG00000034007	0.902335	-0.0209421	0.37729	0.335013	0.230454	0.671882
ENSMUSG00000031652	0.182843	-0.644866	-0.390618	-0.430483	-0.488656	0.671499
ENSMUSG00000037234	-0.381392	-1.16446	-0.902027	-1.09205	-1.05284	0.671453
ENSMUSG00000029364	0.458933	-0.14871	-0.113705	-0.369496	-0.210637	0.66957
ENSMUSG00000038175	-0.429469	0.00449436	0.327307	0.387436	0.239746	0.669214
ENSMUSG00000031631	0.826528	0.33957	-0.0343635	0.170054	0.15842	0.668108
ENSMUSG00000082070	0.220922	-0.280007	-0.676745	-0.38089	-0.44588	0.666803
ENSMUSG00000049516	0.58236	-0.35692	0.0794143	0.0296804	-0.0826083	0.664968
ENSMUSG00000027713	-0.632425	-0.230151	0.193075	0.13441	0.0324445	0.664869
ENSMUSG00000033161	0.89972	0.0538284	0.161005	0.491262	0.235365	0.664355
ENSMUSG00000095562	1.08505	0.401686	0.0414495	0.818986	0.420707	0.664348
ENSMUSG00000027820	0.66351	-0.17216	0.288643	-0.112617	0.0012886	0.662221
ENSMUSG00000032340	0.78161	0.219415	-0.00223462	0.144332	0.120504	0.661106
ENSMUSG00000051978	-0.287953	-0.0988314	0.45787	0.757214	0.372084	0.660037
ENSMUSG00000097397	-0.510121	0.265647	-0.00492725	0.18803	0.149583	0.659704
ENSMUSG00000023852	0.492349	-0.0118051	-0.350713	-0.135083	-0.165867	0.658216
ENSMUSG00000058388	1.0234	0.383038	0.162839	0.550574	0.365484	0.657914
ENSMUSG00000016494	-0.38878	0.18112	0.293381	0.331633	0.268711	0.657492
ENSMUSG00000042680	0.626049	0.154094	-0.070473	-0.166271	-0.02755	0.653599
ENSMUSG00000049580	1.13418	0.555724	0.436578	0.45031	0.480871	0.65331
ENSMUSG00000026094	0.500028	-0.404458	-0.311928	0.257319	-0.153022	0.653051
ENSMUSG00000097042	0.568	-0.0201209	-0.174623	-0.0591136	-0.0846191	0.65262
ENSMUSG00000018547	0.0535576	-0.621929	-0.678459	-0.496499	-0.598962	0.65252
ENSMUSG00000026663	0.59008	-0.0567094	-0.0260059	-0.0950694	-0.0592616	0.649342
ENSMUSG00000097468	-0.232978	0.465826	0.463668	0.317896	0.415797	0.648775
ENSMUSG00000039637	-1.06329	-0.501741	-0.210099	-0.533965	-0.415269	0.648025
ENSMUSG00000000739	-0.220901	0.461106	0.376589	0.443344	0.427013	0.647914
ENSMUSG00000069662	0.180704	-0.86214	-0.455076	-0.0832924	-0.466836	0.64754
ENSMUSG00000029629	1.03259	0.410122	0.445414	0.302837	0.386124	0.646468
ENSMUSG00000000605	0.619289	-0.0712472	-0.0524955	0.0433156	-0.026809	0.646098
ENSMUSG00000029101	0.518363	-0.181161	-0.0951953	-0.106773	-0.12771	0.646073
ENSMUSG00000029635	0.745627	6.50117e-05	0.09349	0.206007	0.0998539	0.645773
ENSMUSG00000095940	0.480963	0.180342	-0.191644	-0.482891	-0.164731	0.645694
ENSMUSG00000028082	0.434512	-0.220803	-0.224092	-0.186441	-0.210446	0.644958
ENSMUSG00000020640	0.877883	0.478246	0.128089	0.0927251	0.23302	0.644863
ENSMUSG00000044134	-0.0401133	0.806723	0.464081	0.541929	0.604244	0.644358
ENSMUSG00000079084	-0.20578	-0.672874	-1.05983	-0.81646	-0.849722	0.643942
ENSMUSG00000054648	0.435249	-0.115061	-0.145873	-0.363142	-0.208025	0.643274
ENSMUSG00000049866	0.280356	-0.351247	-0.400831	-0.334415	-0.362164	0.64252
ENSMUSG00000022801	0.143405	-0.493627	-0.535909	-0.467047	-0.498861	0.642266
ENSMUSG00000092554	-0.0414414	-0.662288	-0.99862	-0.389235	-0.683381	0.64194
ENSMUSG00000055795	0.778836	0.076686	0.193327	0.141316	0.13711	0.641727
ENSMUSG00000094852	0.735579	0.316903	-0.0382125	0.00345922	0.09405	0.641529
ENSMUSG00000089989	-0.0915247	0.421721	0.483068	0.745187	0.549992	0.641517
ENSMUSG00000032228	0.567652	-0.319571	-0.0257526	0.124736	-0.0735292	0.641181
ENSMUSG00000054894	-0.462651	0.166438	0.156434	0.2093	0.177391	0.640042
ENSMUSG00000040659	0.26748	0.274677	-0.840208	-0.551628	-0.372386	0.639866
ENSMUSG00000049502	0.708267	-0.280928	0.0657029	0.421716	0.0688304	0.639436
ENSMUSG00000033542	0.458458	-0.0658538	-0.068912	-0.405785	-0.180184	0.638642
ENSMUSG00000035517	-0.0951316	0.349727	0.61055	0.668751	0.543009	0.638141
ENSMUSG00000042854	0.0993247	0.955275	0.308233	0.948829	0.737446	0.638121
ENSMUSG00000032000	-0.37849	0.389304	-0.0136906	0.402859	0.259491	0.637981
ENSMUSG00000031748	0.854294	-0.0678839	0.300636	0.420582	0.217778	0.636516
ENSMUSG00000001403	0.479698	-0.0969202	-0.0980632	-0.273469	-0.156151	0.635849
ENSMUSG00000024180	-0.686829	0.135809	-0.284375	-0.00597527	-0.051514	0.635315
ENSMUSG00000034748	0.0762398	-0.662958	-0.54313	-0.47109	-0.559059	0.635299
ENSMUSG00000095762	-0.216863	0.250011	0.524221	0.480891	0.418375	0.635238
ENSMUSG00000083482	-0.306496	0.0485565	0.330225	0.607397	0.328726	0.635222
ENSMUSG00000045932	0.815333	-0.36828	0.348363	0.560607	0.18023	0.635103
ENSMUSG00000020950	0.698936	0.0659583	-0.185057	0.310957	0.0639527	0.634983
ENSMUSG00000028034	-0.0297111	-0.770907	-0.899409	-0.32193	-0.664082	0.634371
ENSMUSG00000027177	1.13447	0.611464	0.431055	0.457836	0.500119	0.634347
ENSMUSG00000038181	-0.456483	0.286977	0.145084	0.100853	0.177638	0.634121
ENSMUSG00000028793	0.896985	-0.140808	0.156095	0.774591	0.263293	0.633693
ENSMUSG00000042548	0.319779	-0.152833	-0.40442	-0.383918	-0.313724	0.633502
ENSMUSG00000024070	-0.234678	0.341466	0.590161	0.259773	0.397133	0.631812
ENSMUSG00000003228	0.218202	-0.45036	-0.675021	-0.111999	-0.41246	0.630662
ENSMUSG00000029231	0.493073	-0.199817	-0.462118	0.252175	-0.136587	0.62966
ENSMUSG00000080054	0.689071	0.131792	0.207691	-0.161216	0.0594225	0.629649
ENSMUSG00000047766	0.638774	0.306365	-0.110202	-0.167609	0.0095178	0.629256
ENSMUSG00000024222	0.710817	-0.0887883	0.00118066	0.332392	0.0815948	0.629222
ENSMUSG00000024777	-0.495276	-0.103883	0.116245	0.388475	0.133612	0.628888
ENSMUSG00000051285	0.298127	-0.436207	-0.333452	-0.221925	-0.330528	0.628655
ENSMUSG00000018909	-0.211701	0.564224	0.11427	0.571697	0.41673	0.628431
ENSMUSG00000047003	0.61094	-0.412911	0.025012	0.335609	-0.0174298	0.62837
ENSMUSG00000021835	0.299501	-0.47369	-0.504775	-0.00768604	-0.328717	0.628218
ENSMUSG00000033855	0.429002	0.107527	-0.28819	-0.414801	-0.198488	0.62749
ENSMUSG00000083378	-0.141002	-0.468488	-1.02349	-0.81154	-0.767839	0.626837
ENSMUSG00000090451	0.58201	0.216939	-0.202735	-0.148387	-0.0447276	0.626738
ENSMUSG00000074922	0.570032	-0.102958	0.21364	-0.278672	-0.0559965	0.626029
ENSMUSG00000036352	0.675664	0.264501	0.0982489	-0.210904	0.0506152	0.625049
ENSMUSG00000024073	0.593707	-0.276108	-0.111066	0.294288	-0.0309621	0.624669
ENSMUSG00000086688	0.564994	0.0458551	0.0496991	-0.273709	-0.0593848	0.624378
ENSMUSG00000048490	0.577293	-0.0181622	-0.0144819	-0.106784	-0.046476	0.623769
ENSMUSG00000029135	0.713104	0.0714863	-0.0524825	0.251455	0.0901529	0.622952
ENSMUSG00000023150	-0.0528552	0.685057	0.5927	0.431166	0.569641	0.622496
ENSMUSG00000007850	0.389112	-0.229905	-0.538213	0.0684261	-0.233231	0.622342
ENSMUSG00000015354	0.508544	0.171778	-0.306492	-0.205505	-0.113406	0.62195
ENSMUSG00000035365	0.940209	0.332332	0.290081	0.332884	0.318432	0.621777
ENSMUSG00000003316	0.825992	0.0214316	0.282297	0.31356	0.205763	0.620229
ENSMUSG00000081733	0.378623	-0.754909	0.622338	-0.592091	-0.241554	0.620177
ENSMUSG00000021711	0.559732	0.0393275	0.0328456	-0.252596	-0.0601409	0.619873
ENSMUSG00000020697	0.444573	-0.406685	-0.295821	0.178224	-0.174761	0.619334
ENSMUSG00000040253	0.694325	-0.372336	0.306458	0.291337	0.0751534	0.619171
ENSMUSG00000009470	0.659938	-0.00537749	-0.119967	0.249568	0.0414077	0.618531
ENSMUSG00000022200	0.27954	-0.370702	-0.247525	-0.396463	-0.33823	0.61777
ENSMUSG00000025357	-0.996733	-0.512464	-0.315012	-0.312461	-0.379979	0.616754
ENSMUSG00000049659	0.538436	0.0390367	-0.460639	0.187868	-0.0779115	0.616347
ENSMUSG00000032370	0.33922	-0.226003	-0.283148	-0.321796	-0.276982	0.616202
ENSMUSG00000048450	0.581152	-0.0969047	0.0178907	-0.0258651	-0.0349597	0.616111
ENSMUSG00000041763	0.102556	-0.49689	-0.620964	-0.421492	-0.513115	0.615671
ENSMUSG00000039242	0.423947	-0.0156837	-0.384233	-0.17093	-0.190282	0.614229
ENSMUSG00000032410	0.447716	-0.465235	-0.123134	0.0921327	-0.165412	0.613129
ENSMUSG00000050295	0.514726	-0.266195	-0.0727882	0.0437979	-0.0983951	0.613121
ENSMUSG00000022867	0.543311	-0.191372	-0.0844196	0.0669392	-0.0696173	0.612929
ENSMUSG00000049382	0.0794842	-1.25019	-0.349943	0	-0.533379	0.612863
ENSMUSG00000007411	0.375326	0.0312478	-0.176401	-0.566124	-0.237092	0.612419
ENSMUSG00000040296	0.604416	-0.401682	-0.00427665	0.384502	-0.0071522	0.611568
ENSMUSG00000086914	-0.443355	0.0403457	0.499579	-0.0399105	0.166672	0.610026
ENSMUSG00000063328	0.390532	-0.182491	-0.200941	-0.274223	-0.219218	0.60975
ENSMUSG00000089872	0.391355	-0.656767	0.114373	-0.112338	-0.218244	0.609599
ENSMUSG00000037847	-0.259378	0.514628	0.171599	0.363788	0.350005	0.609383
ENSMUSG00000082861	0.684366	0.502956	-0.0258618	-0.248338	0.0762518	0.608114
ENSMUSG00000025078	0.475831	-0.282518	0.267866	-0.380437	-0.131696	0.607527
ENSMUSG00000057074	0.513747	0.0815637	-0.0419274	-0.32052	-0.0936279	0.607375
ENSMUSG00000004655	-0.546519	0.284317	-0.247475	0.142956	0.0599325	0.606451
ENSMUSG00000035509	-0.523486	0.0646172	-0.0240561	0.206964	0.0825085	0.605995
ENSMUSG00000019370	0.232264	-0.378477	-0.442534	-0.299241	-0.373417	0.605681
ENSMUSG00000031451	0.346143	-0.366243	-0.320062	-0.092254	-0.25952	0.605662
ENSMUSG00000055305	0.446291	0.132195	-0.581722	-0.0284388	-0.159322	0.605613
ENSMUSG00000054072	0.97365	-0.0357538	0.420817	0.719665	0.368243	0.605407
ENSMUSG00000073599	0.675872	0.103587	-0.120349	0.229124	0.0707877	0.605084
ENSMUSG00000019813	0.0619986	-0.799408	-0.461387	-0.366523	-0.542439	0.604438
ENSMUSG00000069874	0.210488	-1.14076	-0.397401	0.358874	-0.393097	0.603585
ENSMUSG00000032750	-0.744638	-0.190244	0	-0.235677	-0.141974	0.602664
ENSMUSG00000082398	0.415624	-0.184348	-0.179566	-0.195494	-0.186469	0.602094
ENSMUSG00000003208	0.354783	-0.395154	-0.183805	-0.162622	-0.247194	0.601977
ENSMUSG00000098180	0.881907	0.366526	0.379849	0.0939183	0.280098	0.601809
ENSMUSG00000027303	0.569032	-0.0484376	0.151588	-0.198978	-0.0319425	0.600974
ENSMUSG00000022179	-0.58251	-0.0361491	0.134236	-0.0428541	0.0184109	0.600921
ENSMUSG00000024118	-0.227424	0.318282	0.389816	0.411086	0.373061	0.600486
ENSMUSG00000029407	0.692852	0.0308716	-0.149184	0.396589	0.092759	0.600093
ENSMUSG00000054693	0.384085	-0.431895	-0.241078	0.0286544	-0.214773	0.598858
ENSMUSG00000028560	0.52218	0.0372313	-0.148228	-0.118102	-0.0763662	0.598546
ENSMUSG00000028926	0.519283	-0.225988	-0.0685385	0.0571014	-0.0791418	0.598425
ENSMUSG00000071657	0.929805	0.646311	-0.247574	0.596062	0.3316	0.598205
ENSMUSG00000035692	0.733539	0.019116	0.0906374	0.298082	0.135945	0.597594
ENSMUSG00000020607	-0.19902	0.54921	0.422028	0.223772	0.398337	0.597356
ENSMUSG00000057672	0.183253	-0.294078	-0.268341	-0.679055	-0.413825	0.597077
ENSMUSG00000005102	0.45983	-0.344862	-0.285475	0.219011	-0.137109	0.596938
ENSMUSG00000027959	0.529849	-0.48781	0.19321	0.0936441	-0.0669852	0.596834
ENSMUSG00000084413	0.990886	0.460494	0.547107	0.175736	0.394446	0.59644
ENSMUSG00000024431	0.60111	-0.0927393	0.0392652	0.0679003	0.0048087	0.596301
ENSMUSG00000026199	0.487151	-0.182196	0.0392314	-0.182047	-0.108337	0.595488
ENSMUSG00000022684	0.491786	-0.030652	-0.10442	-0.175034	-0.103369	0.595155
ENSMUSG00000032601	0.655112	0.465682	-0.309003	0.0252888	0.060656	0.594456
ENSMUSG00000027954	-0.590641	0.255855	-0.0128726	-0.231622	0.00378693	0.594428
ENSMUSG00000031229	0.264916	-0.421865	-0.364467	-0.200147	-0.328826	0.593743
ENSMUSG00000022385	0.101147	-0.728884	-0.509852	-0.238461	-0.492399	0.593546
ENSMUSG00000022219	-0.756734	-0.0249717	-0.259445	-0.205501	-0.163306	0.593428
ENSMUSG00000097537	0.345534	-0.481746	-0.171054	-0.0906666	-0.247822	0.593356
ENSMUSG00000039883	0.226216	-0.546567	-0.139445	-0.415081	-0.367031	0.593247
ENSMUSG00000081453	0.252457	0.0629258	-0.470005	-0.612214	-0.339765	0.592221
ENSMUSG00000026867	0.407859	-0.293819	0.259343	-0.518017	-0.184165	0.592023
ENSMUSG00000047473	-0.568062	-0.333572	-0.102403	0.506725	0.0235836	0.591645
ENSMUSG00000059834	0.435712	-0.0369519	-0.10154	-0.328904	-0.155799	0.59151
ENSMUSG00000032373	0.288305	0.986833	0.657727	0.994682	0.879747	0.591442
ENSMUSG00000003752	0.452946	-0.0532765	-0.186757	-0.172224	-0.137419	0.590365
ENSMUSG00000018068	-0.356289	0.196332	0.221671	0.283535	0.233846	0.590135
ENSMUSG00000068966	0.545601	-0.0514716	0.129032	-0.210639	-0.0443597	0.589961
ENSMUSG00000036916	0.434923	-0.107483	-0.170172	-0.187113	-0.154923	0.589845
ENSMUSG00000033943	-0.183496	-1.04798	-0.584479	-0.687071	-0.773178	0.589682
ENSMUSG00000035367	-0.0532991	0.697801	-0.153514	1.05723	0.53384	0.587139
ENSMUSG00000033863	0.0965949	-0.80722	-0.399536	-0.264858	-0.490538	0.587133
ENSMUSG00000024556	0.617144	0.0336204	-0.0558793	0.115828	0.0311898	0.585954
ENSMUSG00000028690	0.0371222	-0.594883	-0.894686	-0.151211	-0.546926	0.584049
ENSMUSG00000063884	0.133466	-0.568044	-0.0384157	-0.744896	-0.450452	0.583918
ENSMUSG00000041974	-0.372856	-0.0250611	0.447857	0.209481	0.210759	0.583615
ENSMUSG00000019189	0.680089	-0.195714	0.159949	0.325675	0.0966365	0.583453
ENSMUSG00000049550	0.412621	-0.0648271	-0.394168	-0.0525052	-0.1705	0.583122
ENSMUSG00000026620	0.413913	0.00936025	-0.357482	-0.158579	-0.1689	0.582813
ENSMUSG00000037111	0.4412	-0.366853	-0.239892	0.183439	-0.141102	0.582303
ENSMUSG00000027663	0.57357	0.0497481	-0.0882777	0.013022	-0.00850254	0.582073
ENSMUSG00000082246	0.340856	-0.153817	-0.141147	-0.426085	-0.24035	0.581206
ENSMUSG00000040690	0.0702075	0.381816	1.12234	0.449105	0.651087	0.580879
ENSMUSG00000027361	0.0459059	-0.747489	-0.808302	-0.0475537	-0.534448	0.580354
ENSMUSG00000039166	-0.784155	0.0635059	-0.119225	-0.556393	-0.204037	0.580118
ENSMUSG00000048706	0.652395	-0.0707549	0.148107	0.139586	0.0723125	0.580083
ENSMUSG00000030102	0.691091	-0.0495153	0.285902	0.0982729	0.111553	0.579538
ENSMUSG00000039285	0.01045	-0.747952	-0.547017	-0.410964	-0.568644	0.579094
ENSMUSG00000049985	1.01055	0.968219	-0.19135	0.518579	0.431816	0.578737
ENSMUSG00000020549	0.636669	-0.0252988	0.07362	0.128562	0.058961	0.577708
ENSMUSG00000023940	0.555932	-0.163055	-0.211537	0.310182	-0.0214701	0.577402
ENSMUSG00000020785	0.0629905	-0.532939	-0.68296	-0.326685	-0.514194	0.577185
ENSMUSG00000025821	-0.806133	-0.193694	-0.187608	-0.307162	-0.229488	0.576645
ENSMUSG00000048661	0.0205386	-0.567119	-0.717047	-0.383935	-0.556034	0.576572
ENSMUSG00000087679	0.15939	-0.44215	-0.34838	-0.460962	-0.417164	0.576555
ENSMUSG00000096188	0.224885	-0.5387	-0.107923	-0.406641	-0.351088	0.575973
ENSMUSG00000049878	0.907876	0.108715	0.300942	0.58664	0.332099	0.575777
ENSMUSG00000082737	0.747074	0.00420987	0.422105	0.0887858	0.1717	0.575374
ENSMUSG00000028031	0.345926	-0.447446	-0.299353	0.0587093	-0.229363	0.575289
ENSMUSG00000025907	0.368093	-0.0361875	-0.443567	-0.139564	-0.20644	0.574533
ENSMUSG00000054128	0.399847	0.405814	0.786972	1.73025	0.974344	0.574497
ENSMUSG00000028136	0.577406	0.0908708	0.0205879	-0.102028	0.00314363	0.574262
ENSMUSG00000035840	0.0688989	-0.837018	-0.326713	-0.352228	-0.50532	0.574219
ENSMUSG00000039153	-0.173583	-0.699982	-1.05824	-0.479703	-0.745974	0.572391
ENSMUSG00000038022	-0.0474855	0.533633	0.806351	0.233578	0.524521	0.572006
ENSMUSG00000082535	-0.0340681	-0.732707	-0.403859	-0.6808	-0.605789	0.571721
ENSMUSG00000098142	0.332577	-0.164375	-0.531204	-0.0209886	-0.238856	0.571433
ENSMUSG00000064368	0.399928	-0.0986257	-0.321255	-0.0924897	-0.17079	0.570718
ENSMUSG00000043099	0.56573	0.304542	-0.350275	0.0338417	-0.00396382	0.569694
ENSMUSG00000032802	0.661773	-0.0270111	0.121599	0.18237	0.0923192	0.569454
ENSMUSG00000020525	0.865622	0.439834	0.360767	0.0879914	0.296198	0.569424
ENSMUSG00000020255	0.702379	0.126215	-0.300285	0.573288	0.133073	0.569306
ENSMUSG00000017631	0.384735	-0.542682	-0.124067	0.113991	-0.184253	0.568988
ENSMUSG00000090544	0.854638	0.474768	0.309044	0.0736621	0.285825	0.568814
ENSMUSG00000026349	-0.517034	-0.167397	0.360499	-0.0380221	0.0516931	0.568727
ENSMUSG00000050288	0.346895	-0.375945	-0.119749	-0.167192	-0.220962	0.567857
ENSMUSG00000028344	0.473335	-0.0463392	-0.259509	0.0226667	-0.0943938	0.567729
ENSMUSG00000047414	0.212103	-0.364788	-0.634369	-0.0672352	-0.355464	0.567567
ENSMUSG00000052539	0.636102	-0.118586	0.580849	-0.256151	0.0687039	0.567398
ENSMUSG00000055862	-0.177376	0.428158	0.390893	0.349575	0.389542	0.566918
ENSMUSG00000037119	0.213754	-0.220134	-0.0502437	-0.788525	-0.352967	0.566721
ENSMUSG00000034926	1.20724	0.878808	0.170349	0.87247	0.640542	0.566702
ENSMUSG00000038569	0.425299	0.196	-0.305294	-0.313456	-0.140917	0.566216
ENSMUSG00000074813	-0.464097	0.451982	-0.17755	0.0302366	0.101556	0.565653
ENSMUSG00000031715	0.531943	0.0915664	-0.159037	-0.0333753	-0.0336153	0.565558
ENSMUSG00000028382	0.589715	0.524938	0.0697788	-0.52097	0.0245822	0.565133
ENSMUSG00000037553	0.138332	-0.375585	-0.590584	-0.313993	-0.426721	0.565053
ENSMUSG00000000028	-0.0232918	-0.716333	-0.477992	-0.568975	-0.587767	0.564475
ENSMUSG00000028484	0.236095	-0.160457	-0.314379	-0.50982	-0.328219	0.564314
ENSMUSG00000081792	0.672624	0.0732307	0.13221	0.119999	0.10848	0.564144
ENSMUSG00000048264	0.594627	-0.0457755	0.223136	-0.0851212	0.0307463	0.563881
ENSMUSG00000026563	-0.209426	0.143899	0.660731	0.258597	0.354409	0.563835
ENSMUSG00000050705	0.653576	0.108833	0.131876	0.0285172	0.089742	0.563834
ENSMUSG00000032498	0.36906	-0.216249	-0.0930405	-0.27204	-0.193777	0.562837
ENSMUSG00000046020	-0.179242	-0.899437	-0.664791	-0.661942	-0.742057	0.562815
ENSMUSG00000067189	0.409442	-0.318191	0.0905575	-0.232222	-0.153285	0.562727
ENSMUSG00000048234	0.443641	-0.187807	-0.0956476	-0.0726983	-0.118718	0.562359
ENSMUSG00000046434	0.426533	-0.0446281	-0.165006	-0.194996	-0.134877	0.561409
ENSMUSG00000022142	0.815898	0.278747	0.262078	0.222665	0.254497	0.561401
ENSMUSG00000097086	0.514048	-0.0397813	-0.00503037	-0.0963989	-0.0470702	0.561118
ENSMUSG00000083488	0.314908	-0.0398614	-0.358532	-0.338687	-0.245694	0.560602
ENSMUSG00000028919	0.539354	-0.418555	0.441573	-0.0864824	-0.0211548	0.560508
ENSMUSG00000024806	0.211271	0.786087	0.860731	0.668095	0.771638	0.560367
ENSMUSG00000055148	0.639442	-0.0503003	0.148496	0.142496	0.0802306	0.559211
ENSMUSG00000094936	0.543873	0.263566	-0.210737	-0.0945958	-0.0139224	0.557796
ENSMUSG00000098226	0.91822	0.406928	0.238227	0.437129	0.360761	0.557459
ENSMUSG00000020366	0.37934	-0.226804	0.0119209	-0.318845	-0.177909	0.557249
ENSMUSG00000011831	0.67522	0.341968	0.196063	-0.183954	0.118026	0.557194
ENSMUSG00000038872	-0.117774	-0.701356	-0.637295	-0.684398	-0.674349	0.556575
ENSMUSG00000020914	0.504235	-0.364173	0.0443493	0.163148	-0.0522255	0.55646
ENSMUSG00000037624	-0.430042	0.388665	0.421199	-0.431173	0.12623	0.556272
ENSMUSG00000061086	-0.922543	-0.451478	-0.648253	0.000701553	-0.366343	0.5562
ENSMUSG00000079942	0.224434	-0.3366	-0.116463	-0.54089	-0.331317	0.555751
ENSMUSG00000080870	0.374874	-0.10831	-0.312235	-0.122054	-0.180866	0.555739
ENSMUSG00000005621	-0.231775	0.135093	0.334124	0.501455	0.323557	0.555332
ENSMUSG00000063830	0.779951	0.246538	0.104563	0.323325	0.224809	0.555142
ENSMUSG00000021540	0.634836	-0.18653	-0.124648	0.550319	0.0797137	0.555122
ENSMUSG00000040943	0.237391	0.374066	1.181	0.822257	0.792442	0.555051
ENSMUSG00000021690	0.559364	-0.258509	0.274936	2.97569e-06	0.00547656	0.553887
ENSMUSG00000032212	0.683493	0.271622	0.0294313	0.088428	0.129827	0.553666
ENSMUSG00000058254	-0.264638	0.459845	0.162938	0.24428	0.289021	0.55366
ENSMUSG00000041040	1.12609	0.923031	0.173028	0.62231	0.57279	0.553295
ENSMUSG00000035835	-0.219822	0.292089	-0.0068739	0.711694	0.332303	0.552125
ENSMUSG00000022022	0.590217	0.461984	-0.182086	-0.163224	0.0388911	0.551325
ENSMUSG00000042489	0.392222	-0.485869	-0.0313783	0.0407749	-0.158824	0.551046
ENSMUSG00000027654	0.552465	-0.248869	0.252969	0.000859398	0.00165336	0.550812
ENSMUSG00000030074	-0.347379	0.349692	0.343236	-0.0833609	0.203189	0.550568
ENSMUSG00000031938	0.0505529	-0.361227	-0.67231	-0.46563	-0.499723	0.550275
ENSMUSG00000061615	0.283612	-0.322805	-0.47632	0	-0.266375	0.549987
ENSMUSG00000020362	0.531971	-0.261233	0.144645	0.0625801	-0.0180025	0.549974
ENSMUSG00000027881	0.342274	-0.270689	-0.215952	-0.13573	-0.207457	0.549731
ENSMUSG00000084319	0.420655	-0.107066	-0.0634573	-0.21664	-0.129055	0.549709
ENSMUSG00000021468	-0.262123	0.348878	0.515578	-0.00178272	0.287558	0.549681
ENSMUSG00000049717	0.213098	-0.237338	-0.860616	0.0890569	-0.336299	0.549397
ENSMUSG00000098019	0.128328	-0.323685	-0.340064	-0.598342	-0.420697	0.549025
ENSMUSG00000042271	-0.275515	0.301926	0.15376	0.364583	0.273423	0.548938
ENSMUSG00000025255	-0.0555603	-0.674687	-0.788756	-0.349032	-0.604158	0.548598
ENSMUSG00000026589	-0.157434	-0.979842	-0.441254	-0.696544	-0.70588	0.548446
ENSMUSG00000021750	-0.414765	-0.0425307	0.159567	0.282852	0.133296	0.548062
ENSMUSG00000027379	0.651882	0.171262	0.111354	0.0289857	0.103867	0.548015
ENSMUSG00000028820	0.180862	-0.285066	-0.369027	-0.446864	-0.366985	0.547848
ENSMUSG00000034525	0.316866	-0.100933	-0.209419	-0.380209	-0.230187	0.547053
ENSMUSG00000022946	0.540384	-0.103962	-0.253156	0.337856	-0.00642071	0.546805
ENSMUSG00000039081	0.505877	0.00109115	-0.231388	0.10795	-0.0407824	0.546659
ENSMUSG00000057346	0.503889	-0.207948	0.0695698	0.0104026	-0.0426586	0.546548
ENSMUSG00000090538	0.163235	-0.362853	-0.548281	-0.238638	-0.383257	0.546493
ENSMUSG00000082991	0.902068	0.328579	0.197814	0.54054	0.355644	0.546424
ENSMUSG00000025060	0.592274	-0.18995	0.153699	0.175954	0.0465676	0.545706
ENSMUSG00000053600	-0.32747	0.0985892	0.157722	0.398088	0.218133	0.545603
ENSMUSG00000005417	0.456965	-0.214648	-0.0147678	-0.0346039	-0.0880067	0.544971
ENSMUSG00000060126	0.387703	-0.14652	-0.15301	-0.17185	-0.157126	0.544829
ENSMUSG00000034993	0.79468	0.419799	-0.181267	0.511509	0.250014	0.544666
ENSMUSG00000050965	0.452175	-0.284648	-0.465585	0.473186	-0.0923492	0.544524
ENSMUSG00000061755	0.261397	-0.631218	0.113208	-0.331325	-0.283112	0.544508
ENSMUSG00000074890	0.164981	-0.356044	-0.58307	-0.1988	-0.379304	0.544285
ENSMUSG00000027799	0.293918	0.0172226	-0.121287	-0.647004	-0.250356	0.544274
ENSMUSG00000081557	0.719526	0.115166	0.658616	-0.247024	0.175586	0.54394
ENSMUSG00000034247	0.164316	-0.291217	-0.440674	-0.406314	-0.379402	0.543718
ENSMUSG00000029009	0.738038	0.0513664	-0.00882905	0.540788	0.194442	0.543596
ENSMUSG00000041870	0.262228	-0.0152457	-0.360267	-0.467724	-0.281079	0.543307
ENSMUSG00000091383	0.0064839	0.848826	0.644203	0.152812	0.548614	0.54213
ENSMUSG00000047221	0.119267	-0.690922	-0.194804	-0.381871	-0.422532	0.5418
ENSMUSG00000043614	-0.209069	0.425269	0.397875	0.173279	0.332141	0.54121
ENSMUSG00000047965	0.519024	0.133102	-0.178941	-0.0206356	-0.0221583	0.541182
ENSMUSG00000026490	0.42695	-0.429682	-0.154745	0.241923	-0.114168	0.541118
ENSMUSG00000028771	0.665757	-0.090668	0.225306	0.239532	0.124723	0.541034
ENSMUSG00000046387	-0.383363	0.447462	0.00494208	0.0196268	0.157344	0.540706
ENSMUSG00000087370	0.57421	-0.126909	-0.272373	0.500145	0.0336211	0.540589
ENSMUSG00000058444	0.0724535	-0.591523	-0.277936	-0.533857	-0.467772	0.540226
ENSMUSG00000025932	-0.673079	-0.275709	0.0123147	-0.135844	-0.13308	0.54
ENSMUSG00000079017	1.02728	0.131836	0.347642	0.983345	0.487608	0.539674
ENSMUSG00000032113	0.314707	-0.385712	-0.185573	-0.103539	-0.224941	0.539648
ENSMUSG00000030271	-0.152693	-0.00603993	0.72521	0.441419	0.386863	0.539556
ENSMUSG00000037643	0.301329	-0.448504	-0.239395	-0.0263402	-0.23808	0.539408
ENSMUSG00000034311	0.187271	-0.41922	-0.80441	0.168118	-0.351838	0.539109
ENSMUSG00000092593	-0.492786	0.0701165	-0.142657	0.210843	0.0461008	0.538887
ENSMUSG00000033355	1.0796	0.332597	0.544748	0.746503	0.541283	0.538317
ENSMUSG00000029385	0.140178	-0.551521	-0.389437	-0.253193	-0.398051	0.538229
ENSMUSG00000037331	0.254092	-0.630223	-0.232629	0.0108646	-0.283996	0.538088
ENSMUSG00000035329	0.496192	-0.00756268	-0.0155991	-0.100932	-0.0413647	0.537557
ENSMUSG00000080840	0.462205	0.0335662	-0.0250627	-0.2338	-0.0750987	0.537304
ENSMUSG00000069237	0.535031	0.0189216	-0.305018	0.279593	-0.00216771	0.537199
ENSMUSG00000030201	0.309022	-0.156804	-0.271547	-0.256012	-0.228121	0.537143
ENSMUSG00000044030	0.291774	-0.35748	-0.245291	-0.133293	-0.245355	0.537129
ENSMUSG00000030254	-0.308973	-0.897541	-0.891286	-0.74657	-0.845132	0.536159
ENSMUSG00000049339	0.350773	-0.457571	-0.10433	0.00595978	-0.185314	0.536087
ENSMUSG00000015143	1.18419	0.717209	0.431676	0.795568	0.648151	0.536035
ENSMUSG00000021733	0.752281	0.0447153	0.177255	0.426976	0.216315	0.535965
ENSMUSG00000074896	1.20047	0.348036	0.485239	1.16027	0.664514	0.535954
ENSMUSG00000027860	0.105007	-0.481566	-0.340692	-0.469681	-0.430647	0.535654
ENSMUSG00000035798	0.543408	-0.261201	-0.130595	0.415085	0.00776284	0.535645
ENSMUSG00000049303	-0.709358	-0.45322	0.122747	-0.191366	-0.173946	0.535412
ENSMUSG00000063442	0.457016	-0.139351	-0.0376568	-0.0575684	-0.0781922	0.535208
ENSMUSG00000051351	0.292296	-0.376533	-0.154021	-0.196228	-0.242261	0.534557
ENSMUSG00000073436	-0.498671	0.0609952	-0.0262264	0.0709017	0.0352235	0.533895
ENSMUSG00000020790	-0.594643	-0.0657717	0.168202	-0.286499	-0.061356	0.533287
ENSMUSG00000000915	0.137523	0.949268	0.394443	0.668447	0.670719	0.533196
ENSMUSG00000020315	0.754175	-0.047344	0.328266	0.382876	0.221266	0.532909
ENSMUSG00000082001	-0.177979	0.260887	0.643699	0.160101	0.354896	0.532875
ENSMUSG00000047735	0.543379	-0.222109	-0.0373597	0.291351	0.0106275	0.532752
ENSMUSG00000049047	0.0822962	-0.770823	-0.280881	-0.298534	-0.45008	0.532376
ENSMUSG00000070047	0.128165	-0.767996	-0.145161	-0.298993	-0.40405	0.532215
ENSMUSG00000019806	-0.760924	-0.0915333	0.0104623	-0.60541	-0.228827	0.532097
ENSMUSG00000086784	0.951486	0.619221	-0.0315778	0.670873	0.419505	0.53198
ENSMUSG00000023460	0.510627	-0.0562525	0.0571093	-0.0646899	-0.0212777	0.531904
ENSMUSG00000028347	0.428273	0.091714	-0.535605	0.13344	-0.103483	0.531757
ENSMUSG00000044201	0.501102	-0.028927	-0.0144217	-0.0469257	-0.0300915	0.531193
ENSMUSG00000051890	-0.812274	-0.402848	-0.153502	-0.287114	-0.281154	0.53112
ENSMUSG00000030431	0.177842	-0.117863	-0.427687	-0.513354	-0.352968	0.53081
ENSMUSG00000049807	0.440318	0.102688	-0.10058	-0.272975	-0.090289	0.530607
ENSMUSG00000026116	0.338114	-0.246614	-0.0381466	-0.291677	-0.192146	0.53026
ENSMUSG00000020250	0.546593	0.0443767	-0.105471	0.110837	0.016581	0.530012
ENSMUSG00000025498	0.661408	-0.180974	0.115978	0.459914	0.131639	0.529768
ENSMUSG00000066191	0.767227	0.517033	0.0927337	0.10312	0.237629	0.529598
ENSMUSG00000034656	0.633594	-0.00515605	0.0880702	0.230628	0.104514	0.52908
ENSMUSG00000021796	0.721525	-0.169215	0.528896	0.217882	0.192521	0.529004
ENSMUSG00000032643	0.377825	0.0504965	-0.185338	-0.31867	-0.151171	0.528995
ENSMUSG00000068226	-0.474393	0.334113	-0.124459	-0.0460328	0.0545406	0.528934
ENSMUSG00000097790	0.120665	0.588394	0.965604	0.394082	0.64936	0.528695
ENSMUSG00000020330	0.33169	-0.332797	-0.233178	-0.0242321	-0.196736	0.528425
ENSMUSG00000005148	0.4595	0.0765924	-0.0714969	-0.211764	-0.0688894	0.528389
ENSMUSG00000044452	0.400611	-0.14736	-0.153929	-0.0819056	-0.127731	0.528342
ENSMUSG00000056076	0.70361	0.238067	0.0984824	0.189342	0.175297	0.528313
ENSMUSG00000042426	-0.0299287	-0.342222	-0.926863	-0.405069	-0.558051	0.528123
ENSMUSG00000082938	-0.850869	-0.271904	-0.420818	-0.276726	-0.323149	0.527721
ENSMUSG00000020475	-1.03037	-0.460064	-0.366913	-0.68107	-0.502682	0.52769
ENSMUSG00000094410	0.390113	-0.337884	0.0950752	-0.168632	-0.137147	0.52726
ENSMUSG00000031511	0.232105	-0.0909897	-0.343401	-0.450837	-0.295076	0.527181
ENSMUSG00000049295	0.255286	-0.138846	-0.102409	-0.574173	-0.27181	0.527095
ENSMUSG00000069793	0.305343	-0.0406095	-0.153723	-0.468195	-0.220843	0.526186
ENSMUSG00000027514	0.379971	-0.189937	-0.285049	0.0371264	-0.145953	0.525924
ENSMUSG00000025964	0.125851	-0.335441	-0.61437	-0.250025	-0.399945	0.525796
ENSMUSG00000042743	0.49504	-0.0855301	0.183438	-0.189963	-0.0306852	0.525726
ENSMUSG00000024883	0.292059	-0.23972	-0.43721	-0.0232342	-0.233388	0.525447
ENSMUSG00000048732	0.574066	0.349246	-0.329298	0.126349	0.0487659	0.5253
ENSMUSG00000034271	0.275362	-0.661186	-0.380127	0.292069	-0.249748	0.52511
ENSMUSG00000029167	0.732936	0.456027	0.252737	-0.0843632	0.208134	0.524803
ENSMUSG00000062661	0.586902	0.205635	-0.0582412	0.038939	0.0621108	0.524791
ENSMUSG00000096449	0.221808	0.892548	0.602411	0.74355	0.74617	0.524362
ENSMUSG00000034300	0.406927	0.0413083	-0.403958	0.0105209	-0.117376	0.524303
ENSMUSG00000041431	-0.0550356	-0.193508	-0.76005	-0.784329	-0.579295	0.52426
ENSMUSG00000032030	0.4653	-0.198358	-0.157143	0.178945	-0.058852	0.524152
ENSMUSG00000039634	-0.282749	0.0604677	0.463375	0.20006	0.241301	0.52405
ENSMUSG00000021732	-0.253854	0.385139	0.22951	0.195849	0.270166	0.52402
ENSMUSG00000040620	-0.370306	0.205702	0.217995	0.0360751	0.153257	0.523563
ENSMUSG00000000600	0.345728	-0.0732184	-0.374477	-0.0856691	-0.177788	0.523516
ENSMUSG00000031398	-0.680633	0.0710716	-0.410111	-0.133185	-0.157408	0.523225
ENSMUSG00000025246	0.438207	-0.461446	0.17984	0.0270698	-0.0848455	0.523053
ENSMUSG00000075288	0.391294	1.05817	0.577239	1.10715	0.914187	0.522893
ENSMUSG00000001767	0.642093	0.119269	-0.12299	0.36252	0.1196	0.522493
ENSMUSG00000039176	-0.0308569	0.426275	0.355657	0.691588	0.491173	0.52203
ENSMUSG00000026779	0.465741	-0.295788	0.1209	0.00857222	-0.0554385	0.52118
ENSMUSG00000097971	0.287358	-0.443521	-0.158025	-0.0998517	-0.233799	0.521158
ENSMUSG00000025764	0.271533	-0.445882	-0.267382	-0.035024	-0.249429	0.520962
ENSMUSG00000048232	0.136845	0.216373	0.747335	1.00936	0.65769	0.520846
ENSMUSG00000078922	1.31665	0.471484	0.967305	0.94876	0.79585	0.5208
ENSMUSG00000033208	-0.375955	-0.0730128	0.217494	0.289128	0.144536	0.520491
ENSMUSG00000097080	0.0165607	-0.260589	-0.415435	-0.835664	-0.503896	0.520457
ENSMUSG00000021975	0.378521	-0.0428012	-0.304089	-0.0788608	-0.141917	0.520438
ENSMUSG00000004637	0.244666	-0.296119	-0.474725	-0.0564312	-0.275758	0.520424
ENSMUSG00000002297	1.1929	0.476052	0.530847	1.01188	0.672927	0.519971
ENSMUSG00000022546	-0.494069	0.146111	0.0186678	-0.0871668	0.0258707	0.51994
ENSMUSG00000022364	0.474905	-0.197103	0.0575941	0.00484674	-0.0448873	0.519793
ENSMUSG00000005802	0.362738	-0.566923	0.0210904	0.0761752	-0.156552	0.51929
ENSMUSG00000027671	0.69476	-0.0245796	0.269026	0.282067	0.175505	0.519256
ENSMUSG00000039826	0.366952	0.157198	-0.223817	-0.389609	-0.152076	0.519028
ENSMUSG00000031751	0.212937	-0.228493	-0.255173	-0.431057	-0.304908	0.517845
ENSMUSG00000021264	0.275516	-0.352094	-0.48673	0.112806	-0.242006	0.517522
ENSMUSG00000018678	-0.0355378	0.214537	0.612184	0.61854	0.481754	0.517291
ENSMUSG00000055204	0.773165	0.207919	-0.049744	0.609672	0.255949	0.517216
ENSMUSG00000025224	0.60671	-0.124295	0.105981	0.287141	0.0896088	0.517102
ENSMUSG00000033900	0.89755	0.360466	0.7058	0.0754431	0.38057	0.51698
ENSMUSG00000033439	0.409092	-0.152253	-0.199616	0.0282249	-0.107881	0.516973
ENSMUSG00000005087	0.224188	-0.109218	-0.363204	-0.405861	-0.292761	0.516949
ENSMUSG00000027598	-0.489208	-0.0661208	-0.0954201	0.24447	0.0276432	0.516851
ENSMUSG00000034893	0.795649	0.110925	0.325987	0.399572	0.278828	0.51682
ENSMUSG00000057842	-0.467157	0.101721	-0.0286432	0.0752595	0.0494458	0.516603
ENSMUSG00000026335	0.472513	0.307251	-0.405846	-0.0328772	-0.043824	0.516337
ENSMUSG00000036561	0.231525	-0.333552	-0.414774	-0.105759	-0.284695	0.51622
ENSMUSG00000072763	0.165449	-0.310361	-0.500906	-0.23906	-0.350109	0.515558
ENSMUSG00000055320	0.260515	-0.348985	-0.555084	0.140522	-0.254516	0.51503
ENSMUSG00000081232	0.231149	-0.117228	0.118305	-0.852662	-0.283862	0.51501
ENSMUSG00000057177	0.645166	0.0618496	-0.135122	0.464019	0.130249	0.514917
ENSMUSG00000072115	0.793548	0.0281735	0.574597	0.233267	0.278679	0.514869
ENSMUSG00000028917	0.458679	-0.46412	-0.174979	0.471213	-0.0559618	0.51464
ENSMUSG00000026104	0.325939	-0.588554	-0.172381	0.196017	-0.188306	0.514245
ENSMUSG00000032562	0.291551	-0.103123	-0.203132	-0.361653	-0.222636	0.514187
ENSMUSG00000046667	0.0518547	0.55353	0.449644	0.693961	0.565712	0.513857
ENSMUSG00000001656	-0.234344	-1.15191	-0.453674	-0.638739	-0.748109	0.513766
ENSMUSG00000020553	0.58898	0.154605	-0.0880515	0.160401	0.0756517	0.513329
ENSMUSG00000098231	0.390732	-0.0738125	-0.193399	-0.100452	-0.122554	0.513286
ENSMUSG00000083011	-0.051834	0.654704	0.472375	0.256373	0.461151	0.512985
ENSMUSG00000020364	0.941392	0.490505	0.287187	0.507676	0.428456	0.512936
ENSMUSG00000036281	-0.4933	0.141443	0.188434	-0.271611	0.019422	0.512721
ENSMUSG00000024900	0.236769	-0.632897	-0.193341	-0.00085931	-0.275699	0.512469
ENSMUSG00000027639	-0.0446692	-0.55005	-0.695304	-0.423676	-0.556343	0.511674
ENSMUSG00000035620	-0.133072	0.577227	0.514585	0.0436544	0.378489	0.511561
ENSMUSG00000055184	0.225971	0.193942	-0.459887	-0.590731	-0.285558	0.511529
ENSMUSG00000091825	0.486925	0.0952658	-0.238065	0.0694589	-0.0244467	0.511371
ENSMUSG00000085639	-0.261961	-0.0146596	0.288698	0.473852	0.249297	0.511258
ENSMUSG00000046057	0.453079	-0.093524	-0.174554	0.0936188	-0.0581531	0.511232
ENSMUSG00000097413	-0.394734	0.160588	0.0059343	0.179518	0.115347	0.510081
ENSMUSG00000063410	0.562914	0.0886745	-0.0115732	0.0819955	0.0530323	0.509882
ENSMUSG00000051518	-0.397933	0.011376	0.185922	0.136895	0.111398	0.509331
ENSMUSG00000045328	0.439432	0.0806889	-0.148728	-0.14155	-0.0698628	0.509295
ENSMUSG00000039328	0.214022	0.246472	1.06279	0.859154	0.722805	0.508783
ENSMUSG00000003352	1.19858	0.796895	0.471678	0.801059	0.689877	0.508704
ENSMUSG00000071172	0.151303	-0.46223	-0.125769	-0.484196	-0.357398	0.508701
ENSMUSG00000041328	0.0822623	-0.472332	-0.558743	-0.248174	-0.426417	0.508679
ENSMUSG00000089991	0.287717	-0.0029921	-0.229843	-0.429977	-0.220937	0.508654
ENSMUSG00000033799	0.801263	0.190839	0.486803	0.200976	0.292873	0.508391
ENSMUSG00000083757	0.478899	-0.220755	0.404314	-0.268573	-0.0283383	0.507238
ENSMUSG00000035529	0.445987	-0.379735	0.145568	0.0521194	-0.0606826	0.506669
ENSMUSG00000028910	-0.381745	-0.0527655	0.321848	0.104719	0.124601	0.506346
ENSMUSG00000046714	0.693899	0.305922	-0.121543	0.378936	0.187772	0.506127
ENSMUSG00000007880	0.601926	-0.0168024	-0.00281331	0.307821	0.0960685	0.505857
ENSMUSG00000031297	0.641914	-0.00359793	0.134131	0.277646	0.13606	0.505854
ENSMUSG00000032411	0.342438	-0.0295362	-0.33205	-0.127455	-0.163014	0.505452
ENSMUSG00000084079	0.655846	0.557763	0.0650156	-0.171075	0.150568	0.505278
ENSMUSG00000092344	0.136154	-0.569535	-0.0211682	-0.516162	-0.368955	0.505109
ENSMUSG00000073617	0.548759	0.253762	-0.0866433	-0.0358881	0.0437435	0.505015
ENSMUSG00000090733	-0.438743	0.00173888	0.356836	-0.160878	0.0658989	0.504642
ENSMUSG00000038344	0.362297	-0.311464	-0.244968	0.129463	-0.142323	0.50462
ENSMUSG00000074733	0.0580848	0.8332	0.511544	0.342156	0.5623	0.504215
ENSMUSG00000042133	0.454971	0.179395	-0.169908	-0.156917	-0.0491435	0.504114
ENSMUSG00000028430	-0.0119716	-0.407408	-0.458034	-0.682608	-0.516017	0.504045
ENSMUSG00000021870	0.385207	0.104204	-0.21521	-0.245329	-0.118778	0.503985
ENSMUSG00000014778	0.454054	0.062496	-0.268767	0.0566722	-0.0498661	0.50392
ENSMUSG00000051339	-0.337209	-0.00770818	0.186179	0.321086	0.166519	0.503728
ENSMUSG00000091337	0.640192	0.0761864	0.0229007	0.3117	0.136929	0.503262
ENSMUSG00000066632	0.564105	0.279455	-0.0513708	-0.0451358	0.0609829	0.503122
ENSMUSG00000040663	0.317062	-0.383666	-0.267778	0.0933128	-0.186044	0.503106
ENSMUSG00000094935	-0.0244114	0.42535	0.625967	0.383909	0.478409	0.50282
ENSMUSG00000034801	0.878515	0.352293	0.396996	0.377837	0.375709	0.502806
ENSMUSG00000022064	0.171898	-0.292134	-0.180862	-0.519179	-0.330725	0.502623
ENSMUSG00000032740	0.551277	-0.133764	0.20414	0.0759679	0.0487814	0.502496
ENSMUSG00000081043	0.223586	0.715775	0.729983	0.731902	0.725886	0.502301
ENSMUSG00000003779	0.396728	-0.219297	-0.178436	0.081703	-0.105344	0.502072
ENSMUSG00000036093	0.462419	-0.237724	-0.0350373	0.15459	-0.0393903	0.50181
ENSMUSG00000036840	0.0394591	-0.379449	-0.551641	-0.455802	-0.462297	0.501756
ENSMUSG00000016262	0.478849	-0.332702	-0.0043883	0.269539	-0.0225172	0.501366
ENSMUSG00000022048	-0.389889	0.250684	0.0807359	0.00257906	0.111333	0.501222
ENSMUSG00000053460	-0.742608	-0.34646	-0.323936	-0.0542343	-0.241543	0.501065
ENSMUSG00000021959	0.372371	-0.243091	0.265863	-0.408046	-0.128425	0.500796
ENSMUSG00000014470	0.342365	0.151339	-0.264302	-0.362202	-0.158388	0.500754
ENSMUSG00000022507	0.510279	0.145659	-0.249666	0.133481	0.00982479	0.500454
ENSMUSG00000097589	0.0735109	0.626187	0.362054	0.733131	0.573791	0.50028
ENSMUSG00000020547	0.256174	-0.141062	-0.334827	-0.256122	-0.244004	0.500177
ENSMUSG00000039623	-0.0965823	0.124756	0.451284	0.633941	0.403327	0.49991
ENSMUSG00000028211	0.224387	-0.364361	-0.492865	0.0318754	-0.275117	0.499504
ENSMUSG00000035666	-0.642935	-0.115135	-0.163239	-0.152309	-0.143561	0.499374
ENSMUSG00000075232	0.600291	0.308159	-0.122736	0.118796	0.101406	0.498885
ENSMUSG00000044066	0.480231	-0.323691	0.0469476	0.221014	-0.0185764	0.498807
ENSMUSG00000086903	0.162979	-0.445643	-0.316063	-0.245403	-0.335703	0.498682
ENSMUSG00000002083	0.51599	-0.240983	0.116385	0.177052	0.0174847	0.498505
ENSMUSG00000047045	0.459587	0.100742	-0.323312	0.10672	-0.0386167	0.498203
ENSMUSG00000098005	0.579182	0.145122	0.0302948	0.0689747	0.0814639	0.497718
ENSMUSG00000031596	0.184424	-0.37421	-0.280853	-0.28347	-0.312844	0.497269
ENSMUSG00000041471	0.0163417	-0.758052	-0.401594	-0.28192	-0.480522	0.496864
ENSMUSG00000038648	1.04706	0.646721	0.330573	0.673404	0.550233	0.496828
ENSMUSG00000081696	0.119601	-0.429867	-0.314171	-0.387033	-0.377024	0.496625
ENSMUSG00000006344	0.226929	-0.259746	-0.364777	-0.1836	-0.269374	0.496303
ENSMUSG00000024989	0.260034	-0.312644	-0.450457	0.0545368	-0.236188	0.496222
ENSMUSG00000061130	0.0649452	-0.515499	-0.564383	-0.213598	-0.43116	0.496105
ENSMUSG00000038116	0.71966	0.280841	0.285348	0.104783	0.223657	0.496002
ENSMUSG00000040565	0.659442	0.110931	-0.132856	0.513014	0.163696	0.495746
ENSMUSG00000075327	0.285571	0.185572	-0.653862	-0.16169	-0.209993	0.495564
ENSMUSG00000041189	-0.276408	-0.0198665	0.307923	0.368959	0.219005	0.495413
ENSMUSG00000082646	0.418799	0.0596581	-0.0713115	-0.217845	-0.0764995	0.495298
ENSMUSG00000025404	0.748969	-0.0534666	0.543695	0.270796	0.253675	0.495294
ENSMUSG00000052371	-0.142653	0.270801	0.227703	0.557592	0.352032	0.494685
ENSMUSG00000070733	0.370115	-0.0699803	0.0014106	-0.303319	-0.123963	0.494078
ENSMUSG00000044712	0.281512	-0.128284	-0.004692	-0.504341	-0.212439	0.493951
ENSMUSG00000020696	0.125781	-0.544564	-0.341989	-0.214683	-0.367079	0.49286
ENSMUSG00000005506	0.551467	0.0771703	0.173061	-0.0741278	0.058701	0.492766
ENSMUSG00000097552	-0.348766	0.539205	-0.113285	0.0059253	0.143949	0.492714
ENSMUSG00000021840	0.439716	-0.284392	0.179648	-0.0542255	-0.0529899	0.492705
ENSMUSG00000090213	0.860691	0.199761	0.0420169	0.862613	0.36813	0.492561
ENSMUSG00000084342	-0.269788	0.139471	0.283591	0.245174	0.222745	0.492533
ENSMUSG00000063450	0.36618	-0.0984619	-0.156712	-0.123835	-0.126336	0.492517
ENSMUSG00000018379	0.487432	-0.300203	0.13776	0.147351	-0.00503059	0.492463
ENSMUSG00000030089	0.51864	0.381407	-0.231474	-0.0706921	0.0264136	0.492227
ENSMUSG00000079260	0.463616	0.0316463	0.154474	-0.27178	-0.0285533	0.49217
ENSMUSG00000051220	0.2339	0	-0.652535	-0.119867	-0.257467	0.491367
ENSMUSG00000031090	-0.237001	0.681956	0.135185	-0.0541294	0.254337	0.491338
ENSMUSG00000026289	-0.229709	0.343133	0.265798	0.175775	0.261568	0.491277
ENSMUSG00000068101	-0.0730242	-0.984003	-0.33891	-0.369058	-0.56399	0.490966
ENSMUSG00000080811	-0.244696	0.194275	0.692015	-0.147896	0.246131	0.490827
ENSMUSG00000059409	-0.0905566	-0.707293	-0.200241	-0.834042	-0.580525	0.489969
ENSMUSG00000054737	-0.497037	-0.155368	-0.203624	0.336516	-0.00749202	0.489545
ENSMUSG00000003135	0.0646753	-0.399211	-0.506687	-0.367999	-0.424632	0.489307
ENSMUSG00000035890	0.556097	0.765308	1.20516	1.16513	1.0452	0.489104
ENSMUSG00000045257	-0.438479	0.0848819	0.244768	-0.178109	0.0505136	0.488992
ENSMUSG00000027351	0.4801	0.101278	-0.0496655	-0.0782009	-0.00886288	0.488962
ENSMUSG00000098240	0.820833	0.583009	0.146097	0.267434	0.33218	0.488653
ENSMUSG00000036825	0.566595	-0.23257	0.136713	0.329881	0.0780083	0.488586
ENSMUSG00000042298	0.651881	0.325796	-0.105501	0.270888	0.163728	0.488153
ENSMUSG00000083688	0.406792	-0.00949891	0.105883	-0.340224	-0.0812799	0.488072
ENSMUSG00000038102	0.53831	-0.129546	0.0959346	0.184488	0.050292	0.488018
ENSMUSG00000026594	0.246482	0.277729	-0.346247	-0.656004	-0.241507	0.487989
ENSMUSG00000028557	0.308833	-0.0938565	-0.106103	-0.336945	-0.178968	0.487801
ENSMUSG00000033075	-0.0624711	-0.583636	-0.579229	-0.487324	-0.550063	0.487592
ENSMUSG00000081504	0.112369	-0.27543	-0.429595	-0.420561	-0.375195	0.487565
ENSMUSG00000024789	0.482865	-0.182297	0.0376766	0.131622	-0.00433288	0.487198
ENSMUSG00000048096	-0.432674	-0.754814	-1.07628	-0.92849	-0.919861	0.487187
ENSMUSG00000082769	0.273783	-0.205806	-0.149816	-0.284167	-0.213263	0.487046
ENSMUSG00000056708	0.825082	0.169285	0.544616	0.301338	0.338413	0.486669
ENSMUSG00000033166	0.0952265	-0.461024	-0.613587	-0.0995952	-0.391402	0.486629
ENSMUSG00000083884	-0.54866	0.158245	0.0053151	-0.349836	-0.0620919	0.486568
ENSMUSG00000050213	0.301489	-0.322715	-0.431045	0.198573	-0.185062	0.486551
ENSMUSG00000030353	0.554296	0.0230813	0.252492	-0.0709572	0.0682055	0.486091
ENSMUSG00000026153	0.655108	0.435428	0.0017959	0.0701211	0.169115	0.485993
ENSMUSG00000025555	0.363598	-0.26346	-0.208769	0.106248	-0.121994	0.485591
ENSMUSG00000092257	0.761955	0.442838	0.0592478	0.327291	0.276459	0.485496
ENSMUSG00000084011	0.264805	-0.149196	-0.167477	-0.345099	-0.220591	0.485396
ENSMUSG00000096262	0.0357318	-0.729593	-0.683015	0.0637115	-0.449632	0.485364
ENSMUSG00000052928	0.612252	0.271945	-0.0860292	0.196622	0.127512	0.48474
ENSMUSG00000082820	-0.624449	0.20797	-0.193158	-0.434002	-0.13973	0.48472
ENSMUSG00000026721	0.869961	0.0697304	0.391823	0.694434	0.385329	0.484631
ENSMUSG00000035107	0.691831	-0.293534	0.413915	0.501415	0.207266	0.484565
ENSMUSG00000083439	0.139279	0.0134839	-0.702996	-0.345716	-0.345076	0.484355
ENSMUSG00000019846	-0.0590915	0.689532	0.403025	0.182863	0.42514	0.484232
ENSMUSG00000041773	-0.326288	0.14383	0.206509	0.123428	0.157923	0.48421
ENSMUSG00000026811	-0.372152	-0.059705	0.0718886	0.323863	0.112016	0.484167
ENSMUSG00000054051	0.439293	0.0191272	0.245395	-0.398033	-0.0445037	0.483797
ENSMUSG00000030788	-0.438698	-0.34949	0.533288	-0.0486326	0.0450552	0.483753
ENSMUSG00000003226	0.315362	1.00928	0.85738	0.52962	0.798761	0.483399
ENSMUSG00000026426	0.4658	0.139141	-0.0369117	-0.154964	-0.0175783	0.483378
ENSMUSG00000028833	0.301968	-0.162974	0.0900499	-0.471298	-0.181408	0.483376
ENSMUSG00000024535	0.587482	0.0153489	0.0929122	0.204281	0.104181	0.483301
ENSMUSG00000023921	-0.293419	-1.14154	-0.700709	-0.485556	-0.775935	0.482516
ENSMUSG00000051219	0.313742	0.89408	0.933812	0.560306	0.796066	0.482324
ENSMUSG00000034602	0.46891	0.230518	-0.112773	-0.15756	-0.0132718	0.482181
ENSMUSG00000021277	0.262143	-0.337495	-0.366582	0.0447011	-0.219792	0.481935
ENSMUSG00000087590	0.144749	-0.302391	-0.180841	-0.527916	-0.337049	0.481799
ENSMUSG00000026404	0.556996	0.199216	-0.138144	0.164794	0.0752885	0.481708
ENSMUSG00000043079	0.329513	-0.0662218	-0.221221	-0.169108	-0.152184	0.481697
ENSMUSG00000068196	-0.172561	-0.643397	-0.6963	-0.622626	-0.654108	0.481547
ENSMUSG00000012535	0.206083	-0.337445	-0.278659	-0.210223	-0.275442	0.481525
ENSMUSG00000048574	0.494554	0.281272	-0.446043	0.204507	0.0132452	0.481309
ENSMUSG00000082536	0.564118	0.331655	-0.0297172	-0.0532677	0.08289	0.481228
ENSMUSG00000026259	0.486783	0.0869494	0.144034	-0.214141	0.00561401	0.481169
ENSMUSG00000035824	-0.205905	0.514044	-0.064753	0.376387	0.275226	0.481131
ENSMUSG00000009108	0.902178	0.671391	0.193269	0.400485	0.421715	0.480464
ENSMUSG00000098168	0.754876	0.589042	-0.11154	0.346155	0.274553	0.480323
ENSMUSG00000062175	-0.156061	-0.684385	-0.911326	-0.313086	-0.636266	0.480205
ENSMUSG00000052102	-0.705638	-0.301186	-0.351537	-0.0238448	-0.225523	0.480115
ENSMUSG00000026605	0.435274	-0.26533	-0.254011	0.385442	-0.044633	0.479907
ENSMUSG00000035279	-0.291181	0.481972	0.467554	-0.384979	0.188182	0.479363
ENSMUSG00000024241	0.939715	0.644776	0.611825	0.124603	0.460401	0.479313
ENSMUSG00000029179	0.345052	-0.231115	-0.167538	-0.00400145	-0.134218	0.47927
ENSMUSG00000098222	0.479137	0.321302	-0.0857307	-0.235296	9.18264e-05	0.479045
ENSMUSG00000078664	0.380202	-0.165049	-0.174187	0.0432913	-0.0986481	0.47885
ENSMUSG00000032420	0.761349	-0.246793	0.663817	0.431876	0.282967	0.478382
ENSMUSG00000024212	1.04221	0.577409	0.41692	0.698755	0.564361	0.47785
ENSMUSG00000031903	0.0375616	-0.216597	-0.412283	-0.691976	-0.440285	0.477847
ENSMUSG00000020122	0.281107	-0.726501	0.114558	0.0225344	-0.196469	0.477576
ENSMUSG00000021143	0.465857	-0.299418	-0.103227	0.36773	-0.0116381	0.477495
ENSMUSG00000093847	0.314392	-0.248153	-0.148906	-0.0921788	-0.163079	0.477471
ENSMUSG00000005609	0.335593	-0.165864	-0.269262	0.0105592	-0.141522	0.477116
ENSMUSG00000073478	0.129478	0.454898	0.579563	0.785092	0.606518	0.47704
ENSMUSG00000018733	-0.27347	0.0463266	0.198749	0.36415	0.203075	0.476545
ENSMUSG00000035295	-0.114871	0.198387	0.272797	0.613592	0.361592	0.476463
ENSMUSG00000068394	0.42298	-0.369526	0.158448	0.0519859	-0.0530307	0.47601
ENSMUSG00000046792	0.455418	-0.200693	0.0650253	0.0743926	-0.0204249	0.475843
ENSMUSG00000021694	0.0420862	-0.748709	-0.312491	-0.239135	-0.433445	0.475531
ENSMUSG00000032741	0.108927	0.544553	0.435366	0.772912	0.584277	0.47535
ENSMUSG00000019773	-0.190407	-0.86436	-0.433165	-0.698527	-0.665351	0.474943
ENSMUSG00000029089	0.27358	-0.121452	-0.127912	-0.354523	-0.201295	0.474875
ENSMUSG00000042207	0.471047	-0.047522	-0.0629021	0.0990937	-0.00377681	0.474824
ENSMUSG00000082099	0.0271403	-0.145845	-0.581019	-0.615202	-0.447356	0.474496
ENSMUSG00000031548	-0.00502087	-0.670123	-0.486601	-0.281688	-0.479471	0.47445
ENSMUSG00000001280	0.231549	-0.119781	-0.739882	0.131345	-0.242773	0.474322
ENSMUSG00000027185	-0.0731185	-0.736939	-0.408679	-0.496332	-0.547317	0.474199
ENSMUSG00000035936	0.257406	0.0401484	-0.573714	-0.116696	-0.216754	0.47416
ENSMUSG00000031337	0.474984	-0.273513	0.322135	-0.0460964	0.000842145	0.474142
ENSMUSG00000031755	0.174105	-0.200818	-0.301637	-0.396423	-0.299626	0.473731
ENSMUSG00000098789	-0.488042	-0.115262	0.113161	-0.0411498	-0.0144169	0.473625
ENSMUSG00000054843	0.313625	-0.47153	-0.0254356	0.0189667	-0.159333	0.472958
ENSMUSG00000082491	0.150823	-0.404694	-0.36502	-0.196534	-0.322083	0.472906
ENSMUSG00000040260	0.703636	0.355199	0.141788	0.195499	0.230829	0.472808
ENSMUSG00000049811	0.071044	-0.362246	-0.787671	-0.0552656	-0.401727	0.472771
ENSMUSG00000030259	0.136755	-0.235436	-0.332589	-0.439354	-0.335793	0.472548
ENSMUSG00000032298	0.0923779	0.843675	0.208503	0.64153	0.564569	0.472191
ENSMUSG00000066232	0.543826	0.0799419	0.245848	-0.110739	0.0716835	0.472142
ENSMUSG00000036737	0.253224	-0.442393	-0.356238	0.142303	-0.218776	0.472
ENSMUSG00000041417	-0.0471692	-0.599044	-0.48967	-0.467866	-0.51886	0.471691
ENSMUSG00000029714	0.484978	-0.157867	-0.0879068	0.285903	0.0133765	0.471601
ENSMUSG00000024830	-0.525121	0.0820518	0.0260142	-0.268769	-0.0535676	0.471553
ENSMUSG00000031749	0.354814	-0.504166	-0.127502	0.281463	-0.116735	0.471549
ENSMUSG00000074482	0.0472812	0.733807	0.563074	0.259372	0.518751	0.47147
ENSMUSG00000098470	-0.357811	0.00499265	0.175821	0.158428	0.113081	0.470892
ENSMUSG00000029655	0.00808182	-0.647347	-0.426139	-0.314782	-0.462756	0.470838
ENSMUSG00000079363	0.546878	-0.0338719	0.229917	0.0322818	0.076109	0.470769
ENSMUSG00000095115	-0.288657	0.259703	-0.0270102	0.313542	0.182078	0.470735
ENSMUSG00000011877	0.613735	-0.130084	0.178833	0.380261	0.143004	0.470732
ENSMUSG00000069171	0.480724	-0.129086	-0.215121	0.37449	0.0100942	0.47063
ENSMUSG00000027522	0.166253	0.869623	0.481977	0.559044	0.636881	0.470629
ENSMUSG00000020649	0.424699	-0.409341	-0.123818	0.395696	-0.045821	0.47052
ENSMUSG00000042408	0.491799	0.0859649	0.408236	-0.430352	0.0212829	0.470516
ENSMUSG00000025217	-0.143322	0.200504	0.212335	0.568576	0.327138	0.47046
ENSMUSG00000001120	-0.254073	0.0626234	0.237659	0.348832	0.216372	0.470445
ENSMUSG00000021003	-0.100335	0.47415	0.226703	0.408403	0.369752	0.470087
ENSMUSG00000065950	0.724974	0.134679	0.242074	0.388295	0.255016	0.469958
ENSMUSG00000083440	0.525253	0.0542096	-0.17213	0.284081	0.0553868	0.469866
ENSMUSG00000039765	0.63195	0.199299	-0.14728	0.434921	0.162313	0.469636
ENSMUSG00000032013	-0.383221	0.248263	0.0776037	-0.0667812	0.0863619	0.469583
ENSMUSG00000026872	0.612107	0.222848	-0.144911	0.349727	0.142555	0.469552
ENSMUSG00000036620	0.470363	-0.00802574	0.0903814	-0.0798751	0.000826853	0.469536
ENSMUSG00000080955	0.322707	0.00665133	-0.316694	-0.130118	-0.14672	0.469427
ENSMUSG00000086225	0.10664	-0.674344	-0.183993	-0.229522	-0.36262	0.46926
ENSMUSG00000082012	0.0315967	-0.235962	-0.394113	-0.682477	-0.437518	0.469114
ENSMUSG00000038900	0.389604	0.128409	-0.017209	-0.348077	-0.078959	0.468563
ENSMUSG00000081613	0.614645	0.0791489	0.122643	0.237484	0.146425	0.46822
ENSMUSG00000047992	0.404256	-0.239416	-0.0167566	0.0645486	-0.0638748	0.468131
ENSMUSG00000048039	0.587056	0.531286	-0.237647	0.0637462	0.119128	0.467927
ENSMUSG00000073888	-0.321864	0.0686567	-0.230345	0.599733	0.146015	0.467879
ENSMUSG00000031972	-0.491177	0.45683	-0.47053	-0.0568033	-0.023501	0.467676
ENSMUSG00000031666	-0.153666	-0.0547776	0.15736	0.839074	0.313885	0.467551
ENSMUSG00000030041	0.0281812	0.607105	0.62117	0.258681	0.495652	0.467471
ENSMUSG00000032911	0.543642	0.248265	0.181615	-0.200998	0.0762937	0.467348
ENSMUSG00000049470	0.689856	0.0256389	0.123127	0.51902	0.222595	0.46726
ENSMUSG00000070544	0.376826	-0.112718	0.0198105	-0.177895	-0.0902675	0.467094
ENSMUSG00000097960	0.555106	0.477791	-0.304533	0.0915505	0.0882696	0.466836
ENSMUSG00000037443	-0.105589	-0.764765	-0.525901	-0.425862	-0.572176	0.466587
ENSMUSG00000036983	-0.684994	0.00127766	-0.343331	-0.314241	-0.218765	0.466229
ENSMUSG00000083885	0.15135	-0.288496	-0.273058	-0.382431	-0.314661	0.466011
ENSMUSG00000025231	0.399456	-0.386135	0.278004	-0.0911463	-0.0664259	0.465882
ENSMUSG00000022707	0.101806	0.510531	0.615541	0.576863	0.567645	0.465839
ENSMUSG00000058773	0.406347	-0.263978	0.0322208	0.0534953	-0.0594206	0.465768
ENSMUSG00000061607	0.767862	0.287832	-0.0733701	0.693419	0.302627	0.465234
ENSMUSG00000002985	-0.524136	-0.0592293	0.122117	-0.240323	-0.059145	0.464991
ENSMUSG00000082128	0.265116	-0.336277	0.281304	-0.544584	-0.199852	0.464968
ENSMUSG00000010045	-0.126366	0.0914689	0.348075	0.575093	0.338213	0.464579
ENSMUSG00000041444	0.581453	0.201525	-0.128999	0.278161	0.116895	0.464557
ENSMUSG00000020280	-0.536545	-0.35392	-0.143686	0.281542	-0.0720215	0.464524
ENSMUSG00000030779	0.51435	0.0578708	0.129456	-0.0376866	0.0498802	0.46447
ENSMUSG00000028834	-0.179057	-0.649944	-0.754608	-0.525708	-0.64342	0.464363
ENSMUSG00000025812	0.184854	-0.140685	-0.380485	-0.316163	-0.279111	0.463965
ENSMUSG00000046876	-0.196297	0.130719	0.0920016	0.579693	0.267471	0.463768
ENSMUSG00000040524	0.214694	-0.356207	-0.367491	-0.0235073	-0.249068	0.463762
ENSMUSG00000023030	0.784151	0.36477	0.153048	0.44381	0.320543	0.463608
ENSMUSG00000031298	0.864239	0.00708727	0.364339	0.83061	0.400679	0.46356
ENSMUSG00000021699	-0.490297	-0.246489	0.222165	-0.0560338	-0.026786	0.463511
ENSMUSG00000001517	0.245898	-0.0467268	-0.185717	-0.420103	-0.217516	0.463414
ENSMUSG00000025894	-0.1952	0.20549	0.284248	0.314675	0.268138	0.463338
ENSMUSG00000098013	0.522211	0.261548	0.286459	-0.371342	0.0588882	0.463322
ENSMUSG00000040928	-0.271569	0.28337	-0.0353656	0.327156	0.19172	0.463289
ENSMUSG00000052533	-0.148494	-0.080521	0.321665	0.703108	0.314751	0.463245
ENSMUSG00000084139	0.534608	0.27486	0.053959	-0.114435	0.0714613	0.463146
ENSMUSG00000083086	0.327839	-0.148744	-0.0807788	-0.175802	-0.135108	0.462947
ENSMUSG00000041390	0.0813151	-0.442937	-0.25715	-0.444101	-0.381396	0.462711
ENSMUSG00000039108	0.274595	-0.220852	-0.218534	-0.124924	-0.188103	0.462698
ENSMUSG00000031728	0.350212	-0.0992499	0.21018	-0.447636	-0.112235	0.462447
ENSMUSG00000041781	0.39666	-0.286476	-0.00463809	0.0945633	-0.065517	0.462177
ENSMUSG00000046818	-0.411731	0.211679	-0.32134	0.260697	0.0503456	0.462077
ENSMUSG00000068580	-0.0807025	0.506186	0.515752	0.121868	0.381269	0.461971
ENSMUSG00000057176	-0.509493	0.432347	-0.290819	-0.284141	-0.0475376	0.461955
ENSMUSG00000023068	0.368097	-0.210564	-0.209129	0.13853	-0.0937212	0.461818
ENSMUSG00000031592	0.426839	-0.0634241	0.228765	-0.269893	-0.0348509	0.46169
ENSMUSG00000022377	0.418472	-0.12999	0.0985157	-0.0962918	-0.0425888	0.461061
ENSMUSG00000041720	-0.227714	0.140684	0.275221	0.28346	0.233122	0.460836
ENSMUSG00000092223	-0.217088	0.296321	-0.0483543	0.481964	0.24331	0.460398
ENSMUSG00000031974	-0.474789	-0.352658	0.0475354	0.261792	-0.0144434	0.460346
ENSMUSG00000074918	0.141657	-0.934412	-0.309085	0.288181	-0.318439	0.460095
ENSMUSG00000082408	-0.540832	-0.449036	-0.0181769	0.2249	-0.080771	0.460061
ENSMUSG00000023079	0.182342	-0.464318	-0.00888997	-0.359896	-0.277701	0.460044
ENSMUSG00000020716	0.160197	-0.43592	-0.361669	-0.1018	-0.299796	0.459994
ENSMUSG00000039473	0.391099	-0.0855964	0.12831	-0.249167	-0.0688179	0.459916
ENSMUSG00000028024	0.491025	0.17988	-0.139196	0.0530734	0.0312524	0.459773
ENSMUSG00000022555	0.215858	0.971725	0.632033	0.422791	0.675517	0.459658
ENSMUSG00000038375	-0.0565146	0.155167	0.577331	0.476886	0.403128	0.459643
ENSMUSG00000090467	-0.0970438	0.399854	0.290947	0.396468	0.362423	0.459467
ENSMUSG00000078640	-0.116903	-0.790678	-0.568679	-0.369715	-0.576357	0.459454
ENSMUSG00000098083	-0.091482	0.294585	0.356114	0.451935	0.367544	0.459026
ENSMUSG00000041995	-0.379847	-0.0238529	0.102493	0.158256	0.0789651	0.458812
ENSMUSG00000005465	-0.361849	-0.935767	-0.894806	-0.630651	-0.820408	0.458559
ENSMUSG00000021176	0.313428	-0.137758	0.131651	-0.428173	-0.14476	0.458188
ENSMUSG00000020354	-0.238249	0.333219	-0.0781188	0.404424	0.219841	0.45809
ENSMUSG00000079998	-0.029599	-0.781535	-0.401791	-0.278825	-0.487384	0.457785
ENSMUSG00000021710	0.639773	0.247362	0.215674	0.0831494	0.182062	0.457711
ENSMUSG00000052566	0.587391	0.248402	-0.0801671	0.221151	0.129795	0.457596
ENSMUSG00000023913	-0.336819	-0.00170713	0.24353	0.120493	0.120772	0.457591
ENSMUSG00000030516	0.731622	0.118426	0.169887	0.533857	0.274057	0.457565
ENSMUSG00000081289	0.279777	-0.180915	-0.266036	-0.0849093	-0.177287	0.457063
ENSMUSG00000097304	-0.186763	-0.703315	-0.49735	-0.729438	-0.643367	0.456604
ENSMUSG00000074500	0.285255	0.217974	-0.537059	-0.194108	-0.171064	0.45632
ENSMUSG00000097180	-0.464817	-0.117506	0.260841	-0.169163	-0.00860915	0.456208
ENSMUSG00000033540	-0.271392	0.131924	0.26694	0.155534	0.184799	0.456191
ENSMUSG00000057738	0.467279	-0.0463878	-0.0657818	0.145612	0.0111473	0.456131
ENSMUSG00000026955	0.809238	0.572564	0.552529	-0.0640939	0.353666	0.455572
ENSMUSG00000031980	-0.0363736	0.172378	0.880894	0.203504	0.418926	0.455299
ENSMUSG00000024527	0.410565	0.0478297	0.11583	-0.297803	-0.0447146	0.45528
ENSMUSG00000034544	0.194567	-0.169839	-0.232831	-0.378635	-0.260435	0.455002
ENSMUSG00000079317	-0.249708	0.258724	0.0649586	0.291382	0.205021	0.45473
ENSMUSG00000083496	-0.45931	0.225055	-0.304224	0.0646023	-0.00485561	0.454455
ENSMUSG00000024182	0.739733	0.273494	0.311645	0.271446	0.285528	0.454205
ENSMUSG00000034807	0.319362	0.00162879	-0.168036	-0.237331	-0.134579	0.453941
ENSMUSG00000051133	0.0157365	0.597483	-0.123509	0.93384	0.469271	0.453535
ENSMUSG00000095427	0.119398	-0.150817	-0.516976	-0.334261	-0.334018	0.453416
ENSMUSG00000040274	0.199664	-0.239621	-0.553727	0.0325907	-0.253586	0.453249
ENSMUSG00000027272	0.157395	-0.191763	-0.608674	-0.0858261	-0.295421	0.452817
ENSMUSG00000072964	-0.106642	-0.615841	-0.747826	-0.314044	-0.559237	0.452595
ENSMUSG00000068917	1.02641	0.739521	0.661224	0.320804	0.57385	0.452558
ENSMUSG00000051495	0.816091	0.345492	0.0894053	0.65646	0.363786	0.452305
ENSMUSG00000044145	-0.102239	0.35524	0.332037	0.362719	0.349999	0.452237
ENSMUSG00000097312	-0.452619	-0.0459052	0.125456	-0.0809868	-0.000478503	0.452141
ENSMUSG00000032312	0.646221	0.164164	-0.162224	0.580377	0.194106	0.452115
ENSMUSG00000081741	-0.577507	-0.105091	-0.310293	0.0389072	-0.125492	0.452015
ENSMUSG00000036782	-0.215697	0.394722	0.123891	0.190295	0.236303	0.452
ENSMUSG00000087008	0.345801	-0.0848138	-0.146927	-0.0865549	-0.106099	0.4519
ENSMUSG00000022621	0.169376	0.619206	0.826899	0.417049	0.621051	0.451675
ENSMUSG00000081494	1.25737	0.593674	0.838853	0.985767	0.806098	0.451275
ENSMUSG00000019933	-0.502348	-0.163109	-0.0249895	0.0345845	-0.0511713	0.451176
ENSMUSG00000083382	0.119532	-0.449989	-0.131717	-0.413093	-0.3316	0.451131
ENSMUSG00000033883	0.564161	0.0767746	-0.214178	0.476588	0.113062	0.451099
ENSMUSG00000038388	0.342252	0.0451047	-0.0949195	-0.276012	-0.108609	0.450861
ENSMUSG00000002835	-0.0150593	-0.22083	-0.50456	-0.672144	-0.465845	0.450785
ENSMUSG00000024817	0.819728	0.191749	0.580849	0.334436	0.369011	0.450716
ENSMUSG00000042444	0.00229358	-0.668769	0.0441469	-0.719906	-0.448176	0.45047
ENSMUSG00000078302	0.0894647	-0.687376	-0.154278	-0.240616	-0.360757	0.450222
ENSMUSG00000033819	0.58086	0.474106	-0.203835	0.122048	0.130773	0.450087
ENSMUSG00000074406	0.371115	-0.025359	-0.150708	-0.0607287	-0.0789319	0.450047
ENSMUSG00000039910	0.176259	-0.378207	-0.294444	-0.148463	-0.273705	0.449964
ENSMUSG00000027832	0.257056	-0.0980889	-0.39469	-0.0857134	-0.192831	0.449887
ENSMUSG00000035248	0.0741444	-0.627435	0.0647531	-0.564293	-0.375658	0.449803
ENSMUSG00000021952	0.342835	0.909578	0.790499	0.676624	0.792234	0.449398
ENSMUSG00000038888	-0.196104	0.27057	0.193461	0.295567	0.253199	0.449303
ENSMUSG00000056185	0.00698557	0.210874	0.753802	0.404115	0.456264	0.449278
ENSMUSG00000026707	0.513811	0.152502	-0.00713224	0.0487604	0.06471	0.449101
ENSMUSG00000048170	0.476442	-0.149389	0.120113	0.113568	0.0280973	0.448345
ENSMUSG00000005917	0.231554	0.255564	-0.928204	0.0227965	-0.216615	0.448169
ENSMUSG00000085415	-0.34014	0.135458	0.0298477	0.15848	0.107929	0.448068
ENSMUSG00000033545	0.483584	-0.0265538	-0.205597	0.33924	0.0356965	0.447888
ENSMUSG00000025007	0.471334	0.00696537	-0.0860572	0.149881	0.0235964	0.447737
ENSMUSG00000038612	0.798944	0.520471	0.0782689	0.454924	0.351221	0.447723
ENSMUSG00000041975	-0.514103	-0.132368	-0.0106879	-0.0561981	-0.066418	0.447685
ENSMUSG00000014074	0.288762	-0.283997	0.0760753	-0.268538	-0.15882	0.447583
ENSMUSG00000025220	0.543506	-0.0526781	0.379025	-0.0382982	0.0960162	0.447489
ENSMUSG00000083555	-0.0450809	0.58853	0.385353	0.233173	0.402352	0.447433
ENSMUSG00000028894	-0.142348	0.0404504	0.540736	0.333804	0.304997	0.447345
ENSMUSG00000030104	0.490215	0.0657768	0.273344	-0.210221	0.0429666	0.447249
ENSMUSG00000046201	0.214178	-0.47741	-0.540583	0.318862	-0.233043	0.447221
ENSMUSG00000045996	-0.147881	0.647285	0.211771	0.0387014	0.299253	0.447134
ENSMUSG00000037552	0.8686	0.386682	0.291188	0.586794	0.421555	0.447045
ENSMUSG00000082870	0.321767	-0.0153466	-0.147172	-0.21307	-0.125196	0.446963
ENSMUSG00000028680	0.254966	0.0391328	-0.389191	-0.225903	-0.191987	0.446953
ENSMUSG00000008305	0.431873	-0.0631139	0.12561	-0.107627	-0.0150436	0.446917
ENSMUSG00000035133	0.307254	0.0106437	-0.300436	-0.128356	-0.139383	0.446637
ENSMUSG00000089671	-0.687154	-0.0498173	-0.308402	-0.363561	-0.240594	0.446561
ENSMUSG00000051730	-0.21675	0.55629	0.115954	0.0168469	0.229697	0.446448
ENSMUSG00000043872	0.242696	-0.361501	-0.0431634	-0.205846	-0.203503	0.4462
ENSMUSG00000083572	0.126331	-0.328392	-0.535631	-0.0951702	-0.319731	0.446062
ENSMUSG00000081214	0.215705	-0.186878	-0.225665	-0.277786	-0.23011	0.445815
ENSMUSG00000028763	-0.169474	0.292384	-0.0060209	0.542652	0.276339	0.445813
ENSMUSG00000033416	-0.175201	0.174681	0.093895	0.543162	0.270579	0.44578
ENSMUSG00000066640	-0.592468	-0.10429	-0.393436	0.0570569	-0.14689	0.445578
ENSMUSG00000037364	0.652719	0.159094	0.198383	0.264304	0.20726	0.445459
ENSMUSG00000078154	0.502802	0.171516	0.310735	-0.309456	0.0575982	0.445204
ENSMUSG00000048368	0.181625	-0.351268	-0.30552	-0.133643	-0.263477	0.445102
ENSMUSG00000046711	0.421126	0.0542111	-0.163682	0.0381168	-0.0237847	0.444911
ENSMUSG00000081167	-0.209766	-0.664362	-0.358847	-0.940799	-0.654669	0.444903
ENSMUSG00000033460	0.343718	-0.0913788	-0.409766	0.197594	-0.101184	0.444902
ENSMUSG00000084333	0.380396	0.123629	-0.137292	-0.179563	-0.0644087	0.444805
ENSMUSG00000043733	0.302006	-0.106497	-0.213345	-0.108508	-0.142783	0.444789
ENSMUSG00000032743	-0.0706087	0.356119	0.407944	0.358395	0.374153	0.444762
ENSMUSG00000032902	0.354859	-0.0320625	-0.194538	-0.0428088	-0.0898032	0.444662
ENSMUSG00000069114	0.211158	0.00443564	-0.391405	-0.313459	-0.233476	0.444634
ENSMUSG00000069808	0.36175	0.54632	0.729474	1.14274	0.806179	0.44443
ENSMUSG00000036040	-0.123942	-0.702632	-0.342192	-0.660291	-0.568371	0.444429
ENSMUSG00000018363	1.05163	1.0582	0.632212	0.131695	0.607368	0.444259
ENSMUSG00000093525	0.111589	-0.331137	-0.306344	-0.360394	-0.332625	0.444214
ENSMUSG00000019699	-0.20512	-0.767035	-0.858747	-0.321949	-0.649244	0.444123
ENSMUSG00000078967	0.0292762	-0.611279	-0.151679	-0.481479	-0.414812	0.444089
ENSMUSG00000030616	0.742983	0.128746	0.605148	0.163476	0.299123	0.44386
ENSMUSG00000036955	0.0702034	-0.275844	-0.508425	-0.336447	-0.373572	0.443775
ENSMUSG00000062093	0.899493	0.182141	0.538104	0.64703	0.455758	0.443734
ENSMUSG00000019966	0.309243	-0.296777	-0.0293366	-0.0769339	-0.134349	0.443593
ENSMUSG00000030872	0.537062	0.110173	0.167043	0.00371968	0.0936452	0.443417
ENSMUSG00000098048	0.102869	-0.336717	-0.16886	-0.516052	-0.340543	0.443412
ENSMUSG00000097616	-0.021063	-0.244549	-0.559916	-0.588778	-0.464414	0.443351
ENSMUSG00000061863	-0.282736	0.110064	-0.013846	0.385565	0.160595	0.44333
ENSMUSG00000032547	0.313677	-0.0340379	-0.0948327	-0.259714	-0.129528	0.443205
ENSMUSG00000022533	0.667976	0.115834	-0.0823132	0.641057	0.224859	0.443117
ENSMUSG00000068250	-0.245507	0.508331	0.195428	-0.111057	0.197567	0.443074
ENSMUSG00000033149	0.301958	-0.0258675	-0.435455	0.0388431	-0.140826	0.442785
ENSMUSG00000019214	0.698294	0.410384	0.336257	0.0200633	0.255568	0.442726
ENSMUSG00000029554	-0.293554	0.255222	0.211966	-0.0204306	0.148919	0.442473
ENSMUSG00000041324	0.294136	-0.20518	-0.216708	-0.0226435	-0.148177	0.442314
ENSMUSG00000072949	-0.102624	0.715354	0.0703968	0.233245	0.339665	0.442289
ENSMUSG00000086290	0.226388	-0.135598	-0.1818	-0.330211	-0.21587	0.442258
ENSMUSG00000028053	0.489781	-0.459092	0.343933	0.258611	0.0478176	0.441963
ENSMUSG00000022521	0.318584	-0.151597	-0.175259	-0.0430797	-0.123312	0.441896
ENSMUSG00000020527	-0.219661	0.314025	0.298717	0.0533799	0.222041	0.441701
ENSMUSG00000049421	-0.279107	0.216888	0.0679745	0.202713	0.162525	0.441632
ENSMUSG00000034022	0.385823	-0.117411	-0.115171	0.0652	-0.0557942	0.441617
ENSMUSG00000000787	-0.0220122	-0.363605	-0.759018	-0.267746	-0.463456	0.441444
ENSMUSG00000036764	0.463054	0.241918	0.0810219	-0.257559	0.0217937	0.44126
ENSMUSG00000051627	0.118151	-0.351132	-0.442231	-0.175862	-0.323075	0.441226
ENSMUSG00000006462	-0.19726	0.353383	-0.0333765	0.411704	0.243904	0.441164
ENSMUSG00000051439	0.472439	0.177878	-0.0114324	-0.0720764	0.0314565	0.440982
ENSMUSG00000036022	-0.250452	0.06781	0.281913	0.221254	0.190326	0.440778
ENSMUSG00000057223	0.108011	-0.301795	-0.325098	-0.371221	-0.332705	0.440716
ENSMUSG00000028309	0.584852	0.353611	0.00614047	0.073304	0.144352	0.440501
ENSMUSG00000035958	-0.84264	-0.658598	-0.267887	-0.280008	-0.402164	0.440475
ENSMUSG00000081262	0.664701	0.150576	0.470936	0.0512258	0.224246	0.440455
ENSMUSG00000022309	0.150677	-0.387651	-0.142382	-0.339226	-0.289753	0.440429
ENSMUSG00000025340	-0.0785063	0.56753	0.0972828	0.420777	0.361863	0.440369
ENSMUSG00000053219	0.358487	-0.134516	0.242429	-0.352733	-0.0816068	0.440094
ENSMUSG00000090673	0.116631	-0.623452	-0.346412	0	-0.323288	0.439919
ENSMUSG00000024302	0.540323	-0.232422	0.40356	0.13043	0.100523	0.439801
ENSMUSG00000034591	-0.420727	-0.490754	0.224263	0.323574	0.019028	0.439755
ENSMUSG00000098702	-0.248399	0.227937	0.279828	0.0660676	0.191277	0.439677
ENSMUSG00000000441	-0.41996	0.035443	-0.0643696	0.0876515	0.019575	0.439535
ENSMUSG00000028233	-0.0546204	-0.692305	-0.35827	-0.431803	-0.494126	0.439505
ENSMUSG00000047777	-0.0498132	-0.688602	-0.456717	-0.322565	-0.489295	0.439482
ENSMUSG00000083649	0.0773128	-0.220596	-0.423641	-0.442126	-0.362121	0.439434
ENSMUSG00000039275	0.562292	-0.0831468	-0.021928	0.474519	0.123148	0.439144
ENSMUSG00000054611	0.682992	0.346086	0.227946	0.157526	0.243853	0.439139
ENSMUSG00000081461	0.118334	-0.434588	-0.142774	-0.384664	-0.320675	0.43901
ENSMUSG00000032548	-0.817781	-0.694906	-0.270571	-0.171091	-0.378856	0.438925
ENSMUSG00000028364	-0.185009	-0.514961	-0.619367	-0.736447	-0.623592	0.438583
ENSMUSG00000035237	-0.543585	-0.0536363	-0.184521	-0.0770686	-0.105075	0.438509
ENSMUSG00000036197	0.854225	0.231363	0.579499	0.437366	0.416076	0.438149
ENSMUSG00000030059	0.0462641	-0.256317	-0.583614	-0.335631	-0.391854	0.438118
ENSMUSG00000028333	0.476874	0.0713145	0.0183642	0.0278522	0.039177	0.437697
ENSMUSG00000034853	0.385948	-0.101227	-0.39288	0.339243	-0.0516214	0.43757
ENSMUSG00000020257	-0.0839861	-0.627989	-0.655486	-0.280619	-0.521365	0.437379
ENSMUSG00000082804	-0.357006	0.00431744	0.16842	0.0683295	0.0803556	0.437361
ENSMUSG00000002055	0.382968	-0.22257	0.145813	-0.0843188	-0.0536919	0.43666
ENSMUSG00000078528	0.615022	0.333662	0.160821	0.0408107	0.178431	0.436591
ENSMUSG00000038886	-0.0918342	-0.768113	-0.347016	-0.470103	-0.528411	0.436577
ENSMUSG00000009633	-0.572024	-0.234742	0.208558	-0.380464	-0.135549	0.436474
ENSMUSG00000031133	-0.351493	0.250755	0.0683302	-0.0649705	0.0847049	0.436197
ENSMUSG00000021103	0.240671	0.0108903	-0.184739	-0.412307	-0.195385	0.436056
ENSMUSG00000020023	0.386363	0.243623	-0.310393	-0.0820116	-0.0495941	0.435957
ENSMUSG00000004455	0.514931	0.314915	-0.223986	0.14639	0.0791066	0.435825
ENSMUSG00000026496	0.181187	-0.356955	-0.216428	-0.190441	-0.254608	0.435795
ENSMUSG00000021171	0.664342	0.226512	0.19155	0.268889	0.228984	0.435358
ENSMUSG00000073412	0.0516295	-0.04942	-0.370415	-0.731293	-0.383709	0.435339
ENSMUSG00000026107	-0.111699	-0.507959	-0.597718	-0.535306	-0.546994	0.435296
ENSMUSG00000024901	0.511537	0.0429742	0.139442	0.0470587	0.0764916	0.435045
ENSMUSG00000035354	1.05835	0.581006	0.547142	0.741794	0.623314	0.435032
ENSMUSG00000017146	0.813977	0.355299	0.376242	0.405397	0.378979	0.434997
ENSMUSG00000043259	-0.922775	-0.450718	-0.625441	-0.387694	-0.487951	0.434824
ENSMUSG00000026988	0.0235258	0.301682	0.797866	0.275112	0.45822	0.434694
ENSMUSG00000084159	0.369133	-0.208509	0.0519838	-0.0401455	-0.0655567	0.434689
ENSMUSG00000028600	0.365435	-0.0752805	-0.121705	-0.010566	-0.0691838	0.434619
ENSMUSG00000061119	0.454194	0.398484	0.280314	-0.619473	0.019775	0.434419
ENSMUSG00000021065	-0.183614	-0.32378	-1.09793	-0.431544	-0.617752	0.434138
ENSMUSG00000074466	-0.253645	0.290651	0.0760825	0.174734	0.180489	0.434134
ENSMUSG00000039662	-0.274354	0.415385	-0.152949	0.21599	0.159475	0.43383
ENSMUSG00000035671	0.897053	0.186185	0.410116	0.793675	0.463325	0.433728
ENSMUSG00000026029	-0.747851	-0.415898	-0.112654	-0.41518	-0.314577	0.433274
ENSMUSG00000022863	0.44622	-0.00956152	0.0230924	0.0254284	0.0129864	0.433234
ENSMUSG00000025185	0.121717	-0.363064	-0.352383	-0.217488	-0.310978	0.432695
ENSMUSG00000020534	-0.139979	0.227925	0.377876	0.271394	0.292398	0.432378
ENSMUSG00000097331	-0.434451	-0.196379	0.129409	0.0606723	-0.00209913	0.432352
ENSMUSG00000026037	-0.00904066	-0.410791	-0.65564	-0.25735	-0.44126	0.43222
ENSMUSG00000028312	0.62337	0.12676	0.160861	0.28592	0.19118	0.43219
ENSMUSG00000071419	0.0833411	-0.118164	-0.387003	-0.540674	-0.348614	0.431955
ENSMUSG00000021681	0.576537	0.101626	0.119222	0.212986	0.144611	0.431926
ENSMUSG00000031953	0.267425	0.0833225	-0.265359	-0.311311	-0.164449	0.431875
ENSMUSG00000026158	0.015619	0.589332	0.497455	0.255691	0.447493	0.431874
ENSMUSG00000020029	0.716725	0.0912953	0.415359	0.348036	0.284897	0.431828
ENSMUSG00000083932	0.0513969	0.205298	0.847009	0.397188	0.483165	0.431768
ENSMUSG00000022235	0.141187	0.513137	0.771827	0.433739	0.572901	0.431714
ENSMUSG00000098033	0.223674	0.0122362	-0.26397	-0.371523	-0.207752	0.431426
ENSMUSG00000022947	0.180348	0.126792	-0.255588	-0.624422	-0.251073	0.431421
ENSMUSG00000046179	0.0169069	-0.727909	-0.266891	-0.248627	-0.414476	0.431383
ENSMUSG00000096699	-0.198376	0.537565	0.0459728	0.11526	0.232933	0.431309
ENSMUSG00000087626	0.23884	0.767899	0.586025	0.655501	0.669808	0.430969
ENSMUSG00000034781	0.452686	-0.211225	0.423981	-0.146419	0.0221125	0.430573
ENSMUSG00000054619	0.616272	0.0409029	0.232214	0.284196	0.185771	0.430501
ENSMUSG00000069682	0.392102	0.107686	-0.0803123	-0.142125	-0.0382507	0.430353
ENSMUSG00000029686	-0.0126639	-0.432681	-0.378485	-0.517304	-0.442823	0.430159
ENSMUSG00000084329	0.324119	-0.18986	-0.247615	0.119402	-0.106024	0.430144
ENSMUSG00000098002	0.0657011	0.612956	0.662263	0.212305	0.495841	0.43014
ENSMUSG00000015165	0.2099	-0.440211	-0.17809	-0.0412342	-0.219845	0.429745
ENSMUSG00000032715	0.341953	0.981247	0.63683	0.696887	0.771655	0.429701
ENSMUSG00000029036	0.273192	-0.0058785	-0.142774	-0.320626	-0.156426	0.429618
ENSMUSG00000019518	-0.115352	-0.443335	-0.429117	-0.761432	-0.544628	0.429276
ENSMUSG00000033147	0.241438	-0.316807	-0.323866	0.0775131	-0.18772	0.429158
ENSMUSG00000038702	0.00189773	-0.51187	-0.648077	-0.121716	-0.427221	0.429119
ENSMUSG00000039697	-0.556215	0.285893	-0.121744	-0.546359	-0.127403	0.428812
ENSMUSG00000032308	0.141159	0.63121	0.440679	0.636899	0.569596	0.428436
ENSMUSG00000082809	0.114605	-0.0821725	-0.437792	-0.420444	-0.313469	0.428074
ENSMUSG00000032046	0.376393	0.219956	0.0107742	-0.38564	-0.0516365	0.42803
ENSMUSG00000016664	0.302279	-0.0947705	-0.278071	-0.00424777	-0.125696	0.427975
ENSMUSG00000052584	-0.129639	0.266175	0.37223	0.255983	0.298129	0.427768
ENSMUSG00000071113	0.849859	0.378736	0.428921	0.459544	0.4224	0.427458
ENSMUSG00000021259	-0.31332	0.0919384	-0.174312	0.424631	0.114086	0.427405
ENSMUSG00000096687	0.304916	-0.00369627	-0.272099	-0.0916049	-0.122467	0.427383
ENSMUSG00000062980	-0.0550225	-0.413018	-0.666924	-0.367008	-0.482317	0.427294
ENSMUSG00000031833	0.707216	0.535305	0.137734	0.167006	0.280015	0.427201
ENSMUSG00000039899	-0.110286	-0.730775	-0.495506	-0.385707	-0.537329	0.427043
ENSMUSG00000027868	0.117974	-0.443776	-0.573579	0.0902671	-0.309029	0.427003
ENSMUSG00000048720	0.309849	-0.109326	-0.49307	0.251135	-0.117087	0.426936
ENSMUSG00000011096	0.251495	-0.335776	-0.119947	-0.0704506	-0.175391	0.426886
ENSMUSG00000052713	0.493401	0.24742	-0.139592	0.0921365	0.066655	0.426746
ENSMUSG00000043993	0.267236	-0.174571	-0.36946	0.0667781	-0.159084	0.426321
ENSMUSG00000029826	0.655518	0.136209	0.287429	0.264178	0.229272	0.426246
ENSMUSG00000026825	0.701131	0.248237	0.368364	0.208201	0.274934	0.426197
ENSMUSG00000035158	-0.598665	0.0819496	-0.143505	-0.456209	-0.172588	0.426077
ENSMUSG00000032604	0.264071	0.0357154	-0.15539	-0.36621	-0.161961	0.426033
ENSMUSG00000027635	-0.191137	-0.0340905	0.135901	0.602152	0.234654	0.425791
ENSMUSG00000039585	0.507672	0.223552	0.161218	-0.138847	0.0819744	0.425698
ENSMUSG00000082964	-0.0392017	0.784143	0.296795	0.0783687	0.386436	0.425637
ENSMUSG00000042109	0.0229491	0.661753	0.362494	0.32143	0.448559	0.42561
ENSMUSG00000053656	0.738427	0.280459	0.08957	0.568993	0.313007	0.42542
ENSMUSG00000083845	-0.108491	-0.545608	-0.267444	-0.788102	-0.533718	0.425227
ENSMUSG00000024014	0.309145	-0.412025	0.145468	-0.0815957	-0.116051	0.425196
ENSMUSG00000012017	0.139079	-0.0782714	-0.519718	-0.259487	-0.285826	0.424904
ENSMUSG00000051344	0.252632	-0.573568	-0.012791	0.0696443	-0.172238	0.424871
ENSMUSG00000026980	-0.183058	-0.440091	-0.524841	-0.858382	-0.607771	0.424713
ENSMUSG00000044645	0.468789	0.0945535	0.00982562	0.0291298	0.044503	0.424286
ENSMUSG00000017400	0.442253	0.147185	-0.161007	0.0677878	0.0179887	0.424265
ENSMUSG00000060279	0.982916	0.41518	0.62534	0.635983	0.558835	0.424081
ENSMUSG00000006498	-0.359206	-1.06635	-0.639992	-0.642862	-0.783068	0.423863
ENSMUSG00000083022	0.193356	-0.148532	-0.0733122	-0.469209	-0.230351	0.423707
ENSMUSG00000094446	-0.441518	0.00385371	-0.268852	0.211143	-0.0179516	0.423566
ENSMUSG00000062683	0.637453	0.371218	0.0716533	0.198995	0.213955	0.423498
ENSMUSG00000027412	-0.0310482	0.684043	0.199561	0.293435	0.392346	0.423394
ENSMUSG00000000374	0.481642	-0.160521	0.225403	0.110456	0.0584457	0.423196
ENSMUSG00000047789	-0.112578	0.195565	0.0536218	0.681677	0.310288	0.422866
ENSMUSG00000028995	0.0830245	-0.323966	-0.197638	-0.497295	-0.339633	0.422657
ENSMUSG00000015312	0.0296089	-0.437341	-0.527046	-0.214644	-0.39301	0.422619
ENSMUSG00000022548	0.467014	-0.148187	0.197043	0.0844022	0.0444193	0.422594
ENSMUSG00000002068	0.526534	-0.11298	-0.0781007	0.503067	0.103995	0.422539
ENSMUSG00000070282	0.446134	0.125164	-0.014814	-0.0382325	0.0240392	0.422095
ENSMUSG00000087366	-0.268159	0.0926563	-0.0194622	0.388251	0.153815	0.421974
ENSMUSG00000015605	-0.172226	-0.627138	-0.37274	-0.78269	-0.594189	0.421964
ENSMUSG00000025958	0.260496	-0.00644473	-0.446375	-0.0312195	-0.161346	0.421843
ENSMUSG00000026740	-0.105864	-0.353711	-0.476302	-0.752832	-0.527615	0.421751
ENSMUSG00000032267	0.617121	0.122602	-0.123999	0.587554	0.195386	0.421736
ENSMUSG00000032318	-0.182037	0.224423	0.199478	0.295189	0.239697	0.421733
ENSMUSG00000022066	-0.604321	-0.237911	-0.129702	-0.180248	-0.182621	0.4217
ENSMUSG00000037544	0.743393	0.157649	0.0670356	0.740729	0.321804	0.421588
ENSMUSG00000021000	0.185029	-0.117944	-0.124916	-0.466777	-0.236546	0.421574
ENSMUSG00000029701	0.414649	-0.0688992	-0.026391	0.0751435	-0.00671558	0.421365
ENSMUSG00000017132	-0.151029	0.143933	0.459831	0.207157	0.270307	0.421336
ENSMUSG00000083988	0.199616	-0.302934	-0.13855	-0.223652	-0.221712	0.421328
ENSMUSG00000060739	0.0548753	-0.277884	-0.344714	-0.476473	-0.366357	0.421232
ENSMUSG00000096768	0.908942	0.23995	0.403078	0.820463	0.48783	0.421112
ENSMUSG00000083539	-0.152155	0.400035	0.393405	0.01336	0.268933	0.421089
ENSMUSG00000017485	-0.420323	-0.812788	-0.999221	-0.711502	-0.84117	0.420847
ENSMUSG00000029147	0.403359	-0.148662	0.00991239	0.0873001	-0.01715	0.420509
ENSMUSG00000022361	-0.0355167	-0.463255	-0.338776	-0.565386	-0.455805	0.420289
ENSMUSG00000026839	-0.0799048	-0.55558	-0.543332	-0.401627	-0.50018	0.420275
ENSMUSG00000053253	0.260113	-0.182738	-0.394646	0.0970052	-0.160127	0.420239
ENSMUSG00000029093	0.942737	0.882172	0.324414	0.361112	0.522566	0.42017
ENSMUSG00000060002	0.307269	0.229791	-0.0718535	-0.496353	-0.112805	0.420074
ENSMUSG00000021189	-0.429857	-0.531915	0.220295	0.282272	-0.00978259	0.420074
ENSMUSG00000093862	0.326898	-0.155175	-0.0850564	-0.0390364	-0.0930893	0.419987
ENSMUSG00000039960	0.151884	-0.233537	-0.648778	0.0793328	-0.267661	0.419545
ENSMUSG00000072789	0.428313	-0.0504034	0.144201	-0.0671008	0.00889882	0.419415
ENSMUSG00000037408	0.626686	0.00234784	0.281945	0.337789	0.207361	0.419325
ENSMUSG00000020312	-0.093669	0.0887576	0.190579	0.697583	0.32564	0.419309
ENSMUSG00000031575	0.268968	-0.265012	0.111399	-0.297218	-0.150277	0.419245
ENSMUSG00000095168	0.460611	0.0154007	0.0106101	0.0987948	0.0416019	0.419009
ENSMUSG00000023505	0.628836	0.330754	-0.0762717	0.375547	0.21001	0.418827
ENSMUSG00000023286	0.326947	-0.00326049	-0.0670429	-0.205114	-0.0918058	0.418753
ENSMUSG00000036285	0.827045	0.418078	0.498779	0.308598	0.408485	0.41856
ENSMUSG00000034520	-0.0615896	-0.277729	-0.547814	-0.614733	-0.480092	0.418502
ENSMUSG00000038215	-0.264022	0.27069	-0.04468	0.236681	0.15423	0.418252
ENSMUSG00000091747	0.111976	-0.808688	0.0602667	-0.170007	-0.306143	0.418119
ENSMUSG00000030753	0.442069	0.0329118	-0.159667	0.19873	0.0239917	0.418078
ENSMUSG00000032350	0.10175	-0.273439	-0.237485	-0.438045	-0.316323	0.418073
ENSMUSG00000041625	-0.442525	-0.201484	0.12398	0.00413277	-0.024457	0.418068
ENSMUSG00000039952	0.193702	-0.316928	-0.490534	0.134476	-0.224329	0.41803
ENSMUSG00000085457	-0.618696	-0.220211	-0.218045	-0.164057	-0.200771	0.417925
ENSMUSG00000024589	-0.171963	0.531076	0.279387	-0.0728321	0.245877	0.41784
ENSMUSG00000083327	0.365786	-0.101263	0.0810332	-0.135657	-0.0519623	0.417748
ENSMUSG00000020413	-0.282082	0.14399	0.525766	-0.262787	0.135656	0.417739
ENSMUSG00000034593	0.389003	-0.291591	-0.026602	0.232144	-0.028683	0.417686
ENSMUSG00000046417	0.205473	-0.0399848	-0.217627	-0.378997	-0.212203	0.417676
ENSMUSG00000026103	0.37271	0.124274	-0.466002	0.207244	-0.0448279	0.417538
ENSMUSG00000087396	-0.343855	0.0579297	-0.0271513	0.190093	0.0736238	0.417479
ENSMUSG00000084012	0.152622	0.876248	0.1938	0.639997	0.570015	0.417393
ENSMUSG00000043923	0.106898	0.559428	0.42909	0.584291	0.52427	0.417372
ENSMUSG00000022052	0.341159	-0.174537	0.00252636	-0.0563069	-0.0761059	0.417265
ENSMUSG00000037466	0.59211	0.060529	0.270891	0.19378	0.175067	0.417044
ENSMUSG00000027326	0.536949	0.0938586	-0.0805372	0.34646	0.119927	0.417021
ENSMUSG00000029771	-0.590693	-0.539982	-0.00835888	0.0272005	-0.173713	0.416979
ENSMUSG00000098185	-0.0355574	0.34652	0.3844	0.412933	0.381284	0.416842
ENSMUSG00000020140	0.148852	-0.178416	-0.329672	-0.295246	-0.267778	0.41663
ENSMUSG00000098496	-0.149569	-0.259683	0.600937	0.459783	0.267013	0.416582
ENSMUSG00000060510	0.41422	-0.0129701	0.0936149	-0.0870146	-0.00212329	0.416343
ENSMUSG00000029504	0.282097	-0.159926	-0.265972	0.0236993	-0.134066	0.416163
ENSMUSG00000089682	0.312028	-0.0184632	-0.129075	-0.164741	-0.104093	0.416121
ENSMUSG00000097883	0.585818	0.204144	-0.0273236	0.332278	0.1697	0.416118
ENSMUSG00000028018	0.135146	-0.114938	-0.333495	-0.394114	-0.280849	0.415995
ENSMUSG00000028402	0.71364	0.416055	0.321078	0.155929	0.297687	0.415953
ENSMUSG00000003341	-0.193068	0.0637493	0.254761	0.34996	0.222823	0.415891
ENSMUSG00000081641	0.583909	0.541431	-0.0520684	0.0153971	0.168253	0.415656
ENSMUSG00000039994	0.00398263	-0.360155	-0.415814	-0.458453	-0.411474	0.415457
ENSMUSG00000039959	0.367266	-0.152148	0.0939664	-0.0862237	-0.0481353	0.415401
ENSMUSG00000078867	0.0992444	-0.29894	-0.250689	-0.398299	-0.315976	0.41522
ENSMUSG00000022463	0.168224	-0.214299	-0.387831	-0.138643	-0.246924	0.415149
ENSMUSG00000020021	-0.431916	-0.00989741	-0.357221	0.316217	-0.0169673	0.414949
ENSMUSG00000032002	0.394798	-0.0198947	-0.214266	0.173925	-0.0200783	0.414877
ENSMUSG00000026482	0.399745	0.0479373	0.165778	-0.259005	-0.0150966	0.414842
ENSMUSG00000081614	0.152425	0.863533	0.357613	0.48058	0.567242	0.414817
ENSMUSG00000098047	0.458397	0.233143	-0.0206801	-0.0815922	0.0436236	0.414773
ENSMUSG00000029291	0.214506	-0.051271	-0.454467	-0.09461	-0.200116	0.414622
ENSMUSG00000048794	-0.446883	-0.0233078	-0.0781124	0.00221764	-0.0330675	0.413816
ENSMUSG00000078584	-0.153929	0.421886	0.314167	0.0433875	0.259813	0.413743
ENSMUSG00000020464	0.359727	-0.0444078	-0.00608337	-0.111323	-0.053938	0.413665
ENSMUSG00000034205	-0.392617	0.0124268	0.15277	-0.102313	0.0209612	0.413578
ENSMUSG00000085999	-0.2216	0.339455	0.354125	-0.118218	0.191787	0.413387
ENSMUSG00000062184	0.448136	-0.155886	0.193167	0.0673683	0.0348831	0.413253
ENSMUSG00000036572	0.632355	0.270306	-0.0555794	0.444646	0.219791	0.412564
ENSMUSG00000075376	0.369272	-0.273657	0.265933	-0.121787	-0.04317	0.412442
ENSMUSG00000017561	-0.027937	0.419426	0.294732	0.439314	0.384491	0.412428
ENSMUSG00000057933	-0.4124	0	0	0	0	0.4124
ENSMUSG00000021770	-0.406993	0.340125	-0.616309	0.292401	0.00540553	0.412398
ENSMUSG00000098404	0.145971	0.0462399	-0.373353	-0.4717	-0.266271	0.412242
ENSMUSG00000028047	0.00242527	0.354325	0.551238	0.338101	0.414555	0.412129
ENSMUSG00000038991	0.315958	-0.222474	0.0583805	-0.124144	-0.096079	0.412037
ENSMUSG00000037221	-0.527346	0.0332765	-0.0838668	-0.295543	-0.115378	0.411968
ENSMUSG00000031209	-0.055107	-0.540859	-0.324659	-0.535541	-0.46702	0.411912
ENSMUSG00000036856	0.252603	0.0586646	-0.0931835	-0.443362	-0.159294	0.411896
ENSMUSG00000022971	-0.0998951	-0.468259	-0.53651	-0.530206	-0.511658	0.411763
ENSMUSG00000031352	-0.435482	-0.338131	-0.0214166	0.288359	-0.0237295	0.411753
ENSMUSG00000020063	0.537545	-0.0146559	0.219057	0.173291	0.125897	0.411648
ENSMUSG00000073609	-0.579883	-0.242154	-0.216804	-0.0458542	-0.168271	0.411612
ENSMUSG00000055116	-0.595737	-0.67899	-0.217624	0.343253	-0.184454	0.411283
ENSMUSG00000022370	0.195422	-0.141005	-0.182216	-0.32344	-0.215554	0.410976
ENSMUSG00000078308	0.746895	0.534909	0.255224	0.217919	0.336017	0.410878
ENSMUSG00000024477	-0.292859	-0.145791	0.343004	0.156682	0.117965	0.410824
ENSMUSG00000020100	0.220485	0.320685	0.607761	0.965413	0.631286	0.410802
ENSMUSG00000038637	-0.279798	-0.906291	-0.725912	-0.439363	-0.690522	0.410724
ENSMUSG00000082383	0.399017	0.444313	-0.414149	-0.0646799	-0.0115056	0.410522
ENSMUSG00000087177	-0.597384	-0.0451228	-0.192379	-0.323356	-0.186953	0.410431
ENSMUSG00000007827	0.470599	0.0183501	0.0314821	0.130752	0.0601948	0.410404
ENSMUSG00000032583	0.0525555	0.372534	0.763958	0.251812	0.462768	0.410213
ENSMUSG00000051224	-0.490984	0.204717	-0.347452	-0.0996427	-0.0807924	0.410192
ENSMUSG00000001062	-0.164409	0.238163	0.19752	0.301479	0.24572	0.410129
ENSMUSG00000046259	0.72019	0.433018	0.138626	0.358874	0.310173	0.410017
ENSMUSG00000054893	0.514016	-0.102305	0.0965078	0.31796	0.104054	0.409961
ENSMUSG00000066892	-0.467543	-0.454448	0.27064	0.0107782	-0.0576765	0.409867
ENSMUSG00000080914	0.744916	0.431619	0.609095	-0.0353393	0.335125	0.409791
ENSMUSG00000005442	0.678827	0.449277	0.260232	0.097614	0.269041	0.409786
ENSMUSG00000027011	0.100979	0.303527	0.383246	0.845333	0.510702	0.409723
ENSMUSG00000040747	-0.58855	-0.377345	-0.1593	0	-0.178882	0.409669
ENSMUSG00000040848	0.0510652	0.436201	0.329572	0.615396	0.46039	0.409324
ENSMUSG00000037808	0.268564	-0.106416	-0.132146	-0.182898	-0.140487	0.409051
ENSMUSG00000032883	0.773985	0.358329	0.277576	0.459136	0.365014	0.408971
ENSMUSG00000037003	-0.194425	0.0701341	0.19686	0.3761	0.214365	0.408789
ENSMUSG00000021669	0.148397	-0.220133	-0.351646	-0.209375	-0.260385	0.408782
ENSMUSG00000038844	0.536149	0.442601	0.0309176	-0.0914082	0.12737	0.408778
ENSMUSG00000019777	0.173785	0.257271	-0.559778	-0.400652	-0.234387	0.408171
ENSMUSG00000009995	0.139908	0.603321	0.698526	0.342331	0.548059	0.408151
ENSMUSG00000067567	0.0226873	0.476726	0.793919	0.0218381	0.430828	0.40814
ENSMUSG00000024236	-0.164364	-0.342481	-0.80868	-0.566239	-0.572467	0.408103
ENSMUSG00000028358	-0.0259809	0.581801	0.0677376	0.496329	0.381956	0.407937
ENSMUSG00000026098	-0.308018	0.0935953	0.135108	0.0707752	0.0998262	0.407844
ENSMUSG00000040483	0.65743	-0.018005	0.330029	0.43691	0.249645	0.407786
ENSMUSG00000055771	0.150399	0.440569	0.659655	0.574243	0.558156	0.407757
ENSMUSG00000074165	0.204473	-0.450668	-0.0545939	-0.10427	-0.203178	0.407651
ENSMUSG00000056758	0.382047	-0.164904	-0.355816	0.443914	-0.0256019	0.407649
ENSMUSG00000078451	-0.14852	0.294925	0.43809	0.0442359	0.259084	0.407604
ENSMUSG00000064138	-0.0760861	-0.528502	-0.323161	-0.599014	-0.483559	0.407473
ENSMUSG00000057667	0.0938873	-0.416088	-0.296551	-0.228048	-0.313562	0.40745
ENSMUSG00000051451	0.594213	0.0820183	0.180521	0.29784	0.186793	0.40742
ENSMUSG00000001632	-0.503748	0.321239	-0.436836	-0.173619	-0.0964055	0.407342
ENSMUSG00000083422	0.592957	0.193105	0.295446	0.0684972	0.185683	0.407275
ENSMUSG00000030138	0.341765	0.0825157	-0.195172	-0.0835849	-0.0654137	0.407178
ENSMUSG00000024513	0.659429	0.0978464	0.185555	0.473376	0.252259	0.407169
ENSMUSG00000080746	-0.153298	-0.450897	-0.53088	-0.699459	-0.560412	0.407114
ENSMUSG00000054499	0.304364	-0.268147	0.0891797	-0.128992	-0.102653	0.407017
ENSMUSG00000025271	-0.427457	0.0160788	0.0173885	-0.0950098	-0.0205142	0.406943
ENSMUSG00000020897	1.10695	0.759084	0.327381	1.01363	0.70003	0.406919
ENSMUSG00000021798	0.0776295	-0.508469	-0.310025	-0.16921	-0.329234	0.406864
ENSMUSG00000023169	0.0119123	-0.435299	-0.1545	-0.595011	-0.394937	0.406849
ENSMUSG00000083832	0.423826	0.236563	0.11054	-0.295656	0.0171491	0.406677
ENSMUSG00000097388	0.614653	0.343665	0.361945	-0.0816636	0.207982	0.406671
ENSMUSG00000039568	0.150636	0.527575	0.588807	0.555521	0.557301	0.406665
ENSMUSG00000080763	0.406343	-0.0600785	0.187319	-0.127767	-0.000175703	0.406519
ENSMUSG00000027469	0.287681	-0.129951	-0.22035	-0.00521698	-0.118506	0.406187
ENSMUSG00000031858	-0.106467	0.118872	0.668444	0.111342	0.299553	0.406019
ENSMUSG00000031901	0.00779218	0.422723	0.169029	0.648763	0.413505	0.405713
ENSMUSG00000031840	-0.214168	0.385649	-0.012448	0.201212	0.191471	0.405639
ENSMUSG00000031373	-0.167121	-0.674909	-0.930756	-0.112142	-0.572602	0.405481
ENSMUSG00000041351	0.00469377	-0.693106	0.0151864	-0.524418	-0.400779	0.405473
ENSMUSG00000076999	0.0715754	-0.0965353	-0.397865	-0.507041	-0.333814	0.405389
ENSMUSG00000056228	0.33596	0.723434	1.05407	0.446516	0.741342	0.405382
ENSMUSG00000024387	-0.160196	0.317371	0.329075	0.0891093	0.245185	0.405381
ENSMUSG00000046070	-0.285673	0.184267	0.10104	0.073422	0.119576	0.40525
ENSMUSG00000023015	0.244213	-0.145295	-0.374896	0.0376639	-0.160842	0.405055
ENSMUSG00000029346	0.167132	-0.210103	-0.417116	-0.0863284	-0.237849	0.404981
ENSMUSG00000032803	0.627575	0.265129	0.123732	0.280038	0.222966	0.404609
ENSMUSG00000023846	-0.226305	-0.948989	-0.845804	-0.0976985	-0.63083	0.404525
ENSMUSG00000087412	0.105014	-0.312255	-0.189532	-0.395579	-0.299122	0.404136
ENSMUSG00000028678	0.620503	0.117285	0.310303	0.221713	0.216434	0.404069
ENSMUSG00000081128	-0.35126	0.260774	-0.0999247	-0.00289262	0.0526521	0.403912
ENSMUSG00000025420	-0.200477	0.283856	-0.0229044	0.34913	0.203361	0.403837
ENSMUSG00000036611	0.109034	-0.097477	-0.16753	-0.618468	-0.294491	0.403526
ENSMUSG00000032097	0.382207	-0.0987277	-0.244485	0.279269	-0.0213145	0.403522
ENSMUSG00000039967	0.233264	-0.544803	0.129311	-0.0950204	-0.170171	0.403434
ENSMUSG00000041303	-0.0789667	0.359924	0.308872	0.304504	0.324433	0.4034
ENSMUSG00000027367	-0.0592439	-0.563032	-0.506119	-0.318659	-0.462604	0.40336
ENSMUSG00000083892	0.456461	0.10895	-0.00701882	0.0573757	0.0531023	0.403359
ENSMUSG00000013495	-0.568085	0.0364116	-0.237199	-0.293664	-0.164817	0.403268
ENSMUSG00000040877	-0.386216	-0.154315	0.2882	-0.082766	0.0170397	0.403256
ENSMUSG00000042901	-0.644962	-0.519011	-0.142583	-0.0635972	-0.241731	0.403232
ENSMUSG00000024597	0.632359	-0.112164	0.0754148	0.724602	0.229284	0.403075
ENSMUSG00000047284	-0.153267	-0.505585	-0.934023	-0.229282	-0.556297	0.40303
ENSMUSG00000018102	0.00696581	0.409165	0.671038	0.149632	0.409945	0.402979
ENSMUSG00000032375	0.284954	-0.197808	0.194115	-0.350366	-0.11802	0.402974
ENSMUSG00000032192	-0.0903837	-0.539243	-0.707735	-0.232633	-0.493204	0.40282
ENSMUSG00000038732	-0.125507	0.154328	0.284309	0.39306	0.277232	0.402739
ENSMUSG00000055676	0.410066	-0.0499297	-0.125998	0.198293	0.0074551	0.402611
ENSMUSG00000083720	0.466389	-0.0182695	-0.0319652	0.241797	0.0638539	0.402535
ENSMUSG00000040722	-0.499205	0.00833472	-0.0905065	-0.207999	-0.0967237	0.402481
ENSMUSG00000079254	0.447836	-0.15584	-0.233987	0.52594	0.0453708	0.402465
ENSMUSG00000001441	0.474654	0.0705722	0.177462	-0.0310978	0.0723121	0.402342
ENSMUSG00000033444	0.340522	-0.236119	0.232634	-0.181767	-0.0617509	0.402273
ENSMUSG00000016984	0.341074	-0.14483	0.0407085	-0.079428	-0.0611831	0.402257
ENSMUSG00000063480	0.460564	-0.149701	0.201057	0.1244	0.0585855	0.401978
ENSMUSG00000082901	0.152339	-0.340486	-0.30227	-0.106112	-0.249623	0.401962
ENSMUSG00000039103	-0.421005	-0.769416	-0.845686	-0.853752	-0.822951	0.401947
ENSMUSG00000037860	0.411592	-0.00513502	-0.0271353	0.0615884	0.00977271	0.40182
ENSMUSG00000031403	0.334971	-0.364295	0.0959344	0.0678645	-0.066832	0.401803
ENSMUSG00000050549	0.545319	0.10582	0.252421	0.0729616	0.143734	0.401585
ENSMUSG00000040481	0.791373	-0.10782	0.731312	0.546156	0.389883	0.40149
ENSMUSG00000038291	0.220806	-0.146402	-0.129111	-0.266527	-0.18068	0.401486
ENSMUSG00000001229	0.478019	0.193726	-0.16854	0.204493	0.0765596	0.401459
ENSMUSG00000021806	-0.05332	-0.63396	-0.31796	-0.412291	-0.454737	0.401417
ENSMUSG00000049672	0.376593	0.530284	0.789146	1.01454	0.777992	0.401398
ENSMUSG00000079709	0.400941	-0.0404225	0.116666	-0.0775055	-0.000420516	0.401362
ENSMUSG00000085791	0.4072	-0.0907788	-0.06137	0.169684	0.00584511	0.401355
ENSMUSG00000063273	0.136709	-0.369829	-0.0163175	-0.407243	-0.264463	0.401172
ENSMUSG00000096086	-0.0663916	0.491053	0.139061	0.374191	0.334768	0.40116
ENSMUSG00000067106	0.549417	0.0989526	0.265947	0.0801697	0.148357	0.40106
ENSMUSG00000037316	0.210214	-0.053689	-0.222811	-0.295955	-0.190818	0.401032
ENSMUSG00000038225	0.486209	-0.122702	0.148787	0.229762	0.0852822	0.400927
ENSMUSG00000024664	0.682152	0.232912	0.508452	0.102332	0.281232	0.40092
ENSMUSG00000020910	0.313841	-0.0662593	0.203491	-0.39832	-0.0870293	0.400871
ENSMUSG00000049606	0.714343	0.361557	0.166997	0.412228	0.313594	0.400749
ENSMUSG00000045107	0.00646895	0.400344	0.293583	0.527564	0.407164	0.400695
ENSMUSG00000040123	-0.0248081	-0.376889	-0.505737	-0.393785	-0.42547	0.400662
ENSMUSG00000076218	-0.545317	0.176954	-0.298752	-0.312377	-0.144725	0.400592
ENSMUSG00000002504	-0.116884	-0.314548	-0.59825	-0.639368	-0.517388	0.400505
ENSMUSG00000052534	0.328046	-0.216836	-0.331874	0.331626	-0.0723612	0.400407
ENSMUSG00000004263	0.400809	0.0376203	-0.0392257	0.00312806	0.000507571	0.400301
ENSMUSG00000073147	-0.0218206	0.481787	0.193767	0.459783	0.378446	0.400266
ENSMUSG00000028890	0.149311	-0.0315716	0.882081	0.797297	0.549269	0.399958
ENSMUSG00000094777	0.836076	0.392693	0.450547	0.46556	0.436267	0.399809
ENSMUSG00000022206	0.520016	0.275507	-0.0090766	0.0954574	0.120629	0.399387
ENSMUSG00000028970	0.290646	-0.252007	0.178468	-0.252476	-0.108672	0.399317
ENSMUSG00000026730	-0.235865	0.0144592	0.556341	-0.0810402	0.163253	0.399118
ENSMUSG00000098130	0.657273	0.104436	0.688072	-0.0179036	0.258201	0.399072
ENSMUSG00000030421	0.0479338	-0.532938	-0.294121	-0.226104	-0.351054	0.398988
ENSMUSG00000037126	-0.00730513	-0.786645	-0.181221	-0.250809	-0.406225	0.39892
ENSMUSG00000028245	0.0339668	-0.282204	-0.332126	-0.4805	-0.364944	0.39891
ENSMUSG00000098501	0.71815	0.247489	0.440581	0.269887	0.319319	0.398831
ENSMUSG00000075595	0.721285	0.34287	-0.075902	0.700588	0.322519	0.398766
ENSMUSG00000030256	0.260578	0.463472	0.446282	1.06812	0.659293	0.398715
ENSMUSG00000081968	0.0591136	-0.374516	-0.15169	-0.49231	-0.339505	0.398619
ENSMUSG00000097924	-0.152011	-0.23876	-0.457825	-0.954909	-0.550498	0.398488
ENSMUSG00000050627	0.188167	0.467351	0.815408	0.476922	0.58656	0.398393
ENSMUSG00000044340	0.286206	-0.334675	-0.370575	0.368866	-0.112128	0.398334
ENSMUSG00000039396	0.620172	0.135081	0.152063	0.3784	0.221848	0.398324
ENSMUSG00000040105	-0.0168935	-0.615128	-0.417239	-0.213099	-0.415155	0.398262
ENSMUSG00000022515	-0.0251501	0.252549	0.460742	0.405482	0.372924	0.398074
ENSMUSG00000018076	0.411271	-0.262592	0.0754324	0.227404	0.0134146	0.397856
ENSMUSG00000031381	0.12296	-0.230078	-0.292993	-0.300549	-0.27454	0.3975
ENSMUSG00000026623	0.295475	-0.21412	0.216651	-0.308563	-0.102011	0.397486
ENSMUSG00000062110	-0.514504	-0.126377	0.108075	-0.332915	-0.117072	0.397432
ENSMUSG00000059970	-0.317995	-0.0460162	0.219496	0.0638957	0.0791252	0.39712
ENSMUSG00000033712	-0.00514553	-0.870751	-0.289263	-0.0463716	-0.402128	0.396983
ENSMUSG00000040482	-0.00512292	0.411383	0.35316	0.410566	0.391703	0.396826
ENSMUSG00000089862	0.450294	0.0758109	0.0645303	0.0201778	0.0535063	0.396788
ENSMUSG00000000594	-0.354893	0.320194	0.117406	-0.31241	0.0417299	0.396623
ENSMUSG00000098147	1.1692	1.07498	0.678818	0.56426	0.772685	0.396517
ENSMUSG00000025995	0.460117	0.00794227	0.148349	0.0347161	0.0636691	0.396448
ENSMUSG00000024691	0.422363	-0.27369	0.309752	0.0419297	0.0259974	0.396366
ENSMUSG00000028284	0.0436581	-0.48441	-0.463567	-0.109995	-0.352657	0.396316
ENSMUSG00000024084	0.0233684	0.538285	0.593886	0.126816	0.419662	0.396294
ENSMUSG00000024143	0.585136	0.0841826	0.229181	0.253826	0.189063	0.396073
ENSMUSG00000094437	0.730024	0.0502262	0.495957	0.45632	0.334168	0.395856
ENSMUSG00000021420	-0.583857	-0.225192	-0.382203	0.0432976	-0.188033	0.395825
ENSMUSG00000035842	0.851124	0.313851	0.22223	0.830434	0.455505	0.395619
ENSMUSG00000034903	0.277283	-0.112281	-0.378376	0.136095	-0.118187	0.39547
ENSMUSG00000038070	-0.196576	0.272864	0.139039	0.184628	0.198844	0.395419
ENSMUSG00000081254	0.549118	0.116709	0.164432	0.179979	0.153707	0.395412
ENSMUSG00000044949	0.0193785	-0.209317	-0.1588	-0.759742	-0.375953	0.395332
ENSMUSG00000020680	0.305241	0.0114667	0.0559998	-0.337576	-0.0900365	0.395278
ENSMUSG00000026640	0.330665	0.0263598	-0.242907	0.0227816	-0.0645885	0.395253
ENSMUSG00000038733	-0.512364	-0.904257	-0.911068	-0.90725	-0.907525	0.395161
ENSMUSG00000038685	-0.0328028	-0.601364	-0.372403	-0.310103	-0.427957	0.395154
ENSMUSG00000029464	0.205971	-0.32623	-0.260279	0.019086	-0.189141	0.395112
ENSMUSG00000047905	0.17774	-0.317396	-0.131405	-0.203156	-0.217319	0.395059
ENSMUSG00000031558	0.0072112	-0.443497	-0.578401	-0.141514	-0.387804	0.395015
ENSMUSG00000003541	0.769337	0.478205	0.378544	0.266392	0.374381	0.394957
ENSMUSG00000042810	-0.426405	-0.179618	0.119883	-0.0353728	-0.0317028	0.394702
ENSMUSG00000032519	0.337061	-0.0414665	-0.231384	0.100113	-0.057579	0.39464
ENSMUSG00000042029	0.243965	-0.0802034	-0.160498	-0.211227	-0.150643	0.394607
ENSMUSG00000021816	-0.310033	-1.11236	-0.73353	-0.267903	-0.704598	0.394564
ENSMUSG00000025134	-0.0278886	-0.7561	-0.207611	-0.303502	-0.422404	0.394516
ENSMUSG00000029377	0.0929274	-0.282407	-0.423273	-0.199002	-0.301561	0.394488
ENSMUSG00000055065	0.573175	-0.107317	0.301703	0.341815	0.178733	0.394442
ENSMUSG00000094248	0.584035	-0.0399761	-0.0604063	0.669662	0.18976	0.394275
ENSMUSG00000005580	0.0576574	-0.654344	-0.307401	-0.0480744	-0.336606	0.394264
ENSMUSG00000029776	0.234433	-0.189999	-0.258863	-0.0302331	-0.159698	0.394131
ENSMUSG00000022781	0.377215	-0.375468	0.147489	0.177261	-0.0169059	0.394121
ENSMUSG00000081170	-0.0096991	-0.185638	-0.462191	-0.56289	-0.403573	0.393874
ENSMUSG00000082741	0.140299	-0.246115	-0.285445	-0.228991	-0.253517	0.393816
ENSMUSG00000039307	-0.0625816	-0.297867	-0.390479	-0.680549	-0.456298	0.393717
ENSMUSG00000027961	-0.517272	-0.195358	-0.17532	0	-0.123559	0.393712
ENSMUSG00000059890	0.205349	-0.538651	0.0211196	-0.0475574	-0.188363	0.393712
ENSMUSG00000028633	-0.45614	-0.938054	-0.947535	-0.663917	-0.849835	0.393695
ENSMUSG00000072969	0.143183	-0.561728	-0.139634	-0.0494067	-0.250256	0.393439
ENSMUSG00000023764	-0.183356	0.227367	0.0422548	0.360297	0.209973	0.393328
ENSMUSG00000021549	0.224874	-0.0989235	-0.221209	-0.184519	-0.168217	0.393091
ENSMUSG00000074218	0.222542	0.388433	0.79232	0.666056	0.615603	0.393061
ENSMUSG00000037373	0.288402	-0.365449	-0.240978	0.292491	-0.104645	0.393047
ENSMUSG00000034163	0.565114	0.199139	0.00708327	0.310296	0.172173	0.392941
ENSMUSG00000021156	0.308409	-0.206789	-0.260757	0.214419	-0.0843756	0.392784
ENSMUSG00000000276	0.0550348	-0.332659	-0.304444	-0.375757	-0.33762	0.392655
ENSMUSG00000021238	-0.566667	-0.229694	-0.208282	-0.0840773	-0.174018	0.39265
ENSMUSG00000058064	0.207713	-0.323775	-0.0329789	-0.198026	-0.184927	0.39264
ENSMUSG00000078671	0.387096	-0.076607	-0.122906	0.18342	-0.00536431	0.392461
ENSMUSG00000018648	-0.52141	-0.400114	-0.267283	0.280335	-0.129021	0.392389
ENSMUSG00000082780	-0.550375	0.0301424	-0.19278	-0.311513	-0.15805	0.392325
ENSMUSG00000001911	-0.298969	0.0196487	-0.0216656	0.282058	0.0933472	0.392316
ENSMUSG00000026564	0.409505	-0.425146	0.18041	0.296341	0.0172015	0.392304
ENSMUSG00000083044	0.282275	-0.0715393	-0.010624	-0.247789	-0.109984	0.392259
ENSMUSG00000002257	-0.31926	-0.0137114	0.0721338	0.160431	0.0729511	0.392211
ENSMUSG00000060301	0.209608	-0.43809	0.0669912	-0.176163	-0.182421	0.392029
ENSMUSG00000081048	0.464258	0.145816	-0.0733288	0.144398	0.0722952	0.391963
ENSMUSG00000075588	0.472429	0.274169	0.201511	-0.234134	0.0805157	0.391913
ENSMUSG00000003527	0.047965	0.507237	0.520556	0.291652	0.439815	0.39185
ENSMUSG00000028268	0.748045	0.0496963	0.268039	0.750982	0.356239	0.391806
ENSMUSG00000042208	0.366256	0.156934	-0.147452	-0.086054	-0.025524	0.39178
ENSMUSG00000001627	0.416115	-0.361214	0.127754	0.306761	0.0244337	0.391681
ENSMUSG00000062991	0.0818279	-0.535215	0.0131282	-0.407355	-0.309814	0.391642
ENSMUSG00000081911	0.765548	0.469598	0.595424	0.0568631	0.373962	0.391587
ENSMUSG00000003423	-0.053726	0.261789	0.479404	0.271974	0.337723	0.391449
ENSMUSG00000038542	-0.0107846	0.178047	0.813113	0.150677	0.380612	0.391397
ENSMUSG00000092486	0.0445311	0.83072	0.0452535	0.431429	0.435801	0.39127
ENSMUSG00000081700	0.670282	0.381489	0.244665	0.210952	0.279035	0.391247
ENSMUSG00000082860	0.184813	-0.228734	-0.195885	-0.194446	-0.206355	0.391168
ENSMUSG00000022360	0.955413	0.315073	0.665556	0.714055	0.564895	0.390518
ENSMUSG00000051615	0.471626	0.316916	-0.0196401	-0.0537528	0.0811743	0.390452
ENSMUSG00000052276	-0.159046	0.185723	0.21101	0.297425	0.231386	0.390432
ENSMUSG00000006586	0.273528	-0.462868	-0.357227	0.469507	-0.116863	0.39039
ENSMUSG00000042751	-0.728651	-0.138218	-0.190637	-0.685967	-0.338274	0.390378
ENSMUSG00000034471	-0.158738	-0.125108	0.348638	0.471364	0.231632	0.39037
ENSMUSG00000033486	0.702764	0.221195	0.48125	0.235408	0.312618	0.390146
ENSMUSG00000059159	0.398831	0.106598	0.0483215	-0.128765	0.00871832	0.390113
ENSMUSG00000031787	-0.304784	0.0495081	0.330582	-0.124888	0.0850675	0.389852
ENSMUSG00000034333	-0.456084	-0.198753	0	0	-0.0662508	0.389833
ENSMUSG00000074886	0.235654	-0.047916	-0.401104	-0.0132565	-0.154092	0.389746
ENSMUSG00000032122	0.162425	-0.344103	-0.0351667	-0.302593	-0.227288	0.389713
ENSMUSG00000069678	0.349525	-0.165585	-0.0505627	0.0959055	-0.0400809	0.389606
ENSMUSG00000027811	0.321347	0.74842	0.839552	0.544606	0.710859	0.389512
ENSMUSG00000021288	0.295888	0.028918	-0.200021	-0.109711	-0.0936046	0.389492
ENSMUSG00000024772	0.574001	0.0910989	0.2687	0.195017	0.184938	0.389063
ENSMUSG00000022438	0.681239	0.325789	0.183661	0.367627	0.292359	0.38888
ENSMUSG00000030284	0.593373	0.395344	0.0315494	0.186599	0.204497	0.388875
ENSMUSG00000021772	-0.729604	-0.435251	-0.366989	-0.21999	-0.340744	0.388861
ENSMUSG00000092540	0.400135	0.243556	-0.288926	0.0795023	0.0113776	0.388758
ENSMUSG00000019792	-0.333763	0.00518774	-0.0633379	0.222489	0.0547795	0.388542
ENSMUSG00000024892	-0.59264	-0.266548	-0.294599	-0.0512795	-0.204142	0.388498
ENSMUSG00000040387	0.4789	0.266572	-0.012549	0.0172069	0.09041	0.38849
ENSMUSG00000033475	-0.235238	0.0278848	0.267563	0.164089	0.153179	0.388417
ENSMUSG00000083622	0.145679	-0.394525	-0.275013	-0.0586195	-0.242719	0.388398
ENSMUSG00000097946	0.787799	0.485604	-0.146285	0.85922	0.399513	0.388286
ENSMUSG00000087400	0.449784	0.356248	-0.102126	-0.0693833	0.0615795	0.388205
ENSMUSG00000025495	0.262977	-0.0418726	-0.449521	0.115841	-0.125184	0.388161
ENSMUSG00000021375	0.121678	-0.691331	-0.147466	0.0394956	-0.266434	0.388112
ENSMUSG00000036995	0.327918	-0.0872434	0.111555	-0.203228	-0.0596389	0.387556
ENSMUSG00000058070	-0.0389366	0.314759	0.659432	0.0716074	0.3486	0.387536
ENSMUSG00000025499	0.222443	-0.183551	-0.081954	-0.229722	-0.165075	0.387519
ENSMUSG00000067430	-0.419082	-0.327384	0.159535	0.0725863	-0.0317541	0.387328
ENSMUSG00000051169	-0.286862	0.0401385	0.227383	0.0335712	0.100364	0.387226
ENSMUSG00000006920	-0.544127	-0.226084	-0.0372149	-0.20755	-0.156949	0.387178
ENSMUSG00000044328	-0.163581	0.23887	0.0446492	0.387103	0.223541	0.387122
ENSMUSG00000022805	0.607525	0.468587	0.263791	-0.0708784	0.2205	0.387025
ENSMUSG00000031217	0.651341	0.37165	-0.0268514	0.448601	0.264467	0.386874
ENSMUSG00000039384	-0.108339	0.402534	0.364712	0.0681658	0.27847	0.386809
ENSMUSG00000083812	0.170963	0.0273256	-0.73039	0.0556562	-0.215803	0.386766
ENSMUSG00000038152	0.0751177	-0.48885	-0.364852	-0.0809755	-0.311559	0.386677
ENSMUSG00000059975	0.433471	0.0376603	-0.0556051	0.158364	0.0468063	0.386664
ENSMUSG00000082749	0.375663	0.144627	0.000616009	-0.178112	-0.0109563	0.386619
ENSMUSG00000083122	0.759497	0.609818	-0.194687	0.704015	0.373049	0.386448
ENSMUSG00000039087	0.020014	-0.280875	-0.459071	-0.359066	-0.366337	0.386351
ENSMUSG00000097188	0.30968	-0.0277656	-0.0647111	-0.137388	-0.0766215	0.386302
ENSMUSG00000060012	0.184214	-0.389958	-0.142968	-0.0730488	-0.201992	0.386206
ENSMUSG00000057706	0.296143	-0.185547	0.112096	-0.196531	-0.0899942	0.386137
ENSMUSG00000049230	0.648629	0.160456	0.297417	0.330188	0.262687	0.385942
ENSMUSG00000026851	0.171352	0.57321	0.654686	0.443951	0.557282	0.38593
ENSMUSG00000082481	0.891206	0.787557	0.199392	0.529377	0.505442	0.385764
ENSMUSG00000086748	0.392528	0.118402	0.100774	-0.198027	0.00705007	0.385478
ENSMUSG00000021054	0.123311	-0.253938	-0.278952	-0.253386	-0.262092	0.385403
ENSMUSG00000050931	-0.473214	-0.00498901	-0.0896224	-0.169044	-0.0878852	0.385329
ENSMUSG00000041801	-0.357099	-0.258454	-0.0896014	0.432264	0.0280693	0.385168
ENSMUSG00000081552	0.500749	1.17034	0.821306	0.666076	0.885909	0.38516
ENSMUSG00000030172	0.1379	-0.0570972	-0.572351	-0.112171	-0.247206	0.385106
ENSMUSG00000037972	-0.00297187	0.254217	0.201918	0.689864	0.382	0.384972
ENSMUSG00000002781	-0.799048	-0.723302	-0.306	-0.213082	-0.414128	0.38492
ENSMUSG00000092416	-0.561866	0.00822909	-0.336296	-0.202996	-0.177021	0.384845
ENSMUSG00000046314	-0.392086	-0.260918	-0.339134	0.578064	-0.00732938	0.384757
ENSMUSG00000041491	0.380358	-0.21484	0.124085	0.0775643	-0.00439676	0.384755
ENSMUSG00000040455	0.169828	-0.176504	-0.210103	-0.257993	-0.214867	0.384695
ENSMUSG00000021646	-0.335068	-0.0375357	0.0507074	0.135454	0.0495419	0.38461
ENSMUSG00000022034	0.783025	0.570149	0.123567	0.50156	0.398425	0.3846
ENSMUSG00000021068	0.377747	0.0823925	-0.00372887	-0.0991624	-0.00683294	0.38458
ENSMUSG00000037426	-0.420216	-0.284823	0.2905	-0.112754	-0.0356925	0.384523
ENSMUSG00000054580	0.0466214	-0.196964	-0.443446	-0.373089	-0.337833	0.384454
ENSMUSG00000045795	0.3445	0.744992	0.73625	0.704659	0.728634	0.384134
ENSMUSG00000024299	-0.0984507	-0.544251	-0.669913	-0.233447	-0.482537	0.384086
ENSMUSG00000098090	0.310344	-0.415283	0.138508	0.0555573	-0.0737394	0.384083
ENSMUSG00000044674	-0.119796	0.176183	0.221487	0.394993	0.264221	0.384017
ENSMUSG00000060149	-0.255257	0.249618	0.00124025	0.135241	0.1287	0.383957
ENSMUSG00000081706	0.154924	-0.128873	-0.164018	-0.394184	-0.229025	0.383949
ENSMUSG00000053935	0.354894	-0.0973911	-0.0377219	0.0485944	-0.0288395	0.383734
ENSMUSG00000068579	0.447477	0.0795736	0.278636	-0.166936	0.0637582	0.383719
ENSMUSG00000078440	-0.379718	0.0458953	-0.0467909	0.0128716	0.00399202	0.38371
ENSMUSG00000081391	0.359529	0.00819877	-0.0159871	-0.0645818	-0.0241234	0.383652
ENSMUSG00000002107	0.681441	0.0831397	0.381292	0.429016	0.297816	0.383625
ENSMUSG00000000838	0.359497	0.142354	-0.0157319	-0.1987	-0.024026	0.383524
ENSMUSG00000057335	0.412209	0.0408443	-0.129365	0.17518	0.0288863	0.383323
ENSMUSG00000066724	0.253659	0.000869723	-0.168212	-0.221579	-0.129641	0.3833
ENSMUSG00000039844	0.724103	0.825022	0.336601	-0.139084	0.340846	0.383257
ENSMUSG00000093800	0.346917	0.781373	0.677612	0.731391	0.730125	0.383209
ENSMUSG00000021196	0.224696	0.470655	0.730935	0.621994	0.607861	0.383165
ENSMUSG00000038417	0.0808883	-0.164286	-0.331882	-0.410468	-0.302212	0.3831
ENSMUSG00000039474	-0.233054	-0.0188426	0.244928	0.222455	0.149514	0.382568
ENSMUSG00000038205	0.141403	0.756657	0.259959	0.555228	0.523948	0.382545
ENSMUSG00000032417	-0.233741	0.232647	0.251067	-0.0374279	0.148762	0.382503
ENSMUSG00000030232	0.391742	0.161455	0.314679	-0.448287	0.00928237	0.382459
ENSMUSG00000097352	-0.286031	-0.646115	-0.79902	-0.560284	-0.668473	0.382441
ENSMUSG00000020650	0.0442058	-0.450461	-0.502145	-0.0618984	-0.338168	0.382374
ENSMUSG00000054770	-0.535436	-0.237743	-0.243341	0.0213894	-0.153232	0.382204
ENSMUSG00000059252	0.409517	0.134135	-0.216364	0.164314	0.0273618	0.382156
ENSMUSG00000083485	0.201076	-0.274123	-0.0488474	-0.220002	-0.180991	0.382067
ENSMUSG00000079884	0.990785	0.333474	0.805187	0.688137	0.608932	0.381853
ENSMUSG00000028415	0.0603017	0.538215	0.809815	-0.0221371	0.441964	0.381663
ENSMUSG00000075359	0.0232952	0.0668568	0.625406	0.522542	0.404935	0.38164
ENSMUSG00000061232	0.639192	0.137756	0.450661	0.184595	0.257671	0.381522
ENSMUSG00000069743	0.0522604	-0.757625	0.172136	-0.40219	-0.329226	0.381487
ENSMUSG00000080938	0.170668	-0.0124621	-0.298566	-0.321364	-0.210798	0.381466
ENSMUSG00000017756	0.168437	0.0390312	-0.274843	-0.403034	-0.212949	0.381385
ENSMUSG00000082193	0.259829	-0.178035	0.113686	-0.300115	-0.121488	0.381317
ENSMUSG00000038582	0.359899	-0.0544826	0.011195	-0.0203788	-0.0212221	0.381121
ENSMUSG00000081568	0.227001	-0.0574363	-0.0123942	-0.392511	-0.154114	0.381115
ENSMUSG00000019942	0.419225	-0.237523	0.186122	0.166019	0.0382058	0.38102
ENSMUSG00000060459	0.163197	-0.544055	-0.161321	0.0525236	-0.217617	0.380814
ENSMUSG00000063445	-0.197051	0.315449	0.252053	-0.0167904	0.183571	0.380622
ENSMUSG00000030314	-0.142035	0.126193	0.1616	0.427875	0.238556	0.380591
ENSMUSG00000028175	0.434916	-0.204835	0.135893	0.232144	0.0544011	0.380514
ENSMUSG00000040520	0.80575	0.650799	0.534923	0.0904773	0.4254	0.38035
ENSMUSG00000022443	0.424934	0.0534336	0.0297824	0.050819	0.0446783	0.380256
ENSMUSG00000000290	0.258317	0.773959	0.379608	0.761975	0.638514	0.380197
ENSMUSG00000039286	0.57399	-0.128337	-0.0938335	0.803605	0.193812	0.380178
ENSMUSG00000029191	0.281745	-0.11551	-0.155005	-0.0247614	-0.0984255	0.380171
ENSMUSG00000001739	-0.0557285	0.123522	0.416198	0.433129	0.324283	0.380011
ENSMUSG00000095454	-0.543349	-0.340531	0.159685	-0.309412	-0.16342	0.37993
ENSMUSG00000071103	-0.093977	0.0618714	0.191758	0.603506	0.285712	0.379689
ENSMUSG00000027533	-0.297935	-0.686245	-0.758475	-0.587776	-0.677499	0.379564
ENSMUSG00000022246	0.577767	0.290654	-0.00169313	0.305652	0.198204	0.379562
ENSMUSG00000066306	0.538753	0.186941	0.111472	0.179508	0.159307	0.379446
ENSMUSG00000000738	0.385703	0.214623	0.0843232	-0.280134	0.00627073	0.379432
ENSMUSG00000051359	0.251018	-0.0503799	-0.366576	0.0320499	-0.128302	0.37932
ENSMUSG00000036879	0.12417	1.13972	-0.0261109	0.395827	0.503147	0.378976
ENSMUSG00000045962	0.259827	0.00723376	-0.316758	-0.0478715	-0.119132	0.378958
ENSMUSG00000022021	0.261662	-0.0449798	-0.14536	-0.161198	-0.117179	0.378841
ENSMUSG00000037896	0.652474	0.141266	0.710963	-0.0308309	0.273799	0.378674
ENSMUSG00000000957	0.53514	0.217556	0.33689	-0.0847412	0.156568	0.378572
ENSMUSG00000048922	0.0992001	-0.291094	-0.135923	-0.411073	-0.279363	0.378563
ENSMUSG00000096755	-0.695763	-0.514928	-0.108971	-0.32789	-0.317263	0.3785
ENSMUSG00000000884	-0.311882	0.200289	0.0995825	-0.100413	0.0664862	0.378368
ENSMUSG00000062190	0.0627167	-0.686564	-0.318809	0.0590179	-0.315452	0.378168
ENSMUSG00000019850	0.232223	0.158846	0.428039	1.24386	0.61025	0.378027
ENSMUSG00000022837	0.152132	0.346645	0.577428	0.66607	0.530048	0.377916
ENSMUSG00000027456	0.326146	-0.303154	-0.0220564	0.169938	-0.0517574	0.377903
ENSMUSG00000061533	0.5903	0.256394	0.102694	0.278374	0.212487	0.377812
ENSMUSG00000058056	0.171386	-0.249448	-0.186514	-0.183186	-0.206383	0.377769
ENSMUSG00000020380	0.186596	-0.0797047	-0.111387	-0.381897	-0.190996	0.377593
ENSMUSG00000070522	0.245257	0.644091	0.613488	0.610884	0.622821	0.377564
ENSMUSG00000038515	0.513629	0.371374	-0.127736	0.164588	0.136075	0.377554
ENSMUSG00000070044	0.583352	0.456297	0.0814311	0.0798595	0.205863	0.377489
ENSMUSG00000066489	0.633885	0.430592	0.295914	0.0429271	0.256478	0.377407
ENSMUSG00000056899	0.163813	0.432389	0.737851	0.452704	0.540981	0.377169
ENSMUSG00000061461	-0.0481069	0.32338	0.244135	0.419606	0.32904	0.377147
ENSMUSG00000058392	0.290816	-0.0325314	0.0106448	-0.236918	-0.0862682	0.377084
ENSMUSG00000061082	-0.373412	0.103109	-0.136422	0.044302	0.00366317	0.377075
ENSMUSG00000000686	-0.167593	0.203608	0.0872852	0.337268	0.209387	0.37698
ENSMUSG00000017776	0.834479	0.108882	0.137509	1.12639	0.457595	0.376884
ENSMUSG00000029772	0.281038	-0.273111	-0.170989	0.157517	-0.095528	0.376566
ENSMUSG00000071454	0.252928	-0.0536514	-0.0162739	-0.300934	-0.12362	0.376547
ENSMUSG00000046862	-0.174693	-0.136	0.45967	0.28189	0.201853	0.376547
ENSMUSG00000030022	0.0325493	-0.636213	-0.317061	-0.0785328	-0.343936	0.376485
ENSMUSG00000004364	0.286733	-0.00158847	-0.0917233	-0.175937	-0.0897496	0.376482
ENSMUSG00000015090	0.133442	0.828068	0.784937	-0.0834186	0.509862	0.37642
ENSMUSG00000027300	-0.190599	0.52266	0.20627	-0.171766	0.185721	0.37632
ENSMUSG00000055763	0.220124	0.0879889	-0.462873	-0.0936684	-0.156184	0.376308
ENSMUSG00000045095	0.689225	0.352134	0.39647	0.190405	0.313003	0.376222
ENSMUSG00000030986	-0.266753	-0.050399	0.118765	0.259368	0.109245	0.375998
ENSMUSG00000061778	-0.152057	-0.678521	-0.603151	-0.302311	-0.527995	0.375938
ENSMUSG00000063870	0.675381	0.257283	0.350657	0.292362	0.300101	0.37528
ENSMUSG00000074064	0.252798	-0.135901	-0.0699707	-0.160998	-0.12229	0.375088
ENSMUSG00000022141	0.276198	-0.167712	-0.115088	-0.0138324	-0.0988775	0.375076
ENSMUSG00000059912	0.680051	0.109324	0.401853	0.403762	0.30498	0.375071
ENSMUSG00000043885	0.123169	0.0536789	-0.376689	-0.432411	-0.251807	0.374976
ENSMUSG00000057696	-0.136434	-0.666199	-0.574417	-0.293553	-0.511389	0.374956
ENSMUSG00000045210	0.694878	0.0546893	0.597417	0.30775	0.319952	0.374926
ENSMUSG00000091223	-0.28903	-0.47597	-0.751515	-0.76432	-0.663935	0.374905
ENSMUSG00000058748	-0.479972	0.178488	-0.173681	-0.320187	-0.105127	0.374846
ENSMUSG00000082542	0.243657	-0.233143	0.0272835	-0.187399	-0.131086	0.374743
ENSMUSG00000020911	0.890759	0.253601	0.691734	0.602768	0.516035	0.374724
ENSMUSG00000068245	0.395407	-0.389935	0.0801319	0.371865	0.0206871	0.374719
ENSMUSG00000030034	0.479232	0.174021	-0.181743	0.321329	0.104536	0.374697
ENSMUSG00000054715	0.0912303	0.470341	0.638028	0.289389	0.465919	0.374689
ENSMUSG00000020564	-0.101664	0.0103827	0.423462	0.385168	0.273004	0.374669
ENSMUSG00000057541	0.0640396	-0.0519131	0.577242	0.790675	0.438668	0.374628
ENSMUSG00000081179	0.0443035	-0.290079	-0.471895	-0.22893	-0.330302	0.374605
ENSMUSG00000027259	0.388105	-0.00559054	-0.000213894	0.0463748	0.0135235	0.374582
ENSMUSG00000039031	-0.368742	-0.19915	0.0270721	0.189534	0.00581839	0.37456
ENSMUSG00000075600	-0.380032	-0.389101	-0.115218	0.487506	-0.00560419	0.374427
ENSMUSG00000041528	0.46871	0.381951	0.0681499	-0.166287	0.0946048	0.374105
ENSMUSG00000052752	0.249045	-0.231215	-0.238321	0.0947414	-0.124932	0.373977
ENSMUSG00000034557	-0.685162	-0.223686	-0.609485	-0.101097	-0.311423	0.37374
ENSMUSG00000043484	-0.172	-0.178574	-0.895254	-0.563241	-0.54569	0.37369
ENSMUSG00000043091	-0.0446496	-0.40694	-0.455777	-0.391997	-0.418238	0.373589
ENSMUSG00000073096	0.497858	0.203378	0.228693	-0.0587464	0.124441	0.373417
ENSMUSG00000081285	0.391926	0.0157314	0.10716	-0.067092	0.0185999	0.373326
ENSMUSG00000039943	0.278189	-0.269205	0.111159	-0.126527	-0.0948575	0.373046
ENSMUSG00000023206	0.671742	0.567075	0.0133833	0.31594	0.298799	0.372943
ENSMUSG00000034390	0.2397	-0.247652	-0.172692	0.0206202	-0.133241	0.372941
ENSMUSG00000066877	0.125132	-0.283196	0.00575287	-0.465706	-0.247717	0.372848
ENSMUSG00000002808	-0.34215	0.139598	-0.0474294	-0.000870986	0.0304327	0.372583
ENSMUSG00000018774	-0.125722	0.206774	0.445802	0.0879498	0.246842	0.372564
ENSMUSG00000084288	-0.152071	0.332503	0.205216	0.123667	0.220462	0.372533
ENSMUSG00000021144	0.14483	-0.50383	-0.164731	-0.0144747	-0.227679	0.372509
ENSMUSG00000041187	-0.124773	0.0998342	0.435282	0.208004	0.247707	0.37248
ENSMUSG00000036257	-0.268544	-0.630831	-0.83865	-0.453572	-0.641018	0.372473
ENSMUSG00000040734	0.423616	-0.087098	0.0249231	0.216775	0.0515334	0.372083
ENSMUSG00000021338	0.536663	0.292329	0.408273	-0.206555	0.164682	0.371981
ENSMUSG00000079733	-0.440728	-0.148372	-0.00765546	-0.0506117	-0.0688796	0.371848
ENSMUSG00000052137	-0.126363	0.0760918	0.253829	0.406349	0.245423	0.371786
ENSMUSG00000027956	0.393597	-0.141108	0.13511	0.0716248	0.0218754	0.371722
ENSMUSG00000062248	-0.577895	0.025649	-0.466588	-0.177756	-0.206232	0.371663
ENSMUSG00000021495	0.277055	-0.353875	0.0598096	0.0103673	-0.0945659	0.371621
ENSMUSG00000022307	0.328067	-0.00221919	-0.292331	0.164098	-0.0434842	0.371551
ENSMUSG00000018974	0.474422	0.108606	0.0130782	0.187341	0.103008	0.371414
ENSMUSG00000083367	0.392915	0.119339	-0.0718473	0.0171346	0.0215422	0.371373
ENSMUSG00000058492	0.00740673	0.388371	0.400662	0.347231	0.378755	0.371348
ENSMUSG00000051000	0.123858	-0.465595	-0.0323705	-0.24439	-0.247452	0.37131
ENSMUSG00000046879	-0.0304073	-0.121923	0.269113	0.875262	0.340817	0.371225
ENSMUSG00000097950	0.642173	-0.0631829	0.583384	0.292691	0.270964	0.371209
ENSMUSG00000027088	0.362978	0.00579707	-0.0226145	-0.0076061	-0.00814117	0.371119
ENSMUSG00000049090	0.123742	-0.140655	-0.32517	-0.275833	-0.24722	0.370961
ENSMUSG00000021890	0.18623	0.449092	0.498897	0.722837	0.556942	0.370713
ENSMUSG00000034021	0.17879	-0.3272	-0.393249	0.144851	-0.191866	0.370657
ENSMUSG00000028385	0.283055	-0.231014	-0.426212	0.3952	-0.0873422	0.370397
ENSMUSG00000040720	-0.229119	0.0661387	0.192022	0.16492	0.141027	0.370146
ENSMUSG00000020821	0.311731	0.0467591	-0.241701	0.0197193	-0.0584075	0.370139
ENSMUSG00000057069	0.295986	-0.279775	0.127168	-0.0693907	-0.0739991	0.369985
ENSMUSG00000024805	0.512978	0.192899	-0.147122	0.383216	0.142998	0.36998
ENSMUSG00000065547	-0.180096	0.247373	0.222857	0.0992264	0.189819	0.369914
ENSMUSG00000081064	0.37183	0.103646	-0.184697	0.0869076	0.00195225	0.369878
ENSMUSG00000020114	0.266092	-0.198648	-0.110301	-0.00200875	-0.103653	0.369744
ENSMUSG00000026785	0.563494	0.179371	0.176934	0.225681	0.193995	0.369499
ENSMUSG00000025239	0.252271	0.496461	0.496525	0.871898	0.621628	0.369357
ENSMUSG00000022144	0.0725779	-0.502979	-0.291369	-0.095952	-0.296767	0.369345
ENSMUSG00000027357	0.0897476	-0.18085	-0.361912	-0.295869	-0.279544	0.369291
ENSMUSG00000052769	0.455399	-0.211819	0.252579	0.217866	0.0862086	0.36919
ENSMUSG00000078435	0.22752	-0.389976	-0.0161138	-0.0184919	-0.141527	0.369047
ENSMUSG00000015461	-0.224124	-0.0128717	0.130291	0.31734	0.14492	0.369044
ENSMUSG00000055632	-0.00147122	-0.745363	-0.165497	-0.199886	-0.370249	0.368778
ENSMUSG00000001755	-0.0427994	0.581568	0.255743	0.140168	0.325826	0.368625
ENSMUSG00000048280	0.240177	0.0931609	-0.135307	-0.343159	-0.128435	0.368612
ENSMUSG00000031780	-0.00368861	-0.290841	-0.579398	-0.246352	-0.372197	0.368508
ENSMUSG00000068264	-0.298865	-0.0648643	0.172653	0.100819	0.0695361	0.368401
ENSMUSG00000082163	0.0335869	0.557515	0.444059	0.20399	0.401855	0.368268
ENSMUSG00000082362	0.332197	-0.0979925	0.0659951	-0.0757828	-0.0359268	0.368124
ENSMUSG00000098456	-0.0880046	-0.524353	-0.0797501	-0.764243	-0.456115	0.368111
ENSMUSG00000069763	-0.465415	-0.310069	-0.169003	0.186822	-0.0974168	0.367998
ENSMUSG00000015542	-0.0883558	0.40163	0.348009	0.0888219	0.279487	0.367843
ENSMUSG00000003273	0.461127	0.14121	0.126839	0.0121845	0.0934112	0.367715
ENSMUSG00000007035	0.1526	-0.503112	0.148342	-0.290401	-0.215057	0.367657
ENSMUSG00000082561	0.230246	0.969538	0.493736	0.329935	0.597736	0.367491
ENSMUSG00000022436	-0.244668	-0.0294411	0.271319	0.126115	0.122664	0.367332
ENSMUSG00000090074	-0.0324381	0.14052	-0.415226	-0.924562	-0.399756	0.367318
ENSMUSG00000031967	0.159441	-0.236348	-0.160588	-0.226165	-0.207701	0.367142
ENSMUSG00000087367	0.253593	0.0914608	-0.00219852	-0.429804	-0.113514	0.367107
ENSMUSG00000039148	0.55931	0.37777	0.100558	0.0985534	0.192294	0.367016
ENSMUSG00000083553	-0.063009	-0.418003	-0.312194	-0.559121	-0.429773	0.366764
ENSMUSG00000029223	0.468848	0.260754	0.123359	-0.0778416	0.10209	0.366757
ENSMUSG00000053560	0.613825	-0.0804916	0.411043	0.410832	0.247128	0.366697
ENSMUSG00000047613	0.0371438	0.399719	0.168861	0.64259	0.403723	0.36658
ENSMUSG00000038742	0.323878	0.84179	0.770653	0.458765	0.690403	0.366524
ENSMUSG00000021786	0.411555	-0.0392799	-0.0337818	0.208171	0.0450363	0.366519
ENSMUSG00000091549	0.361128	0.0356725	-0.0433184	-0.00791387	-0.00518662	0.366314
ENSMUSG00000022120	0.0421675	-0.153947	-0.739539	-0.078897	-0.324128	0.366295
ENSMUSG00000036278	0.466818	0.221119	0.0985021	-0.0176244	0.100666	0.366153
ENSMUSG00000053091	0.124584	0.423441	0.430857	0.617871	0.490723	0.366139
ENSMUSG00000012443	0.330004	-0.0427007	0.13987	-0.205186	-0.0360055	0.36601
ENSMUSG00000074553	-0.560769	-0.0998186	-0.342408	-0.142102	-0.194776	0.365992
ENSMUSG00000083735	-0.48	0	-0.153285	-0.189162	-0.114149	0.365851
ENSMUSG00000082258	0.396721	0.204973	-0.181233	0.0691231	0.0309543	0.365767
ENSMUSG00000036225	0.172916	0.689471	0.490673	0.435692	0.538612	0.365696
ENSMUSG00000033285	-0.194017	0.221456	0.0486725	0.244382	0.171503	0.36552
ENSMUSG00000083866	-0.605154	-0.147297	-0.303186	-0.268652	-0.239712	0.365442
ENSMUSG00000080718	0.267207	-0.0673229	-0.273266	0.0460942	-0.0981647	0.365372
ENSMUSG00000018334	1.13356	0.985323	0.995951	0.32329	0.768188	0.365367
ENSMUSG00000037679	0.38999	0.0126404	0.0414318	0.0198307	0.0246343	0.365356
ENSMUSG00000081114	0.0113389	0.564797	0.141707	0.423278	0.376594	0.365255
ENSMUSG00000011179	0.246768	-0.610557	-0.0925489	0.347658	-0.118483	0.365251
ENSMUSG00000006191	0.196031	-0.114415	-0.426537	0.0335049	-0.169149	0.36518
ENSMUSG00000036676	-0.375625	0.199321	-0.216528	-0.0143014	-0.010503	0.365122
ENSMUSG00000020220	-0.186465	0.156876	0.154211	0.224717	0.178602	0.365067
ENSMUSG00000019809	0.096225	-0.278352	-0.0631187	-0.464121	-0.268531	0.364756
ENSMUSG00000014496	-0.250946	0.258364	0.154979	-0.0721627	0.113727	0.364673
ENSMUSG00000009585	-0.0237624	0.110803	0.316412	0.595406	0.340873	0.364636
ENSMUSG00000029376	0.698452	0.528248	0.323941	0.149609	0.333933	0.364519
ENSMUSG00000098037	0.234564	-0.745795	0.297942	0.0580948	-0.129919	0.364484
ENSMUSG00000047534	0.532292	0.292563	0.0045543	0.206505	0.167874	0.364418
ENSMUSG00000020423	0.0499133	-0.456026	-0.0369359	-0.450433	-0.314465	0.364378
ENSMUSG00000026024	-0.379302	-0.0790956	-0.0123144	0.0462887	-0.0150404	0.364261
ENSMUSG00000002812	0.498325	0.174489	0.222178	0.00557895	0.134082	0.364243
ENSMUSG00000054519	0.374139	-0.28107	0.28405	0.0269515	0.00997728	0.364162
ENSMUSG00000030557	-0.148701	-0.324228	-0.715413	-0.498669	-0.51277	0.364069
ENSMUSG00000036555	0.2449	0.194001	-0.328716	-0.222727	-0.119147	0.364048
ENSMUSG00000082951	0.155832	-0.311896	-0.0313275	-0.281409	-0.208211	0.364043
ENSMUSG00000062234	0.41603	-0.0545408	-0.0609666	0.271785	0.0520925	0.363937
ENSMUSG00000087687	-0.331707	-0.0472159	-0.109079	0.252749	0.0321514	0.363858
ENSMUSG00000032253	0.277332	-0.332854	-0.0665421	0.13993	-0.0864886	0.363821
ENSMUSG00000025050	0.251717	-0.164219	-0.000627825	-0.171229	-0.112025	0.363743
ENSMUSG00000045896	0.196173	-0.143997	-0.470949	0.11226	-0.167562	0.363735
ENSMUSG00000022752	0.516414	0.212962	-0.0595724	0.304723	0.152704	0.36371
ENSMUSG00000028974	0.296782	-0.120136	-0.161484	0.0811316	-0.0668296	0.363611
ENSMUSG00000009905	-0.284725	0.285277	-0.118831	0.0699882	0.0788116	0.363537
ENSMUSG00000053293	0.810587	0.256341	0.599139	0.485881	0.447121	0.363466
ENSMUSG00000035069	-0.00261829	-0.237321	-0.467388	-0.393049	-0.365919	0.363301
ENSMUSG00000058594	0.0255948	-0.299781	-0.63224	-0.0808306	-0.337617	0.363212
ENSMUSG00000072324	-0.432119	-0.609249	-0.876171	-0.900356	-0.795259	0.36314
ENSMUSG00000010311	-0.448732	-0.127224	-0.09817	-0.0319667	-0.0857868	0.362945
ENSMUSG00000042520	0.368755	0.0772037	0.0168884	-0.0766137	0.00582615	0.362929
ENSMUSG00000031935	0.106425	-0.550614	0.0460015	-0.264724	-0.256445	0.36287
ENSMUSG00000003345	0.499315	0.255866	0.0715475	0.0819544	0.136456	0.362859
ENSMUSG00000024528	0.24278	-0.0746439	-0.110891	-0.17467	-0.120068	0.362848
ENSMUSG00000092358	0.275513	-0.19233	0.000254669	-0.0689848	-0.0870199	0.362532
ENSMUSG00000021823	0.0343972	-0.405061	-0.360167	-0.219012	-0.32808	0.362477
ENSMUSG00000032040	0.096541	-0.361183	-0.307895	-0.128646	-0.265908	0.362449
ENSMUSG00000029238	0.00454351	-0.824351	-0.0187505	-0.230491	-0.357864	0.362408
ENSMUSG00000036078	-0.00775404	0.327383	0.413839	0.321311	0.354178	0.361932
ENSMUSG00000033096	-0.0146094	0.105244	0.490165	0.445688	0.347033	0.361642
ENSMUSG00000096433	-0.261485	0.0701487	-0.219977	0.450083	0.100085	0.36157
ENSMUSG00000081926	-0.383953	0.362276	-0.332601	-0.0968552	-0.0223933	0.361559
ENSMUSG00000020844	0.845926	0.230948	0.786603	0.435945	0.484499	0.361427
ENSMUSG00000013663	0.211104	-0.199487	-0.0523955	-0.198608	-0.150164	0.361268
ENSMUSG00000082874	-0.116849	-0.125682	0.292506	0.566093	0.244305	0.361154
ENSMUSG00000030560	-0.588664	-0.390243	-0.0578625	-0.234463	-0.227523	0.361142
ENSMUSG00000030826	-0.224996	-0.0814167	0.410645	0.0788011	0.13601	0.361006
ENSMUSG00000062203	0.583059	-0.0529786	0.108147	0.611274	0.222148	0.360912
ENSMUSG00000066026	0.224928	-0.180105	0.253171	-0.480717	-0.135884	0.360811
ENSMUSG00000056952	-0.339723	0.228067	-0.11322	-0.0516189	0.0210759	0.360799
ENSMUSG00000097958	-0.129889	-0.366284	-0.620332	-0.4851	-0.490572	0.360683
ENSMUSG00000059897	-0.422039	-0.12296	0.375658	-0.436891	-0.0613978	0.360642
ENSMUSG00000036356	-0.0890812	-0.453729	-0.522505	-0.37291	-0.449714	0.360633
ENSMUSG00000024969	0.229887	0.221449	-0.1429	-0.470677	-0.130709	0.360597
ENSMUSG00000025402	0.0509362	-0.350777	-0.202559	-0.375346	-0.309561	0.360497
ENSMUSG00000000149	0.260526	0.124677	-0.504355	0.0799134	-0.0999217	0.360448
ENSMUSG00000098138	0.566598	0.343222	0.222001	0.0533215	0.206182	0.360416
ENSMUSG00000022701	-0.185824	-0.11037	0.40704	0.226773	0.174481	0.360304
ENSMUSG00000038836	-0.29923	0.107356	-0.0142879	0.0900872	0.0610517	0.360282
ENSMUSG00000039217	-0.733588	-0.692586	-0.137065	-0.290896	-0.373516	0.360072
ENSMUSG00000057181	0.258124	-0.146123	-0.0362665	-0.123327	-0.101905	0.360029
ENSMUSG00000038497	0.373658	-0.123677	0.0479351	0.117208	0.0138221	0.359836
ENSMUSG00000042302	0.209772	-0.1684	0.0244982	-0.305828	-0.14991	0.359681
ENSMUSG00000029073	0.115907	-0.0823186	-0.0886427	-0.560084	-0.243682	0.359589
ENSMUSG00000074802	0.517643	0.0594859	0.0880093	0.326922	0.158139	0.359504
ENSMUSG00000038822	-0.0718956	0.439668	-0.0591742	0.482115	0.287536	0.359432
ENSMUSG00000041779	-0.338402	-0.489818	0.279588	0.273292	0.0210209	0.359423
ENSMUSG00000031565	0.531601	-0.0397342	0.251343	0.305023	0.172211	0.35939
ENSMUSG00000029536	0.145715	-0.0728743	-0.331585	-0.236043	-0.213501	0.359216
ENSMUSG00000021120	0.215178	-0.0770857	-0.159724	-0.195174	-0.143994	0.359172
ENSMUSG00000081483	0.31659	-0.0498085	-0.151942	0.0742772	-0.0424911	0.359081
ENSMUSG00000041477	0.0353499	0.692911	0.257116	0.233113	0.39438	0.35903
ENSMUSG00000028646	0.757425	0.26405	0.095744	0.83593	0.398575	0.35885
ENSMUSG00000039670	-0.163451	0.430033	0.50128	-0.345815	0.195166	0.358617
ENSMUSG00000026596	-0.0108828	-0.644608	-0.353661	-0.109948	-0.369406	0.358523
ENSMUSG00000035901	0.280552	-0.623956	0.253771	0.136367	-0.0779392	0.358491
ENSMUSG00000026669	-0.00978674	-0.80871	-0.17451	-0.121596	-0.368272	0.358485
ENSMUSG00000044167	0.269402	-0.121042	0.167666	-0.313554	-0.0889763	0.358378
ENSMUSG00000086691	0.127188	-0.165871	0.0972844	-0.624865	-0.231151	0.358339
ENSMUSG00000069862	0.110292	-0.147841	-0.403223	-0.192665	-0.24791	0.358202
ENSMUSG00000030774	-0.152524	0.361121	0.0216735	0.233798	0.205531	0.358055
ENSMUSG00000066861	0.559078	0.217107	-0.0181452	0.404315	0.201092	0.357985
ENSMUSG00000048911	-0.884254	-0.365675	-0.579452	-0.634289	-0.526472	0.357782
ENSMUSG00000053080	-0.0830329	0.171348	0.34945	0.303385	0.274728	0.357761
ENSMUSG00000040648	0.351935	0.0490833	-0.0643068	-0.00177985	-0.00566781	0.357603
ENSMUSG00000027001	-0.198223	0.208632	0.185933	0.0833792	0.159315	0.357538
ENSMUSG00000026034	0.710892	0.302964	0.304788	0.452593	0.353448	0.357444
ENSMUSG00000040167	-0.00091697	0.197056	0.49035	0.382146	0.356518	0.357434
ENSMUSG00000021662	0.40743	-0.0282292	0.117112	0.0614582	0.0501136	0.357317
ENSMUSG00000021007	-0.000772103	0.529754	0.253622	0.285999	0.356459	0.357231
ENSMUSG00000092186	-0.579941	-0.238051	-0.299712	-0.130491	-0.222751	0.35719
ENSMUSG00000037709	-0.573799	-0.336724	-0.0429711	-0.270278	-0.216658	0.357141
ENSMUSG00000090035	-0.362816	0.186384	0.0277563	-0.23179	-0.00588331	0.356932
ENSMUSG00000025025	0.41021	-0.104744	-0.0655723	0.330214	0.0532993	0.35691
ENSMUSG00000022668	0.245251	-0.114101	-0.375313	0.154495	-0.111639	0.356891
ENSMUSG00000050192	0.40902	-0.0772495	0.155243	0.0786364	0.0522098	0.35681
ENSMUSG00000027068	0.0635702	-0.336532	-0.25288	-0.289286	-0.292899	0.356469
ENSMUSG00000055720	0.221147	-0.175585	-0.153052	-0.0769388	-0.135192	0.356339
ENSMUSG00000021725	0.622131	0.0170205	0.285113	0.495475	0.265869	0.356262
ENSMUSG00000091786	0.415652	-0.0248139	0.331303	-0.128287	0.0594008	0.356251
ENSMUSG00000081280	-0.0768424	0.279382	-0.00191432	0.560599	0.279356	0.356198
ENSMUSG00000033669	-0.246497	0.0452749	0.203872	0.0797032	0.109617	0.356114
ENSMUSG00000069539	0.337498	0.175401	-0.138061	-0.0931668	-0.018609	0.356107
ENSMUSG00000022760	-0.0399822	0.41907	0.180412	0.348732	0.316071	0.356054
ENSMUSG00000059316	-0.0140598	0.177999	0.311098	0.5368	0.341966	0.356026
ENSMUSG00000050107	0.826818	0.433311	0.604528	0.374795	0.470878	0.35594
ENSMUSG00000025702	0.2203	0.381229	0.798173	0.549242	0.576215	0.355914
ENSMUSG00000028431	0.367558	0.0556957	-0.314377	0.29373	0.0116826	0.355876
ENSMUSG00000056608	0.522821	0.186677	0.0791056	0.235304	0.167029	0.355792
ENSMUSG00000038402	0.711693	0.302573	0.136993	0.628174	0.355913	0.35578
ENSMUSG00000056458	-0.781235	-0.526384	-0.367237	-0.382793	-0.425471	0.355764
ENSMUSG00000034473	-0.435585	-0.558283	-0.858461	-0.957268	-0.791338	0.355753
ENSMUSG00000045763	0.0405128	-0.352487	-0.245607	-0.347582	-0.315226	0.355738
ENSMUSG00000029844	0.201958	0.404902	0.742767	0.52515	0.557606	0.355649
ENSMUSG00000041219	0.783009	0.409719	0.439456	0.433033	0.427403	0.355607
ENSMUSG00000096221	0.133566	-0.379328	-0.329281	0.042946	-0.221888	0.355454
ENSMUSG00000041096	0.0295438	-0.0231385	0.842036	0.336089	0.384996	0.355452
ENSMUSG00000002428	-0.0606493	-0.195323	-0.857742	-0.194746	-0.415937	0.355288
ENSMUSG00000057093	-0.0189129	0.459873	0.0770643	0.472137	0.336358	0.355271
ENSMUSG00000018428	0.141942	-0.0284375	-0.30607	-0.305337	-0.213281	0.355224
ENSMUSG00000052155	0.343435	-0.107448	0.0972085	-0.0246656	-0.0116352	0.35507
ENSMUSG00000092505	0.135937	-0.295096	-0.0133209	-0.348899	-0.219105	0.355042
ENSMUSG00000025277	-0.201521	0.0864862	0.332951	0.0408201	0.153419	0.35494
ENSMUSG00000030245	-0.158826	0.125912	0.179407	0.282769	0.196029	0.354856
ENSMUSG00000021947	0.0329863	-0.129031	-0.392036	-0.444274	-0.32178	0.354766
ENSMUSG00000086873	0.214887	0.113187	-0.44885	-0.0831264	-0.139596	0.354483
ENSMUSG00000037326	0.453791	0.205779	-0.00362123	0.0957926	0.0993166	0.354475
ENSMUSG00000094870	0.957743	0.708444	0.845681	0.255691	0.603272	0.354471
ENSMUSG00000092014	-0.126363	0.195923	0.327581	0.160499	0.228001	0.354364
ENSMUSG00000027368	-0.15961	0.278848	0.517555	-0.21245	0.194651	0.354261
ENSMUSG00000000167	-0.0114568	0.193954	0.526145	0.308272	0.34279	0.354247
ENSMUSG00000039914	-0.0316057	0.420039	0.152713	0.394709	0.322487	0.354093
ENSMUSG00000051113	0.0462694	0.242274	0.446824	0.511243	0.400114	0.353844
ENSMUSG00000028960	-0.336295	-0.573887	-0.717017	-0.779346	-0.690083	0.353788
ENSMUSG00000023055	-0.254953	-0.024229	0.0484996	0.272154	0.0988082	0.353761
ENSMUSG00000031990	-0.407259	0.0137666	-0.128328	-0.0460295	-0.0535302	0.353729
ENSMUSG00000027184	0.0684249	-0.288288	-0.185096	-0.382505	-0.285296	0.353721
ENSMUSG00000087659	0.291145	-0.0121826	0.277953	-0.453443	-0.0625576	0.353703
ENSMUSG00000031004	0.0971083	-0.470283	-0.163981	-0.134733	-0.256332	0.353441
ENSMUSG00000036712	0.640448	0.257817	0.196584	0.406753	0.287051	0.353397
ENSMUSG00000097426	0.384523	-0.0480033	-0.019624	0.161067	0.0311465	0.353377
ENSMUSG00000050821	-0.233319	-0.130494	0.152363	0.338234	0.120034	0.353353
ENSMUSG00000057469	0.449155	0.0711175	0.258892	-0.0418334	0.0960589	0.353097
ENSMUSG00000063334	0.196828	0.00541313	-0.120755	-0.353216	-0.156186	0.353014
ENSMUSG00000040389	0.281774	-0.325894	0.00756779	0.104771	-0.0711852	0.352959
ENSMUSG00000027164	-0.00698488	-0.357821	-0.780051	0.0580868	-0.359928	0.352944
ENSMUSG00000021686	0.0708027	-0.254529	-0.217343	-0.374314	-0.282062	0.352865
ENSMUSG00000044794	0.225689	-0.242391	-0.263469	0.124477	-0.127128	0.352817
ENSMUSG00000058486	0.687427	0.553721	0.301158	0.149251	0.33471	0.352717
ENSMUSG00000027236	0.572604	-0.0441127	0.240702	0.463228	0.219939	0.352665
ENSMUSG00000052565	0.48766	0.154043	0.0548818	0.196147	0.135024	0.352636
ENSMUSG00000019854	0.498738	0.301856	0.0196518	0.117495	0.146334	0.352403
ENSMUSG00000038564	-0.298011	-0.116994	0.00286772	0.27676	0.0542115	0.352223
ENSMUSG00000099211	0.273646	0.0939688	-0.140333	-0.189127	-0.0784971	0.352143
ENSMUSG00000042213	-0.788644	-0.360454	-0.513173	-0.436021	-0.436549	0.352095
ENSMUSG00000090015	-0.179278	-0.0911447	0.105603	0.503853	0.17277	0.352048
ENSMUSG00000001482	-0.217925	0.378829	0.189711	-0.166198	0.134114	0.352039
ENSMUSG00000042770	-0.413751	-0.00159237	0.168757	-0.352475	-0.0617703	0.351981
ENSMUSG00000067276	-0.0661289	-0.266908	-0.579597	-0.407616	-0.41804	0.351911
ENSMUSG00000097719	0.289718	-0.0832094	-0.285062	0.182073	-0.0620661	0.351784
ENSMUSG00000041734	-0.0181863	-0.431326	-0.266947	-0.411472	-0.369915	0.351729
ENSMUSG00000005057	0.204129	-0.323836	-0.144599	0.0258383	-0.147532	0.351662
ENSMUSG00000042670	-0.140759	0.42047	0.222104	-0.0100834	0.21083	0.351589
ENSMUSG00000030218	0.0319052	-0.251484	-0.330783	-0.376734	-0.319667	0.351572
ENSMUSG00000023572	-0.250191	0.0122219	0.118883	0.172879	0.101328	0.351518
ENSMUSG00000045248	0.352052	-0.210905	0.367653	-0.155144	0.000534539	0.351517
ENSMUSG00000028037	0.681907	0.112441	0.436518	0.442421	0.33046	0.351446
ENSMUSG00000028969	-0.240995	0.0553941	0.220377	0.0553397	0.11037	0.351366
ENSMUSG00000026502	-0.0177823	-0.271173	-0.286011	-0.550249	-0.369144	0.351362
ENSMUSG00000025364	0.240748	-0.0733227	-0.103323	-0.155091	-0.110579	0.351327
ENSMUSG00000054150	-0.297898	-0.866078	-0.618329	-0.46314	-0.649182	0.351284
ENSMUSG00000028140	0.2344	0.122664	-0.25071	-0.222484	-0.116844	0.351244
ENSMUSG00000028179	-0.0722577	0.516776	0.510146	-0.189969	0.278984	0.351242
ENSMUSG00000089984	-0.291361	-0.159693	0.120443	0.218811	0.0598538	0.351215
ENSMUSG00000071267	-0.412822	-0.288185	0.151353	-0.0483508	-0.0617278	0.351095
ENSMUSG00000045252	-0.307967	-0.0227297	0.069616	0.0822791	0.0430551	0.351022
ENSMUSG00000015016	-0.0426077	0.340683	0.0830714	0.501365	0.308373	0.350981
ENSMUSG00000020456	-0.481294	-0.225103	-0.0680819	-0.0982203	-0.130468	0.350826
ENSMUSG00000048439	0.432724	0.226126	0.123632	-0.103553	0.0820682	0.350656
ENSMUSG00000049401	0.131359	-0.0105838	-0.372585	-0.274505	-0.219225	0.350584
ENSMUSG00000033530	0.412796	-0.0629602	-0.094128	0.34407	0.0623271	0.350469
ENSMUSG00000028540	0.00853918	-0.425117	-0.299546	-0.301113	-0.341925	0.350464
ENSMUSG00000031921	0.13839	-0.141069	-0.221009	-0.274045	-0.212041	0.350431
ENSMUSG00000018377	0.422744	0.136826	0.31014	-0.229897	0.0723564	0.350387
ENSMUSG00000084071	0.455344	0.197279	-0.117729	0.235546	0.105032	0.350312
ENSMUSG00000041966	0.717142	0.542706	0.49357	0.0642494	0.366842	0.3503
ENSMUSG00000025008	-0.543799	0.409635	-0.735842	-0.254452	-0.193553	0.350245
ENSMUSG00000021470	0.0669346	-0.575065	-0.131467	-0.143007	-0.28318	0.350114
ENSMUSG00000026939	-0.106598	0.651391	-0.241546	0.320683	0.243509	0.350107
ENSMUSG00000034349	-0.014535	-0.178027	-0.550306	-0.365541	-0.364625	0.35009
ENSMUSG00000045751	0.578216	0.334389	0.262992	0.087169	0.228183	0.350032
ENSMUSG00000097130	0.824945	0.618379	0.690503	0.11595	0.474944	0.35
ENSMUSG00000048665	-0.233258	-0.0166484	0.475696	-0.108819	0.116743	0.35
ENSMUSG00000087204	0.28668	0.0277767	0.114495	-0.331887	-0.0632052	0.349886
ENSMUSG00000001642	-0.0693409	0.5654	0.355291	-0.0791437	0.280516	0.349857
ENSMUSG00000074925	-0.0171464	-0.231468	-0.755085	-0.114097	-0.366883	0.349737
ENSMUSG00000042744	0.329516	-0.383578	0.276604	0.0466962	-0.0200924	0.349609
ENSMUSG00000024501	-0.0808284	-0.474453	-0.408495	-0.408179	-0.430376	0.349547
ENSMUSG00000074305	0.247922	-0.212934	-0.188843	0.0969858	-0.101597	0.349519
ENSMUSG00000040321	0.563074	0.188994	0.381465	0.070341	0.2136	0.349474
ENSMUSG00000068551	0.330029	0.0687066	-0.27899	0.152834	-0.0191497	0.349178
ENSMUSG00000041341	0.941529	0.227982	0.741708	0.80756	0.592417	0.349112
ENSMUSG00000086859	0.0872456	0.376363	0.54106	0.391603	0.436342	0.349096
ENSMUSG00000020671	0.0442636	-0.166644	-0.392903	-0.35473	-0.304759	0.349023
ENSMUSG00000080775	0.498884	0.165766	0.184103	0.100136	0.150001	0.348882
ENSMUSG00000031561	0.627566	-0.0871064	0.363973	0.559252	0.278706	0.34886
ENSMUSG00000018199	0.773902	0.761045	0.0212737	0.493434	0.425251	0.348651
ENSMUSG00000083004	0.293376	0.212663	-0.00198679	-0.376371	-0.0552319	0.348608
ENSMUSG00000042156	0.39734	-0.0404553	0.348269	-0.161257	0.0488523	0.348488
ENSMUSG00000015757	0.143172	-0.389944	-0.411303	0.185544	-0.205234	0.348406
ENSMUSG00000047881	0.0773013	0.549259	0.43331	0.294528	0.425699	0.348398
ENSMUSG00000073684	-0.110267	0.239416	0.252245	0.222429	0.23803	0.348297
ENSMUSG00000085622	0.488076	0.0885233	0.126086	0.20481	0.139806	0.34827
ENSMUSG00000038244	-0.744304	-0.251231	-0.812409	-0.124931	-0.396191	0.348114
ENSMUSG00000083027	-0.504643	0	-0.199077	-0.270546	-0.156541	0.348102
ENSMUSG00000021051	0.170687	-0.358386	-0.388953	0.21519	-0.177383	0.34807
ENSMUSG00000098217	0.345489	-0.179522	0.122187	0.049699	-0.00254535	0.348034
ENSMUSG00000097803	0.344768	-0.0532756	-0.357169	0.400752	-0.00323098	0.347999
ENSMUSG00000062647	0.402645	0.0795775	-0.133185	0.218336	0.0549094	0.347736
ENSMUSG00000040586	-0.137704	-0.177351	-0.574028	-0.704745	-0.485374	0.34767
ENSMUSG00000024012	0.304288	0.0660308	0.0848023	-0.280975	-0.0433808	0.347669
ENSMUSG00000022952	-0.24379	-0.504483	0.363189	0.452917	0.103874	0.347664
ENSMUSG00000039987	-0.0942159	0.374154	0.375038	0.0109252	0.253373	0.347588
ENSMUSG00000032398	-0.141714	0.197717	0.175593	0.244228	0.205846	0.34756
ENSMUSG00000030768	-0.0820893	0.270524	-0.0175523	0.543215	0.265396	0.347485
ENSMUSG00000030494	0.170364	0.410103	0.546342	0.596869	0.517771	0.347407
ENSMUSG00000095403	0.143744	0.639397	0.294697	0.539307	0.491134	0.34739
ENSMUSG00000018861	-0.293492	-0.156864	0.359465	-0.0410676	0.0538444	0.347336
ENSMUSG00000040998	-0.492494	-0.0167469	-0.442985	0.0239576	-0.145258	0.347236
ENSMUSG00000022982	0.092921	-0.198349	-0.182547	-0.382028	-0.254308	0.347229
ENSMUSG00000018559	0.396782	0.00644613	-0.116379	0.25971	0.0499257	0.346857
ENSMUSG00000087269	0.257748	-0.293121	0.00116622	0.0246967	-0.089086	0.346834
ENSMUSG00000040204	0.372625	-0.0352861	-0.0546494	0.167386	0.0258169	0.346809
ENSMUSG00000007815	0.434477	0.153994	0.0607089	0.0484989	0.0877339	0.346743
ENSMUSG00000024622	0.519809	-0.154569	0.0098668	0.663999	0.173099	0.34671
ENSMUSG00000029699	0.475548	0.238634	0.222412	-0.0745137	0.128844	0.346704
ENSMUSG00000028641	0.37238	0.37463	-0.0158577	-0.281742	0.0256769	0.346703
ENSMUSG00000019961	0.344263	-0.104422	-0.129638	0.226956	-0.00236774	0.346631
ENSMUSG00000019558	0.128619	-0.469046	0.292757	-0.477733	-0.218007	0.346627
ENSMUSG00000058624	-0.018598	-0.190811	-0.460925	-0.443746	-0.365161	0.346563
ENSMUSG00000029312	-0.0486461	-0.654732	-0.163485	-0.367174	-0.39513	0.346484
ENSMUSG00000029687	0.249579	0.0843973	-0.295128	-0.0797284	-0.0968198	0.346399
ENSMUSG00000038412	0.224755	0.611511	0.468726	0.632905	0.571047	0.346292
ENSMUSG00000026219	0.371408	-0.258539	0.188708	0.145289	0.0251528	0.346256
ENSMUSG00000031949	0.00325773	-0.115206	0.603455	0.560196	0.349482	0.346224
ENSMUSG00000063052	-0.345638	-0.147046	-0.137579	0.285861	0.000412198	0.34605
ENSMUSG00000037519	0.275641	-0.0474585	-0.174484	0.0107233	-0.0704063	0.346047
ENSMUSG00000035011	-0.0181562	-0.52277	-0.368413	-0.201151	-0.364111	0.345955
ENSMUSG00000041220	0.207746	-0.324194	-0.103383	0.0134724	-0.138035	0.345781
ENSMUSG00000043991	0.227863	0.11553	-0.169294	-0.299938	-0.117901	0.345763
ENSMUSG00000025911	-0.605548	-0.258873	0.134957	-0.655447	-0.259788	0.34576
ENSMUSG00000058135	-0.139292	0.265513	0.35545	-0.00178936	0.206391	0.345683
ENSMUSG00000046056	-0.221489	0.276052	-0.0814554	0.177844	0.124147	0.345636
ENSMUSG00000080727	0.0492301	0.453582	-0.023664	0.754416	0.394778	0.345548
ENSMUSG00000050064	0.0946033	-0.199157	-0.262267	-0.291384	-0.250936	0.345539
ENSMUSG00000006281	-0.322782	-0.856113	-0.642361	-0.506348	-0.668274	0.345492
ENSMUSG00000049488	-0.377009	0.460209	-0.340097	-0.214727	-0.0315384	0.34547
ENSMUSG00000026655	0.152321	-0.202445	-0.113127	-0.263296	-0.192956	0.345278
ENSMUSG00000028799	-0.0480566	-0.611977	-0.176632	-0.391107	-0.393239	0.345182
ENSMUSG00000081142	-0.448757	-0.0774947	-0.0743686	-0.159077	-0.103647	0.345111
ENSMUSG00000055322	0.431161	-0.195837	0.405446	0.04859	0.0860666	0.345095
ENSMUSG00000019978	0.00334735	-0.323467	-0.358876	-0.34228	-0.341541	0.344888
ENSMUSG00000029817	0.0860093	-0.492184	-0.15989	-0.1243	-0.258791	0.344801
ENSMUSG00000002871	-0.0392648	0.235667	0.483292	0.197318	0.305426	0.34469
ENSMUSG00000024270	0.364351	0.132809	-0.0259153	-0.0477236	0.0197234	0.344628
ENSMUSG00000006678	0.684859	0.471046	0.0975916	0.452201	0.34028	0.34458
ENSMUSG00000042766	0.417974	0.183845	-0.173416	0.210326	0.0735851	0.344389
ENSMUSG00000029434	-0.49021	-0.216482	-0.0619318	-0.159093	-0.145836	0.344375
ENSMUSG00000043445	0.308239	0.592148	0.48819	0.877385	0.652574	0.344335
ENSMUSG00000018481	0.34782	-0.0482082	-0.087829	0.146514	0.0034924	0.344328
ENSMUSG00000032468	-0.345091	-0.0845022	0.00528349	0.076471	-0.000915925	0.344175
ENSMUSG00000034354	0.892884	0.501243	0.450515	0.695342	0.549034	0.34385
ENSMUSG00000086229	0.379635	-0.317145	0.175536	0.248971	0.0357871	0.343848
ENSMUSG00000078896	1.14251	0.656689	0.821887	0.918047	0.798874	0.343637
ENSMUSG00000004661	-0.509927	-0.206967	-0.0419706	-0.249954	-0.166297	0.34363
ENSMUSG00000032115	-0.0838115	-0.0770488	0.410917	0.445415	0.259761	0.343573
ENSMUSG00000097888	-0.654737	-0.585195	-0.0193083	-0.329842	-0.311448	0.343288
ENSMUSG00000029475	0.0980103	0.02622	0.746261	0.551164	0.441215	0.343205
ENSMUSG00000063427	0.0811135	-0.185084	-0.130669	-0.470142	-0.261965	0.343078
ENSMUSG00000055239	0.319247	0.0977613	-0.0574033	-0.111667	-0.0237697	0.343017
ENSMUSG00000082076	0.479817	0.794955	1.05171	0.62181	0.822824	0.343006
ENSMUSG00000029673	0.265145	-0.200402	-0.0627272	0.0295869	-0.0778475	0.342992
ENSMUSG00000054469	-0.399945	0.0341161	-0.189213	-0.0161051	-0.0570673	0.342878
ENSMUSG00000040697	-0.202778	0.0736754	-0.0833888	0.429952	0.14008	0.342858
ENSMUSG00000054364	-0.271225	-0.126408	0.134852	0.206392	0.0716123	0.342837
ENSMUSG00000055835	0.0928856	-0.0447617	-0.243093	-0.461951	-0.249935	0.342821
ENSMUSG00000020211	0.468918	-0.212884	0.360227	0.231358	0.126234	0.342684
ENSMUSG00000030641	0.505777	0.112003	0.0248518	0.352881	0.163245	0.342532
ENSMUSG00000034422	-0.0772376	0.435908	0.134466	0.225503	0.265292	0.34253
ENSMUSG00000021302	0.37931	-0.430976	0.666453	-0.124857	0.0368734	0.342437
ENSMUSG00000070834	0.147919	-0.341692	-0.361431	0.11959	-0.194511	0.34243
ENSMUSG00000062373	0.725676	0.224791	0.344138	0.58099	0.383306	0.34237
ENSMUSG00000037204	0.00184998	0.457305	0.276856	0.298324	0.344162	0.342312
[truncated: 16,788 more rows]

## Sheet: A_EL08_Monoculture_vs_DMSO
id	baseMean	log2FoldChange	lfcMLE	lfcSE	stat	pvalue	padj	symbol	name
ENSMUSG00000000001	43.65	0.107069	0.110989	0.190207	0.562908	0.573498	1	Gnai3	guanine nucleotide binding protein (G protein)	alpha inhibiting 3
ENSMUSG00000000028	5.95308	-0.0232918	-0.217878	0.423517	-0.0549961	0.956142	1	Cdc45	cell division cycle 45
ENSMUSG00000000031	4.44979	-0.515602	-1.83158	0.441157	-1.16875	0.242504	1	NA	NA
ENSMUSG00000000049	0.179624	0.0925357	1.48447	0.207994	0.444895	0.656395	1	Apoh	apolipoprotein H
ENSMUSG00000000056	9.42684	-0.0531938	-0.049249	0.362463	-0.146756	0.883324	1	Narf	nuclear prelamin A recognition factor
ENSMUSG00000000058	17.3403	-0.0951734	-0.0951237	0.272601	-0.34913	0.726992	1	Cav2	caveolin 2
ENSMUSG00000000078	48.1808	0.289988	0.307461	0.184987	1.56761	0.116972	1	Klf6	Kruppel-like factor 6
ENSMUSG00000000085	3.70318	-0.203871	-0.412007	0.424916	-0.479791	0.631376	1	Scmh1	sex comb on midleg homolog 1
ENSMUSG00000000088	182.203	-0.0856921	-0.0874424	0.12542	-0.683243	0.494453	1	Cox5a	cytochrome c oxidase subunit Va
ENSMUSG00000000093	0.201013	0.00306773	-0.0690957	0.262805	0.0116731	0.990686	1	Tbx2	T-box 2
ENSMUSG00000000125	0.0017195	0.0258821	0.934346	0.160335	0.161425	0.871758	1	Wnt3	wingless-type MMTV integration site family	member 3
ENSMUSG00000000126	0.583705	0.174684	0.666373	0.394048	0.443308	0.657543	1	Wnt9a	wingless-type MMTV integration site family	member 9A
ENSMUSG00000000127	20.3391	0.0925302	0.103109	0.259907	0.356013	0.721831	1	Fer	fer (fms/fps related) protein kinase
ENSMUSG00000000131	1.69278	0.333655	1.06372	0.450122	0.741253	0.45854	1	Xpo6	exportin 6
ENSMUSG00000000134	14.854	0.220215	0.235085	0.288189	0.764134	0.444788	1	Tfe3	transcription factor E3
ENSMUSG00000000142	0.0918921	0.0201377	0.700409	0.16035	0.125586	0.90006	1	Axin2	axin 2
ENSMUSG00000000148	8.66053	-0.422519	-0.528592	0.359484	-1.17535	0.239855	1	Brat1	BRCA1-associated ATM activator 1
ENSMUSG00000000149	4.12398	0.260526	0.266895	0.428854	0.607494	0.543523	1	Gna12	guanine nucleotide binding protein	alpha 12
ENSMUSG00000000154	1.15265	0.456439	1.29382	0.443964	1.0281	0.303904	1	Slc22a18	solute carrier family 22 (organic cation transporter)	member 18
ENSMUSG00000000167	1.36064	-0.0114568	-0.0938385	0.443841	-0.0258128	0.979407	1	Pih1d2	PIH1 domain containing 2
ENSMUSG00000000168	26.8699	-0.0891978	-0.099088	0.255447	-0.349183	0.726952	1	Dlat	dihydrolipoamide S-acetyltransferase (E2 component of pyruvate dehydrogenase complex)
ENSMUSG00000000171	125.684	-0.0321757	-0.0330313	0.129531	-0.248402	0.803823	1	Sdhd	succinate dehydrogenase complex	subunit D	integral membrane protein
ENSMUSG00000000184	105.358	0.199284	0.20323	0.207954	0.958305	0.337909	1	Ccnd2	cyclin D2
ENSMUSG00000000194	15.5341	0.185554	0.210396	0.275025	0.674679	0.49988	1	Gpr107	G protein-coupled receptor 107
ENSMUSG00000000202	0.0017195	0.0258821	0.934346	0.160335	0.161425	0.871758	1	Btbd17	BTB (POZ) domain containing 17
ENSMUSG00000000204	0.0442641	0	0	0.160341	0	1	1	Slfn4	schlafen 4
ENSMUSG00000000214	0.291493	0.399943	2.08487	0.368461	1.08544	0.277726	1	Th	tyrosine hydroxylase
ENSMUSG00000000244	0.489478	-0.0593574	-0.170478	0.397588	-0.149294	0.881322	1	Tspan32	tetraspanin 32
ENSMUSG00000000248	0.251176	0.128976	1.03827	0.329492	0.39144	0.695472	1	Clec2g	C-type lectin domain family 2	member g
ENSMUSG00000000253	14.0674	0.0873228	0.103369	0.313938	0.278153	0.780895	1	Gmpr	guanosine monophosphate reductase
ENSMUSG00000000266	0.0335369	0.0205474	0.654099	0.160344	0.128146	0.898034	1	Mid2	midline 2
ENSMUSG00000000275	7.57814	0.647318	0.813691	0.403521	1.60417	0.108676	1	Trim25	tripartite motif-containing 25
ENSMUSG00000000276	0.453848	0.0550348	0.179152	0.381726	0.144174	0.885363	1	Dgke	diacylglycerol kinase	epsilon
ENSMUSG00000000278	184.787	0.227181	0.231954	0.119194	1.90599	0.0566521	1	Scpep1	serine carboxypeptidase 1
ENSMUSG00000000282	3.63548	0.0535741	0.112282	0.429255	0.124807	0.900676	1	Mnt	max binding protein
ENSMUSG00000000290	1.30064	0.258317	0.576239	0.443376	0.582614	0.560153	1	Itgb2	integrin beta 2
ENSMUSG00000000295	74.4025	0.250605	0.261949	0.177321	1.41329	0.15757	1	Hddc2	HD domain containing 2
ENSMUSG00000000296	0.330405	-0.19782	-0.923101	0.341289	-0.579627	0.562167	1	Tpd52l1	tumor protein D52-like 1
ENSMUSG00000000301	12.1718	-0.234513	-0.255773	0.31698	-0.739835	0.4594	1	Pemt	phosphatidylethanolamine N-methyltransferase
ENSMUSG00000000303	0.0017195	0.0258821	0.934346	0.160335	0.161425	0.871758	1	Cdh1	cadherin 1
ENSMUSG00000000318	0.138483	0.0242897	0.880973	0.160349	0.151481	0.879597	1	Clec10a	C-type lectin domain family 10	member A
ENSMUSG00000000320	0.431396	-0.033539	-0.207634	0.38554	-0.0869922	0.930678	1	Alox12	arachidonate 12-lipoxygenase
ENSMUSG00000000325	2.01165	-0.307086	-0.674707	0.452689	-0.678361	0.497543	1	Arvcf	armadillo repeat gene deleted in velo-cardio-facial syndrome
ENSMUSG00000000326	76.4189	0.0989023	0.0998681	0.165208	0.598651	0.549405	1	Comt	catechol-O-methyltransferase
ENSMUSG00000000339	33.7483	-0.0218023	-0.0357705	0.232151	-0.0939145	0.925177	1	Rtca	RNA 3'-terminal phosphate cyclase
ENSMUSG00000000340	5.34725	0.0220356	-0.121747	0.417933	0.052725	0.957951	1	Dbt	dihydrolipoamide branched chain transacylase E2
ENSMUSG00000000346	197.346	0.0629783	0.0650098	0.126801	0.496672	0.619421	1	Dazap2	DAZ associated protein 2
ENSMUSG00000000355	41.4269	-0.122084	-0.128095	0.181395	-0.673029	0.500929	1	Mcts1	malignant T cell amplified sequence 1
ENSMUSG00000000359	0.0358069	0.0228151	0.810353	0.160343	0.14229	0.886851	1	Rem1	rad and gem related GTP binding protein 1
ENSMUSG00000000374	3.47542	0.481642	0.708475	0.435889	1.10496	0.269175	1	Trappc10	trafficking protein particle complex 10
ENSMUSG00000000378	27.2266	-0.273169	-0.302012	0.22968	-1.18935	0.234302	1	Ccm2	cerebral cavernous malformation 2
ENSMUSG00000000384	17.5084	0.321584	0.37427	0.32501	0.989459	0.322439	1	Tbrg4	transforming growth factor beta regulated gene 4
ENSMUSG00000000386	0.372507	0.0963002	0.453088	0.35444	0.271696	0.785855	1	Mx1	MX dynamin-like GTPase 1
ENSMUSG00000000392	0.00343901	0.0233835	0.797818	0.160336	0.145841	0.884047	1	Fap	fibroblast activation protein
ENSMUSG00000000399	151.017	0.00341325	0.00390205	0.130694	0.0261164	0.979165	1	Ndufa9	NADH dehydrogenase (ubiquinone) 1 alpha subcomplex	9
ENSMUSG00000000409	0.600201	-0.0735887	-0.0980526	0.424434	-0.173381	0.862352	1	Lck	lymphocyte protein tyrosine kinase
ENSMUSG00000000416	0.0811484	0.0222074	0.829896	0.160349	0.138494	0.88985	1	Cttnbp2	cortactin binding protein 2
ENSMUSG00000000420	7.07828	-0.254334	-0.417544	0.389935	-0.652246	0.514242	1	Galnt1	UDP-N-acetyl-alpha-D-galactosamine:polypeptide N-acetylgalactosaminyltransferase 1
ENSMUSG00000000439	23.3044	0.195781	0.22318	0.236315	0.828474	0.407402	1	Mkrn2	makorin	ring finger protein	2
ENSMUSG00000000440	26.2989	-0.0448169	-0.0576363	0.288472	-0.15536	0.876538	1	Pparg	peroxisome proliferator activated receptor gamma
ENSMUSG00000000441	18.0043	-0.41996	-0.452061	0.274884	-1.52777	0.126569	1	Raf1	v-raf-leukemia viral oncogene 1
ENSMUSG00000000486	0.0595537	0	0	0.160341	0	1	1	Sept1	septin 1
ENSMUSG00000000489	0.448569	0.205783	0.86366	0.360729	0.570463	0.568364	1	Pdgfb	platelet derived growth factor	B polypeptide
ENSMUSG00000000531	1.30509	0.184286	0.390461	0.437271	0.421446	0.673429	1	Grasp	GRP1 (general receptor for phosphoinositides 1)-associated scaffold protein
ENSMUSG00000000532	0.787574	0.157301	0.525526	0.42649	0.368827	0.712256	1	Acvr1b	activin A receptor	type 1B
ENSMUSG00000000538	7.16825	0.0207141	0.0500665	0.405599	0.0510703	0.95927	1	Tom1l2	target of myb1-like 2 (chicken)
ENSMUSG00000000544	0.0401994	-0.00639103	-0.225765	0.160346	-0.0398577	0.968207	1	Gpa33	glycoprotein A33 (transmembrane)
ENSMUSG00000000552	0.343148	-0.112548	-0.838938	0.307122	-0.366461	0.714021	1	Zfp385a	zinc finger protein 385A
ENSMUSG00000000555	2.72989	0.161222	0.316681	0.45283	0.356033	0.721816	1	Itga5	integrin alpha 5 (fibronectin receptor alpha)
ENSMUSG00000000561	56.056	-0.207735	-0.227213	0.202903	-1.02381	0.305923	1	Wdr77	WD repeat domain 77
ENSMUSG00000000563	366.475	-0.0810981	-0.0823864	0.0926105	-0.87569	0.381199	1	Atp5f1	ATP synthase	H+ transporting	mitochondrial F0 complex	subunit B1
ENSMUSG00000000567	17.6947	0.191315	0.236207	0.274879	0.695999	0.48643	1	Sox9	SRY (sex determining region Y)-box 9
ENSMUSG00000000568	4.01743	0.0956387	-0.0847409	0.456987	0.209281	0.834229	1	Hnrnpd	heterogeneous nuclear ribonucleoprotein D
ENSMUSG00000000579	0.505696	0.156551	0.779883	0.358671	0.436476	0.662491	1	Dynlt1c	dynein light chain Tctex-type 1C
ENSMUSG00000000581	35.9301	-0.105454	-0.116307	0.2777	-0.379741	0.704137	1	C1d	C1D nuclear receptor co-repressor
ENSMUSG00000000594	4.56495	-0.354893	-0.481642	0.404458	-0.877454	0.38024	1	Gm2a	GM2 ganglioside activator protein
ENSMUSG00000000600	7.69415	0.345728	0.436962	0.37994	0.909955	0.362846	1	Krit1	KRIT1	ankyrin repeat containing
ENSMUSG00000000605	15.5249	0.619289	0.758986	0.392675	1.57711	0.114771	1	Clcn4	chloride channel	voltage-sensitive 4
ENSMUSG00000000628	10.0332	0.248351	0.286109	0.360332	0.689228	0.49068	1	Hk2	hexokinase 2
ENSMUSG00000000631	7.96178	0.509632	0.675363	0.398031	1.28038	0.20041	1	Myo18a	myosin XVIIIA
ENSMUSG00000000632	1.75739	0.237225	0.569797	0.456279	0.519912	0.603125	1	Sez6	seizure related gene 6
ENSMUSG00000000673	0.0017195	0.0258821	0.934346	0.160335	0.161425	0.871758	1	Haao	3-hydroxyanthranilate 3	4-dioxygenase
ENSMUSG00000000686	0.89538	-0.167593	-0.0940045	0.426585	-0.392871	0.694415	1	Abhd15	abhydrolase domain containing 15
ENSMUSG00000000690	2.06844	-0.374913	-0.888452	0.449905	-0.833316	0.404667	1	Hoxb6	homeobox B6
ENSMUSG00000000693	14.8483	-0.572755	-0.678148	0.311869	-1.83653	0.0662799	1	Loxl3	lysyl oxidase-like 3
ENSMUSG00000000708	1.5979	-0.00886327	0.20368	0.443424	-0.0199883	0.984053	1	Kat2b	K(lysine) acetyltransferase 2B
ENSMUSG00000000711	17.7272	-0.456819	-0.490561	0.266988	-1.71101	0.0870795	1	Rab5b	RAB5B	member RAS oncogene family
ENSMUSG00000000730	0.0393659	0.00470016	0.158187	0.160342	0.0293133	0.976615	1	Dnmt3l	DNA (cytosine-5-)-methyltransferase 3-like
ENSMUSG00000000731	0.0410854	0.00239254	0.0543731	0.160343	0.0149214	0.988095	1	Aire	autoimmune regulator (autoimmune polyendocrinopathy candidiasis ectodermal dystrophy)
ENSMUSG00000000738	6.30509	0.385703	0.508427	0.412831	0.934287	0.350156	1	Spg7	spastic paraplegia 7 homolog (human)
ENSMUSG00000000739	1.1181	-0.220901	-0.23162	0.435628	-0.507087	0.612094	1	Sult5a1	sulfotransferase family 5A	member 1
ENSMUSG00000000740	146.121	-0.0662359	-0.0672972	0.122486	-0.540764	0.588671	1	Rpl13	ribosomal protein L13
ENSMUSG00000000743	66.4105	0.120984	0.125645	0.18147	0.666687	0.504972	1	Chmp1a	charged multivesicular body protein 1A
ENSMUSG00000000751	39.2123	0.00756424	0.00698034	0.203723	0.0371301	0.970381	1	Rpa1	replication protein A1
ENSMUSG00000000753	325.789	-0.120159	-0.12129	0.0928605	-1.29398	0.195674	1	Serpinf1	serine (or cysteine) peptidase inhibitor	clade F	member 1
ENSMUSG00000000759	12.6244	0.258487	0.33403	0.366997	0.704329	0.481228	1	Tubgcp3	tubulin	gamma complex associated protein 3
ENSMUSG00000000776	13.0005	0.0274158	0.0327069	0.313172	0.0875422	0.930241	1	Polr3d	polymerase (RNA) III (DNA directed) polypeptide D
ENSMUSG00000000782	0.840226	-0.0171912	-0.121874	0.433095	-0.0396938	0.968337	1	Tcf7	transcription factor 7	T cell specific
ENSMUSG00000000787	5.1875	-0.0220122	-0.106408	0.417209	-0.0527606	0.957923	1	Ddx3x	DEAD/H (Asp-Glu-Ala-Asp/His) box polypeptide 3	X-linked
ENSMUSG00000000791	0.207018	0.0556579	0.730247	0.246007	0.226245	0.821011	1	Il12rb1	interleukin 12 receptor	beta 1
ENSMUSG00000000792	0.0555149	0.0499892	1.69587	0.160341	0.311767	0.755217	1	Slc5a5	solute carrier family 5 (sodium iodide symporter)	member 5
ENSMUSG00000000804	0.587679	0.10616	0.416669	0.372215	0.285213	0.775481	1	Usp32	ubiquitin specific peptidase 32
ENSMUSG00000000811	2.92406	-0.27799	-0.607342	0.451115	-0.616227	0.537745	1	Txnrd3	thioredoxin reductase 3
ENSMUSG00000000823	1.59928	-0.153865	-0.976095	0.443827	-0.346679	0.728833	1	Zfp512b	zinc finger protein 512B
ENSMUSG00000000826	20.3634	0.0504258	0.0556155	0.298883	0.168714	0.866021	1	Dnajc5	DnaJ heat shock protein family (Hsp40) member C5
ENSMUSG00000000827	90.6808	0.00849727	0.0105204	0.147508	0.0576054	0.954063	1	Tpd52l2	tumor protein D52-like 2
ENSMUSG00000000838	10.4665	0.359497	0.496754	0.415118	0.866013	0.386483	1	Fmr1	fragile X mental retardation syndrome 1
ENSMUSG00000000876	25.9411	-0.410031	-0.426043	0.229991	-1.78281	0.0746176	1	Pxmp4	peroxisomal membrane protein 4
ENSMUSG00000000881	5.48177	-0.211332	-0.316032	0.403282	-0.524031	0.600257	1	Dlg3	discs	large homolog 3 (Drosophila)
ENSMUSG00000000884	9.90937	-0.311882	-0.392969	0.349274	-0.892942	0.371888	1	Gnb1l	guanine nucleotide binding protein (G protein)	beta polypeptide 1-like
ENSMUSG00000000889	0.185905	-0.116171	-0.939805	0.305177	-0.380667	0.703451	1	Dbh	dopamine beta hydroxylase
ENSMUSG00000000901	79.9062	0.0551891	0.0634037	0.158038	0.349214	0.726929	1	Mmp11	matrix metallopeptidase 11
ENSMUSG00000000902	119.054	-0.0507603	-0.0519659	0.12184	-0.416615	0.67696	1	Smarcb1	SWI/SNF related	matrix associated	actin dependent regulator of chromatin	subfamily b	member 1
ENSMUSG00000000903	0.111229	0.0229145	0.450072	0.202172	0.113342	0.90976	1	Vpreb3	pre-B lymphocyte gene 3
ENSMUSG00000000915	1.40244	0.137523	0.33879	0.454468	0.302603	0.762192	1	Hip1r	huntingtin interacting protein 1 related
ENSMUSG00000000916	24.3257	-0.0875431	-0.0916436	0.251576	-0.347978	0.727856	1	Nsun5	NOL1/NOP2/Sun domain family	member 5
ENSMUSG00000000934	16.6566	-0.0228971	-0.020108	0.271857	-0.0842248	0.932878	1	Top1mt	DNA topoisomerase 1	mitochondrial
ENSMUSG00000000938	4.54243	-0.206031	-0.390092	0.426567	-0.482998	0.629097	1	Hoxa10	homeobox A10
ENSMUSG00000000942	0.519816	0.0388821	0.313969	0.387245	0.100407	0.920021	1	Hoxa4	homeobox A4
ENSMUSG00000000957	116.31	0.53514	0.596475	0.412081	1.29863	0.194071	1	Mmp14	matrix metallopeptidase 14 (membrane-inserted)
ENSMUSG00000000958	1.36264	-0.217831	-0.546914	0.44904	-0.485103	0.627604	1	Slc7a7	solute carrier family 7 (cationic amino acid transporter	y+ system)	member 7
ENSMUSG00000000959	46.9422	-0.160667	-0.172374	0.186631	-0.860883	0.389302	1	Oxa1l	oxidase assembly 1-like
ENSMUSG00000000976	14.2722	0.113716	0.134711	0.339259	0.335189	0.737483	1	Heatr6	HEAT repeat containing 6
ENSMUSG00000000982	0.0431572	0.0476836	1.68643	0.160342	0.297387	0.766171	1	Ccl3	chemokine (C-C motif) ligand 3
ENSMUSG00000001016	54.6396	0.246441	0.254831	0.179756	1.37097	0.170384	1	Ilf2	interleukin enhancer binding factor 2
ENSMUSG00000001017	45.6405	0.328223	0.345266	0.208885	1.57131	0.11611	1	Chtop	chromatin target of PRMT1
ENSMUSG00000001018	58.5873	0.183634	0.195573	0.195869	0.937534	0.348484	1	Snapin	SNAP-associated protein
ENSMUSG00000001020	743.918	0.111325	0.0871014	0.335898	0.331426	0.740323	1	S100a4	S100 calcium binding protein A4
ENSMUSG00000001021	2.48094	-0.117003	-0.488327	0.448498	-0.260877	0.794187	1	S100a3	S100 calcium binding protein A3
ENSMUSG00000001023	0.291745	0.0865541	0.508975	0.352925	0.245248	0.806264	1	S100a5	S100 calcium binding protein A5
ENSMUSG00000001025	1543.52	-0.113882	-0.11735	0.134529	-0.846523	0.397261	1	S100a6	S100 calcium binding protein A6 (calcyclin)
ENSMUSG00000001029	0.0017195	0.0258821	0.934346	0.160335	0.161425	0.871758	1	Icam2	intercellular adhesion molecule 2
ENSMUSG00000001034	19.9994	0.224709	0.259441	0.256809	0.875004	0.381572	1	Mapk7	mitogen-activated protein kinase 7
ENSMUSG00000001036	7.41276	0.117982	0.0847545	0.375978	0.3138	0.753673	1	Epn2	epsin 2
ENSMUSG00000001039	24.8547	-0.305441	-0.319845	0.241537	-1.26457	0.206024	1	B9d1	B9 protein domain 1
ENSMUSG00000001052	6.1398	0.194713	0.197019	0.370204	0.525961	0.598915	1	Sec24b	Sec24 related gene family	member B (S. cerevisiae)
ENSMUSG00000001053	1.26509	-0.413878	-1.5006	0.442557	-0.935197	0.349687	1	N4bp3	NEDD4 binding protein 3
ENSMUSG00000001054	24.5515	-0.379858	-0.40839	0.243289	-1.56134	0.118443	1	Rmnd5b	required for meiotic nuclear division 5 homolog B
ENSMUSG00000001056	220.688	0.222609	0.227373	0.148711	1.49692	0.134413	1	Nhp2	NHP2 ribonucleoprotein
ENSMUSG00000001062	5.80644	-0.164409	-0.209156	0.380878	-0.431658	0.66599	1	Vps9d1	VPS9 domain containing 1
ENSMUSG00000001065	2.96143	-0.264895	-0.389823	0.435222	-0.608643	0.542761	1	Zfp276	zinc finger protein (C2H2 type) 276
ENSMUSG00000001082	32.5725	-0.30229	-0.328861	0.221246	-1.36631	0.171841	1	Mfsd10	major facilitator superfamily domain containing 10
ENSMUSG00000001089	18.018	-0.101932	-0.170915	0.362704	-0.281032	0.778686	1	Luzp1	leucine zipper protein 1
ENSMUSG00000001095	0.0520744	0.0500302	1.876	0.160341	0.312024	0.755022	1	Slc13a2	solute carrier family 13 (sodium-dependent dicarboxylate transporter)	member 2
ENSMUSG00000001098	85.1558	0.0730906	0.0773557	0.165206	0.442422	0.658184	1	Kctd10	potassium channel tetramerisation domain containing 10
ENSMUSG00000001100	117.358	0.164304	0.168852	0.173402	0.947531	0.343368	1	Poldip2	polymerase (DNA-directed)	delta interacting protein 2
ENSMUSG00000001105	87.4248	-0.0270635	-0.0242832	0.140766	-0.192258	0.84754	1	Ift20	intraflagellar transport 20
ENSMUSG00000001119	197.364	-0.0963177	-0.101488	0.162496	-0.592739	0.553356	1	Col6a1	collagen	type VI	alpha 1
ENSMUSG00000001120	4.22177	-0.254073	-0.338336	0.415189	-0.611946	0.540574	1	Pcbp3	poly(rC) binding protein 3
ENSMUSG00000001123	82.2067	0.0491349	0.0507026	0.169919	0.289167	0.772454	1	Lgals9	lectin	galactose binding	soluble 9
ENSMUSG00000001127	23.7201	0.0952922	0.106499	0.264702	0.359998	0.718848	1	Araf	Araf proto-oncogene	serine/threonine kinase
ENSMUSG00000001128	0.355319	0.0143238	0.179229	0.290534	0.0493015	0.960679	1	Cfp	complement factor properdin
ENSMUSG00000001131	120.837	-0.228738	-0.242353	0.150043	-1.52448	0.127388	1	Timp1	tissue inhibitor of metalloproteinase 1
ENSMUSG00000001134	13.0974	-0.203132	-0.241431	0.301875	-0.672902	0.501009	1	Uxt	ubiquitously expressed transcript
ENSMUSG00000001138	0.911287	-0.497275	-1.34739	0.438849	-1.13314	0.257157	1	Cnnm3	cyclin M3
ENSMUSG00000001143	17.2384	-0.520341	-0.614892	0.286989	-1.81311	0.0698156	1	Lman2l	lectin	mannose-binding 2-like
ENSMUSG00000001150	14.9105	0.204972	-0.0390691	0.446112	0.459463	0.645901	1	Mcm3ap	minichromosome maintenance complex component 3 associated protein
ENSMUSG00000001151	8.71124	0.228903	0.363252	0.438346	0.522197	0.601533	1	Pcnt	pericentrin (kendrin)
ENSMUSG00000001156	2.78841	0.222902	0.525938	0.452153	0.492979	0.622028	1	Mxd1	MAX dimerization protein 1
ENSMUSG00000001157	2.18234	-0.292853	-0.815209	0.455151	-0.643418	0.519953	1	Gmcl1	germ cell-less	spermatogenesis associated 1
ENSMUSG00000001158	121.408	0.0350679	0.0364317	0.182643	0.192002	0.84774	1	Snrnp27	small nuclear ribonucleoprotein 27 (U4/U6.U5)
ENSMUSG00000001166	1.67927	-0.0423068	-0.144317	0.449908	-0.0940344	0.925082	1	Oas1c	2'-5' oligoadenylate synthetase 1C
ENSMUSG00000001173	1.44811	-0.0890207	-0.148767	0.447609	-0.19888	0.842356	1	Ocrl	oculocerebrorenal syndrome of Lowe
ENSMUSG00000001175	400.932	-0.124427	-0.130667	0.172265	-0.7223	0.47011	1	Calm1	calmodulin 1
ENSMUSG00000001211	22.5806	-0.20886	-0.229785	0.236678	-0.882467	0.377524	1	Agpat3	1-acylglycerol-3-phosphate O-acyltransferase 3
ENSMUSG00000001227	0.0414377	0.0500285	1.89705	0.160341	0.312013	0.755031	1	Sema6b	sema domain	transmembrane domain (TM)	and cytoplasmic domain	(semaphorin) 6B
ENSMUSG00000001228	7.38809	0.713405	1.07014	0.424815	1.67933	0.0930872	1	Uhrf1	ubiquitin-like	containing PHD and RING finger domains	1
ENSMUSG00000001229	10.38	0.478019	0.547522	0.32241	1.48264	0.138169	1	Dpp9	dipeptidylpeptidase 9
ENSMUSG00000001240	1.0561	-0.252101	-0.950873	0.432536	-0.582844	0.559998	1	Ramp2	receptor (calcitonin) activity modifying protein 2
ENSMUSG00000001247	0.0283784	0	0	0.160341	0	1	1	Lsr	lipolysis stimulated lipoprotein receptor
ENSMUSG00000001248	5.48131	0.242905	0.33973	0.402433	0.603592	0.546115	1	Gramd1a	GRAM domain containing 1A
ENSMUSG00000001270	2.08087	-0.575265	-1.41611	0.448205	-1.28348	0.199322	1	Ckb	creatine kinase	brain
ENSMUSG00000001280	3.3511	0.231549	0.181318	0.434036	0.53348	0.593701	1	Sp1	trans-acting transcription factor 1
ENSMUSG00000001281	5.26279	-0.0641023	-0.156028	0.447775	-0.143157	0.886166	1	Itgb7	integrin beta 7
ENSMUSG00000001285	81.4801	-0.0281441	-0.0281619	0.166622	-0.16891	0.865867	1	Myg1	melanocyte proliferating gene 1
ENSMUSG00000001288	47.3792	-0.194454	-0.211392	0.182384	-1.06618	0.286343	1	Rarg	retinoic acid receptor	gamma
ENSMUSG00000001289	596.332	-0.188517	-0.189565	0.0733875	-2.56878	0.0102056	1	Pfdn5	prefoldin 5
ENSMUSG00000001300	1.68218	0.336007	0.890874	0.452078	0.74325	0.45733	1	Efnb2	ephrin B2
ENSMUSG00000001305	34.9469	-0.00419183	-0.00675488	0.238336	-0.0175879	0.985968	1	Rrp15	ribosomal RNA processing 15 homolog (S. cerevisiae)
ENSMUSG00000001313	7.25964	0.14227	0.0964338	0.368045	0.386556	0.699085	1	Rnd2	Rho family GTPase 2
ENSMUSG00000001323	12.7807	-0.153432	-0.185087	0.303438	-0.505647	0.613105	1	Srr	serine racemase
ENSMUSG00000001333	0.433642	-0.138669	-0.558406	0.376377	-0.368431	0.712552	1	Sync	syncoilin
ENSMUSG00000001348	0.0571279	0	0	0.160348	0	1	1	Acp5	acid phosphatase 5	tartrate resistant
ENSMUSG00000001366	7.31874	-0.299348	-0.388735	0.373411	-0.801658	0.422751	1	Fbxo9	f-box protein 9
ENSMUSG00000001376	6.89584	-0.65655	-0.926781	0.391322	-1.67777	0.0933916	1	Vps50	VPS50 EARP/GARPII complex subunit
ENSMUSG00000001379	5.72958	0.237377	0.357603	0.378639	0.62692	0.530711	1	NA	NA
ENSMUSG00000001380	47.1592	0.0514333	0.0483224	0.197779	0.260054	0.794822	1	Hars	histidyl-tRNA synthetase
ENSMUSG00000001383	74.2603	-0.054126	-0.0611379	0.153846	-0.35182	0.724973	1	Zmat2	zinc finger	matrin type 2
ENSMUSG00000001403	40.7406	0.479698	0.491417	0.324358	1.47892	0.139162	1	Ube2c	ubiquitin-conjugating enzyme E2C
ENSMUSG00000001415	10.2615	0.368325	0.484543	0.370575	0.993928	0.320258	1	Smg5	Smg-5 homolog	nonsense mediated mRNA decay factor (C. elegans)
ENSMUSG00000001416	172.412	0.0807464	0.0799067	0.121797	0.662956	0.507359	1	Cct3	chaperonin containing Tcp1	subunit 3 (gamma)
ENSMUSG00000001417	0.0649338	0.000131636	-0.0317	0.160344	0.000820963	0.999345	1	NA	NA
ENSMUSG00000001418	341.395	0.0413039	0.0431015	0.151071	0.273407	0.78454	1	Glmp	glycosylated lysosomal membrane protein
ENSMUSG00000001419	4.69736	0.525155	0.702172	0.417737	1.25714	0.208703	1	Mef2d	myocyte enhancer factor 2D
ENSMUSG00000001420	0.386133	0.120935	1.0349	0.330495	0.365922	0.714424	1	Tmem79	transmembrane protein 79
ENSMUSG00000001424	23.7409	0.086754	0.0970371	0.278285	0.311745	0.755234	1	Snd1	staphylococcal nuclease and tudor domain containing 1
ENSMUSG00000001435	3.19376	0.482291	0.662714	0.451273	1.06873	0.28519	1	Col18a1	collagen	type XVIII	alpha 1
ENSMUSG00000001436	28.9454	-0.163216	-0.178442	0.255936	-0.637721	0.523655	1	Slc19a1	solute carrier family 19 (folate transporter)	member 1
ENSMUSG00000001440	10.068	0.404044	0.488855	0.36398	1.11007	0.266968	1	Kpnb1	karyopherin (importin) beta 1
ENSMUSG00000001441	17.2823	0.474654	0.526344	0.306175	1.55027	0.121077	1	Npepps	aminopeptidase puromycin sensitive
ENSMUSG00000001445	60.8728	0.0306886	0.0328345	0.16963	0.180915	0.856434	1	Mrpl10	mitochondrial ribosomal protein L10
ENSMUSG00000001467	44.2652	0.115412	0.126292	0.187437	0.615735	0.538069	1	Cyp51	cytochrome P450	family 51
ENSMUSG00000001472	133.091	-0.0264375	-0.0289723	0.16125	-0.163953	0.869768	1	Tcf25	transcription factor 25 (basic helix-loop-helix)
ENSMUSG00000001473	102.227	-0.0578795	-0.0644318	0.180482	-0.320695	0.748442	1	Tubb6	tubulin	beta 6 class V
ENSMUSG00000001482	7.15736	-0.217925	-0.218334	0.365355	-0.596476	0.550857	1	Def8	differentially expressed in FDCP 8
ENSMUSG00000001497	1.87021	0.458585	1.0622	0.455327	1.00715	0.313861	1	Pax9	paired box 9
ENSMUSG00000001504	0.896925	-0.0960201	-0.465115	0.430064	-0.223269	0.823326	1	Irx2	Iroquois related homeobox 2 (Drosophila)
ENSMUSG00000001506	164.556	-0.279793	-0.2894	0.18313	-1.52784	0.126552	1	Col1a1	collagen	type I	alpha 1
ENSMUSG00000001507	0.599961	-0.0764241	-0.402617	0.404153	-0.189097	0.850017	1	Itga3	integrin alpha 3
ENSMUSG00000001508	0.296004	0.0566151	0.212504	0.340339	0.166349	0.867882	1	Sgca	sarcoglycan	alpha (dystrophin-associated glycoprotein)
ENSMUSG00000001510	0.0713849	0	0	0.160341	0	1	1	Dlx3	distal-less homeobox 3
ENSMUSG00000001517	0.864129	0.245898	0.519679	0.415859	0.591301	0.554319	1	Foxm1	forkhead box M1
ENSMUSG00000001518	11.102	-0.187717	-0.212627	0.311178	-0.603245	0.546346	1	Itfg2	integrin alpha FG-GAP repeat containing 2
ENSMUSG00000001520	0.0914402	0.0262916	0.864321	0.160349	0.163965	0.869759	1	Nrip2	nuclear receptor interacting protein 2
ENSMUSG00000001521	12.5115	0.157832	0.198056	0.305058	0.517383	0.604889	1	Tulp3	tubby-like protein 3
ENSMUSG00000001524	23.9772	-0.113621	-0.135546	0.262906	-0.432175	0.665615	1	Gtf2h4	general transcription factor II H	polypeptide 4
ENSMUSG00000001525	351.738	0.181173	0.184954	0.156867	1.15494	0.248114	1	Tubb5	tubulin	beta 5 class I
ENSMUSG00000001542	3.45299	-0.353108	-0.828312	0.443596	-0.796013	0.426025	1	Ell2	elongation factor RNA polymerase II 2
ENSMUSG00000001552	1.72546	0.196416	0.483674	0.449992	0.436487	0.662483	1	Jup	junction plakoglobin
ENSMUSG00000001555	89.6421	-0.12554	-0.129937	0.180213	-0.696624	0.486038	1	Fkbp10	FK506 binding protein 10
ENSMUSG00000001558	1.16022	0.515704	1.20144	0.452583	1.13947	0.254508	1	Klhl10	kelch-like 10
ENSMUSG00000001569	19.5663	0.175801	0.202268	0.267755	0.656574	0.511455	1	Nom1	nucleolar protein with MIF4G domain 1
ENSMUSG00000001576	103.166	-0.00666336	-0.00501212	0.151029	-0.0441197	0.964809	1	Ergic1	endoplasmic reticulum-golgi intermediate compartment (ERGIC) 1
ENSMUSG00000001588	0.404045	0.342581	1.99317	0.354391	0.966676	0.333706	1	Acap1	ArfGAP with coiled-coil	ankyrin repeat and PH domains 1
ENSMUSG00000001604	5.96579	-0.189943	-0.268295	0.413351	-0.459521	0.64586	1	Tcea3	transcription elongation factor A (SII)	3
ENSMUSG00000001622	0.160935	0.0544214	1.54546	0.175997	0.309218	0.757156	1	Csn3	casein kappa
ENSMUSG00000001627	17.757	0.416115	0.434138	0.315887	1.31729	0.187742	1	Ifrd1	interferon-related developmental regulator 1
ENSMUSG00000001630	3.88617	0.924401	1.33942	0.4166	2.21891	0.0264925	1	Stk38l	serine/threonine kinase 38 like
ENSMUSG00000001632	1.81282	-0.503748	-0.97084	0.450846	-1.11734	0.26385	1	Brpf1	bromodomain and PHD finger containing	1
ENSMUSG00000001642	10.8068	-0.0693409	-0.136053	0.336166	-0.206269	0.83658	1	Akr1b3	aldo-keto reductase family 1	member B3 (aldose reductase)
ENSMUSG00000001655	0.566672	-0.235647	-0.817729	0.399667	-0.589607	0.555454	1	Hoxc13	homeobox C13
ENSMUSG00000001656	1.62174	-0.234344	-0.90307	0.445464	-0.526066	0.598842	1	Hoxc11	homeobox C11
ENSMUSG00000001657	1.14338	-0.480356	-1.85914	0.436891	-1.09949	0.271555	1	Hoxc8	homeobox C8
ENSMUSG00000001661	7.67445	-0.256011	-0.29733	0.368484	-0.694768	0.4872	1	Hoxc6	homeobox C6
ENSMUSG00000001663	42.1417	-0.149429	-0.151694	0.18929	-0.789419	0.429867	1	Gstt1	glutathione S-transferase	theta 1
ENSMUSG00000001665	19.2376	-0.130745	-0.138375	0.255799	-0.511126	0.609263	1	Gstt3	glutathione S-transferase	theta 3
ENSMUSG00000001666	40.9092	-0.117042	-0.140433	0.228218	-0.51285	0.608056	1	Ddt	D-dopachrome tautomerase
ENSMUSG00000001674	19.9642	-0.0614722	-0.0978091	0.296478	-0.207341	0.835743	1	Ddx18	DEAD (Asp-Glu-Ala-Asp) box polypeptide 18
ENSMUSG00000001687	6.53168	0.248753	0.305376	0.37805	0.65799	0.510545	1	Ubl3	ubiquitin-like 3
ENSMUSG00000001700	4.7685	0.467977	0.66581	0.433644	1.07917	0.28051	1	Gramd3	GRAM domain containing 3
ENSMUSG00000001707	23.3246	-0.0774533	-0.108695	0.266459	-0.290676	0.771299	1	Eef1e1	eukaryotic translation elongation factor 1 epsilon 1
ENSMUSG00000001729	20.6111	0.236352	0.264765	0.313973	0.752777	0.451584	1	Akt1	thymoma viral proto-oncogene 1
ENSMUSG00000001739	9.63643	-0.0557285	-0.017395	0.31406	-0.177446	0.859158	1	Cldn15	claudin 15
ENSMUSG00000001741	0.0537939	0.047685	1.67699	0.160342	0.297396	0.766164	1	Il16	interleukin 16
ENSMUSG00000001750	24.2424	0.247204	0.27765	0.226423	1.09178	0.274932	1	Tcirg1	T cell	immune regulator 1	ATPase	H+ transporting	lysosomal V0 protein A3
ENSMUSG00000001751	9.66345	0.0191258	0.064618	0.314373	0.0608381	0.951488	1	Naglu	alpha-N-acetylglucosaminidase (Sanfilippo disease IIIB)
ENSMUSG00000001755	22.244	-0.0427994	-0.0446342	0.227539	-0.188097	0.850801	1	Coasy	Coenzyme A synthase
ENSMUSG00000001761	3.3151	0.248938	0.460441	0.440112	0.565623	0.57165	1	Smo	smoothened	frizzled class receptor
ENSMUSG00000001763	0.096951	0.0673579	2.14867	0.160349	0.42007	0.674434	1	Tspan33	tetraspanin 33
ENSMUSG00000001767	24.5258	0.642093	0.712661	0.283681	2.26343	0.0236092	1	Crnkl1	Crn	crooked neck-like 1 (Drosophila)
ENSMUSG00000001768	19.2662	-0.365334	-0.402935	0.310348	-1.17718	0.239125	1	Rin2	Ras and Rab interactor 2
ENSMUSG00000001773	0.24812	0.20244	1.59286	0.317905	0.636793	0.52426	1	Folh1	folate hydrolase 1
ENSMUSG00000001774	20.3848	-0.0887475	-0.0943945	0.254477	-0.348744	0.727281	1	Chordc1	cysteine and histidine-rich domain (CHORD)-containing	zinc-binding protein 1
ENSMUSG00000001783	104.965	-0.0115971	-0.0120709	0.129069	-0.0898518	0.928405	1	Rtcb	RNA 2'	3'-cyclic phosphate and 5'-OH ligase
ENSMUSG00000001785	21.4296	-0.0252579	-0.0324257	0.266206	-0.0948809	0.924409	1	Pwp1	PWP1 homolog	endonuclein
ENSMUSG00000001786	13.0992	0.20837	0.238769	0.293259	0.710535	0.477373	1	Fbxo7	F-box protein 7
ENSMUSG00000001794	39.4663	0.275142	0.288743	0.237203	1.15994	0.246072	1	Capns1	calpain	small subunit 1
ENSMUSG00000001802	0.338809	0.250014	2.14296	0.310338	0.805618	0.420463	1	Lrp3	low density lipoprotein receptor-related protein 3
ENSMUSG00000001827	0.14847	0.043808	0.517109	0.256904	0.170523	0.864599	1	Folr1	folate receptor 1 (adult)
ENSMUSG00000001829	25.0516	0.129161	0.139781	0.244435	0.528404	0.597219	1	Clpb	ClpB caseinolytic peptidase B
ENSMUSG00000001833	84.7369	-0.366286	-0.39826	0.237888	-1.53974	0.123624	1	Sept7	septin 7
ENSMUSG00000001844	65.1826	-0.114663	-0.11548	0.161143	-0.711562	0.476736	1	Zdhhc4	zinc finger	DHHC domain containing 4
ENSMUSG00000001847	77.113	-0.0440083	-0.0497586	0.219526	-0.20047	0.841113	1	Rac1	RAS-related C3 botulinum substrate 1
ENSMUSG00000001855	5.18547	0.212411	0.193413	0.435662	0.487558	0.625863	1	Nup214	nucleoporin 214
ENSMUSG00000001864	3.49301	-0.0268411	-0.26026	0.445828	-0.0602049	0.951992	1	Aif1l	allograft inflammatory factor 1-like
ENSMUSG00000001870	17.313	-0.0597121	-0.057221	0.281245	-0.212314	0.831862	1	Ltbp1	latent transforming growth factor beta binding protein 1
ENSMUSG00000001891	37.3077	0.0942265	0.118718	0.271027	0.347665	0.728092	1	Ugp2	UDP-glucose pyrophosphorylase 2
ENSMUSG00000001909	55.0824	-0.0166359	-0.0156719	0.165978	-0.100229	0.920162	1	Trmt1	tRNA methyltransferase 1
ENSMUSG00000001910	1.22778	-0.0320778	-0.271019	0.439582	-0.0729735	0.941827	1	Nacc1	nucleus accumbens associated 1	BEN and BTB (POZ) domain containing
ENSMUSG00000001911	10.5716	-0.298969	-0.33933	0.336274	-0.889064	0.373968	1	Nfix	nuclear factor I/X
ENSMUSG00000001918	10.5911	-0.207066	-0.256331	0.359689	-0.57568	0.564831	1	Slc1a5	solute carrier family 1 (neutral amino acid transporter)	member 5
ENSMUSG00000001924	67.5631	-0.0159555	-0.0197886	0.190792	-0.0836279	0.933352	1	Uba1	ubiquitin-like modifier activating enzyme 1
ENSMUSG00000001930	0.0612732	0.0251122	0.958562	0.160342	0.156616	0.875547	1	Vwf	Von Willebrand factor homolog
ENSMUSG00000001942	3.37348	-0.564711	-1.22061	0.441967	-1.27772	0.201348	1	Siae	sialic acid acetylesterase
ENSMUSG00000001946	0.0537939	0.047685	1.67699	0.160342	0.297396	0.766164	1	Esam	endothelial cell-specific adhesion molecule
ENSMUSG00000001948	1.0879	-0.0801279	-0.160944	0.436323	-0.183644	0.854293	1	Spa17	sperm autoantigenic protein 17
ENSMUSG00000001962	73.2805	0.0619913	0.0671831	0.162204	0.382181	0.702327	1	Fam50a	family with sequence similarity 50	member A
ENSMUSG00000001964	22.0958	-0.161906	-0.202833	0.271835	-0.595604	0.55144	1	Emd	emerin
ENSMUSG00000001983	5.43958	0.50169	0.648179	0.386817	1.29697	0.194642	1	Taco1	translational activator of mitochondrially encoded cytochrome c oxidase I
ENSMUSG00000001995	1.1351	0.501487	0.960207	0.447374	1.12096	0.262306	1	Sipa1l2	signal-induced proliferation-associated 1 like 2
ENSMUSG00000001998	0.570601	0.0040399	-0.0903589	0.38939	0.010375	0.991722	1	Ap4e1	adaptor-related protein complex AP-4	epsilon 1
ENSMUSG00000001999	49.9498	-0.146085	-0.156221	0.203089	-0.719314	0.471947	1	Blvra	biliverdin reductase A
ENSMUSG00000002006	0.0731408	0.024323	0.981927	0.160348	0.151689	0.879433	1	Pdzd4	PDZ domain containing 4
ENSMUSG00000002010	82.3034	-0.0422301	-0.0460274	0.152445	-0.277018	0.781766	1	Idh3g	isocitrate dehydrogenase 3 (NAD+)	gamma
ENSMUSG00000002012	0.128567	0.045388	1.53264	0.160343	0.283068	0.777124	1	Pnck	pregnancy upregulated non-ubiquitously expressed CaM kinase
ENSMUSG00000002014	222.175	-0.0530619	-0.0562805	0.155906	-0.340346	0.733596	1	Ssr4	signal sequence receptor	delta
ENSMUSG00000002015	213.598	-0.000276224	-0.00212463	0.175036	-0.0015781	0.998741	1	Bcap31	B cell receptor associated protein 31
ENSMUSG00000002017	15.9089	0.381181	0.453614	0.341753	1.11537	0.264692	1	Fam98a	family with sequence similarity 98	member A
ENSMUSG00000002020	0.236968	0.0540477	0.798311	0.240263	0.224952	0.822017	1	Ltbp2	latent transforming growth factor beta binding protein 2
ENSMUSG00000002028	2.0323	-0.0212038	-0.368805	0.453557	-0.0467501	0.962712	1	Kmt2a	lysine (K)-specific methyltransferase 2A
ENSMUSG00000002031	22.7052	0.122961	0.134863	0.233324	0.526996	0.598197	1	Ift46	intraflagellar transport 46
ENSMUSG00000002043	66.3958	0.0545194	0.0591775	0.23723	0.229817	0.818234	1	Trappc6a	trafficking protein particle complex 6A
ENSMUSG00000002052	21.3877	0.370531	0.447368	0.324933	1.14033	0.254149	1	Supt6	suppressor of Ty 6
ENSMUSG00000002055	2.38015	0.382968	0.511296	0.449437	0.852105	0.394156	1	Spag5	sperm associated antigen 5
ENSMUSG00000002057	0.178507	0	0	0.240631	0	1	1	Foxn1	forkhead box N1
ENSMUSG00000002058	16.4979	0.0786797	0.0905378	0.289648	0.271639	0.785899	1	Unc119	unc-119 lipid binding chaperone
ENSMUSG00000002059	123.523	0.100513	0.103735	0.126374	0.795359	0.426404	1	Rab34	RAB34	member RAS oncogene family
ENSMUSG00000002064	122.413	0.0320252	0.0346552	0.119275	0.268498	0.788316	1	Sdf2	stromal cell derived factor 2
ENSMUSG00000002068	4.72851	0.526534	0.820788	0.444861	1.18359	0.236574	1	Ccne1	cyclin E1
ENSMUSG00000002076	1.37478	0.373169	0.697703	0.455097	0.819977	0.412229	1	Hsf2bp	heat shock transcription factor 2 binding protein
ENSMUSG00000002083	1.32575	0.51599	1.11712	0.451031	1.14402	0.252614	1	Bbc3	BCL2 binding component 3
ENSMUSG00000002100	0.0017195	0.0258821	0.934346	0.160335	0.161425	0.871758	1	Mybpc3	myosin binding protein C	cardiac
ENSMUSG00000002102	195.112	-0.0331386	-0.0366248	0.179305	-0.184817	0.853373	1	Psmc3	proteasome (prosome	macropain) 26S subunit	ATPase 3
ENSMUSG00000002103	13.7831	-0.00070737	0.0179922	0.294885	-0.0023988	0.998086	1	Acp2	acid phosphatase 2	lysosomal
ENSMUSG00000002104	1.00587	-0.199844	-0.425432	0.435882	-0.458483	0.646605	1	Rapsn	receptor-associated protein of the synapse
ENSMUSG00000002105	28.0353	0.311381	0.337322	0.239553	1.29984	0.193654	1	Slc39a13	solute carrier family 39 (metal ion transporter)	member 13
ENSMUSG00000002107	8.97063	0.681441	0.899812	0.422551	1.61268	0.106813	1	Celf2	CUGBP	Elav-like family member 2
ENSMUSG00000002108	3.81148	-0.416164	-0.57975	0.430888	-0.965827	0.334131	1	Nr1h3	nuclear receptor subfamily 1	group H	member 3
ENSMUSG00000002109	3.27711	0.227842	0.363356	0.438973	0.519034	0.603737	1	Ddb2	damage specific DNA binding protein 2
ENSMUSG00000002129	22.8558	0.118526	0.126338	0.243033	0.487696	0.625765	1	Sf3a1	splicing factor 3a	subunit 1
ENSMUSG00000002147	35.0878	0.0635177	0.072603	0.236473	0.268605	0.788234	1	Stat6	signal transducer and activator of transcription 6
ENSMUSG00000002204	0.71368	0.251083	0.85271	0.415176	0.604763	0.545337	1	Napsa	napsin A aspartic peptidase
ENSMUSG00000002205	20.3299	0.216553	0.236207	0.259604	0.834168	0.404187	1	Vrk3	vaccinia related kinase 3
ENSMUSG00000002210	11.8735	0.204742	0.215198	0.294102	0.69616	0.486328	1	Smg9	smg-9 homolog	nonsense mediated mRNA decay factor (C. elegans)
ENSMUSG00000002221	1.39002	0.216733	0.541976	0.441665	0.490718	0.623626	1	Paxip1	PAX interacting (with transcription-activation domain) protein 1
ENSMUSG00000002222	0.929012	0.258042	0.539628	0.443878	0.581336	0.561014	1	Rmnd5a	required for meiotic nuclear division 5 homolog A
ENSMUSG00000002227	10.5459	0.187263	0.218964	0.349116	0.536392	0.591688	1	Mov10	Moloney leukemia virus 10
ENSMUSG00000002233	213.228	-0.0380571	-0.0388872	0.0959932	-0.396457	0.691768	1	Rhoc	ras homolog family member C
ENSMUSG00000002249	1.44706	-0.0314805	-0.0487086	0.452432	-0.0695806	0.944527	1	Tead3	TEA domain family member 3
ENSMUSG00000002250	0.938368	0.236931	0.875194	0.428319	0.553165	0.58015	1	Ppard	peroxisome proliferator activator receptor delta
ENSMUSG00000002257	2.54245	-0.31926	-0.45847	0.452365	-0.705758	0.480338	1	Def6	differentially expressed in FDCP 6
ENSMUSG00000002274	3.45363	-0.166295	-0.31382	0.435179	-0.38213	0.702365	1	Metrn	meteorin	glial cell differentiation regulator
ENSMUSG00000002279	24.6138	-0.0814086	-0.0888898	0.228305	-0.356578	0.721407	1	Lmf1	lipase maturation factor 1
ENSMUSG00000002280	24.9106	-0.208205	-0.224439	0.265523	-0.784132	0.432963	1	Narfl	nuclear prelamin A recognition factor-like
ENSMUSG00000002289	96.695	0.223077	0.219997	0.246666	0.904367	0.365801	1	Angptl4	angiopoietin-like 4
ENSMUSG00000002297	2.87632	1.1929	2.37593	0.454404	2.62519	0.00866003	1	Dbf4	DBF4 zinc finger
ENSMUSG00000002307	28.0275	-0.0896568	-0.0937779	0.242095	-0.370337	0.711131	1	Daxx	Fas death domain-associated protein
ENSMUSG00000002308	40.9377	-0.0536487	-0.0529101	0.184827	-0.290265	0.771613	1	Cd320	CD320 antigen
ENSMUSG00000002319	33.2463	0.0194679	0.0142162	0.223796	0.0869896	0.93068	1	Ipo4	importin 4
ENSMUSG00000002320	3.42307	0.576325	0.881717	0.434267	1.32712	0.184468	1	Tm9sf1	transmembrane 9 superfamily member 1
ENSMUSG00000002325	22.1187	0.493617	0.561359	0.285191	1.73083	0.0834819	1	Irf9	interferon regulatory factor 9
ENSMUSG00000002326	17.927	0.251512	0.268028	0.267486	0.94028	0.347074	1	Gmpr2	guanosine monophosphate reductase 2
ENSMUSG00000002329	39.8564	0.0720995	0.0762272	0.198811	0.362653	0.716864	1	Mdp1	magnesium-dependent phosphatase 1
ENSMUSG00000002332	30.9313	-0.215367	-0.241839	0.220887	-0.975014	0.329553	1	Dhrs1	dehydrogenase/reductase (SDR family) member 1
ENSMUSG00000002342	45.5753	-0.308529	-0.321812	0.196666	-1.56879	0.116696	1	Tmem161a	transmembrane protein 161A
ENSMUSG00000002343	22.9246	0.0690875	0.0869152	0.25004	0.276306	0.782313	1	Armc6	armadillo repeat containing 6
ENSMUSG00000002345	86.5052	-0.0231824	-0.0226799	0.142016	-0.163238	0.870331	1	Mef2b	myocyte enhancer factor 2B
ENSMUSG00000002346	2.22244	0.101399	0.306906	0.444903	0.227912	0.819714	1	Slc25a42	solute carrier family 25	member 42
ENSMUSG00000002365	5.36105	0.292405	0.240368	0.445445	0.656432	0.511546	1	Snx9	sorting nexin 9
ENSMUSG00000002372	47.17	-0.0196314	-0.0225873	0.191027	-0.102768	0.918147	1	Ranbp3	RAN binding protein 3
ENSMUSG00000002379	194.783	-0.00851755	-0.00824436	0.12193	-0.069856	0.944308	1	Ndufa11	NADH dehydrogenase (ubiquinone) 1 alpha subcomplex 11
ENSMUSG00000002393	9.46198	0.327022	0.342357	0.416502	0.785164	0.432358	1	Nr2f6	nuclear receptor subfamily 2	group F	member 6
ENSMUSG00000002395	289.645	-0.200048	-0.20323	0.113355	-1.7648	0.0775978	1	Use1	unconventional SNARE in the ER 1 homolog (S. cerevisiae)
ENSMUSG00000002396	26.8048	-0.0646737	-0.0729098	0.253527	-0.255095	0.798649	1	Ocel1	occludin/ELL domain containing 1
ENSMUSG00000002409	0.703372	0.141187	0.644128	0.40467	0.348896	0.727168	1	Dyrk1b	dual-specificity tyrosine-(Y)-phosphorylation regulated kinase 1b
ENSMUSG00000002413	0.699413	-0.0590416	-0.427249	0.381416	-0.154796	0.876982	1	Braf	Braf transforming gene
ENSMUSG00000002416	84.7705	-0.115464	-0.120628	0.197789	-0.583775	0.559372	1	Ndufb2	NADH dehydrogenase (ubiquinone) 1 beta subcomplex	2
ENSMUSG00000002428	10.7939	-0.0606493	-0.183245	0.388574	-0.156082	0.875968	1	Hltf	helicase-like transcription factor
ENSMUSG00000002455	35.6742	-0.0287415	-0.0412118	0.207328	-0.138628	0.889744	1	Prpf6	pre-mRNA splicing factor 6
ENSMUSG00000002458	28.4305	0.0469812	0.0543014	0.26293	0.178683	0.858187	1	Rgs19	regulator of G-protein signaling 19
ENSMUSG00000002459	0.916051	0.460925	1.20817	0.43126	1.06879	0.285166	1	Rgs20	regulator of G-protein signaling 20
ENSMUSG00000002475	0.0918921	0.0201377	0.700409	0.16035	0.125586	0.90006	1	Abhd3	abhydrolase domain containing 3
ENSMUSG00000002477	113.672	-0.156924	-0.169166	0.175442	-0.894446	0.371084	1	Snrpd1	small nuclear ribonucleoprotein D1
ENSMUSG00000002486	8.4351	0.104197	0.111856	0.340873	0.305676	0.759851	1	Tchp	trichoplein	keratin filament binding
ENSMUSG00000002489	0.652731	-0.10611	-0.421899	0.37546	-0.282614	0.777473	1	Tiam1	T cell lymphoma invasion and metastasis 1
ENSMUSG00000002496	7.57787	-0.132875	-0.18523	0.392456	-0.338573	0.734932	1	Tsc2	tuberous sclerosis 2
ENSMUSG00000002500	0.0599999	0	0	0.160348	0	1	1	Rpl3l	ribosomal protein L3-like
ENSMUSG00000002504	5.61999	-0.116884	-0.208249	0.411732	-0.283883	0.7765	1	Slc9a3r2	solute carrier family 9 (sodium/hydrogen exchanger)	member 3 regulator 2
ENSMUSG00000002524	205.825	-0.0890763	-0.0925757	0.15487	-0.575168	0.565178	1	Puf60	poly-U binding splicing factor 60
ENSMUSG00000002546	16.4836	0.0592992	0.076755	0.311259	0.190514	0.848906	1	Golga2	golgi autoantigen	golgin subfamily a	2
ENSMUSG00000002550	25.0131	0.255523	0.27596	0.239886	1.06519	0.286792	1	Uck1	uridine-cytidine kinase 1
ENSMUSG00000002578	1.02325	-0.610986	-1.89878	0.439736	-1.38944	0.164699	1	Ikzf4	IKAROS family zinc finger 4
ENSMUSG00000002580	130.215	-0.135656	-0.138667	0.129003	-1.05157	0.292995	1	Mien1	migration and invasion enhancer 1
ENSMUSG00000002602	73.7184	-0.145216	-0.156405	0.228986	-0.634169	0.52597	1	Axl	AXL receptor tyrosine kinase
ENSMUSG00000002603	0.151022	0.102147	1.32591	0.249094	0.410073	0.681752	1	Tgfb1	transforming growth factor	beta 1
ENSMUSG00000002608	13.4237	-0.276689	-0.346764	0.347267	-0.796761	0.42559	1	Ccdc97	coiled-coil domain containing 97
ENSMUSG00000002617	1.21855	-0.159947	-0.539765	0.445377	-0.359128	0.719499	1	Zfp40	zinc finger protein 40
ENSMUSG00000002625	22.0638	0.0271802	0.0337134	0.259187	0.104867	0.916481	1	Akap8l	A kinase (PRKA) anchor protein 8-like
ENSMUSG00000002635	22.8557	0.128906	0.141415	0.288998	0.446045	0.655564	1	Pdcd2l	programmed cell death 2-like
ENSMUSG00000002658	86.2205	0.0414046	0.0409277	0.142964	0.289615	0.772111	1	Gtf2f1	general transcription factor IIF	polypeptide 1
ENSMUSG00000002660	103.809	-0.032396	-0.0340105	0.17787	-0.182133	0.855478	1	Clpp	caseinolytic mitochondrial matrix peptidase proteolytic subunit
ENSMUSG00000002661	33.1283	-0.203684	-0.212334	0.217393	-0.936936	0.348791	1	Alkbh7	alkB homolog 7
ENSMUSG00000002679	22.9889	-0.204276	-0.226469	0.251654	-0.811734	0.416944	1	Med6	mediator complex subunit 6
ENSMUSG00000002688	0.046212	0.0250734	0.856182	0.160342	0.156374	0.875738	1	Prkd1	protein kinase D1
ENSMUSG00000002718	7.60954	0.113418	0.14184	0.392107	0.289253	0.772388	1	Cse1l	chromosome segregation 1-like (S. cerevisiae)
ENSMUSG00000002728	39.6742	-0.0919845	-0.104862	0.214573	-0.428687	0.668151	1	Naa20	N(alpha)-acetyltransferase 20	NatB catalytic subunit
ENSMUSG00000002731	18.5127	-0.241003	-0.312924	0.31901	-0.755471	0.449967	1	Prkra	protein kinase	interferon inducible double stranded RNA dependent activator
ENSMUSG00000002732	34.3581	-0.507719	-0.539246	0.216254	-2.34778	0.0188855	1	Fkbp7	FK506 binding protein 7
ENSMUSG00000002733	3.15911	0.228451	0.249651	0.439085	0.520289	0.602862	1	Plekha3	pleckstrin homology domain-containing	family A (phosphoinositide binding specific) member 3
ENSMUSG00000002741	29.8015	0.0245219	0.0220192	0.28262	0.0867663	0.930857	1	Ykt6	YKT6 v-SNARE homolog (S. cerevisiae)
ENSMUSG00000002748	17.2058	-0.182222	-0.341404	0.384752	-0.473608	0.635779	1	Baz1b	bromodomain adjacent to zinc finger domain	1B
ENSMUSG00000002763	7.38267	1.13844	1.46011	0.425416	2.67606	0.00744924	1	Pex6	peroxisomal biogenesis factor 6
ENSMUSG00000002767	117.549	-0.0550181	-0.0567675	0.16457	-0.334315	0.738142	1	Mrpl2	mitochondrial ribosomal protein L2
ENSMUSG00000002768	193.393	-0.149682	-0.155672	0.163616	-0.914836	0.360277	1	Mea1	male enhanced antigen 1
ENSMUSG00000002769	0.144303	0.0470471	0.662881	0.239767	0.196221	0.844438	1	Gnmt	glycine N-methyltransferase
ENSMUSG00000002778	59.9725	-0.126743	-0.131914	0.184735	-0.686079	0.492663	1	Kdelr1	KDEL (Lys-Asp-Glu-Leu) endoplasmic reticulum protein retention receptor 1
ENSMUSG00000002781	2.39763	-0.799048	-1.54658	0.452765	-1.76482	0.077594	1	Tmem143	transmembrane protein 143
ENSMUSG00000002791	0.00343901	0.0233835	0.797818	0.160336	0.145841	0.884047	1	Pdxk-ps	pyridoxal (pyridoxine	vitamin B6) kinase	pseudogene
ENSMUSG00000002797	3.35569	-0.0376704	-0.199481	0.438026	-0.0860004	0.931466	1	Ggct	gamma-glutamyl cyclotransferase
ENSMUSG00000002799	0.0520479	0.0251122	0.958562	0.160342	0.156616	0.875547	1	Jag2	jagged 2
ENSMUSG00000002803	3.49238	-0.281556	-0.518361	0.436615	-0.644861	0.519017	1	Btbd6	BTB (POZ) domain containing 6
ENSMUSG00000002804	16.8674	-0.279335	-0.316745	0.285052	-0.979942	0.327115	1	Nudt14	nudix (nucleoside diphosphate linked moiety X)-type motif 14
ENSMUSG00000002808	10.8949	-0.34215	-0.407944	0.327182	-1.04575	0.295678	1	Epdr1	ependymin related protein 1 (zebrafish)
ENSMUSG00000002812	27.0692	0.498325	0.550247	0.293228	1.69944	0.0892357	1	Flii	flightless I actin binding protein
ENSMUSG00000002814	1.89241	-0.061869	-0.199715	0.454072	-0.136254	0.891621	1	Top3a	topoisomerase (DNA) III alpha
ENSMUSG00000002820	9.65878	0.131791	0.156015	0.370172	0.356027	0.721821	1	Atg4d	autophagy related 4D	cysteine peptidase
ENSMUSG00000002825	26.6453	-0.278928	-0.312969	0.259062	-1.07669	0.281621	1	Qtrt1	queuine tRNA-ribosyltransferase 1
ENSMUSG00000002831	14.5808	-0.310727	-0.313898	0.298875	-1.03965	0.298501	1	Plin4	perilipin 4
ENSMUSG00000002833	44.0338	0.132885	0.141035	0.179666	0.73962	0.459531	1	Hdgfrp2	hepatoma-derived growth factor	related protein 2
ENSMUSG00000002835	5.88626	-0.0150593	-0.42525	0.426523	-0.0353071	0.971835	1	Chaf1a	chromatin assembly factor 1	subunit A (p150)
ENSMUSG00000002844	87.771	-0.0117326	-0.0265482	0.258216	-0.045437	0.963759	1	Adprh	ADP-ribosylarginine hydrolase
ENSMUSG00000002845	13.4124	0.181831	0.229264	0.317689	0.572356	0.567081	1	Tmem39a	transmembrane protein 39a
ENSMUSG00000002846	4.93425	0.218675	0.341787	0.411184	0.531819	0.594852	1	Timmdc1	translocase of inner mitochondrial membrane domain containing 1
ENSMUSG00000002847	9.00247	-0.359515	-0.463078	0.339098	-1.06021	0.289049	1	Pla1a	phospholipase A1 member A
ENSMUSG00000002870	20.6577	0.0828738	0.0593743	0.352684	0.23498	0.814224	1	Mcm2	minichromosome maintenance complex component 2
ENSMUSG00000002871	18.4576	-0.0392648	-0.025316	0.261192	-0.150329	0.880505	1	Tpra1	transmembrane protein	adipocyte asscociated 1
ENSMUSG00000002881	6.51991	0.267478	0.318434	0.410964	0.650855	0.51514	1	Nab1	Ngfi-A binding protein 1
ENSMUSG00000002885	13.2376	0.220583	0.25204	0.295998	0.74522	0.456139	1	Adgre5	adhesion G protein-coupled receptor E5
ENSMUSG00000002897	3.15363	0.285797	0.460616	0.438614	0.651591	0.514665	1	Il17ra	interleukin 17 receptor A
ENSMUSG00000002900	9.97124	0.00506253	0.0240646	0.34885	0.0145121	0.988421	1	Lamb1	laminin B1
ENSMUSG00000002908	0.0424694	0	0	0.160341	0	1	1	Kcnn1	potassium intermediate/small conductance calcium-activated channel	subfamily N	member 1
ENSMUSG00000002910	4.72013	-0.312249	-0.404948	0.408454	-0.764466	0.44459	1	Arrdc2	arrestin domain containing 2
ENSMUSG00000002944	0.0444925	0	0	0.160341	0	1	1	Cd36	CD36 antigen
ENSMUSG00000002948	14.0206	0.0986488	0.131202	0.290323	0.339789	0.734015	1	Map2k7	mitogen-activated protein kinase kinase 7
ENSMUSG00000002949	81.205	0.0805345	0.0816976	0.15803	0.509616	0.61032	1	Timm44	translocase of inner mitochondrial membrane 44
ENSMUSG00000002957	37.9113	-0.0897664	-0.0974505	0.210591	-0.426259	0.669919	1	Ap2a2	adaptor-related protein complex 2	alpha 2 subunit
ENSMUSG00000002963	25.0687	0.21185	0.233218	0.238436	0.8885	0.374272	1	Pnkp	polynucleotide kinase 3'- phosphatase
ENSMUSG00000002968	22.3911	-0.445782	-0.48362	0.254579	-1.75106	0.079936	1	Med25	mediator complex subunit 25
ENSMUSG00000002981	9.24807	0.297545	0.332765	0.32976	0.902307	0.366894	1	Clptm1	cleft lip and palate associated transmembrane protein 1
ENSMUSG00000002983	7.86548	0.230291	0.283222	0.363576	0.633407	0.526468	1	Relb	avian reticuloendotheliosis viral (v-rel) oncogene related B
ENSMUSG00000002984	44.492	0.100003	0.10333	0.210841	0.474303	0.635284	1	Tomm40	translocase of outer mitochondrial membrane 40 homolog (yeast)
ENSMUSG00000002985	2.08536	-0.524136	-0.820745	0.448499	-1.16864	0.242547	1	Apoe	apolipoprotein E
ENSMUSG00000002992	0.241213	0.136336	1.51171	0.253546	0.537717	0.590772	1	Apoc2	apolipoprotein C-II
ENSMUSG00000002996	27.3889	0.488944	0.543241	0.240424	2.03367	0.0419847	1	Hbp1	high mobility group box transcription factor 1
ENSMUSG00000002997	8.72507	0.34254	0.422718	0.383453	0.893303	0.371695	1	Prkar2b	protein kinase	cAMP dependent regulatory	type II beta
ENSMUSG00000003031	12.2854	-0.605787	-0.766888	0.344877	-1.75653	0.0789973	1	Cdkn1b	cyclin-dependent kinase inhibitor 1B
ENSMUSG00000003032	0.30165	0.163487	1.17781	0.303266	0.539088	0.589826	1	Klf4	Kruppel-like factor 4 (gut)
ENSMUSG00000003033	108.56	-0.047956	-0.0482639	0.11936	-0.401775	0.687849	1	Ap1m1	adaptor-related protein complex AP-1	mu subunit 1
ENSMUSG00000003037	66.8793	-0.0192676	-0.0198672	0.170205	-0.113202	0.90987	1	Rab8a	RAB8A	member RAS oncogene family
ENSMUSG00000003038	2.27181	0.0930351	0.128158	0.453924	0.204958	0.837605	1	Hmgn2	high mobility group nucleosomal binding domain 2
ENSMUSG00000003039	180.302	-0.270077	-0.276706	0.138633	-1.94814	0.0513988	1	Fam32a	family with sequence similarity 32	member A
ENSMUSG00000003062	16.1087	0.318122	0.366197	0.323889	0.982194	0.326004	1	Stard3nl	STARD3 N-terminal like
ENSMUSG00000003068	9.47904	0.541992	0.666474	0.388163	1.3963	0.162624	1	Stk11	serine/threonine kinase 11
ENSMUSG00000003070	0.105407	0.0253062	0.975266	0.160355	0.157813	0.874604	1	Efna2	ephrin A2
ENSMUSG00000003072	1030.52	-0.235626	-0.243475	0.149968	-1.57117	0.116142	1	Atp5d	ATP synthase	H+ transporting	mitochondrial F1 complex	delta subunit
ENSMUSG00000003099	50.8424	-0.280943	-0.296568	0.201223	-1.39618	0.162661	1	Ppp5c	protein phosphatase 5	catalytic subunit
ENSMUSG00000003119	4.07924	0.232942	0.346417	0.438989	0.530633	0.595673	1	Cdk12	cyclin-dependent kinase 12
ENSMUSG00000003123	1.72819	0.242328	0.584293	0.45452	0.53315	0.593929	1	Lipe	lipase	hormone sensitive
ENSMUSG00000003131	45.2104	0.303579	0.323888	0.207402	1.46373	0.143269	1	Pafah1b2	platelet-activating factor acetylhydrolase	isoform 1b	subunit 2
ENSMUSG00000003134	0.232715	0.188123	2.60567	0.228551	0.823112	0.410444	1	Tbc1d8	TBC1 domain family	member 8
ENSMUSG00000003135	3.69053	0.0646753	-0.140231	0.457059	0.141503	0.887473	1	Cnot11	CCR4-NOT transcription complex	subunit 11
ENSMUSG00000003153	0.499694	-0.257912	-1.00655	0.384361	-0.671014	0.502211	1	Slc2a3	solute carrier family 2 (facilitated glucose transporter)	member 3
ENSMUSG00000003154	1.93372	0.60488	0.873499	0.455965	1.32659	0.184643	1	Foxj2	forkhead box J2
ENSMUSG00000003161	150.747	-0.142645	-0.147046	0.15462	-0.92255	0.356242	1	Sri	sorcin
ENSMUSG00000003166	14.2077	0.104884	0.136698	0.279873	0.374755	0.707843	1	Dgcr2	DiGeorge syndrome critical region gene 2
ENSMUSG00000003178	1.99556	0.31233	0.514867	0.456724	0.683849	0.494071	1	NA	NA
ENSMUSG00000003184	12.7254	0.125051	0.114586	0.320922	0.389661	0.696787	1	Irf3	interferon regulatory factor 3
ENSMUSG00000003190	0.622336	0.266363	1.02381	0.411103	0.647924	0.517034	1	Bcl2l12	BCL2-like 12 (proline rich)
ENSMUSG00000003198	1.3624	0.194852	0.480784	0.45241	0.430697	0.666688	1	Zfp959	zinc finger protein 959
ENSMUSG00000003199	33.0401	-0.258514	-0.28398	0.250774	-1.03087	0.302604	1	Mpnd	MPN domain containing
ENSMUSG00000003200	108.489	-0.020853	-0.0196178	0.172796	-0.12068	0.903945	1	Sh3gl1	SH3-domain GRB2-like 1
ENSMUSG00000003208	5.42494	0.354783	0.441563	0.415061	0.854774	0.392676	1	Ccdc94	coiled-coil domain containing 94
ENSMUSG00000003226	2.87948	0.315362	0.425351	0.434397	0.725977	0.467853	1	Ranbp2	RAN binding protein 2
ENSMUSG00000003228	2.37666	0.218202	0.500309	0.453645	0.480998	0.630518	1	Grk5	G protein-coupled receptor kinase 5
ENSMUSG00000003233	0.18386	-0.0144071	-0.145068	0.237426	-0.0606803	0.951614	1	Dvl3	dishevelled segment polarity protein 3
ENSMUSG00000003234	26.1347	0.0208616	0.027958	0.253899	0.082165	0.934515	1	Abcf3	ATP-binding cassette	sub-family F (GCN20)	member 3
ENSMUSG00000003235	12.6167	0.26629	0.333758	0.365355	0.728853	0.466092	1	Eif2b5	eukaryotic translation initiation factor 2B	subunit 5 epsilon
ENSMUSG00000003269	20.3399	0.13882	0.159215	0.263513	0.526806	0.598329	1	Cyth2	cytohesin 2
ENSMUSG00000003271	0.0872973	-0.000507224	-0.109659	0.160351	-0.00316322	0.997476	1	Sult2b1	sulfotransferase family	cytosolic	2B	member 1
ENSMUSG00000003273	3.67322	0.461127	0.935654	0.447713	1.02996	0.303028	1	Car11	carbonic anhydrase 11
ENSMUSG00000003279	0.135968	0.0705577	2.18959	0.160354	0.440012	0.659929	1	Dlgap1	discs	large (Drosophila) homolog-associated protein 1
ENSMUSG00000003282	2.08326	0.278562	0.527817	0.455947	0.610952	0.541231	1	Plag1	pleiomorphic adenoma gene 1
ENSMUSG00000003283	0.0017195	0.0258821	0.934346	0.160335	0.161425	0.871758	1	Hck	hemopoietic cell kinase
ENSMUSG00000003299	47.6269	0.0217805	0.01787	0.214309	0.101631	0.91905	1	Mrpl4	mitochondrial ribosomal protein L4
ENSMUSG00000003308	23.817	0.13348	0.146275	0.253665	0.526205	0.598746	1	Keap1	kelch-like ECH-associated protein 1
ENSMUSG00000003316	17.4476	0.825992	0.904563	0.424269	1.94686	0.0515518	1	Glg1	golgi apparatus protein 1
ENSMUSG00000003341	0.436109	-0.193068	-0.496602	0.379664	-0.508522	0.611088	1	Atp8b3	ATPase	class I	type 8B	member 3
ENSMUSG00000003344	4.61688	0.154363	0.222062	0.412015	0.374653	0.707918	1	Btbd2	BTB (POZ) domain containing 2
ENSMUSG00000003345	14.4122	0.499315	0.621309	0.38219	1.30646	0.191398	1	Csnk1g2	casein kinase 1	gamma 2
ENSMUSG00000003346	20.7247	0.242272	0.252482	0.278776	0.869054	0.384818	1	Abhd17a	abhydrolase domain containing 17A
ENSMUSG00000003348	32.6186	-0.173273	-0.178196	0.216157	-0.801607	0.422781	1	Mob3a	MOB kinase activator 3A
ENSMUSG00000003352	8.56201	1.19858	1.44891	0.343149	3.49289	0.000477829	1	Cacnb3	calcium channel	voltage-dependent	beta 3 subunit
ENSMUSG00000003354	0.106277	0	0	0.16036	0	1	1	Ccdc65	coiled-coil domain containing 65
ENSMUSG00000003355	116.397	0.106298	0.111471	0.162351	0.654743	0.512633	1	Fkbp11	FK506 binding protein 11
ENSMUSG00000003360	24.4959	-0.193241	-0.261619	0.330525	-0.584648	0.558785	1	Ddx23	DEAD (Asp-Glu-Ala-Asp) box polypeptide 23
ENSMUSG00000003363	64.3359	-0.232763	-0.235004	0.167917	-1.38618	0.165691	1	Pld3	phospholipase D family	member 3
ENSMUSG00000003378	0.472615	0.409454	1.85229	0.35993	1.13759	0.25529	1	Grik5	glutamate receptor	ionotropic	kainate 5 (gamma 2)
ENSMUSG00000003379	0.0017195	0.0258821	0.934346	0.160335	0.161425	0.871758	1	Cd79a	CD79A antigen (immunoglobulin-associated alpha)
ENSMUSG00000003380	175.415	-0.0498771	-0.0491218	0.108379	-0.460211	0.645365	1	Rabac1	Rab acceptor 1 (prenylated)
ENSMUSG00000003382	2.68945	-0.283182	-0.61269	0.445646	-0.635442	0.52514	1	Etv3	ets variant 3
ENSMUSG00000003402	71.2078	-0.21685	-0.222732	0.158187	-1.37085	0.170423	1	Prkcsh	protein kinase C substrate 80K-H
ENSMUSG00000003410	0.0017195	0.0258821	0.934346	0.160335	0.161425	0.871758	1	Elavl3	ELAV (embryonic lethal	abnormal vision	Drosophila)-like 3 (Hu antigen C)
ENSMUSG00000003411	1.5237	0.0829799	0.0411042	0.452577	0.18335	0.854523	1	Rab3b	RAB3B	member RAS oncogene family
ENSMUSG00000003420	78.64	-0.106725	-0.121942	0.231379	-0.461256	0.644615	1	Fcgrt	Fc receptor	IgG	alpha chain transporter
ENSMUSG00000003421	32.9335	0.0943446	0.102373	0.208085	0.453395	0.650265	1	Nosip	nitric oxide synthase interacting protein
ENSMUSG00000003423	30.9191	-0.053726	-0.053015	0.237032	-0.226661	0.820687	1	Pih1d1	PIH1 domain containing 1
ENSMUSG00000003429	1008.68	-0.0573465	-0.0578299	0.0789703	-0.726178	0.46773	1	Rps11	ribosomal protein S11
ENSMUSG00000003435	40.7269	-0.00506471	-0.00025263	0.214844	-0.0235739	0.981193	1	Supt5	suppressor of Ty 5
ENSMUSG00000003437	17.7322	0.0273057	0.0335307	0.279398	0.0977305	0.922146	1	Paf1	Paf1	RNA polymerase II complex component
ENSMUSG00000003438	93.8819	0.121115	0.124096	0.166129	0.729043	0.465975	1	Timm50	translocase of inner mitochondrial membrane 50
ENSMUSG00000003444	20.9207	0.112254	0.123805	0.259918	0.431882	0.665827	1	Med29	mediator complex subunit 29
ENSMUSG00000003452	1.18847	0.282158	0.993582	0.444453	0.634844	0.52553	1	Bicd1	bicaudal D homolog 1 (Drosophila)
ENSMUSG00000003458	8.84231	-0.211834	-0.244817	0.345084	-0.613863	0.539306	1	Ncstn	nicastrin
ENSMUSG00000003464	35.7829	-0.0329596	-0.0281534	0.204597	-0.161095	0.872018	1	Pex19	peroxisomal biogenesis factor 19
ENSMUSG00000003469	0.0410854	0.00239254	0.0543731	0.160343	0.0149214	0.988095	1	Phyhip	phytanoyl-CoA hydroxylase interacting protein
ENSMUSG00000003477	0.0614948	0.00470015	0.158186	0.160342	0.0293132	0.976615	1	Inmt	indolethylamine N-methyltransferase
ENSMUSG00000003500	19.4394	0.299453	0.336811	0.279866	1.06999	0.284625	1	Impdh1	inosine 5'-phosphate dehydrogenase 1
ENSMUSG00000003518	7.29455	0.095248	0.0813131	0.380362	0.250414	0.802267	1	Dusp3	dual specificity phosphatase 3 (vaccinia virus phosphatase VH1-related)
ENSMUSG00000003526	0.45166	0.12403	0.497303	0.35864	0.345835	0.729467	1	Prodh	proline dehydrogenase
ENSMUSG00000003527	20.5418	0.047965	0.0613739	0.24926	0.192429	0.847406	1	Dgcr14	DiGeorge syndrome critical region gene 14
ENSMUSG00000003528	79.4276	-0.0327172	-0.0321933	0.166488	-0.196514	0.844208	1	Slc25a1	solute carrier family 25 (mitochondrial carrier	citrate transporter)	member 1
ENSMUSG00000003531	28.8653	-0.0302076	-0.0334962	0.243761	-0.123923	0.901376	1	Dgcr6	DiGeorge syndrome critical region gene 6
ENSMUSG00000003534	12.0406	0.00124349	-0.00164417	0.33342	0.00372951	0.997024	1	Ddr1	discoidin domain receptor family	member 1
ENSMUSG00000003541	41.1451	0.769337	0.890666	0.336391	2.28703	0.0221939	1	Ier3	immediate early response 3
ENSMUSG00000003545	0.677772	0.0936078	0.39661	0.410382	0.228099	0.819569	1	Fosb	FBJ osteosarcoma oncogene B
ENSMUSG00000003546	9.00237	-0.16906	-0.19621	0.334558	-0.505323	0.613332	1	Klc4	kinesin light chain 4
ENSMUSG00000003549	43.4563	-0.0840869	-0.0897326	0.222494	-0.377928	0.705484	1	Ercc1	excision repair cross-complementing rodent repair deficiency	complementation group 1
ENSMUSG00000003573	33.9621	0.1155	0.126539	0.235405	0.490643	0.623679	1	Homer3	homer scaffolding protein 3
ENSMUSG00000003575	3.12945	-0.415941	-0.989384	0.439722	-0.945919	0.34419	1	Crtc1	CREB regulated transcription coactivator 1
ENSMUSG00000003581	3.64174	0.0436932	0.0183169	0.43589	0.100239	0.920155	1	Rnf215	ring finger protein 215
ENSMUSG00000003585	0.11513	0.0406671	1.30854	0.160351	0.253614	0.799794	1	Sec14l2	SEC14-like lipid binding 2
ENSMUSG00000003604	3.12704	0.198693	0.502615	0.457077	0.434703	0.663778	1	Aven	apoptosis	caspase activation inhibitor
ENSMUSG00000003617	35.4866	0.234282	0.253636	0.259283	0.903574	0.366221	1	Cp	ceruloplasmin
ENSMUSG00000003623	9.7825	0.181123	0.223648	0.386953	0.468075	0.639731	1	Crot	carnitine O-octanoyltransferase
ENSMUSG00000003644	0.904932	0.445461	1.17751	0.441166	1.00974	0.312621	1	Rps6ka1	ribosomal protein S6 kinase polypeptide 1
ENSMUSG00000003657	0.0017195	0.0258821	0.934346	0.160335	0.161425	0.871758	1	Calb2	calbindin 2
ENSMUSG00000003660	7.74717	0.259173	0.350561	0.402107	0.644537	0.519227	1	Snrnp200	small nuclear ribonucleoprotein 200 (U5)
ENSMUSG00000003662	15.3744	0.011117	-0.00599107	0.282489	0.0393536	0.968608	1	Ciao1	cytosolic iron-sulfur protein assembly 1
ENSMUSG00000003665	0.0444925	0	0	0.160341	0	1	1	Has1	hyaluronan synthase1
ENSMUSG00000003680	14.5177	-0.137287	-0.168321	0.304128	-0.45141	0.651694	1	Tmem179b	transmembrane protein 179B
ENSMUSG00000003721	28.6726	0.453969	0.498705	0.248151	1.82941	0.0673385	1	Insig2	insulin induced gene 2
ENSMUSG00000003731	2.90029	-0.00714846	-0.121369	0.430183	-0.0166173	0.986742	1	Kpna6	karyopherin (importin) alpha 6
ENSMUSG00000003746	0.895569	0.357001	0.843781	0.431781	0.826809	0.408345	1	Man1a	mannosidase 1	alpha
ENSMUSG00000003752	0.932749	0.452946	1.07609	0.434831	1.04166	0.29757	1	Itpkc	inositol 1	4	5-trisphosphate 3-kinase C
ENSMUSG00000003762	6.10337	0.26346	0.335293	0.38859	0.67799	0.497778	1	Adck4	aarF domain containing kinase 4
ENSMUSG00000003778	13.7131	0.111284	0.146018	0.281384	0.39549	0.692481	1	Brd8	bromodomain containing 8
ENSMUSG00000003779	9.55767	0.396728	0.360759	0.43602	0.909885	0.362883	1	Kif20a	kinesin family member 20A
ENSMUSG00000003808	64.6794	0.0192749	0.0215214	0.20409	0.0944433	0.924757	1	Farsa	phenylalanyl-tRNA synthetase	alpha subunit
ENSMUSG00000003809	18.9832	-0.215585	-0.240164	0.255254	-0.84459	0.39834	1	Gcdh	glutaryl-Coenzyme A dehydrogenase
ENSMUSG00000003810	0.660948	0.580387	1.76675	0.422754	1.37287	0.169792	1	Mast2	microtubule associated serine/threonine kinase 2
ENSMUSG00000003812	10.3923	-0.35873	-0.421002	0.314148	-1.14191	0.25349	1	Dnase2a	deoxyribonuclease II alpha
ENSMUSG00000003813	77.307	-0.254017	-0.267172	0.19733	-1.28727	0.198	1	Rad23a	RAD23 homolog A	nucleotide excision repair protein
ENSMUSG00000003814	192.831	0.0619783	0.0622348	0.140054	0.442532	0.658104	1	Calr	calreticulin
ENSMUSG00000003824	0.114746	0.0221566	0.671386	0.16035	0.138177	0.890101	1	Syce2	synaptonemal complex central element protein 2
ENSMUSG00000003847	3.88357	0.0761667	0.0735072	0.453907	0.167803	0.866739	1	Nfat5	nuclear factor of activated T cells 5
ENSMUSG00000003848	56.4627	-0.00702116	-0.0101298	0.191718	-0.0366224	0.970786	1	Nob1	NIN1/RPN12 binding protein 1 homolog
ENSMUSG00000003849	9.89056	-0.220329	-0.347354	0.373318	-0.590191	0.555062	1	Nqo1	NAD(P)H dehydrogenase	quinone 1
ENSMUSG00000003863	0.151794	-0.0176382	-0.495018	0.160355	-0.109994	0.912414	1	Ppfia3	protein tyrosine phosphatase	receptor type	f polypeptide (PTPRF)	interacting protein (liprin)	alpha 3
ENSMUSG00000003865	20.2475	0.226101	0.265635	0.301372	0.750238	0.453111	1	Gys1	glycogen synthase 1	muscle
ENSMUSG00000003868	8.12202	-0.477218	-0.658537	0.377245	-1.26501	0.205868	1	Ruvbl2	RuvB-like protein 2
ENSMUSG00000003872	0.0300979	0.0250796	0.846131	0.160342	0.156413	0.875708	1	Lin7b	lin-7 homolog B (C. elegans)
ENSMUSG00000003873	43.5614	0.0697046	0.0765091	0.253046	0.275462	0.782962	1	Bax	BCL2-associated X protein
ENSMUSG00000003923	12.598	-0.0756701	-0.1381	0.329707	-0.229507	0.818475	1	Tfam	transcription factor A	mitochondrial
ENSMUSG00000003929	2.90457	-0.264394	-0.860047	0.451971	-0.58498	0.558561	1	Zfp81	zinc finger protein 81
ENSMUSG00000003934	0.145342	0.0630563	0.820533	0.258816	0.243634	0.807514	1	Efnb3	ephrin B3
ENSMUSG00000003948	12.1933	-0.00508347	-0.0505476	0.344376	-0.0147614	0.988223	1	Mmd	monocyte to macrophage differentiation-associated
ENSMUSG00000003949	0.247066	0.159766	1.043	0.334396	0.477775	0.632811	1	Hlf	hepatic leukemia factor
ENSMUSG00000003955	644.606	0.160887	0.163414	0.101929	1.57843	0.114466	1	Fam162a	family with sequence similarity 162	member A
ENSMUSG00000003970	2781.19	-0.00756914	-0.0197766	0.220821	-0.0342773	0.972656	1	Rpl8	ribosomal protein L8
ENSMUSG00000003992	40.8558	0.0804527	0.0901677	0.209581	0.383873	0.701073	1	Ssbp2	single-stranded DNA binding protein 2
ENSMUSG00000004018	7.16829	-0.378746	-0.593608	0.401731	-0.942783	0.345792	1	Fancl	Fanconi anemia	complementation group L
ENSMUSG00000004031	0.0444925	0	0	0.160341	0	1	1	Brinp2	bone morphogenic protein/retinoic acid inducible neural-specific 2
ENSMUSG00000004032	78.9187	-0.32098	-0.3248	0.140866	-2.27862	0.02269	1	Gstm5	glutathione S-transferase	mu 5
ENSMUSG00000004038	0.170442	-0.0057773	-0.0311492	0.262464	-0.0220118	0.982439	1	Gstm3	glutathione S-transferase	mu 3
ENSMUSG00000004040	18.417	0.0859827	0.110403	0.277319	0.31005	0.756523	1	Stat3	signal transducer and activator of transcription 3
ENSMUSG00000004043	13.2307	-0.173543	-0.189446	0.302282	-0.574111	0.565893	1	Stat5a	signal transducer and activator of transcription 5A
ENSMUSG00000004044	82.39	-0.189369	-0.200358	0.17608	-1.07547	0.282164	1	Ptrf	polymerase I and transcript release factor
ENSMUSG00000004054	5.58533	0.155384	0.139983	0.412681	0.376522	0.706529	1	Map3k11	mitogen-activated protein kinase kinase kinase 11
ENSMUSG00000004056	27.102	0.198823	0.214687	0.229739	0.865431	0.386802	1	Akt2	thymoma viral proto-oncogene 2
ENSMUSG00000004069	29.0727	-0.0233386	-0.0212389	0.248589	-0.0938845	0.925201	1	Dnaja3	DnaJ heat shock protein family (Hsp40) member A3
ENSMUSG00000004070	55.2074	-0.0338426	-0.0349654	0.16438	-0.20588	0.836885	1	Hmox2	heme oxygenase 2
ENSMUSG00000004071	22.89	-0.196195	-0.200719	0.253343	-0.774424	0.43868	1	Cdip1	cell death inducing Trp53 target 1
ENSMUSG00000004085	5.03035	-0.491098	-0.84104	0.421984	-1.16378	0.244512	1	Zak	sterile alpha motif and leucine zipper containing kinase AZK
ENSMUSG00000004096	80.4266	-0.205418	-0.213589	0.153706	-1.33644	0.181406	1	Cwc15	CWC15 spliceosome-associated protein
ENSMUSG00000004098	4.17169	0.231123	0.342696	0.417422	0.553692	0.57979	1	Col5a3	collagen	type V	alpha 3
ENSMUSG00000004099	5.06244	0.354228	0.436779	0.434401	0.81544	0.414821	1	Dnmt1	DNA methyltransferase (cytosine-5) 1
ENSMUSG00000004100	31.1894	-0.166043	-0.178876	0.222991	-0.744619	0.456502	1	Ppan	peter pan homolog (Drosophila)
ENSMUSG00000004105	54.5638	-0.0343675	-0.0341401	0.164026	-0.209525	0.834038	1	Angptl2	angiopoietin-like 2
ENSMUSG00000004113	0.0448767	0.0453869	1.53613	0.160343	0.283062	0.777129	1	Cacna1b	calcium channel	voltage-dependent	N type	alpha 1B subunit
ENSMUSG00000004127	7.96705	-0.404598	-0.686195	0.374584	-1.08012	0.280087	1	Trmt10a	tRNA methyltransferase 10A
ENSMUSG00000004151	0.812988	-0.0737063	-0.636454	0.42132	-0.174941	0.861126	1	Etv1	ets variant 1
ENSMUSG00000004187	0.688436	0.168408	0.561264	0.40576	0.415045	0.678109	1	Kifc2	kinesin family member C2
ENSMUSG00000004207	574.397	-0.201592	-0.20841	0.157653	-1.27871	0.201	1	Psap	prosaposin
ENSMUSG00000004221	7.22884	-0.12585	-0.0965843	0.368341	-0.341668	0.732601	1	Ikbkg	inhibitor of kappaB kinase gamma
ENSMUSG00000004233	15.663	-0.00966691	0.00333797	0.268366	-0.0360213	0.971265	1	Wars2	tryptophanyl tRNA synthetase 2 (mitochondrial)
ENSMUSG00000004263	2.28657	0.400809	0.886089	0.456612	0.877789	0.380058	1	Atn1	atrophin 1
ENSMUSG00000004264	146.139	-0.190732	-0.196514	0.124209	-1.53558	0.124641	1	Phb2	prohibitin 2
ENSMUSG00000004266	3.96151	-0.633326	-1.10421	0.42089	-1.50473	0.132394	1	Ptpn6	protein tyrosine phosphatase	non-receptor type 6
ENSMUSG00000004267	15.3165	0.225521	0.238662	0.274255	0.822305	0.410904	1	Eno2	enolase 2	gamma neuronal
ENSMUSG00000004268	137.257	-0.0409518	-0.0433328	0.146081	-0.280336	0.779219	1	Emg1	EMG1 N1-specific pseudouridine methyltransferase
ENSMUSG00000004270	61.3485	-0.0546362	-0.0537588	0.171608	-0.318378	0.750199	1	Lpcat3	lysophosphatidylcholine acyltransferase 3
ENSMUSG00000004285	228.386	-0.000870063	3.05144e-05	0.13774	-0.00631672	0.99496	1	Atp6v1f	ATPase	H+ transporting	lysosomal V1 subunit F
ENSMUSG00000004317	2.49991	0.983112	1.98444	0.45295	2.17046	0.0299719	1	Clcn5	chloride channel 5
ENSMUSG00000004319	3.24968	-0.0276395	-0.0321985	0.439072	-0.0629497	0.949807	1	Clcn3	chloride channel	voltage-sensitive 3
ENSMUSG00000004328	0.30252	0.334923	1.66665	0.360825	0.928215	0.353296	1	Hif3a	hypoxia inducible factor 3	alpha subunit
ENSMUSG00000004356	2.48448	0.413611	0.803098	0.454268	0.9105	0.362559	1	Utp20	UTP20 small subunit processome component
ENSMUSG00000004360	0.0843137	0	0	0.160348	0	1	1	9330159F19Rik	RIKEN cDNA 9330159F19 gene
ENSMUSG00000004364	3.47986	0.286733	0.428467	0.431384	0.664681	0.506255	1	Cul3	cullin 3
ENSMUSG00000004371	0.281668	0.0060682	0.13589	0.355242	0.0170819	0.986371	1	Il11	interleukin 11
ENSMUSG00000004383	2.39287	0.715784	1.2945	0.45525	1.57229	0.115884	1	Large	like-glycosyltransferase
ENSMUSG00000004393	66.9538	-0.147119	-0.152791	0.176886	-0.831713	0.405571	1	Ddx56	DEAD (Asp-Glu-Ala-Asp) box polypeptide 56
ENSMUSG00000004394	83.0434	-0.0137241	-0.0107089	0.16236	-0.084529	0.932636	1	Tmed4	transmembrane emp24 protein transport domain containing 4
ENSMUSG00000004446	43.0604	-0.185844	-0.19128	0.201865	-0.920634	0.357242	1	Bid	BH3 interacting domain death agonist
ENSMUSG00000004451	74.0685	0.062326	0.0662654	0.194665	0.32017	0.748839	1	Ralb	v-ral simian leukemia viral oncogene B
ENSMUSG00000004455	6.96464	0.514931	0.676891	0.427918	1.20334	0.228844	1	Ppp1cc	protein phosphatase 1	catalytic subunit	gamma isoform
ENSMUSG00000004460	47.9317	0.190261	0.202943	0.181921	1.04584	0.295635	1	Dnajb11	DnaJ heat shock protein family (Hsp40) member B11
ENSMUSG00000004462	3.30804	0.264236	0.506639	0.428838	0.616168	0.537784	1	Tbccd1	TBCC domain containing 1
ENSMUSG00000004473	0.233801	0.123774	1.53664	0.258278	0.479229	0.631776	1	Clec11a	C-type lectin domain family 11	member a
ENSMUSG00000004500	1.90919	-0.41922	-0.841229	0.4503	-0.93098	0.351864	1	Zfp324	zinc finger protein 324
ENSMUSG00000004508	1.1525	0.190924	0.798148	0.440354	0.433569	0.664601	1	Gab2	growth factor receptor bound protein 2-associated protein 2
ENSMUSG00000004530	31.1271	0.0359788	0.0371633	0.297025	0.121131	0.903587	1	Coro1c	coronin	actin binding protein 1C
ENSMUSG00000004535	57.3491	-0.0335492	-0.037551	0.180578	-0.185788	0.852611	1	Tax1bp1	Tax1 (human T cell leukemia virus type I) binding protein 1
ENSMUSG00000004558	3.17461	0.315216	0.51402	0.430766	0.731758	0.464316	1	Ndrg2	N-myc downstream regulated gene 2
ENSMUSG00000004561	7.6301	0.217566	0.292085	0.35511	0.612672	0.540093	1	Mettl17	methyltransferase like 17
ENSMUSG00000004562	8.56291	0.152687	0.195013	0.359728	0.424451	0.671237	1	Arhgef40	Rho guanine nucleotide exchange factor (GEF) 40
ENSMUSG00000004565	3.35114	-0.0761643	-0.0954639	0.428126	-0.177902	0.8588	1	Pnpla6	patatin-like phospholipase domain containing 6
ENSMUSG00000004567	33.3485	0.338224	0.3806	0.275537	1.22751	0.219632	1	Mcoln1	mucolipin 1
ENSMUSG00000004568	6.64925	-0.120097	-0.220471	0.384637	-0.312233	0.754863	1	Arhgef18	rho/rac guanine nucleotide exchange factor (GEF) 18
ENSMUSG00000004591	10.373	0.125016	0.0779572	0.381611	0.3276	0.743214	1	Pkn2	protein kinase N2
ENSMUSG00000004609	0.0367965	0.0119827	0.374381	0.160346	0.0747301	0.940429	1	Cd33	CD33 antigen
ENSMUSG00000004610	240.716	-0.199069	-0.208593	0.175542	-1.13402	0.256786	1	Etfb	electron transferring flavoprotein	beta polypeptide
ENSMUSG00000004612	0.02476	0	0	0.160341	0	1	1	Nkg7	natural killer cell group 7 sequence
ENSMUSG00000004626	6.36125	-0.0245368	-0.0373349	0.400096	-0.0613273	0.951099	1	Stxbp2	syntaxin binding protein 2
ENSMUSG00000004630	0.036942	0.0183554	0.598366	0.160344	0.114475	0.908861	1	Pcp2	Purkinje cell protein 2 (L7)
ENSMUSG00000004631	35.4646	0.174683	0.188834	0.255922	0.682562	0.494883	1	Sgce	sarcoglycan	epsilon
ENSMUSG00000004633	0.102821	-0.0116571	-0.293302	0.188178	-0.0619469	0.950605	1	Chn2	chimerin 2
ENSMUSG00000004637	7.59911	0.244666	0.322052	0.372967	0.655999	0.511825	1	Wwox	WW domain-containing oxidoreductase
ENSMUSG00000004642	21.9955	0.0084845	0.00279841	0.269776	0.0314501	0.974911	1	Slbp	stem-loop binding protein
ENSMUSG00000004655	8.97205	-0.546519	-0.677285	0.375715	-1.45461	0.145778	1	Aqp1	aquaporin 1
ENSMUSG00000004661	0.72994	-0.509927	-1.50424	0.423047	-1.20537	0.228062	1	Arid3b	AT rich interactive domain 3B (BRIGHT-like)
ENSMUSG00000004665	380.671	-0.123124	-0.124613	0.0937461	-1.31338	0.189056	1	Cnn2	calponin 2
ENSMUSG00000004667	181.734	0.0164592	0.0168659	0.141449	0.116361	0.907366	1	Polr2e	polymerase (RNA) II (DNA directed) polypeptide E
ENSMUSG00000004677	7.93656	0.341281	0.497872	0.427629	0.798079	0.424825	1	Myo9b	myosin IXb
ENSMUSG00000004698	0.633594	0.411072	1.80961	0.381142	1.07853	0.280799	1	Hdac9	histone deacetylase 9
ENSMUSG00000004748	0.726098	-0.264938	-0.994538	0.401701	-0.659541	0.509548	1	Mtfp1	mitochondrial fission process 1
ENSMUSG00000004768	4.49285	0.437309	0.650482	0.417566	1.04728	0.29497	1	Rab23	RAB23	member RAS oncogene family
ENSMUSG00000004771	92.3857	-0.284298	-0.290966	0.150622	-1.88749	0.0590947	1	Rab11a	RAB11A	member RAS oncogene family
ENSMUSG00000004788	89.5094	0.0807837	0.0783022	0.270562	0.298577	0.765263	1	Eif2b2	eukaryotic translation initiation factor 2B	subunit 2 beta
ENSMUSG00000004789	21.2788	-0.144363	-0.171943	0.247535	-0.583203	0.559757	1	Dlst	dihydrolipoamide S-succinyltransferase (E2 component of 2-oxo-glutarate complex)
ENSMUSG00000004791	0.609749	0.664051	2.35307	0.40249	1.64986	0.098972	1	Pgf	placental growth factor
ENSMUSG00000004798	0.779364	0.0398788	-0.278427	0.412255	0.0967335	0.922938	1	Ulk2	unc-51 like kinase 2
ENSMUSG00000004815	0.750482	-0.545892	-1.63548	0.426534	-1.27983	0.200605	1	Dgkq	diacylglycerol kinase	theta
ENSMUSG00000004837	0.157585	0.0617382	0.850242	0.256275	0.240906	0.809628	1	Grap	GRB2-related adaptor protein
ENSMUSG00000004843	25.6817	-0.0410273	-0.0348278	0.237976	-0.172401	0.863123	1	Chmp2b	charged multivesicular body protein 2B
ENSMUSG00000004846	61.418	0.108378	0.10024	0.218667	0.495628	0.620157	1	Plod3	procollagen-lysine	2-oxoglutarate 5-dioxygenase 3
ENSMUSG00000004849	211.182	-0.0663207	-0.0688195	0.148543	-0.446475	0.655254	1	Ap1s1	adaptor protein complex AP-1	sigma 1
ENSMUSG00000004864	0.10841	0.00284506	0.15774	0.212396	0.0133951	0.989313	1	Mapk13	mitogen-activated protein kinase 13
ENSMUSG00000004865	37.6229	0.0693507	0.0739927	0.25206	0.275135	0.783212	1	Srpk1	serine/arginine-rich protein specific kinase 1
ENSMUSG00000004872	7.58689	0.369821	0.401528	0.349748	1.05739	0.290332	1	Pax3	paired box 3
ENSMUSG00000004880	10.2226	-0.0135865	-0.0285553	0.333412	-0.0407498	0.967495	1	Lbr	lamin B receptor
ENSMUSG00000004885	2.34891	-0.870091	-1.73558	0.445598	-1.95264	0.0508628	1	Crabp2	cellular retinoic acid binding protein II
ENSMUSG00000004891	0.0760129	0.0243216	0.990141	0.160348	0.15168	0.879439	1	Nes	nestin
ENSMUSG00000004892	0.00515851	0.0209391	0.688488	0.160337	0.130595	0.896096	1	Bcan	brevican
ENSMUSG00000004894	0.0017195	0.0258821	0.934346	0.160335	0.161425	0.871758	1	Hapln2	hyaluronan and proteoglycan link protein 2
ENSMUSG00000004895	3.18873	-0.115643	-0.206152	0.452158	-0.255759	0.798137	1	Prcc	papillary renal cell carcinoma (translocation-associated)
ENSMUSG00000004896	9.12453	-0.108309	-0.117264	0.346094	-0.312946	0.754322	1	Rrnad1	ribosomal RNA adenine dimethylase domain containing 1
ENSMUSG00000004897	98.6823	0.208371	0.230765	0.29531	0.7056	0.480437	1	Hdgf	hepatoma-derived growth factor
ENSMUSG00000004929	24.1302	0.139189	0.142558	0.248849	0.559329	0.575937	1	Thop1	thimet oligopeptidase 1
ENSMUSG00000004931	52.4872	0.0426941	0.0446568	0.239577	0.178206	0.858561	1	Apba3	amyloid beta (A4) precursor protein-binding	family A	member 3
ENSMUSG00000004934	24.3054	0.0559734	0.0650506	0.247889	0.225801	0.821356	1	Pias4	protein inhibitor of activated STAT 4
ENSMUSG00000004936	33.3266	0.282972	0.307993	0.234118	1.20867	0.226788	1	Map2k1	mitogen-activated protein kinase kinase 1
ENSMUSG00000004937	161.133	-0.0654551	-0.0675819	0.164453	-0.398018	0.690617	1	Sgta	small glutamine-rich tetratricopeptide repeat (TPR)-containing	alpha
ENSMUSG00000004945	70.6126	-0.187391	-0.194624	0.157324	-1.19112	0.233608	1	Tmem242	transmembrane protein 242
ENSMUSG00000004947	12.4175	-0.0691093	-0.092732	0.317963	-0.21735	0.827936	1	Dtx2	deltex 2	E3 ubiquitin ligase
ENSMUSG00000004951	40.5916	0.192406	0.207365	0.225063	0.854899	0.392607	1	Hspb1	heat shock protein 1
ENSMUSG00000004952	10.4703	-0.0950195	-0.133839	0.325615	-0.291815	0.770428	1	Rasa4	RAS p21 protein activator 4
ENSMUSG00000004980	222.669	-0.0609268	-0.0642208	0.159715	-0.381473	0.702852	1	Hnrnpa2b1	heterogeneous nuclear ribonucleoprotein A2/B1
ENSMUSG00000004988	0.0414377	0.0500285	1.89705	0.160341	0.312013	0.755031	1	Fxyd4	FXYD domain-containing ion transport regulator 4
ENSMUSG00000004994	26.2096	-0.214283	-0.239055	0.275878	-0.77673	0.437318	1	Ccdc130	coiled-coil domain containing 130
ENSMUSG00000004996	27.4238	0.0397447	0.0455167	0.220429	0.180306	0.856912	1	Mri1	methylthioribose-1-phosphate isomerase 1
ENSMUSG00000005034	11.0406	0.00680539	-0.00420987	0.358274	0.0189949	0.984845	1	Prkacb	protein kinase	cAMP dependent	catalytic	beta
ENSMUSG00000005043	2.37192	-0.0678004	-0.220085	0.45451	-0.149172	0.881418	1	Sgsh	N-sulfoglucosamine sulfohydrolase (sulfamidase)
ENSMUSG00000005045	0.327097	0.0580528	0.31932	0.343893	0.168811	0.865945	1	Chd5	chromodomain helicase DNA binding protein 5
ENSMUSG00000005054	577.811	-0.119013	-0.119995	0.0903394	-1.3174	0.187704	1	Cstb	cystatin B
ENSMUSG00000005057	0.709289	0.204129	0.875817	0.409386	0.498623	0.618045	1	Sh2b2	SH2B adaptor protein 2
ENSMUSG00000005069	16.3741	0.178419	0.21414	0.31547	0.565564	0.57169	1	Pex5	peroxisomal biogenesis factor 5
ENSMUSG00000005078	33.6645	-0.0725793	-0.0790029	0.234111	-0.310021	0.756545	1	Jkamp	JNK1/MAPK8-associated membrane protein
ENSMUSG00000005087	15.3904	0.224188	0.22409	0.306164	0.732248	0.464017	1	Cd44	CD44 antigen
ENSMUSG00000005102	5.04844	0.45983	0.694251	0.434865	1.05741	0.290325	1	Eif2ak4	eukaryotic translation initiation factor 2 alpha kinase 4
ENSMUSG00000005103	112.68	-0.107525	-0.111466	0.163954	-0.655826	0.511936	1	Wdr1	WD repeat domain 1
ENSMUSG00000005107	0.982532	-0.270284	-1.0763	0.437699	-0.617511	0.536898	1	Slc2a9	solute carrier family 2 (facilitated glucose transporter)	member 9
ENSMUSG00000005124	22.5893	-0.150147	-0.158415	0.242672	-0.618724	0.536098	1	Wisp1	WNT1 inducible signaling pathway protein 1
ENSMUSG00000005125	122.216	0.466408	0.485835	0.200545	2.3257	0.0200344	1	Ndrg1	N-myc downstream regulated gene 1
ENSMUSG00000005131	1.0423	0.288252	0.950836	0.433296	0.665253	0.505889	1	4930550C14Rik	RIKEN cDNA 4930550C14 gene
ENSMUSG00000005142	24.8437	-0.0923405	-0.0870669	0.23515	-0.392687	0.694551	1	Man2b1	mannosidase 2	alpha B1
ENSMUSG00000005148	18.7856	0.4595	0.496884	0.293286	1.56673	0.117177	1	Klf5	Kruppel-like factor 5
ENSMUSG00000005150	27.5322	0.0704534	0.078337	0.219127	0.321518	0.747818	1	Wdr83	WD repeat domain containing 83
ENSMUSG00000005161	429.862	-0.0566276	-0.057591	0.104216	-0.54337	0.586875	1	Prdx2	peroxiredoxin 2
ENSMUSG00000005198	4.56183	0.178602	0.339848	0.417251	0.428043	0.668619	1	Polr2a	polymerase (RNA) II (DNA directed) polypeptide A
ENSMUSG00000005204	14.7106	-0.039949	-0.0380648	0.314573	-0.126994	0.898945	1	Senp3	SUMO/sentrin specific peptidase 3
ENSMUSG00000005225	0.560624	0.409741	1.75676	0.343844	1.19165	0.233399	1	Plekha8	pleckstrin homology domain containing	family A (phosphoinositide binding specific) member 8
ENSMUSG00000005233	11.7412	0.06156	-0.0394718	0.377279	0.163168	0.870386	1	Spc25	SPC25	NDC80 kinetochore complex component	homolog (S. cerevisiae)
ENSMUSG00000005237	0.0759022	0.018106	0.597239	0.16035	0.112916	0.910098	1	Dnah2	dynein	axonemal	heavy chain 2
ENSMUSG00000005262	37.5493	-0.0706078	-0.0760681	0.195589	-0.361	0.718099	1	Ufd1l	ubiquitin fusion degradation 1 like
ENSMUSG00000005267	0.466565	-0.105621	-0.6005	0.346189	-0.305096	0.760293	1	Zfp287	zinc finger protein 287
ENSMUSG00000005268	0.131381	0.0252668	0.789554	0.160355	0.157568	0.874798	1	Prlr	prolactin receptor
ENSMUSG00000005299	12.5918	-0.222306	-0.295332	0.327166	-0.679491	0.496827	1	Letm1	leucine zipper-EF-hand containing transmembrane protein 1
ENSMUSG00000005312	8.332	0.127682	0.126948	0.394326	0.323798	0.746091	1	Ubqln1	ubiquilin 1
ENSMUSG00000005354	274.969	-0.0612463	-0.0636044	0.15231	-0.402115	0.687599	1	Txn2	thioredoxin 2
ENSMUSG00000005360	2.76926	-0.0215411	-0.158393	0.448545	-0.0480245	0.961697	1	Slc1a3	solute carrier family 1 (glial high affinity glutamate transporter)	member 3
ENSMUSG00000005362	13.7671	0.0912771	0.125796	0.3038	0.300452	0.763833	1	Crbn	cereblon
ENSMUSG00000005370	5.07741	0.343608	0.443473	0.41881	0.820438	0.411966	1	Msh6	mutS homolog 6
ENSMUSG00000005371	1.57436	0.301151	0.748243	0.450614	0.668311	0.503935	1	Fbxo11	F-box protein 11
ENSMUSG00000005374	21.6033	0.314294	0.339433	0.246222	1.27647	0.201789	1	Tbl2	transducin (beta)-like 2
ENSMUSG00000005378	45.2003	0.0911566	0.0985687	0.183394	0.497052	0.619152	1	Wbscr22	Williams Beuren syndrome chromosome region 22
ENSMUSG00000005397	16.4321	0.0155057	0.0101323	0.298374	0.0519673	0.958555	1	Nid1	nidogen 1
ENSMUSG00000005410	21.4046	0.464971	0.473351	0.396799	1.1718	0.241275	1	Mcm5	minichromosome maintenance complex component 5
ENSMUSG00000005413	10.413	0.424165	0.503909	0.323729	1.31025	0.190112	1	Hmox1	heme oxygenase 1
ENSMUSG00000005417	31.5865	0.456965	0.506399	0.292177	1.564	0.117817	1	Mprip	myosin phosphatase Rho interacting protein
ENSMUSG00000005442	2.12092	0.678827	1.41247	0.456392	1.48738	0.136915	1	Cic	capicua transcriptional repressor
ENSMUSG00000005447	115.895	0.106275	0.109136	0.133467	0.796267	0.425877	1	Pafah1b3	platelet-activating factor acetylhydrolase	isoform 1b	subunit 3
ENSMUSG00000005465	1.24302	-0.361849	-1.54692	0.438374	-0.825435	0.409125	1	Il27ra	interleukin 27 receptor	alpha
ENSMUSG00000005469	7.48263	-0.170912	-0.239475	0.373536	-0.457551	0.647275	1	Prkaca	protein kinase	cAMP dependent	catalytic	alpha
ENSMUSG00000005470	24.3535	0.505263	0.629628	0.35637	1.4178	0.156248	1	Asf1b	anti-silencing function 1B histone chaperone
ENSMUSG00000005474	0.0653039	0	0	0.160348	0	1	1	Myl10	myosin	light chain 10	regulatory
ENSMUSG00000005481	95.6412	0.229303	0.243316	0.223244	1.02714	0.304353	1	Ddx39	DEAD (Asp-Glu-Ala-Asp) box polypeptide 39
ENSMUSG00000005483	64.3742	0.300457	0.319475	0.200404	1.49925	0.133808	1	Dnajb1	DnaJ heat shock protein family (Hsp40) member B1
ENSMUSG00000005501	3.87144	0.0456131	0.127456	0.414549	0.11003	0.912385	1	Usp40	ubiquitin specific peptidase 40
ENSMUSG00000005505	13.4276	-0.149602	-0.155709	0.290356	-0.515235	0.606389	1	Kbtbd4	kelch repeat and BTB (POZ) domain containing 4
ENSMUSG00000005506	4.71418	0.551467	0.770351	0.423097	1.30341	0.192436	1	Celf1	CUGBP	Elav-like family member 1
ENSMUSG00000005510	87.072	0.0814946	0.0839891	0.166209	0.490315	0.623911	1	Ndufs3	NADH dehydrogenase (ubiquinone) Fe-S protein 3
ENSMUSG00000005514	57.3558	-0.381918	-0.398988	0.176908	-2.15885	0.0308617	1	Por	P450 (cytochrome) oxidoreductase
ENSMUSG00000005533	0.945705	-0.127241	-0.650969	0.436242	-0.291677	0.770534	1	Igf1r	insulin-like growth factor I receptor
ENSMUSG00000005534	1.64484	-0.389911	-0.844121	0.451143	-0.864274	0.387437	1	Insr	insulin receptor
ENSMUSG00000005566	18.2842	0.360792	0.419783	0.336173	1.07323	0.283166	1	Trim28	tripartite motif-containing 28
ENSMUSG00000005575	2.53306	-0.273019	-0.755943	0.454903	-0.60017	0.548393	1	Ube2m	ubiquitin-conjugating enzyme E2M
ENSMUSG00000005580	1.04973	0.0576574	-0.284413	0.435806	0.132301	0.894746	1	Adcy9	adenylate cyclase 9
ENSMUSG00000005583	5.62356	0.0430346	-0.0572894	0.407772	0.105536	0.91595	1	Mef2c	myocyte enhancer factor 2C
ENSMUSG00000005609	14.3912	0.335593	0.403982	0.319354	1.05085	0.293326	1	Ctr9	CTR9 homolog	Paf1/RNA polymerase II complex component
ENSMUSG00000005610	80.826	-0.212488	-0.228708	0.218163	-0.973985	0.330064	1	Eif4g2	eukaryotic translation initiation factor 4	gamma 2
ENSMUSG00000005611	0.0459837	0.0251122	0.9568	0.160342	0.156616	0.875547	1	Mrvi1	MRV integration site 1
ENSMUSG00000005615	9.66344	-0.219611	-0.280662	0.356086	-0.616736	0.537409	1	Pcyt1a	phosphate cytidylyltransferase 1	choline	alpha isoform
ENSMUSG00000005621	1.67737	-0.231775	-0.492032	0.453383	-0.511212	0.609203	1	Zfp592	zinc finger protein 592
ENSMUSG00000005625	211.512	-0.0595343	-0.0607079	0.126544	-0.470465	0.638023	1	Psmd4	proteasome (prosome	macropain) 26S subunit	non-ATPase	4
ENSMUSG00000005628	0.88643	0.32193	0.770281	0.409656	0.785854	0.431953	1	Tmod4	tropomodulin 4
ENSMUSG00000005656	49.5295	0.283545	0.303116	0.243998	1.16208	0.245204	1	Snx6	sorting nexin 6
ENSMUSG00000005667	81.1384	0.270214	0.27996	0.154069	1.75385	0.0794562	1	Mthfd2	methylenetetrahydrofolate dehydrogenase (NAD+ dependent)	methenyltetrahydrofolate cyclohydrolase
ENSMUSG00000005674	16.7031	0.0064301	0.00783252	0.275832	0.0233117	0.981402	1	Tomm40l	translocase of outer mitochondrial membrane 40 homolog-like (yeast)
ENSMUSG00000005681	0.361973	0.263883	1.64128	0.354853	0.743641	0.457094	1	Apoa2	apolipoprotein A-II
ENSMUSG00000005682	3.5128	-0.0315479	-0.00485989	0.444858	-0.0709168	0.943464	1	Pan2	PAN2 poly(A) specific ribonuclease subunit
ENSMUSG00000005683	87.9379	0.0266889	0.023993	0.157767	0.169166	0.865666	1	Cs	citrate synthase
ENSMUSG00000005686	5.2497	0.302948	0.455838	0.403091	0.751561	0.452315	1	Ampd3	adenosine monophosphate deaminase 3
ENSMUSG00000005687	118.497	-0.0475749	-0.0482534	0.146598	-0.324527	0.745539	1	Bcas2	breast carcinoma amplified sequence 2
ENSMUSG00000005698	18.4512	0.137586	0.107598	0.417658	0.329422	0.741837	1	Ctcf	CCCTC-binding factor
ENSMUSG00000005699	16.7021	-0.0909938	-0.0813542	0.277424	-0.327995	0.742915	1	Pard6a	par-6 family cell polarity regulator alpha
ENSMUSG00000005705	0.440326	-0.182389	-0.41763	0.383263	-0.475886	0.634155	1	Agrp	agouti related neuropeptide
ENSMUSG00000005718	7.779	-0.572479	-0.88268	0.418698	-1.36728	0.171537	1	Tfap4	transcription factor AP4
ENSMUSG00000005732	175.593	0.0772046	0.0782782	0.192055	0.401992	0.68769	1	Ranbp1	RAN binding protein 1
ENSMUSG00000005774	1.16237	0.665701	1.76366	0.441304	1.50849	0.13143	1	Rfx5	regulatory factor X	5 (influences HLA class II expression)
ENSMUSG00000005779	386.435	-0.15998	-0.162288	0.0941674	-1.69889	0.0893406	1	Psmb4	proteasome (prosome	macropain) subunit	beta type 4
ENSMUSG00000005800	0.0017195	0.0258821	0.934346	0.160335	0.161425	0.871758	1	Mmp8	matrix metallopeptidase 8
ENSMUSG00000005802	0.996005	0.362738	1.03717	0.42485	0.853802	0.393215	1	Slc30a4	solute carrier family 30 (zinc transporter)	member 4
ENSMUSG00000005803	12.0734	-0.0116585	0.00801881	0.308392	-0.0378041	0.969844	1	Sqrdl	sulfide quinone reductase-like (yeast)
ENSMUSG00000005804	21.1764	0.603361	0.661094	0.233746	2.58127	0.00984374	1	Bloc1s6	biogenesis of lysosomal organelles complex-1	subunit 6	pallidin
ENSMUSG00000005813	19.5011	0.171297	0.183438	0.301666	0.567836	0.570147	1	Metap1	methionyl aminopeptidase 1
ENSMUSG00000005823	63.0124	-0.0380981	-0.034232	0.179637	-0.212083	0.832042	1	Gpr108	G protein-coupled receptor 108
ENSMUSG00000005836	4.97613	0.0884672	0.00348391	0.424195	0.208553	0.834797	1	Gata6	GATA binding protein 6
ENSMUSG00000005846	63.2507	-0.0416688	-0.0448536	0.188261	-0.221336	0.824831	1	Rsl1d1	ribosomal L1 domain containing 1
ENSMUSG00000005871	1.96588	0.509298	0.962384	0.450276	1.13108	0.258021	1	Apc	adenomatosis polyposis coli
ENSMUSG00000005873	54.2158	0.194397	0.203925	0.246452	0.788785	0.430238	1	Reep5	receptor accessory protein 5
ENSMUSG00000005881	266.757	-0.156206	-0.157522	0.107301	-1.45578	0.145453	1	Ergic3	ERGIC and golgi 3
ENSMUSG00000005882	18.6966	-0.171929	-0.187927	0.282293	-0.609045	0.542494	1	Uqcc1	ubiquinol-cytochrome c reductase complex assembly factor 1
ENSMUSG00000005886	0.66142	0.061924	0.269064	0.399687	0.154931	0.876876	1	Ncoa2	nuclear receptor coactivator 2
ENSMUSG00000005892	0.0503284	0	0	0.160341	0	1	1	Trh	thyrotropin releasing hormone
ENSMUSG00000005893	0.929538	0.242359	0.982402	0.405484	0.597704	0.550037	1	Nr2c2	nuclear receptor subfamily 2	group C	member 2
ENSMUSG00000005897	3.65158	0.0580032	0.177366	0.419422	0.138293	0.890009	1	Nr2c1	nuclear receptor subfamily 2	group C	member 1
ENSMUSG00000005899	4.38987	0.0392405	0.0180505	0.418374	0.0937928	0.925274	1	Smpd4	sphingomyelin phosphodiesterase 4
ENSMUSG00000005907	3.50222	0.358922	0.515791	0.452206	0.793713	0.427363	1	Pex1	peroxisomal biogenesis factor 1
ENSMUSG00000005917	2.07472	0.231554	0.519717	0.454455	0.50952	0.610388	1	Otx1	orthodenticle homeobox 1
ENSMUSG00000005936	24.4525	0.0737944	0.0935121	0.272456	0.270849	0.786507	1	Kctd20	potassium channel tetramerisation domain containing 20
ENSMUSG00000005947	0.351914	0.0707124	0.457612	0.327905	0.215649	0.829261	1	Itgae	integrin alpha E	epithelial-associated
ENSMUSG00000005949	7.75595	-0.285669	-0.308172	0.354765	-0.805234	0.420685	1	Ctns	cystinosis	nephropathic
ENSMUSG00000005950	3.68804	-0.475043	-0.683111	0.425649	-1.11604	0.264404	1	P2rx5	purinergic receptor P2X	ligand-gated ion channel	5
ENSMUSG00000005951	1.08833	-0.720123	-1.88218	0.4409	-1.6333	0.102405	1	Shpk	sedoheptulokinase
ENSMUSG00000005952	0.00343901	0.0233835	0.797818	0.160336	0.145841	0.884047	1	Trpv1	transient receptor potential cation channel	subfamily V	member 1
ENSMUSG00000005958	1.51838	-0.12745	-0.328668	0.454452	-0.280447	0.779134	1	Ephb3	Eph receptor B3
ENSMUSG00000005968	4.51317	0.213929	0.163952	0.410744	0.520833	0.602483	1	Tuft1	tuftelin 1
ENSMUSG00000005973	98.9016	-0.0314125	-0.0313105	0.150461	-0.208775	0.834624	1	Rcn1	reticulocalbin 1
ENSMUSG00000005981	47.0246	-0.151495	-0.163372	0.206372	-0.734086	0.462896	1	Trap1	TNF receptor-associated protein 1
ENSMUSG00000005982	13.4312	-0.28207	-0.359508	0.316868	-0.890182	0.373368	1	Naa60	N(alpha)-acetyltransferase 60	NatF catalytic subunit
ENSMUSG00000005983	4.56828	0.222919	0.323186	0.419887	0.530902	0.595486	1	1700037C18Rik	RIKEN cDNA 1700037C18 gene
ENSMUSG00000005986	0.796509	0.30525	0.753384	0.428114	0.713011	0.475839	1	Ankrd13d	ankyrin repeat domain 13 family	member D
ENSMUSG00000006005	108.731	0.295934	0.307233	0.259502	1.14039	0.254122	1	Tpr	translocated promoter region	nuclear basket protein
ENSMUSG00000006010	17.0122	0.166532	0.187092	0.296755	0.561176	0.574677	1	BC003331	cDNA sequence BC003331
ENSMUSG00000006014	1.30125	-0.0222083	-0.221587	0.449156	-0.0494445	0.960565	1	Prg4	proteoglycan 4 (megakaryocyte stimulating factor	articular superficial zone protein)
ENSMUSG00000006019	4.53415	-0.132689	-0.210002	0.405204	-0.327463	0.743318	1	Dhx34	DEAH (Asp-Glu-Ala-His) box polypeptide 34
ENSMUSG00000006021	12.2039	-0.357695	-0.422399	0.335787	-1.06524	0.286766	1	Kptn	kaptin
ENSMUSG00000006024	159.589	-0.240463	-0.2474	0.162436	-1.48036	0.138777	1	Napa	N-ethylmaleimide sensitive fusion protein attachment protein alpha
ENSMUSG00000006050	195.279	0.000543284	-0.00134969	0.182344	0.00297945	0.997623	1	Sra1	steroid receptor RNA activator 1
ENSMUSG00000006056	0.0283784	0	0	0.160341	0	1	1	Calcoco2	calcium binding and coiled-coil domain 2
ENSMUSG00000006057	261.799	-0.133649	-0.139145	0.16949	-0.788533	0.430385	1	Atp5g1	ATP synthase	H+ transporting	mitochondrial F0 complex	subunit C1 (subunit 9)
ENSMUSG00000006058	46.6229	0.302328	0.351089	0.423512	0.713859	0.475315	1	Snf8	SNF8	ESCRT-II complex subunit	homolog (S. cerevisiae)
ENSMUSG00000006095	87.1053	-0.215486	-0.233631	0.22652	-0.951289	0.341458	1	Tbcb	tubulin folding cofactor B
ENSMUSG00000006127	18.2245	-0.129845	-0.137506	0.278279	-0.4666	0.640786	1	Inpp5k	inositol polyphosphate 5-phosphatase K
ENSMUSG00000006134	0.315426	-0.134153	-0.454667	0.384704	-0.348717	0.727302	1	Crkl	v-crk avian sarcoma virus CT10 oncogene homolog-like
ENSMUSG00000006143	0.693395	0.0363011	0.0954764	0.423871	0.085642	0.931751	1	Upk3bl	uroplakin 3B-like
ENSMUSG00000006154	0.385992	0.353488	2.16732	0.346737	1.01947	0.307979	1	Eps8l1	EPS8-like 1
ENSMUSG00000006169	13.0286	0.900797	1.10139	0.341208	2.64002	0.00829001	1	Clint1	clathrin interactor 1
ENSMUSG00000006191	5.05376	0.196031	0.278294	0.401957	0.487692	0.625768	1	Cdkal1	CDK5 regulatory subunit associated protein 1-like 1
ENSMUSG00000006205	143.237	-0.107906	-0.110681	0.132163	-0.816463	0.414235	1	Htra1	HtrA serine peptidase 1
ENSMUSG00000006215	6.57332	-0.505992	-0.654922	0.374878	-1.34975	0.177096	1	Zbtb17	zinc finger and BTB domain containing 17
ENSMUSG00000006216	0.451958	0.473457	2.14792	0.38099	1.2427	0.213978	1	Clcnkb	chloride channel	voltage-sensitive Kb
ENSMUSG00000006219	11.9476	0.413841	0.507355	0.319077	1.297	0.194632	1	Fblim1	filamin binding LIM protein 1
ENSMUSG00000006221	3.01418	-0.026282	0.0343253	0.438908	-0.0598805	0.952251	1	Hspb7	heat shock protein family	member 7 (cardiovascular)
ENSMUSG00000006235	2.21685	-0.224035	-0.631524	0.450989	-0.496764	0.619355	1	Epor	erythropoietin receptor
ENSMUSG00000006241	3.90777	-0.414518	-0.474881	0.407751	-1.0166	0.309346	1	Ccdc159	coiled-coil domain containing 159
ENSMUSG00000006262	2.39714	0.382042	0.75633	0.454865	0.839903	0.400963	1	Mob1b	MOB kinase activator 1B
ENSMUSG00000006269	0.0017195	0.0258821	0.934346	0.160335	0.161425	0.871758	1	Atp6v1b1	ATPase	H+ transporting	lysosomal V1 subunit B1
ENSMUSG00000006273	109.325	0.04177	0.0458099	0.157644	0.264965	0.791037	1	Atp6v1b2	ATPase	H+ transporting	lysosomal V1 subunit B2
ENSMUSG00000006276	15.7944	0.0793641	0.101188	0.304581	0.260568	0.794425	1	Eps15l1	epidermal growth factor receptor pathway substrate 15-like 1
ENSMUSG00000006281	2.45765	-0.322782	-0.616169	0.446022	-0.72369	0.469256	1	Tep1	telomerase associated protein 1
ENSMUSG00000006288	5.70563	0.35034	0.497859	0.426066	0.822267	0.410925	1	Ttc5	tetratricopeptide repeat domain 5
ENSMUSG00000006289	51.6291	-0.113514	-0.118978	0.177494	-0.639534	0.522476	1	Osgep	O-sialoglycoprotein endopeptidase
ENSMUSG00000006299	52.1428	-0.0984065	-0.102978	0.216602	-0.45432	0.649599	1	Aamp	angio-associated migratory protein
ENSMUSG00000006301	39.1658	-0.140036	-0.14566	0.233439	-0.599882	0.548585	1	Tmbim1	transmembrane BAX inhibitor motif containing 1
ENSMUSG00000006304	229.576	0.0774196	0.0787188	0.115684	0.669232	0.503348	1	Arpc2	actin related protein 2/3 complex	subunit 2
ENSMUSG00000006307	3.51943	0.69383	0.691741	0.45269	1.53268	0.125354	1	Kmt2b	lysine (K)-specific methyltransferase 2B
ENSMUSG00000006313	0.24303	-0.18186	-0.844352	0.346964	-0.524146	0.600177	1	Upk1a	uroplakin 1A
ENSMUSG00000006315	67.7731	-0.122558	-0.125017	0.171354	-0.715233	0.474465	1	Tmem147	transmembrane protein 147
ENSMUSG00000006333	1976.18	-0.0810359	-0.0854427	0.147506	-0.549374	0.582748	1	Rps9	ribosomal protein S9
ENSMUSG00000006335	1.73566	0.230784	0.212862	0.45435	0.507944	0.611493	1	Tfpt	TCF3 (E2A) fusion partner
ENSMUSG00000006342	0.36761	0.162816	0.841279	0.37513	0.434025	0.664271	1	Susd2	sushi domain containing 2
ENSMUSG00000006344	3.01544	0.226929	0.27934	0.443598	0.511563	0.608957	1	Ggt5	gamma-glutamyltransferase 5
ENSMUSG00000006345	0.240512	0.166781	1.41429	0.301233	0.55366	0.579812	1	Ggt1	gamma-glutamyltransferase 1
ENSMUSG00000006356	151.361	-0.219469	-0.227544	0.158606	-1.38374	0.166439	1	Crip2	cysteine rich protein 2
ENSMUSG00000006360	0.120818	0.00161761	0.0194068	0.189946	0.00851615	0.993205	1	Crip1	cysteine-rich protein 1 (intestinal)
ENSMUSG00000006369	37.5209	0.245731	0.263555	0.212954	1.15392	0.248534	1	Fbln1	fibulin 1
ENSMUSG00000006373	39.7426	-0.19306	-0.216464	0.207687	-0.92957	0.352594	1	Pgrmc1	progesterone receptor membrane component 1
ENSMUSG00000006378	89.2797	-0.204901	-0.211893	0.175867	-1.16509	0.243982	1	Galr3	galanin receptor 3
ENSMUSG00000006386	0.0017195	0.0258821	0.934346	0.160335	0.161425	0.871758	1	Tek	endothelial-specific receptor tyrosine kinase
ENSMUSG00000006390	79.0312	-0.00512769	-0.00433129	0.15059	-0.0340506	0.972837	1	Elovl1	elongation of very long chain fatty acids (FEN1/Elo2	SUR4/Elo3	yeast)-like 1
ENSMUSG00000006392	30.217	-0.271564	-0.293632	0.226007	-1.20157	0.22953	1	Med8	mediator complex subunit 8
ENSMUSG00000006395	123.541	-0.253112	-0.281169	0.258777	-0.978106	0.328022	1	Hyi	hydroxypyruvate isomerase (putative)
ENSMUSG00000006398	21.2859	0.17062	0.140696	0.348887	0.489039	0.624814	1	Cdc20	cell division cycle 20
ENSMUSG00000006403	1.72684	-0.176698	-0.537673	0.451621	-0.391253	0.69561	1	Adamts4	a disintegrin-like and metallopeptidase (reprolysin type) with thrombospondin type 1 motif	4
ENSMUSG00000006411	0.0442641	0	0	0.160341	0	1	1	Pvrl4	poliovirus receptor-related 4
ENSMUSG00000006412	65.6584	-0.102941	-0.115314	0.236536	-0.4352	0.663417	1	Pfdn2	prefoldin 2
ENSMUSG00000006418	46.981	0.199311	0.206362	0.193012	1.03264	0.301774	1	Rnf114	ring finger protein 114
ENSMUSG00000006423	4.2467	0.254057	0.309203	0.442693	0.573891	0.566042	1	C330007P06Rik	RIKEN cDNA C330007P06 gene
ENSMUSG00000006435	0.126847	0.047685	1.67983	0.160342	0.297396	0.766164	1	Neurl1a	neuralized E3 ubiquitin protein ligase 1A
ENSMUSG00000006442	92.3739	-0.179422	-0.187739	0.173056	-1.03678	0.299836	1	Srm	spermidine synthase
ENSMUSG00000006445	3.2829	0.0669036	-0.0511773	0.447704	0.149437	0.881209	1	Epha2	Eph receptor A2
ENSMUSG00000006456	14.4649	-0.424281	-0.518805	0.310335	-1.36717	0.171572	1	Rbm14	RNA binding motif protein 14
ENSMUSG00000006457	2.43323	-0.208036	-0.30577	0.450339	-0.461954	0.644114	1	Actn3	actinin alpha 3
ENSMUSG00000006462	2.65799	-0.19726	-0.124884	0.437816	-0.450555	0.65231	1	A530013C23Rik	RIKEN cDNA A530013C23 gene
ENSMUSG00000006463	3.48097	0.153956	0.237602	0.433186	0.355404	0.722287	1	Zdhhc24	zinc finger	DHHC domain containing 24
ENSMUSG00000006464	1.63358	-0.0714441	-0.246088	0.452726	-0.157809	0.874608	1	Bbs1	Bardet-Biedl syndrome 1 (human)
ENSMUSG00000006471	8.36989	0.14343	0.228476	0.408841	0.350822	0.725722	1	Ndor1	NADPH dependent diflavin oxidoreductase 1
ENSMUSG00000006476	9.74894	-0.0494256	-0.0786897	0.332938	-0.148453	0.881985	1	Nsmf	NMDA receptor synaptonuclear signaling and neuronal migration factor
ENSMUSG00000006490	0.0459084	0.0228105	0.816539	0.160343	0.142261	0.886874	1	Prl8a9	prolactin family8	subfamily a	member 9
ENSMUSG00000006494	25.2346	0.515591	0.559795	0.25773	2.00051	0.0454452	1	Pdk1	pyruvate dehydrogenase kinase	isoenzyme 1
ENSMUSG00000006498	13.6539	-0.359206	-0.494828	0.340269	-1.05565	0.291128	1	Ptbp1	polypyrimidine tract binding protein 1
ENSMUSG00000006517	41.9014	-0.363265	-0.390685	0.23398	-1.55255	0.120531	1	Mvd	mevalonate (diphospho) decarboxylase
ENSMUSG00000006519	50.8829	-0.0799644	-0.0828605	0.222432	-0.3595	0.719221	1	Cyba	cytochrome b-245	alpha polypeptide
ENSMUSG00000006526	2.8565	0.0243459	-0.0221881	0.446166	0.0545668	0.956484	1	Tmem110	transmembrane protein 110
ENSMUSG00000006527	0.954636	-0.223376	-0.729173	0.426092	-0.524242	0.60011	1	Sfmbt1	Scm-like with four mbt domains 1
ENSMUSG00000006538	0.0017195	0.0258821	0.934346	0.160335	0.161425	0.871758	1	Ihh	Indian hedgehog
ENSMUSG00000006542	0.582792	0.0532804	0.00617287	0.402766	0.132286	0.894758	1	Prkag3	protein kinase	AMP-activated	gamma 3 non-catatlytic subunit
ENSMUSG00000006575	0.981956	-0.229206	-0.752145	0.432691	-0.529721	0.596305	1	Rundc3a	RUN domain containing 3A
ENSMUSG00000006576	1.90275	0.0898644	0.325076	0.455502	0.197287	0.843603	1	Slc4a3	solute carrier family 4 (anion exchanger)	member 3
ENSMUSG00000006585	56.6976	0.09803	0.105696	0.271629	0.360897	0.718177	1	Cdt1	chromatin licensing and DNA replication factor 1
ENSMUSG00000006586	3.21438	0.273528	0.1797	0.451031	0.606449	0.544217	1	Runx1t1	runt-related transcription factor 1	translocated to	1 (cyclin D-related)
ENSMUSG00000006589	408.414	-0.0705558	-0.0728326	0.114498	-0.616218	0.537751	1	Aprt	adenine phosphoribosyl transferase
ENSMUSG00000006599	16.6916	0.279437	0.328532	0.305987	0.913234	0.36112	1	Gtf2h1	general transcription factor II H	polypeptide 1
ENSMUSG00000006611	9.31454	-0.646522	-0.817266	0.3834	-1.68628	0.091741	1	Hfe	hemochromatosis
ENSMUSG00000006638	11.0685	-0.469142	-0.551769	0.327693	-1.43165	0.152243	1	Abhd1	abhydrolase domain containing 1
ENSMUSG00000006641	3.36157	-0.162097	-0.341802	0.443338	-0.365628	0.714642	1	Slc5a6	solute carrier family 5 (sodium-dependent vitamin transporter)	member 6
ENSMUSG00000006651	5.85349	0.411149	0.480938	0.391391	1.05048	0.293497	1	Aplp1	amyloid beta (A4) precursor-like protein 1
ENSMUSG00000006673	9.58734	0.383166	0.471224	0.352524	1.08692	0.277072	1	Qrich1	glutamine-rich 1
ENSMUSG00000006675	0.24695	-0.032304	-0.321241	0.32753	-0.0986292	0.921433	1	P4htm	prolyl 4-hydroxylase	transmembrane (endoplasmic reticulum)
ENSMUSG00000006676	6.21581	0.886918	1.16894	0.378074	2.34588	0.0189821	1	Usp19	ubiquitin specific peptidase 19
ENSMUSG00000006678	4.77551	0.684859	1.10369	0.435633	1.5721	0.115927	1	Pola1	polymerase (DNA directed)	alpha 1
ENSMUSG00000006699	91.2814	-0.061645	-0.0638935	0.146416	-0.421025	0.673737	1	Cdc42	cell division cycle 42
ENSMUSG00000006705	2.60997	0.203214	0.309137	0.447978	0.453625	0.650099	1	Pknox1	Pbx/knotted 1 homeobox
ENSMUSG00000006715	13.2201	0.14315	0.0780775	0.342292	0.418209	0.675794	1	Gmnn	geminin
ENSMUSG00000006717	110.278	0.169522	0.179497	0.189615	0.894034	0.371303	1	Acot13	acyl-CoA thioesterase 13
ENSMUSG00000006720	0.51929	0.410402	1.36969	0.402891	1.01864	0.308372	1	Zfp184	zinc finger protein 184 (Kruppel-like)
ENSMUSG00000006728	301.735	0.171628	0.175045	0.12604	1.3617	0.173294	1	Cdk4	cyclin-dependent kinase 4
ENSMUSG00000006731	20.5365	-0.222345	-0.242743	0.254311	-0.874306	0.381951	1	B4galnt1	beta-1	4-N-acetyl-galactosaminyl transferase 1
ENSMUSG00000006732	14.8814	-0.299447	-0.376715	0.306648	-0.976517	0.328808	1	Mettl1	methyltransferase like 1
ENSMUSG00000006736	134.85	0.262638	0.274858	0.209852	1.25154	0.210738	1	Tspan31	tetraspanin 31
ENSMUSG00000006740	74.2683	-0.00571349	-0.0207924	0.282345	-0.0202359	0.983855	1	Kif5b	kinesin family member 5B
ENSMUSG00000006763	17.7571	-0.252155	-0.307298	0.294433	-0.856408	0.391772	1	Saal1	serum amyloid A-like 1
ENSMUSG00000006764	1.14705	-0.0619579	0.0511733	0.447541	-0.138441	0.889892	1	Tph2	tryptophan hydroxylase 2
ENSMUSG00000006777	0.0410854	0.00239254	0.0543731	0.160343	0.0149214	0.988095	1	Krt23	keratin 23
ENSMUSG00000006782	15.8131	0.452916	0.519794	0.288524	1.56977	0.116469	1	Cnp	2'	3'-cyclic nucleotide 3' phosphodiesterase
ENSMUSG00000006784	0.192734	-0.0198315	-0.185183	0.289748	-0.0684441	0.945432	1	Ttc25	tetratricopeptide repeat domain 25
ENSMUSG00000006800	23.6065	-0.176455	-0.187466	0.25484	-0.692414	0.488677	1	Sulf2	sulfatase 2
ENSMUSG00000006818	60.26	-0.278518	-0.294721	0.179263	-1.55369	0.120259	1	Sod2	superoxide dismutase 2	mitochondrial
ENSMUSG00000006850	1.14413	0.0484831	0.21767	0.4396	0.110289	0.91218	1	Tmco6	transmembrane and coiled-coil domains 6
ENSMUSG00000006906	16.9627	-0.303639	-0.34057	0.279026	-1.08821	0.276502	1	Stambp	STAM binding protein
ENSMUSG00000006920	6.39674	-0.544127	-0.662268	0.394757	-1.37838	0.168085	1	Ezh1	enhancer of zeste 1 polycomb repressive complex 2 subunit
ENSMUSG00000006930	0.00343901	0.0233835	0.797818	0.160336	0.145841	0.884047	1	Hap1	huntingtin-associated protein 1
ENSMUSG00000006931	63.6824	0.0116002	0.0115533	0.157767	0.0735274	0.941386	1	P3h4	prolyl 3-hydroxylase family member 4 (non-enzymatic)
ENSMUSG00000006932	15.5257	-0.0773028	-0.0981504	0.311501	-0.248162	0.804009	1	Ctnnb1	catenin (cadherin associated protein)	beta 1
ENSMUSG00000006941	39.8807	0.063955	0.0666796	0.238632	0.268006	0.788694	1	Eif1b	eukaryotic translation initiation factor 1B
ENSMUSG00000006958	0.217226	-0.00960881	0.0580302	0.292828	-0.0328138	0.973823	1	Chrd	chordin
ENSMUSG00000006998	80.9667	0.110309	0.115265	0.164876	0.669041	0.503469	1	Psmd2	proteasome (prosome	macropain) 26S subunit	non-ATPase	2
ENSMUSG00000007021	0.321453	-0.0206553	-0.151228	0.34669	-0.0595785	0.952491	1	Syngr3	synaptogyrin 3
ENSMUSG00000007029	21.2391	0.107571	0.105951	0.270024	0.398375	0.690354	1	Vars	valyl-tRNA synthetase
ENSMUSG00000007030	0.0017195	0.0258821	0.934346	0.160335	0.161425	0.871758	1	Vwa7	von Willebrand factor A domain containing 7
ENSMUSG00000007033	0.040773	0.0251108	0.965159	0.160342	0.156608	0.875554	1	Hspa1l	heat shock protein 1-like
ENSMUSG00000007035	1.34376	0.1526	0.322273	0.449409	0.339556	0.734191	1	Msh5	mutS homolog 5
ENSMUSG00000007036	36.547	0.0307391	0.0327899	0.205584	0.149521	0.881143	1	Abhd16a	abhydrolase domain containing 16A
ENSMUSG00000007038	48.7246	-0.136868	-0.131667	0.170621	-0.802174	0.422452	1	Neu1	neuraminidase 1
ENSMUSG00000007039	57.1746	0.217869	0.226409	0.164316	1.32591	0.184869	1	Ddah2	dimethylarginine dimethylaminohydrolase 2
ENSMUSG00000007041	144.635	-0.0792874	-0.0864064	0.215331	-0.368212	0.712715	1	Clic1	chloride intracellular channel 1
ENSMUSG00000007050	77.6286	-0.00239138	-0.00345717	0.163776	-0.0146015	0.98835	1	Lsm2	LSM2 homolog	U6 small nuclear RNA and mRNA degradation associated
ENSMUSG00000007080	1.42295	0.560894	1.89893	0.43669	1.28442	0.198994	1	Pole	polymerase (DNA directed)	epsilon
ENSMUSG00000007097	0.0369594	0.0251108	0.964195	0.160342	0.156608	0.875554	1	Atp1a2	ATPase	Na+/K+ transporting	alpha 2 polypeptide
ENSMUSG00000007122	0.0785539	0.0468958	1.70835	0.160348	0.292462	0.769933	1	Casq1	calsequestrin 1
ENSMUSG00000007207	1.39914	0.140067	0.270832	0.452836	0.30931	0.757085	1	Stx1a	syntaxin 1A (brain)
ENSMUSG00000007216	5.38232	-0.1912	-0.231708	0.399299	-0.47884	0.632053	1	Zfp775	zinc finger protein 775
ENSMUSG00000007279	0.00343901	0.0233835	0.797818	0.160336	0.145841	0.884047	1	Scube2	signal peptide	CUB domain	EGF-like 2
ENSMUSG00000007338	63.0789	0.108236	0.111365	0.179501	0.60298	0.546522	1	Mrpl49	mitochondrial ribosomal protein L49
ENSMUSG00000007379	0.463363	-0.350811	-1.30091	0.389392	-0.900921	0.36763	1	Dennd2c	DENN/MADD domain containing 2C
ENSMUSG00000007411	16.2246	0.375326	0.364669	0.437296	0.858288	0.390733	1	Mark3	MAP/microtubule affinity regulating kinase 3
ENSMUSG00000007415	14.7472	-0.0522967	-0.109449	0.3513	-0.148866	0.881659	1	Gatad1	GATA zinc finger domain containing 1
ENSMUSG00000007440	0.685842	0.0429604	-0.00285842	0.411246	0.104464	0.916801	1	Pcdha11	protocadherin alpha 11
ENSMUSG00000007458	55.5657	0.125154	0.132026	0.158448	0.789874	0.429601	1	M6pr	mannose-6-phosphate receptor	cation dependent
ENSMUSG00000007476	3.12669	-0.2106	-0.430488	0.442907	-0.475494	0.634435	1	Lrrc8a	leucine rich repeat containing 8A
ENSMUSG00000007564	47.6773	-0.194519	-0.208613	0.186103	-1.04522	0.295919	1	Ppp2r1a	protein phosphatase 2	regulatory subunit A	alpha
ENSMUSG00000007570	7.36193	-0.236936	-0.414138	0.407366	-0.581629	0.560817	1	Fance	Fanconi anemia	complementation group E
ENSMUSG00000007589	10.2896	0.233417	0.251937	0.318238	0.733467	0.463274	1	Tinf2	Terf1 (TRF1)-interacting nuclear factor 2
ENSMUSG00000007591	0.0925046	0.0386795	1.22764	0.160351	0.241218	0.809386	1	Tssk4	testis-specific serine kinase 4
ENSMUSG00000007594	14.2161	0.147288	0.157089	0.293241	0.502274	0.615475	1	Hapln4	hyaluronan and proteoglycan link protein 4
ENSMUSG00000007603	13.4936	-0.192233	-0.214937	0.297207	-0.646799	0.517762	1	Dus3l	dihydrouridine synthase 3-like (S. cerevisiae)
ENSMUSG00000007610	22.5044	-0.304575	-0.342981	0.255418	-1.19246	0.233082	1	Gtpbp3	GTP binding protein 3
ENSMUSG00000007613	3.99576	-0.195019	-0.367637	0.417624	-0.466973	0.640519	1	Tgfbr1	transforming growth factor	beta receptor I
ENSMUSG00000007617	0.462352	0.310859	1.68686	0.345102	0.900774	0.367709	1	Homer1	homer scaffolding protein 1
ENSMUSG00000007646	2.58665	-0.388958	-1.40302	0.45262	-0.859347	0.390149	1	Rad51c	RAD51 paralog C
ENSMUSG00000007655	95.3527	-0.151215	-0.156808	0.136242	-1.1099	0.267042	1	Cav1	caveolin 1	caveolae protein
ENSMUSG00000007656	114.277	0.0112146	0.0110351	0.173884	0.0644946	0.948576	1	Arpp19	cAMP-regulated phosphoprotein 19
ENSMUSG00000007659	27.3462	0.271392	0.295751	0.244028	1.11214	0.266079	1	Bcl2l1	BCL2-like 1
ENSMUSG00000007670	3.29422	0.230344	0.385853	0.428248	0.537875	0.590663	1	Khsrp	KH-type splicing regulatory protein
ENSMUSG00000007682	0.00343901	0.0233835	0.797818	0.160336	0.145841	0.884047	1	Dio2	deiodinase	iodothyronine	type II
ENSMUSG00000007721	136.913	-0.0482499	-0.0501319	0.147277	-0.327612	0.743205	1	Ccdc124	coiled-coil domain containing 124
ENSMUSG00000007739	215.605	-0.0485531	-0.0505664	0.118277	-0.410503	0.681437	1	Cct4	chaperonin containing Tcp1	subunit 4 (delta)
ENSMUSG00000007777	32.833	-0.283458	-0.311671	0.260721	-1.08721	0.276945	1	0610009B22Rik	RIKEN cDNA 0610009B22 gene
ENSMUSG00000007783	19.1419	-0.412389	-0.44256	0.263068	-1.56762	0.116971	1	Cpt1c	carnitine palmitoyltransferase 1c
ENSMUSG00000007805	13.6666	0.2771	0.304115	0.343135	0.807554	0.419347	1	Twist2	twist basic helix-loop-helix transcription factor 2
ENSMUSG00000007812	10.5281	-0.356461	-0.44273	0.325586	-1.09483	0.273592	1	Zfp655	zinc finger protein 655
ENSMUSG00000007815	37.0288	0.434477	0.456392	0.242013	1.79526	0.0726117	1	Rhoa	ras homolog family member A
ENSMUSG00000007817	6.3119	0.636753	0.778912	0.408244	1.55974	0.118822	1	Zmiz1	zinc finger	MIZ-type containing 1
ENSMUSG00000007827	7.54016	0.470599	0.760255	0.449303	1.0474	0.294916	1	Ankrd26	ankyrin repeat domain 26
ENSMUSG00000007833	14.7026	0.134154	0.156961	0.283949	0.472459	0.636599	1	Aldh16a1	aldehyde dehydrogenase 16 family	member A1
ENSMUSG00000007836	6.00297	0.25101	0.292738	0.441545	0.568481	0.569708	1	Hnrnpa0	heterogeneous nuclear ribonucleoprotein A0
ENSMUSG00000007837	9.61405	-0.12028	-0.120277	0.326814	-0.368037	0.712846	1	Prrg2	proline-rich Gla (G-carboxyglutamic acid) polypeptide 2
ENSMUSG00000007850	28.9715	0.389112	0.420933	0.317968	1.22374	0.221049	1	Hnrnph1	heterogeneous nuclear ribonucleoprotein H1
ENSMUSG00000007867	48.6433	-0.147206	-0.157351	0.227572	-0.646854	0.517726	1	Ift43	intraflagellar transport 43
ENSMUSG00000007872	75.1767	-0.0332227	-0.0444835	0.174513	-0.190374	0.849016	1	Id3	inhibitor of DNA binding 3
ENSMUSG00000007880	1.26397	0.601926	1.49626	0.444138	1.35527	0.175332	1	Arid1a	AT rich interactive domain 1A (SWI-like)
ENSMUSG00000007888	3.0934	-0.462179	-0.829188	0.45034	-1.02629	0.304754	1	Crlf1	cytokine receptor-like factor 1
ENSMUSG00000007891	510.414	0.00822608	0.00871959	0.0768308	0.107067	0.914735	1	Ctsd	cathepsin D
ENSMUSG00000007892	1144.08	0.109673	0.0416329	0.378434	0.289807	0.771964	1	Rplp1	ribosomal protein	large	P1
ENSMUSG00000007908	0.0017195	0.0258821	0.934346	0.160335	0.161425	0.871758	1	Hmgcll1	3-hydroxymethyl-3-methylglutaryl-Coenzyme A lyase-like 1
ENSMUSG00000007950	29.1111	0.0179589	0.0245759	0.243179	0.0738504	0.941129	1	Abhd8	abhydrolase domain containing 8
ENSMUSG00000007987	29.2669	-0.338668	-0.368443	0.240587	-1.40767	0.159228	1	Ift22	intraflagellar transport 22
ENSMUSG00000007989	0.0323679	0	0	0.160341	0	1	1	Fzd3	frizzled class receptor 3
ENSMUSG00000008028	0.0300979	0.0250796	0.846131	0.160342	0.156413	0.875708	1	1700008O03Rik	RIKEN cDNA 1700008O03 gene
ENSMUSG00000008035	17.8719	-0.119006	-0.137357	0.270522	-0.439913	0.66	1	Mid1ip1	Mid1 interacting protein 1 (gastrulation specific G12-like (zebrafish))
ENSMUSG00000008036	132.004	-0.107121	-0.110441	0.137939	-0.776583	0.437405	1	Ap2s1	adaptor-related protein complex 2	sigma 1 subunit
ENSMUSG00000008090	3.0317	0.40652	0.67567	0.432489	0.939955	0.34724	1	Fgfrl1	fibroblast growth factor receptor-like 1
ENSMUSG00000008129	1.27737	0.293147	0.562956	0.449329	0.652411	0.514136	1	4930432K21Rik	RIKEN cDNA 4930432K21 gene
ENSMUSG00000008136	37.0077	0.110967	0.118362	0.20019	0.554312	0.579365	1	Fhl2	four and a half LIM domains 2
ENSMUSG00000008140	38.4068	-0.140366	-0.149779	0.220918	-0.635376	0.525183	1	Emc10	ER membrane protein complex subunit 10
ENSMUSG00000008167	14.9259	-0.125855	-0.155137	0.30798	-0.408646	0.6828	1	Fbxw9	F-box and WD-40 domain protein 9
ENSMUSG00000008193	0.0017195	0.0258821	0.934346	0.160335	0.161425	0.871758	1	Spib	Spi-B transcription factor (Spi-1/PU.1 related)
ENSMUSG00000008200	6.19936	0.63733	0.774366	0.395953	1.60961	0.107483	1	Fnbp4	formin binding protein 4
ENSMUSG00000008226	8.54222	0.327121	0.362895	0.342775	0.954332	0.339916	1	Scrn3	secernin 3
ENSMUSG00000008301	109.798	-0.0488783	-0.0585733	0.224778	-0.217452	0.827856	1	Phax	phosphorylated adaptor for RNA export
ENSMUSG00000008305	4.23561	0.431873	0.54147	0.423936	1.01872	0.308334	1	Tle1	transducin-like enhancer of split 1
ENSMUSG00000008307	0.116788	0.0468639	1.5941	0.160349	0.292263	0.770086	1	1700109H08Rik	RIKEN cDNA 1700109H08 gene
ENSMUSG00000008318	0.32311	0.0900666	0.235144	0.37414	0.24073	0.809765	1	Relt	RELT tumor necrosis factor receptor
ENSMUSG00000008333	51.1905	0.210565	0.223066	0.186803	1.1272	0.259656	1	Snrpb2	U2 small nuclear ribonucleoprotein B
ENSMUSG00000008348	285.334	-0.0355222	-0.0376011	0.178925	-0.198531	0.842629	1	Ubc	ubiquitin C
ENSMUSG00000008373	34.2828	0.0262635	0.024521	0.242541	0.108285	0.91377	1	Prpf31	pre-mRNA processing factor 31
ENSMUSG00000008384	31.3402	0.383812	0.409852	0.243275	1.57769	0.114636	1	Sertad1	SERTA domain containing 1
ENSMUSG00000008393	59.3131	-0.0968799	-0.102326	0.175611	-0.551673	0.581172	1	Carhsp1	calcium regulated heat stable protein 1
ENSMUSG00000008398	21.2396	0.111362	0.113606	0.283573	0.392711	0.694533	1	Elk3	ELK3	member of ETS oncogene family
ENSMUSG00000008429	2.05032	0.842978	1.96025	0.452946	1.8611	0.0627302	1	Herpud2	HERPUD family member 2
ENSMUSG00000008435	3.59851	0.0596048	0.0681699	0.441092	0.13513	0.892509	1	Rdh13	retinol dehydrogenase 13 (all-trans and 9-cis)
ENSMUSG00000008450	35.33	-0.0908554	-0.103858	0.245394	-0.370243	0.711201	1	Nutf2	nuclear transport factor 2
ENSMUSG00000008475	78.4209	0.0196317	0.0207076	0.208855	0.0939971	0.925111	1	Arpc5	actin related protein 2/3 complex	subunit 5
ENSMUSG00000008482	0.19233	0.115724	1.0491	0.320145	0.361475	0.717744	1	Rnf151	ring finger protein 151
ENSMUSG00000008489	0.437148	0.144889	0.635704	0.383327	0.377978	0.705447	1	Elavl2	ELAV (embryonic lethal	abnormal vision	Drosophila)-like 2 (Hu antigen B)
ENSMUSG00000008540	219.856	-0.047138	-0.0466851	0.106313	-0.443391	0.657483	1	Mgst1	microsomal glutathione S-transferase 1
ENSMUSG00000008575	2.11473	0.469582	0.529477	0.449731	1.04414	0.296421	1	Nfib	nuclear factor I/B
ENSMUSG00000008590	0.0555149	0.0499892	1.69587	0.160341	0.311767	0.755217	1	Htr3b	5-hydroxytryptamine (serotonin) receptor 3B
ENSMUSG00000008601	0.0386789	0.0228141	0.814454	0.160343	0.142283	0.886856	1	Rab25	RAB25	member RAS oncogene family
ENSMUSG00000008604	9.30889	0.133756	0.15451	0.355725	0.376009	0.70691	1	Ubqln4	ubiquilin 4
ENSMUSG00000008668	698.938	-0.101659	-0.102935	0.102776	-0.989135	0.322597	1	Rps18	ribosomal protein S18
ENSMUSG00000008682	46.548	-0.0141595	-0.0244911	0.221878	-0.0638163	0.949116	1	Rpl10	ribosomal protein L10
ENSMUSG00000008683	228.432	0.0658051	0.058383	0.240296	0.27385	0.7842	1	Rps15a	ribosomal protein S15A
ENSMUSG00000008690	102.582	0.0026626	0.000344061	0.136358	0.0195265	0.984421	1	Ncaph2	non-SMC condensin II complex	subunit H2
ENSMUSG00000008730	2.66467	0.496368	0.693398	0.455393	1.08998	0.275723	1	Hipk1	homeodomain interacting protein kinase 1
ENSMUSG00000008734	8.52678	-0.0814498	-0.10556	0.374575	-0.217446	0.827861	1	Gprc5b	G protein-coupled receptor	family C	group 5	member B
ENSMUSG00000008763	18.2459	0.312096	0.365878	0.331499	0.941468	0.346465	1	Man1a2	mannosidase	alpha	class 1A	member 2
ENSMUSG00000008822	18.827	0.101295	0.119888	0.261501	0.387359	0.698491	1	Acyp1	acylphosphatase 1	erythrocyte (common) type
ENSMUSG00000008855	25.2225	0.0366552	0.0405789	0.245967	0.149025	0.881534	1	Hdac5	histone deacetylase 5
ENSMUSG00000008859	44.4445	0.212975	0.220365	0.192042	1.109	0.267429	1	Rala	v-ral simian leukemia viral oncogene A (ras related)
ENSMUSG00000008892	137.12	0.152721	0.156526	0.141946	1.07591	0.281967	1	Vdac3	voltage-dependent anion channel 3
ENSMUSG00000008958	39.6292	0.174668	0.189504	0.220178	0.793303	0.427601	1	Vps72	vacuolar protein sorting 72 (yeast)
ENSMUSG00000008976	4.30322	-0.217442	-0.424426	0.44048	-0.493647	0.621556	1	Gabpa	GA repeat binding protein	alpha
ENSMUSG00000009013	197.022	-0.203506	-0.208313	0.124122	-1.63956	0.101097	1	Dynll1	dynein light chain LC8-type 1
ENSMUSG00000009030	4.68785	0.266986	0.413541	0.399694	0.667977	0.504148	1	Pdcl	phosducin-like
ENSMUSG00000009035	23.498	-0.126564	-0.135926	0.280448	-0.451293	0.651778	1	Tmem184b	transmembrane protein 184b
ENSMUSG00000009073	10.547	0.642024	0.782792	0.330991	1.9397	0.0524163	1	Nf2	neurofibromatosis 2
ENSMUSG00000009076	41.4983	-0.115758	-0.119152	0.220073	-0.525997	0.59889	1	Zmat5	zinc finger	matrin type 5
ENSMUSG00000009079	57.0013	0.0834287	0.0880923	0.21964	0.379842	0.704062	1	Ewsr1	Ewing sarcoma breakpoint region 1
ENSMUSG00000009090	14.5891	-0.269255	-0.323421	0.332025	-0.810947	0.417396	1	Ap1b1	adaptor protein complex AP-1	beta 1 subunit
ENSMUSG00000009093	0.151838	0.0504063	1.76531	0.164085	0.307196	0.758694	1	Gstt4	glutathione S-transferase	theta 4
ENSMUSG00000009108	3.07619	0.902178	1.4078	0.450817	2.00121	0.0453699	1	Gnat2	guanine nucleotide binding protein	alpha transducing 2
ENSMUSG00000009112	13.1716	-0.235265	-0.291545	0.324597	-0.724792	0.46858	1	Bcl2l13	BCL2-like 13 (apoptosis facilitator)
ENSMUSG00000009114	0.1189	0.0361685	0.742088	0.196447	0.184113	0.853924	1	2610028H24Rik	RIKEN cDNA 2610028H24 gene
ENSMUSG00000009115	0.0017195	0.0258821	0.934346	0.160335	0.161425	0.871758	1	Spatc1l	spermatogenesis and centriole associated 1 like
ENSMUSG00000009145	0.671739	0.241635	0.893402	0.411165	0.587685	0.556744	1	Dqx1	DEAQ RNA-dependent ATPase
ENSMUSG00000009185	82.3172	0.256829	0.273469	0.161474	1.59052	0.111717	1	Ccl8	chemokine (C-C motif) ligand 8
ENSMUSG00000009207	2.28582	0.0140396	-0.113728	0.45426	0.0309064	0.975344	1	Lnp	limb and neural patterns
ENSMUSG00000009214	0.133882	0	0	0.160354	0	1	1	Tmem8c	transmembrane protein 8C
ENSMUSG00000009246	0.0444925	0	0	0.160341	0	1	1	Trpm5	transient receptor potential cation channel	subfamily M	member 5
ENSMUSG00000009248	0.0017195	0.0258821	0.934346	0.160335	0.161425	0.871758	1	Ascl2	achaete-scute family bHLH transcription factor 2
ENSMUSG00000009281	7.51283	0.0566724	0.0924038	0.359621	0.157589	0.87478	1	Rarres2	retinoic acid receptor responder (tazarotene induced) 2
ENSMUSG00000009291	179.794	-0.0496472	-0.0496338	0.125478	-0.395664	0.692353	1	Pttg1ip	pituitary tumor-transforming 1 interacting protein
ENSMUSG00000009293	66.1809	0.109385	0.115146	0.180634	0.60556	0.544807	1	Ube2g2	ubiquitin-conjugating enzyme E2G 2
ENSMUSG00000009350	0.0316019	0.00469843	0.170888	0.160342	0.0293025	0.976623	1	Mpo	myeloperoxidase
ENSMUSG00000009376	16.4657	0.469802	0.552538	0.338518	1.38782	0.165192	1	Met	met proto-oncogene
ENSMUSG00000009394	1.10642	0.24482	0.825935	0.445036	0.550112	0.582243	1	Syn2	synapsin II
ENSMUSG00000009406	6.49991	0.0457357	0.0773979	0.373909	0.122318	0.902647	1	Elk1	ELK1	member of ETS oncogene family
ENSMUSG00000009418	1.36866	-0.247326	-0.74385	0.443943	-0.557113	0.577451	1	Nav1	neuron navigator 1
ENSMUSG00000009470	5.83137	0.659938	0.958116	0.409695	1.6108	0.107223	1	Tnpo1	transportin 1
ENSMUSG00000009535	14.8204	0.0348244	0.0418419	0.315146	0.110502	0.912011	1	Rnmt	RNA (guanine-7-) methyltransferase
ENSMUSG00000009545	0.288116	0.00446176	0.0314383	0.342763	0.013017	0.989614	1	Kcnq1	potassium voltage-gated channel	subfamily Q	member 1
ENSMUSG00000009549	191.279	-0.212331	-0.214634	0.113171	-1.87619	0.0606288	1	Srp14	signal recognition particle 14
ENSMUSG00000009551	0.0017195	0.0258821	0.934346	0.160335	0.161425	0.871758	1	6330409D20Rik	RIKEN cDNA 6330409D20 gene
ENSMUSG00000009555	14.2161	0.145134	0.151574	0.363228	0.399567	0.689476	1	Cdk9	cyclin-dependent kinase 9 (CDC2-related kinase)
ENSMUSG00000009563	27.2303	-0.0765514	-0.0758932	0.239306	-0.319889	0.749052	1	Tor2a	torsin family 2	member A
ENSMUSG00000009566	10.4833	-0.179351	-0.239394	0.323721	-0.554029	0.579559	1	Fpgs	folylpolyglutamyl synthetase
ENSMUSG00000009569	3.63471	-0.201496	-0.244481	0.419993	-0.479761	0.631397	1	Mkl2	MKL/myocardin-like 2
ENSMUSG00000009575	32.993	0.0232068	0.0191297	0.241233	0.0962009	0.923361	1	Cbx5	chromobox 5
ENSMUSG00000009585	17.2738	-0.0237624	-0.00738844	0.264055	-0.0899905	0.928295	1	Apobec3	apolipoprotein B mRNA editing enzyme	catalytic polypeptide 3
ENSMUSG00000009596	0.783471	-0.508752	-1.62627	0.416448	-1.22164	0.221842	1	Taf7l	TATA-box binding protein associated factor 7 like
ENSMUSG00000009614	8.14215	-0.426002	-0.528155	0.360875	-1.18047	0.237813	1	Sardh	sarcosine dehydrogenase
ENSMUSG00000009621	3.66051	-0.124932	-0.497684	0.437014	-0.285877	0.774972	1	Vav2	vav 2 oncogene
ENSMUSG00000009630	3.92652	0.368041	0.552939	0.441426	0.833755	0.404419	1	Ppp2cb	protein phosphatase 2 (formerly 2A)	catalytic subunit	beta isoform
ENSMUSG00000009633	2.99563	-0.572024	-0.844189	0.441895	-1.29448	0.1955	1	G0s2	G0/G1 switch gene 2
ENSMUSG00000009640	23.211	-0.43081	-0.485774	0.251876	-1.7104	0.0871911	1	Dmap1	DNA methyltransferase 1-associated protein 1
ENSMUSG00000009647	6.12321	-0.17924	-0.316356	0.41396	-0.432989	0.665023	1	Mcu	mitochondrial calcium uniporter
ENSMUSG00000009654	1.36832	0.173099	0.571311	0.452283	0.382723	0.701925	1	Oit3	oncoprotein induced transcript 3
ENSMUSG00000009681	1.42003	0.234009	0.674244	0.452807	0.516796	0.605299	1	Bcr	breakpoint cluster region
ENSMUSG00000009687	31.0467	-0.613414	-0.67931	0.247746	-2.47598	0.0132872	1	Fxyd5	FXYD domain-containing ion transport regulator 5
ENSMUSG00000009731	1.91496	0.299854	0.586652	0.449403	0.667228	0.504626	1	Kcnd1	potassium voltage-gated channel	Shal-related family	member 1
ENSMUSG00000009733	11.7185	-0.274501	-0.355159	0.335928	-0.817143	0.413846	1	Tfcp2	transcription factor CP2
ENSMUSG00000009739	0.360041	0.170227	0.87645	0.342936	0.49638	0.619626	1	Pou6f1	POU domain	class 6	transcription factor 1
ENSMUSG00000009741	3.88107	-0.239082	-0.588948	0.431399	-0.554201	0.579441	1	Ubp1	upstream binding protein 1
ENSMUSG00000009772	2.49138	-0.868565	-1.58001	0.453201	-1.91651	0.0552997	1	Nuak2	NUAK family	SNF1-like kinase	2
ENSMUSG00000009828	3.78722	0.355489	0.47889	0.435205	0.816832	0.414025	1	Ick	intestinal cell kinase
ENSMUSG00000009863	203.028	-0.171409	-0.176883	0.152968	-1.12056	0.262477	1	Sdhb	succinate dehydrogenase complex	subunit B	iron sulfur (Ip)
ENSMUSG00000009876	0.0424694	0	0	0.160341	0	1	1	Cox4i2	cytochrome c oxidase subunit IV isoform 2
ENSMUSG00000009894	67.8335	0.38688	0.400169	0.17065	2.26709	0.0233846	1	Snap47	synaptosomal-associated protein	47
ENSMUSG00000009905	9.18554	-0.284725	-0.313231	0.343695	-0.828424	0.407431	1	Kdsr	3-ketodihydrosphingosine reductase
ENSMUSG00000009907	23.1175	0.0338923	0.03986	0.280032	0.12103	0.903667	1	Vps4b	vacuolar protein sorting 4b (yeast)
ENSMUSG00000009927	434.649	0.00967963	0.00316804	0.192188	0.0503656	0.959831	1	Rps25	ribosomal protein S25
ENSMUSG00000009995	15.2483	0.139908	0.16509	0.279531	0.500508	0.616717	1	Taz	tafazzin
ENSMUSG00000010025	9.50662	0.123242	0.158188	0.320406	0.384642	0.700503	1	Aldh3a2	aldehyde dehydrogenase family 3	subfamily A2
ENSMUSG00000010044	0.0317835	0.025106	0.965357	0.160342	0.156578	0.875577	1	Zmynd10	zinc finger	MYND domain containing 10
ENSMUSG00000010045	16.8301	-0.126366	-0.13077	0.304451	-0.415063	0.678096	1	Tmem115	transmembrane protein 115
ENSMUSG00000010047	33.1056	-0.376188	-0.402798	0.244296	-1.53988	0.123589	1	Hyal2	hyaluronoglucosaminidase 2
ENSMUSG00000010048	1.77638	-0.564692	-2.37455	0.4462	-1.26556	0.205671	1	Ifrd2	interferon-related developmental regulator 2
ENSMUSG00000010051	1.46362	0.326242	0.822151	0.455304	0.716536	0.47366	1	Hyal1	hyaluronoglucosaminidase 1
ENSMUSG00000010054	12.6028	-0.238924	-0.27866	0.314271	-0.76025	0.447105	1	Tusc2	tumor suppressor candidate 2
ENSMUSG00000010057	16.0794	0.227675	0.268282	0.263508	0.864015	0.38758	1	Nprl2	nitrogen permease regulator-like 2
ENSMUSG00000010064	0.143266	0.0730362	1.31396	0.212696	0.343383	0.731311	1	Slc38a3	solute carrier family 38	member 3
ENSMUSG00000010067	35.7757	0.401275	0.424568	0.226913	1.76841	0.076992	1	Rassf1	Ras association (RalGDS/AF-6) domain family member 1
ENSMUSG00000010080	0.361271	0.0871153	0.43551	0.339889	0.256305	0.797715	1	Epn3	epsin 3
ENSMUSG00000010095	190.083	0.00577876	0.00534489	0.116132	0.0497603	0.960313	1	Slc3a2	solute carrier family 3 (activators of dibasic and neutral amino acid transport)	member 2
ENSMUSG00000010097	29.5325	0.304113	0.328965	0.223923	1.35811	0.174429	1	Nxf1	nuclear RNA export factor 1
ENSMUSG00000010110	54.2145	0.0640244	0.0680336	0.185529	0.34509	0.730027	1	Stx5a	syntaxin 5A
ENSMUSG00000010122	0.0352399	0	0	0.160341	0	1	1	Slc47a1	solute carrier family 47	member 1
ENSMUSG00000010154	0.140687	0.098311	1.51779	0.234772	0.418751	0.675398	1	Spire2	spire homolog 2 (Drosophila)
ENSMUSG00000010205	5.66555	0.253826	0.360873	0.412821	0.614857	0.538649	1	Raver1	ribonucleoprotein	PTB-binding 1
ENSMUSG00000010277	6.05214	0.83591	1.19907	0.417948	2.00003	0.0454968	1	2610507B11Rik	RIKEN cDNA 2610507B11 gene
ENSMUSG00000010290	2.97355	-0.528696	-0.879185	0.447444	-1.18159	0.237368	1	AI597479	expressed sequence AI597479
ENSMUSG00000010307	6.9743	-0.440914	-0.678098	0.384448	-1.14688	0.251433	1	Tmem86a	transmembrane protein 86A
ENSMUSG00000010311	1.99927	-0.448732	-0.949657	0.454767	-0.986729	0.323775	1	Optc	opticin
ENSMUSG00000010358	61.5108	0.299434	0.315015	0.171989	1.741	0.0816828	1	Ifi35	interferon-induced protein 35
ENSMUSG00000010362	19.5281	-0.364631	-0.39552	0.253822	-1.43656	0.150842	1	Rdm1	RAD52 motif 1
ENSMUSG00000010376	383.387	-0.174988	-0.178284	0.123521	-1.41666	0.156581	1	Nedd8	neural precursor cell expressed	developmentally down-regulated gene 8
ENSMUSG00000010392	14.5838	-0.0593441	-0.0714637	0.295143	-0.201069	0.840645	1	Gosr1	golgi SNAP receptor complex member 1
ENSMUSG00000010406	202.597	0.0791241	0.0794829	0.105458	0.750289	0.453081	1	Mrpl52	mitochondrial ribosomal protein L52
ENSMUSG00000010453	7.07435	-0.150106	-0.206334	0.389758	-0.385126	0.700144	1	Kansl3	KAT8 regulatory NSL complex subunit 3
ENSMUSG00000010461	0.046212	0.0250734	0.856182	0.160342	0.156374	0.875738	1	Eya4	EYA transcriptional coactivator and phosphatase 4
ENSMUSG00000010476	0.314644	0.341015	1.7967	0.347332	0.981813	0.326192	1	Ebf3	early B cell factor 3
ENSMUSG00000010492	0.00343901	0.0233835	0.797818	0.160336	0.145841	0.884047	1	Uckl1os	uridine-cytidine kinase 1-like 1	opposite strand
ENSMUSG00000010517	9.27024	0.0527371	-0.019999	0.342795	0.153844	0.877732	1	Faf1	Fas-associated factor 1
ENSMUSG00000010538	6.60108	-0.168641	-0.201304	0.372492	-0.452738	0.650737	1	Tsacc	TSSK6 activating co-chaperone
ENSMUSG00000010554	16.8106	-0.144632	-0.195297	0.305204	-0.473887	0.63558	1	Mettl16	methyltransferase like 16
ENSMUSG00000010592	0.0393659	0.00470016	0.158187	0.160342	0.0293133	0.976615	1	Dazl	deleted in azoospermia-like
ENSMUSG00000010601	0.398903	0.0968538	0.421178	0.381773	0.253695	0.799731	1	Apol7a	apolipoprotein L 7a
ENSMUSG00000010607	31.4476	0.254439	0.279873	0.216643	1.17446	0.24021	1	Pigyl	phosphatidylinositol glycan anchor biosynthesis	class Y-like
ENSMUSG00000010608	35.6609	0.11286	0.0963842	0.27	0.417999	0.675948	1	Rbm25	RNA binding motif protein 25
ENSMUSG00000010609	4.56367	-0.274297	-0.319842	0.402209	-0.681977	0.495254	1	Psen2	presenilin 2
ENSMUSG00000010651	23.6878	-0.125114	-0.135157	0.232624	-0.537836	0.59069	1	Acaa1b	acetyl-Coenzyme A acyltransferase 1B
ENSMUSG00000010660	8.51685	-0.272077	-0.330524	0.341796	-0.796022	0.426019	1	Plcd1	phospholipase C	delta 1
ENSMUSG00000010663	42.6516	0.148647	0.152146	0.292076	0.508933	0.610799	1	Fads1	fatty acid desaturase 1
ENSMUSG00000010721	3.75647	-0.274476	-0.445557	0.42745	-0.642123	0.520793	1	Lmbr1	limb region 1
ENSMUSG00000010751	1.05264	0.269887	0.62237	0.439511	0.614062	0.539174	1	Tnfrsf22	tumor necrosis factor receptor superfamily	member 22
ENSMUSG00000010755	32.9423	0.0307995	0.0324455	0.22663	0.135902	0.891899	1	Cars	cysteinyl-tRNA synthetase
ENSMUSG00000010760	0.0428049	0.000131632	-0.0316998	0.160344	0.000820937	0.999345	1	Phlda2	pleckstrin homology like domain	family A	member 2
ENSMUSG00000010796	0.169137	0.0967725	1.19485	0.248583	0.389297	0.697056	1	Asz1	ankyrin repeat	SAM and basic leucine zipper domain containing 1
ENSMUSG00000010797	4.6454	-0.575866	-0.857822	0.414785	-1.38835	0.165031	1	Wnt2	wingless-type MMTV integration site family	member 2
ENSMUSG00000010830	153.279	0.116427	0.119477	0.211838	0.549604	0.582591	1	Kdelr3	KDEL (Lys-Asp-Glu-Leu) endoplasmic reticulum protein retention receptor 3
ENSMUSG00000010911	38.6739	-0.028135	-0.035135	0.229175	-0.122766	0.902292	1	Apip	APAF1 interacting protein
ENSMUSG00000010914	14.682	0.218456	0.249285	0.290256	0.752631	0.451672	1	Pdhx	pyruvate dehydrogenase complex	component X
ENSMUSG00000010936	5.78574	0.907056	1.09925	0.367321	2.46938	0.0135346	1	Vac14	Vac14 homolog (S. cerevisiae)
ENSMUSG00000011052	0.0017195	0.0258821	0.934346	0.160335	0.161425	0.871758	1	NA	NA
ENSMUSG00000011096	2.88154	0.251495	0.444868	0.440813	0.570525	0.568322	1	Akt1s1	AKT1 substrate 1 (proline-rich)
ENSMUSG00000011114	177.27	-0.130186	-0.132359	0.114349	-1.1385	0.254914	1	Tbrg1	transforming growth factor beta regulated gene 1
ENSMUSG00000011148	11.1685	0.235772	0.296725	0.339427	0.694618	0.487295	1	Adssl1	adenylosuccinate synthetase like 1
ENSMUSG00000011158	5.61369	-0.0729644	-0.123924	0.403276	-0.180929	0.856423	1	Brf1	BRF1	RNA polymerase III transcription initiation factor 90 kDa subunit
ENSMUSG00000011171	1.69068	-0.0937168	-0.0602491	0.452018	-0.20733	0.835752	1	Vipr2	vasoactive intestinal peptide receptor 2
ENSMUSG00000011179	1.95805	0.246768	0.216665	0.451009	0.547147	0.584278	1	Odc1	ornithine decarboxylase	structural 1
ENSMUSG00000011254	13.2191	-0.104989	-0.156068	0.325519	-0.322529	0.747052	1	Thg1l	tRNA-histidine guanylyltransferase 1-like (S. cerevisiae)
ENSMUSG00000011256	2.49715	0.366215	0.640384	0.441841	0.828839	0.407196	1	Adam19	a disintegrin and metallopeptidase domain 19 (meltrin beta)
ENSMUSG00000011257	2.14976	-0.355898	-0.957996	0.450058	-0.790784	0.42907	1	Pabpc4	poly(A) binding protein	cytoplasmic 4
ENSMUSG00000011305	0.0017195	0.0258821	0.934346	0.160335	0.161425	0.871758	1	Plin5	perilipin 5
ENSMUSG00000011306	37.5993	0.161327	0.164524	0.219249	0.735817	0.461842	1	Sugp1	SURP and G patch domain containing 1
ENSMUSG00000011349	0.135818	0	0	0.160341	0	1	1	Dmrtc2	doublesex and mab-3 related transcription factor like family C2
ENSMUSG00000011382	0.0017195	0.0258821	0.934346	0.160335	0.161425	0.871758	1	Dhdh	dihydrodiol dehydrogenase (dimeric)
ENSMUSG00000011427	2.32729	-0.18302	-0.386587	0.455071	-0.402179	0.687552	1	Zfp790	zinc finger protein 790
ENSMUSG00000011463	0.0352399	0	0	0.160341	0	1	1	Cpb1	carboxypeptidase B1 (tissue)
ENSMUSG00000011486	0.0745565	0	0	0.160348	0	1	1	Slc25a41	solute carrier family 25	member 41
ENSMUSG00000011589	0.00343901	0.0233835	0.797818	0.160336	0.145841	0.884047	1	Fsd1	fibronectin type 3 and SPRY domain-containing protein
ENSMUSG00000011658	2.57897	-0.105623	-0.144733	0.454705	-0.23229	0.816313	1	Fuz	fuzzy planar cell polarity protein
ENSMUSG00000011751	0.132695	0.0510964	1.02731	0.227424	0.224675	0.822232	1	Sptbn4	spectrin beta	non-erythrocytic 4
ENSMUSG00000011752	1.65371	-0.0457604	-0.125396	0.454693	-0.10064	0.919836	1	Pgam1	phosphoglycerate mutase 1
ENSMUSG00000011831	15.7259	0.67522	0.90828	0.424113	1.59208	0.111367	1	Evi5	ecotropic viral integration site 5
ENSMUSG00000011832	6.36965	-0.0333905	-0.161667	0.383076	-0.0871642	0.930541	1	Evi5l	ecotropic viral integration site 5 like
ENSMUSG00000011837	13.0176	0.247482	0.238354	0.33124	0.747138	0.45498	1	Snapc2	small nuclear RNA activating complex	polypeptide 2
ENSMUSG00000011877	2.37809	0.613735	1.33619	0.45677	1.34364	0.179064	1	Git1	G protein-coupled receptor kinase-interactor 1
ENSMUSG00000011884	21.3332	0.259334	0.276716	0.243842	1.06353	0.28754	1	Gltp	glycolipid transfer protein
ENSMUSG00000011958	41.4464	0.0199065	0.021335	0.201088	0.0989939	0.921143	1	Bnip2	BCL2/adenovirus E1B interacting protein 2
ENSMUSG00000011960	2.40489	0.0394619	-0.0719262	0.451904	0.0873235	0.930414	1	Ccnt1	cyclin T1
ENSMUSG00000012017	6.3516	0.139079	0.049126	0.446679	0.311361	0.755526	1	Scarf2	scavenger receptor class F	member 2
ENSMUSG00000012076	14.6159	0.0705832	0.0882742	0.301612	0.23402	0.814969	1	Brms1l	breast cancer metastasis-suppressor 1-like
ENSMUSG00000012114	25.7762	0.0188033	0.0228086	0.257462	0.0730333	0.94178	1	Med15	mediator complex subunit 15
ENSMUSG00000012117	9.56683	-0.0878849	-0.162717	0.352526	-0.249301	0.803128	1	Dhdds	dehydrodolichyl diphosphate synthase
ENSMUSG00000012126	1.8234	-0.144532	-0.169344	0.453199	-0.318914	0.749792	1	Ubxn11	UBX domain protein 11
ENSMUSG00000012187	0.0537939	0.047685	1.67699	0.160342	0.297396	0.766164	1	Mogat1	monoacylglycerol O-acyltransferase 1
ENSMUSG00000012211	0.0503284	0	0	0.160341	0	1	1	Tex22	testis expressed gene 22
ENSMUSG00000012296	23.4773	0.371257	0.412528	0.261712	1.41857	0.156025	1	Tjap1	tight junction associated protein 1
ENSMUSG00000012350	0.0390535	0	0	0.160341	0	1	1	Ehf	ets homologous factor
ENSMUSG00000012396	0.167456	0.019422	0.597138	0.165812	0.117132	0.906755	1	Nanog	Nanog homeobox
ENSMUSG00000012405	36.0993	0.0721812	0.0726436	0.20541	0.351401	0.725288	1	Rpl15	ribosomal protein L15
ENSMUSG00000012422	138.129	0.00747634	0.00853612	0.131656	0.0567871	0.954715	1	Tmem167	transmembrane protein 167
ENSMUSG00000012428	0.00343901	0.0233835	0.797818	0.160336	0.145841	0.884047	1	Steap4	STEAP family member 4
ENSMUSG00000012429	4.93171	-0.2527	-0.446806	0.405014	-0.623931	0.532673	1	Mplkip	M-phase specific PLK1 intereacting protein
ENSMUSG00000012443	3.31303	0.330004	0.370039	0.44432	0.742717	0.457653	1	Kif11	kinesin family member 11
ENSMUSG00000012483	28.8453	0.0761307	0.0854862	0.225325	0.337871	0.73546	1	Rpa3	replication protein A3
ENSMUSG00000012519	23.0175	-0.0483996	-0.0458808	0.245499	-0.197148	0.843711	1	Mlkl	mixed lineage kinase domain-like
ENSMUSG00000012535	35.5674	0.206083	0.142231	0.436178	0.472475	0.636588	1	Tnpo3	transportin 3
ENSMUSG00000012609	4.89083	-0.105227	-0.145074	0.415616	-0.253185	0.800126	1	Ttll5	tubulin tyrosine ligase-like family	member 5
ENSMUSG00000012640	1.7294	0.420988	1.02315	0.45659	0.922027	0.356514	1	Zfp715	zinc finger protein 715
ENSMUSG00000012705	4.14215	0.141293	0.241618	0.424845	0.332576	0.739454	1	Retn	resistin
ENSMUSG00000012848	2523.17	-0.163939	-0.164838	0.0657939	-2.49171	0.012713	1	Rps5	ribosomal protein S5
ENSMUSG00000012889	27.7675	-0.260043	-0.283158	0.260698	-0.99749	0.318527	1	Podnl1	podocan-like 1
ENSMUSG00000013033	0.168928	-0.00338079	-0.0051121	0.313414	-0.010787	0.991393	1	Adgrl1	adhesion G protein-coupled receptor L1
ENSMUSG00000013076	4.97836	0.522195	0.75742	0.448897	1.16328	0.244714	1	Amotl1	angiomotin-like 1
ENSMUSG00000013089	1.39785	0.262522	0.717004	0.448488	0.585349	0.558313	1	Etv5	ets variant 5
ENSMUSG00000013091	0.00515851	0.0209391	0.688488	0.160337	0.130595	0.896096	1	Tmem190	transmembrane protein 190
ENSMUSG00000013150	8.44195	0.422827	0.583784	0.396541	1.06629	0.286293	1	Gfod2	glucose-fructose oxidoreductase domain containing 2
ENSMUSG00000013155	17.6764	0.623222	0.710158	0.293722	2.12181	0.0338535	1	Enkd1	enkurin domain containing 1
ENSMUSG00000013158	0.861183	0.709455	1.66891	0.440514	1.61052	0.107285	1	4933405L10Rik	RIKEN cDNA 4933405L10 gene
ENSMUSG00000013160	166.537	-0.0757749	-0.0760338	0.132067	-0.573761	0.56613	1	Atp6v0d1	ATPase	H+ transporting	lysosomal V0 subunit D1
ENSMUSG00000013236	7.00642	-0.172504	-0.209286	0.40193	-0.429188	0.667787	1	Ptprs	protein tyrosine phosphatase	receptor type	S
ENSMUSG00000013275	3.19929	-0.140273	-0.279146	0.446923	-0.313863	0.753625	1	Slc41a1	solute carrier family 41	member 1
ENSMUSG00000013353	0.0369594	0.0251108	0.964195	0.160342	0.156608	0.875554	1	4931406B18Rik	RIKEN cDNA 4931406B18 gene
ENSMUSG00000013367	0.0503284	0	0	0.160341	0	1	1	Iglon5	IgLON family member 5
ENSMUSG00000013415	4.48605	-0.0601451	-0.307504	0.428006	-0.140524	0.888246	1	Igf2bp1	insulin-like growth factor 2 mRNA binding protein 1
ENSMUSG00000013418	0.0323679	0	0	0.160341	0	1	1	B4galnt2	beta-1	4-N-acetyl-galactosaminyl transferase 2
ENSMUSG00000013419	1.12927	0.301828	0.902538	0.443567	0.680457	0.496215	1	Zfp651	zinc finger protein 651
ENSMUSG00000013465	44.428	0.21474	0.22729	0.194524	1.10393	0.269626	1	Nelfb	negative elongation factor complex member B
ENSMUSG00000013483	0.226554	0.100388	1.21187	0.25256	0.397481	0.691013	1	Card14	caspase recruitment domain family	member 14
ENSMUSG00000013495	16.2484	-0.568085	-0.627952	0.2908	-1.95353	0.0507574	1	Tmem175	transmembrane protein 175
ENSMUSG00000013539	14.0276	0.0128586	0.0300106	0.29123	0.0441529	0.964783	1	Tango2	transport and golgi organization 2
ENSMUSG00000013593	175	-0.305557	-0.311053	0.113461	-2.69306	0.00707987	1	Ndufs2	NADH dehydrogenase (ubiquinone) Fe-S protein 2
ENSMUSG00000013622	165.948	-0.178149	-0.178194	0.116525	-1.52884	0.126304	1	Atraid	all-trans retinoic acid induced differentiation factor
ENSMUSG00000013629	4.45457	0.896621	1.35326	0.435686	2.05795	0.0395946	1	Cad	carbamoyl-phosphate synthetase 2	aspartate transcarbamylase	and dihydroorotase
ENSMUSG00000013646	13.1166	0.207737	0.250291	0.306137	0.678575	0.497407	1	Sh3bp5l	SH3 binding domain protein 5 like
ENSMUSG00000013662	17.4385	0.0287717	0.0332277	0.287844	0.0999561	0.920379	1	Atad1	ATPase family	AAA domain containing 1
ENSMUSG00000013663	17.7751	0.211104	0.118177	0.403136	0.523655	0.600518	1	Pten	phosphatase and tensin homolog
ENSMUSG00000013698	48.5523	0.007357	0.00672552	0.204306	0.0360098	0.971275	1	Pea15a	phosphoprotein enriched in astrocytes 15A
ENSMUSG00000013701	1.39329	-0.0783523	-0.0975636	0.448344	-0.17476	0.861269	1	Timm23	translocase of inner mitochondrial membrane 23
ENSMUSG00000013707	0.0759724	0.0222036	0.828245	0.160349	0.13847	0.889869	1	Tnfaip8l2	tumor necrosis factor	alpha-induced protein 8-like 2
ENSMUSG00000013736	15.0654	-0.0830725	-0.10609	0.294999	-0.281603	0.778248	1	Trnt1	tRNA nucleotidyl transferase	CCA-adding	1
ENSMUSG00000013787	9.34862	0.485925	0.567054	0.334061	1.4546	0.14578	1	Ehmt2	euchromatic histone lysine N-methyltransferase 2
ENSMUSG00000013822	84.8435	-0.107818	-0.111232	0.165471	-0.65158	0.514672	1	Elof1	ELF1 homolog	elongation factor 1
ENSMUSG00000013833	9.59781	0.153909	0.178644	0.325777	0.472438	0.636614	1	Med16	mediator complex subunit 16
ENSMUSG00000013846	16.8854	-0.161061	-0.19566	0.28401	-0.567096	0.570649	1	St3gal1	ST3 beta-galactoside alpha-2	3-sialyltransferase 1
ENSMUSG00000013858	34.9279	0.326577	0.363954	0.364844	0.895115	0.370725	1	Tmem259	transmembrane protein 259
ENSMUSG00000013878	3.35061	-0.504899	-0.959243	0.440659	-1.14578	0.251885	1	Rnf170	ring finger protein 170
ENSMUSG00000013921	21.1644	0.253009	0.262638	0.266419	0.949668	0.342281	1	Clip3	CAP-GLY domain containing linker protein 3
ENSMUSG00000013928	0.0393659	0.00470016	0.158187	0.160342	0.0293133	0.976615	1	NA	NA
ENSMUSG00000013973	19.636	0.442329	0.489757	0.260178	1.7001	0.0891123	1	Dedd	death effector domain-containing
ENSMUSG00000013974	0.0390535	0	0	0.160341	0	1	1	Mcemp1	mast cell expressed membrane protein 1
ENSMUSG00000013997	15.8653	-0.250902	-0.288765	0.297379	-0.843712	0.39883	1	Nit1	nitrilase 1
ENSMUSG00000014039	0.6003	0.466465	1.69241	0.411299	1.13413	0.256741	1	Prdm15	PR domain containing 15
ENSMUSG00000014074	8.23106	0.288762	0.303721	0.382887	0.754171	0.450747	1	Rnf168	ring finger protein 168
ENSMUSG00000014075	27.7864	-0.282523	-0.316432	0.234809	-1.2032	0.228898	1	Tctex1d2	Tctex1 domain containing 2
ENSMUSG00000014077	21.1787	-0.0686109	-0.0815503	0.248553	-0.276041	0.782516	1	Chp1	calcineurin-like EF hand protein 1
ENSMUSG00000014158	0.127713	0.042245	1.42319	0.160356	0.263446	0.792207	1	Trpv4	transient receptor potential cation channel	subfamily V	member 4
ENSMUSG00000014177	47.4053	0.00679302	0.0115878	0.182453	0.0372316	0.9703	1	Tvp23b	trans-golgi network vesicle protein 23B
ENSMUSG00000014195	32.4185	0.265144	0.28735	0.250518	1.05838	0.289881	1	Dnajc7	DnaJ heat shock protein family (Hsp40) member C7
ENSMUSG00000014198	0.0017195	0.0258821	0.934346	0.160335	0.161425	0.871758	1	Zfp385c	zinc finger protein 385C
ENSMUSG00000014226	101.208	0.335914	0.348327	0.176738	1.90064	0.0573497	1	Cacybp	calcyclin binding protein
ENSMUSG00000014232	10.6852	0.152411	0.196273	0.344545	0.442355	0.658232	1	Cluap1	clusterin associated protein 1
ENSMUSG00000014243	23.3604	-0.444684	-0.48184	0.242642	-1.83267	0.0668512	1	Zswim7	zinc finger SWIM-type containing 7
ENSMUSG00000014245	2.58727	-0.0409624	-0.160801	0.449275	-0.0911745	0.927354	1	Pigl	phosphatidylinositol glycan anchor biosynthesis	class L
ENSMUSG00000014294	412.141	-0.0937211	-0.0954526	0.125089	-0.749233	0.453717	1	Ndufa2	NADH dehydrogenase (ubiquinone) 1 alpha subcomplex	2
ENSMUSG00000014301	49.5993	0.0493652	0.0523367	0.174553	0.282808	0.777324	1	Pam16	presequence translocase-asssociated motor 16 homolog (S. cerevisiae)
ENSMUSG00000014303	1.26598	-0.305106	-0.77825	0.449838	-0.678258	0.497608	1	Glis2	GLIS family zinc finger 2
ENSMUSG00000014313	546.072	-0.144652	-0.146043	0.0875321	-1.65256	0.0984201	1	Cox6c	cytochrome c oxidase subunit VIc
ENSMUSG00000014329	1.34162	0.204908	0.425569	0.447895	0.457492	0.647317	1	Bicc1	BicC family RNA binding protein 1
ENSMUSG00000014349	14.4951	0.644349	0.733499	0.317378	2.03023	0.0423336	1	Ube2z	ubiquitin-conjugating enzyme E2Z
ENSMUSG00000014353	9.46996	-0.0402451	-0.0168555	0.327609	-0.122845	0.90223	1	Tmem87b	transmembrane protein 87B
ENSMUSG00000014355	7.46109	0.331043	0.421	0.367719	0.900261	0.367982	1	Anapc1	anaphase promoting complex subunit 1
ENSMUSG00000014361	5.29659	-0.113894	-0.211377	0.406218	-0.280378	0.779188	1	Mertk	c-mer proto-oncogene tyrosine kinase
ENSMUSG00000014402	53.3033	0.110417	0.116807	0.171779	0.642785	0.520364	1	Tsg101	tumor susceptibility gene 101
ENSMUSG00000014418	2.41367	-0.632596	-2.47816	0.450806	-1.40326	0.160541	1	Hps5	Hermansky-Pudlak syndrome 5
ENSMUSG00000014426	5.94068	0.0378176	0.0313284	0.40481	0.0934205	0.925569	1	Map3k4	mitogen-activated protein kinase kinase kinase 4
ENSMUSG00000014444	3.81537	0.410444	0.474915	0.430664	0.953049	0.340565	1	Piezo1	piezo-type mechanosensitive ion channel component 1
ENSMUSG00000014470	13.938	0.342365	0.377798	0.303185	1.12923	0.258802	1	Rnf166	ring finger protein 166
ENSMUSG00000014496	1.27561	-0.250946	-0.618599	0.448119	-0.56	0.57548	1	Ankrd28	ankyrin repeat domain 28
ENSMUSG00000014498	0.567039	0.136442	0.960588	0.377814	0.361134	0.717999	1	Ankrd52	ankyrin repeat domain 52
ENSMUSG00000014503	0.0632143	0.00239254	0.0543727	0.160343	0.0149214	0.988095	1	Pkd2l2	polycystic kidney disease 2-like 2
ENSMUSG00000014504	63.5451	-0.0386074	-0.0397628	0.171161	-0.225562	0.821542	1	Srp19	signal recognition particle 19
ENSMUSG00000014547	0.565512	0.106709	0.463161	0.384665	0.277408	0.781467	1	Wdfy2	WD repeat and FYVE domain containing 2
ENSMUSG00000014550	7.75816	-0.317934	-0.360537	0.366062	-0.868527	0.385106	1	Rbsn	rabenosyn	RAB effector
ENSMUSG00000014551	59.9896	0.0287965	0.0277685	0.184629	0.155969	0.876057	1	Mrps25	mitochondrial ribosomal protein S25
ENSMUSG00000014554	52.4343	-0.0472685	-0.0487671	0.226998	-0.208233	0.835047	1	Dguok	deoxyguanosine kinase
ENSMUSG00000014592	6.32888	-0.180914	-0.224099	0.386415	-0.468187	0.639651	1	Camta1	calmodulin binding transcription activator 1
ENSMUSG00000014599	36.6044	0.169686	0.181958	0.199719	0.849628	0.395532	1	Csf1	colony stimulating factor 1 (macrophage)
ENSMUSG00000014601	25.2556	0.111331	0.109879	0.292673	0.380393	0.703654	1	Strip1	striatin interacting protein 1
ENSMUSG00000014603	0.160368	0.0490473	1.93996	0.160348	0.305881	0.759695	1	Alx3	aristaless-like homeobox 3
ENSMUSG00000014606	106.337	-0.103688	-0.122849	0.251749	-0.411869	0.680436	1	Slc25a11	solute carrier family 25 (mitochondrial carrier oxoglutarate carrier)	member 11
ENSMUSG00000014633	46.0897	-0.158801	-0.173748	0.190951	-0.831634	0.405616	1	Cmc2	COX assembly mitochondrial protein 2
ENSMUSG00000014668	7.87102	0.456373	0.583459	0.335447	1.36049	0.173674	1	Chfr	checkpoint with forkhead and ring finger domains
ENSMUSG00000014686	0.0390535	0	0	0.160341	0	1	1	Ceacam16	carcinoembryonic antigen-related cell adhesion molecule 16
ENSMUSG00000014704	3.65812	0.223284	0.429463	0.442232	0.504903	0.613627	1	Hoxa2	homeobox A2
ENSMUSG00000014748	45.3709	0.252357	0.260869	0.185161	1.36291	0.172911	1	Tex261	testis expressed gene 261
ENSMUSG00000014763	10.0645	-0.311037	-0.379881	0.346634	-0.897309	0.369554	1	Fam120b	family with sequence similarity 120	member B
ENSMUSG00000014767	13.1462	0.20695	0.244993	0.30319	0.682573	0.494877	1	Tbp	TATA box binding protein
ENSMUSG00000014769	774.917	-0.0884815	-0.0888972	0.0702062	-1.26031	0.207558	1	Psmb1	proteasome (prosome	macropain) subunit	beta type 1
ENSMUSG00000014771	29.133	0.156539	0.166704	0.217206	0.720695	0.471097	1	Pdcd2	programmed cell death 2
ENSMUSG00000014773	0.227191	0.0507953	0.416638	0.306213	0.165882	0.868249	1	Dll1	delta-like 1 (Drosophila)
ENSMUSG00000014776	5.09728	-0.469345	-0.709938	0.408553	-1.1488	0.25064	1	Nol3	nucleolar protein 3 (apoptosis repressor with CARD domain)
ENSMUSG00000014778	1.64493	0.454054	0.664593	0.453623	1.00095	0.316852	1	Fhod1	formin homology 2 domain containing 1
ENSMUSG00000014782	1.78216	0.221254	0.439059	0.453522	0.487857	0.625651	1	Plekhg4	pleckstrin homology domain containing	family G (with RhoGef domain) member 4
ENSMUSG00000014786	0.710357	-0.332541	-1.56898	0.408498	-0.814059	0.415611	1	Slc9a5	solute carrier family 9 (sodium/hydrogen exchanger)	member 5
ENSMUSG00000014791	0.170392	0.00134468	0.132897	0.171804	0.0078268	0.993755	1	Elmo3	engulfment and cell motility 3
ENSMUSG00000014813	0.726803	-0.193367	-0.697112	0.416909	-0.463812	0.642783	1	Stc1	stanniocalcin 1
ENSMUSG00000014837	3.27873	-0.449508	-0.621825	0.427666	-1.05107	0.293225	1	4931428F04Rik	RIKEN cDNA 4931428F04 gene
ENSMUSG00000014846	3.7263	-0.381681	-0.605759	0.423127	-0.902048	0.367031	1	Tppp3	tubulin polymerization-promoting protein family member 3
ENSMUSG00000014850	1.6792	-0.411405	-1.00562	0.452195	-0.909795	0.362931	1	Msh3	mutS homolog 3
ENSMUSG00000014856	111.96	-0.281245	-0.287469	0.130693	-2.15196	0.0314009	1	Tmem208	transmembrane protein 208
ENSMUSG00000014859	4.73714	-0.134675	-0.280001	0.397958	-0.338415	0.735051	1	E2f4	E2F transcription factor 4
ENSMUSG00000014867	126.216	-0.0578917	-0.0600389	0.146766	-0.39445	0.693249	1	Surf4	surfeit gene 4
ENSMUSG00000014873	25.9673	-0.35654	-0.388509	0.239188	-1.49063	0.13606	1	Surf2	surfeit gene 2
ENSMUSG00000014905	4.72862	0.410942	0.68658	0.408346	1.00636	0.314244	1	Dnajb9	DnaJ heat shock protein family (Hsp40) member B9
ENSMUSG00000014907	1.26404	-0.0681146	-0.564511	0.438262	-0.15542	0.87649	1	Naf1	nuclear assembly factor 1 ribonucleoprotein
ENSMUSG00000014932	0.927459	-0.0244173	-0.206214	0.442313	-0.0552037	0.955976	1	Yes1	YES proto-oncogene 1	Src family tyrosine kinase
ENSMUSG00000014956	10.5068	0.148657	0.145974	0.347502	0.427788	0.668806	1	Ppp1cb	protein phosphatase 1	catalytic subunit	beta isoform
ENSMUSG00000014959	124.408	0.350686	0.364771	0.207679	1.6886	0.091297	1	Gorasp2	golgi reassembly stacking protein 2
ENSMUSG00000014980	24.4646	-0.211847	-0.25841	0.255707	-0.828475	0.407401	1	Tsen15	tRNA splicing endonuclease subunit 15
ENSMUSG00000015002	10.2476	0.193177	0.242426	0.333479	0.579276	0.562403	1	Efr3a	EFR3 homolog A
ENSMUSG00000015013	183.96	-0.0298459	-0.0289931	0.131311	-0.227292	0.820197	1	Trappc2l	trafficking protein particle complex 2-like
ENSMUSG00000015016	6.80166	-0.0426077	-0.0522781	0.36046	-0.118204	0.905906	1	Acsf3	acyl-CoA synthetase family member 3
ENSMUSG00000015023	6.71066	0.220874	0.280182	0.391539	0.564118	0.572674	1	Ddx19a	DEAD (Asp-Glu-Ala-Asp) box polypeptide 19a
ENSMUSG00000015027	11.1508	0.221096	0.282042	0.321862	0.686929	0.492127	1	Galns	galactosamine (N-acetyl)-6-sulfate sulfatase
ENSMUSG00000015053	0.883508	0.201778	1.56157	0.375352	0.537569	0.590875	1	Gata2	GATA binding protein 2
ENSMUSG00000015083	2.10076	-0.263859	-0.359165	0.451135	-0.584877	0.558631	1	C8g	complement component 8	gamma polypeptide
ENSMUSG00000015085	0.00343901	0.0233835	0.797818	0.160336	0.145841	0.884047	1	Entpd2	ectonucleoside triphosphate diphosphohydrolase 2
ENSMUSG00000015087	18.1113	0.409947	0.454832	0.280761	1.46013	0.144256	1	Rabl6	RAB	member RAS oncogene family-like 6
ENSMUSG00000015090	15.4119	0.133442	0.160985	0.273898	0.487197	0.626119	1	Ptgds	prostaglandin D2 synthase (brain)
ENSMUSG00000015092	281.247	0.000719048	0.000677316	0.130766	0.00549874	0.995613	1	Edf1	endothelial differentiation-related factor 1
ENSMUSG00000015093	0.00515851	0.0209391	0.688488	0.160337	0.130595	0.896096	1	Clic3	chloride intracellular channel 3
ENSMUSG00000015094	88.1427	-0.157126	-0.160897	0.148872	-1.05544	0.291222	1	Npdc1	neural proliferation	differentiation and control 1
ENSMUSG00000015095	39.7753	0.0857015	0.0929404	0.2478	0.34585	0.729456	1	Fbxw5	F-box and WD-40 domain protein 5
ENSMUSG00000015112	3.8847	-0.325682	-0.696602	0.431676	-0.754459	0.450574	1	Slc25a13	solute carrier family 25 (mitochondrial carrier	adenine nucleotide translocator)	member 13
ENSMUSG00000015120	28.0995	0.0924917	0.0960672	0.236315	0.391392	0.695507	1	Ube2i	ubiquitin-conjugating enzyme E2I
ENSMUSG00000015126	71.6557	0.178998	0.186778	0.160682	1.11398	0.265286	1	Tsr3	TSR3 20S rRNA accumulation
ENSMUSG00000015127	0.553547	0.709011	2.59622	0.391344	1.81173	0.0700275	1	Unkl	unkempt family like zinc finger
ENSMUSG00000015133	3.25539	0.270382	0.405204	0.438352	0.616814	0.537358	1	Lrrk1	leucine-rich repeat kinase 1
ENSMUSG00000015134	0.0731044	0.0251122	0.958562	0.160342	0.156616	0.875547	1	Aldh1a3	aldehyde dehydrogenase family 1	subfamily A3
ENSMUSG00000015143	7.40933	1.18419	1.4525	0.342863	3.45381	0.000552722	1	Actn1	actinin	alpha 1
ENSMUSG00000015149	66.6173	-0.0213419	-0.0223666	0.204851	-0.104183	0.917024	1	Sirt2	sirtuin 2
ENSMUSG00000015165	7.64893	0.2099	0.256925	0.392778	0.534399	0.593066	1	Hnrnpl	heterogeneous nuclear ribonucleoprotein L
ENSMUSG00000015176	41.865	0.494407	0.523863	0.221208	2.23503	0.0254153	1	Nolc1	nucleolar and coiled-body phosphoprotein 1
ENSMUSG00000015189	1.28949	-0.349306	-1.23495	0.432837	-0.807015	0.419658	1	Casd1	CAS1 domain containing 1
ENSMUSG00000015202	3.89406	0.511994	0.84742	0.45643	1.12174	0.261975	1	Cnksr3	Cnksr family member 3
ENSMUSG00000015214	0.483871	0.0343374	0.195311	0.394442	0.0870529	0.930629	1	Mtmr1	myotubularin related protein 1
ENSMUSG00000015217	3.48942	0.580952	0.9641	0.451029	1.28806	0.197726	1	Hmgb3	high mobility group box 3
ENSMUSG00000015222	0.113186	0.00794517	0.301501	0.160348	0.0495495	0.960481	1	Map2	microtubule-associated protein 2
ENSMUSG00000015224	0.135906	0.00253042	0.0237235	0.209076	0.0121029	0.990344	1	Cyp2j9	cytochrome P450	family 2	subfamily j	polypeptide 9
ENSMUSG00000015243	0.525817	0.121576	0.184759	0.401454	0.302838	0.762013	1	Abca1	ATP-binding cassette	sub-family A (ABC1)	member 1
ENSMUSG00000015247	29.7301	0.0625322	0.0747144	0.220749	0.283273	0.776968	1	Nipsnap3b	nipsnap homolog 3B (C. elegans)
ENSMUSG00000015289	63.0069	-0.32977	-0.341525	0.168233	-1.9602	0.0499722	1	Lage3	L antigen family	member 3
ENSMUSG00000015290	66.323	-0.240975	-0.259286	0.212677	-1.13305	0.257191	1	Ubl4a	ubiquitin-like 4A
ENSMUSG00000015291	50.0782	-0.192753	-0.19903	0.203721	-0.946163	0.344065	1	Gdi1	guanosine diphosphate (GDP) dissociation inhibitor 1
ENSMUSG00000015305	10.5879	0.267696	0.355647	0.368922	0.725618	0.468073	1	Sash1	SAM and SH3 domain containing 1
ENSMUSG00000015312	24.6316	0.0296089	-0.0208226	0.364213	0.0812956	0.935207	1	Gadd45b	growth arrest and DNA-damage-inducible 45 beta
ENSMUSG00000015335	21.7255	0.23187	0.264937	0.277656	0.835096	0.403664	1	Zdhhc12	zinc finger	DHHC domain containing 12
ENSMUSG00000015337	9.40441	0.455798	0.580246	0.374218	1.218	0.223223	1	Endog	endonuclease G
ENSMUSG00000015341	25.6817	0.199537	0.223561	0.25264	0.789808	0.42964	1	Golga7	golgi autoantigen	golgin subfamily a	7
ENSMUSG00000015342	0.010317	0.0139071	0.447627	0.160339	0.0867352	0.930882	1	Xk	X-linked Kx blood group
ENSMUSG00000015354	2.4665	0.508544	0.871184	0.451751	1.12572	0.260285	1	Pcolce2	procollagen C-endopeptidase enhancer 2
ENSMUSG00000015357	18.671	0.0561717	0.0577629	0.27286	0.205862	0.836898	1	Clpx	caseinolytic mitochondrial matrix peptidase chaperone subunit
ENSMUSG00000015363	18.5282	0.243971	0.277296	0.277589	0.878892	0.37946	1	Trabd	TraB domain containing
ENSMUSG00000015377	4.32491	0.034244	0.0213628	0.408478	0.0838331	0.933189	1	Dennd6b	DENN/MADD domain containing 6B
ENSMUSG00000015396	0.02476	0	0	0.160341	0	1	1	Cd83	CD83 antigen
ENSMUSG00000015451	0.26269	0.22533	1.29226	0.347524	0.648386	0.516736	1	NA	NA
ENSMUSG00000015452	0.165327	0.0182914	0.505804	0.170594	0.107222	0.914613	1	Ager	advanced glycosylation end product-specific receptor
ENSMUSG00000015461	34.2248	-0.224124	-0.239438	0.242636	-0.923706	0.35564	1	Atf6b	activating transcription factor 6 beta
ENSMUSG00000015467	0.660697	0.362734	1.10076	0.421041	0.861517	0.388953	1	Egfl8	EGF-like domain 8
ENSMUSG00000015468	0.556413	-0.347993	-1.67329	0.376233	-0.924942	0.354996	1	Notch4	notch 4
ENSMUSG00000015474	15.7919	-0.217939	-0.2583	0.289331	-0.75325	0.4513	1	Ppt2	palmitoyl-protein thioesterase 2
ENSMUSG00000015476	0.0017195	0.0258821	0.934346	0.160335	0.161425	0.871758	1	Prrt1	proline-rich transmembrane protein 1
ENSMUSG00000015478	67.1407	-0.0271604	-0.0233959	0.155678	-0.174466	0.861499	1	Rnf5	ring finger protein 5
ENSMUSG00000015488	33.4804	0.105795	0.112709	0.210095	0.503559	0.614572	1	Cacfd1	calcium channel flower domain containing 1
ENSMUSG00000015501	0.461335	0.309781	0.9325	0.386243	0.802038	0.422531	1	Hivep2	human immunodeficiency virus type I enhancer binding protein 2
ENSMUSG00000015522	8.22053	-0.0114707	-0.0303695	0.38296	-0.0299528	0.976105	1	Arnt	aryl hydrocarbon receptor nuclear translocator
ENSMUSG00000015533	0.0393659	0.00470016	0.158187	0.160342	0.0293133	0.976615	1	Itga2	integrin alpha 2
ENSMUSG00000015536	36.9067	-0.154131	-0.161117	0.193519	-0.796465	0.425762	1	Mocs2	molybdenum cofactor synthesis 2
ENSMUSG00000015542	23.9351	-0.0883558	-0.0910397	0.270967	-0.326076	0.744367	1	Nat9	N-acetyltransferase 9 (GCN5-related	putative)
ENSMUSG00000015568	121.525	0.134997	0.136434	0.210766	0.640507	0.521843	1	Lpl	lipoprotein lipase
ENSMUSG00000015575	335.683	-0.0571149	-0.0569721	0.0964092	-0.592421	0.553569	1	Atp6v0e	ATPase	H+ transporting	lysosomal V0 subunit E
ENSMUSG00000015579	0.0632143	0.00239254	0.0543727	0.160343	0.0149214	0.988095	1	Nkx2-5	NK2 homeobox 5
ENSMUSG00000015597	1.87672	0.52474	1.01423	0.450229	1.1655	0.243818	1	Zfp318	zinc finger protein 318
ENSMUSG00000015605	3.59502	-0.172226	-0.485131	0.434577	-0.396306	0.691879	1	Srf	serum response factor
ENSMUSG00000015619	3.01645	0.712799	1.09227	0.42118	1.69239	0.0905721	1	Gata3	GATA binding protein 3
ENSMUSG00000015627	0.00343901	0.0233835	0.797818	0.160336	0.145841	0.884047	1	Gata5	GATA binding protein 5
ENSMUSG00000015647	2.17868	0.507159	0.843188	0.450783	1.12506	0.260563	1	Lama5	laminin	alpha 5
ENSMUSG00000015652	62.035	0.228529	0.238584	0.184622	1.23782	0.215782	1	Steap1	six transmembrane epithelial antigen of the prostate 1
ENSMUSG00000015653	8.04939	-0.147291	-0.193565	0.363189	-0.405549	0.685074	1	Steap2	six transmembrane epithelial antigen of prostate 2
ENSMUSG00000015656	246.761	0.166395	0.170266	0.129884	1.2811	0.200157	1	Hspa8	heat shock protein 8
ENSMUSG00000015659	1.4763	-0.402616	-1.20347	0.44417	-0.906446	0.3647	1	Serac1	serine active site containing 1
ENSMUSG00000015668	85.2287	-0.331107	-0.343696	0.164755	-2.0097	0.0444634	1	Pdzd11	PDZ domain containing 11
ENSMUSG00000015671	178.594	0.061486	0.0618522	0.112196	0.548022	0.583677	1	Psma2	proteasome (prosome	macropain) subunit	alpha type 2
ENSMUSG00000015672	24.1853	-0.233366	-0.261035	0.246513	-0.946667	0.343809	1	Mrpl32	mitochondrial ribosomal protein L32
ENSMUSG00000015697	10.0463	0.0124535	0.0120671	0.337369	0.0369136	0.970554	1	Setdb1	SET domain	bifurcated 1
ENSMUSG00000015702	3.24964	0.125432	0.0868314	0.444321	0.2823	0.777714	1	Anxa9	annexin A9
ENSMUSG00000015709	0.403791	-0.176871	-0.905636	0.359961	-0.491361	0.623171	1	Arnt2	aryl hydrocarbon receptor nuclear translocator 2
ENSMUSG00000015711	7.54097	-0.0677806	-0.0937212	0.380838	-0.177978	0.858741	1	Prune	prune exopolyphosphatase
ENSMUSG00000015714	107.898	0.156839	0.162995	0.169308	0.926351	0.354264	1	Cers2	ceramide synthase 2
ENSMUSG00000015733	476.26	0.0184631	0.0185469	0.122747	0.150416	0.880436	1	Capza2	capping protein (actin filament) muscle Z-line	alpha 2
ENSMUSG00000015745	10.0372	0.220528	0.262289	0.336756	0.65486	0.512558	1	Plekho1	pleckstrin homology domain containing	family O member 1
ENSMUSG00000015747	14.4265	-0.295725	-0.32391	0.282139	-1.04815	0.294568	1	Vps45	vacuolar protein sorting 45 (yeast)
ENSMUSG00000015748	21.2448	-0.132277	-0.158602	0.27593	-0.479385	0.631665	1	Prpf3	pre-mRNA processing factor 3
ENSMUSG00000015749	53.4831	0.0717289	0.0732566	0.219817	0.326312	0.744188	1	Anp32e	acidic (leucine-rich) nuclear phosphoprotein 32 family	member E
ENSMUSG00000015750	17.65	0.0604164	0.0736197	0.3016	0.200319	0.841231	1	Aph1a	aph1 homolog A	gamma secretase subunit
ENSMUSG00000015755	3.87367	0.373434	0.500573	0.453767	0.822964	0.410529	1	Tab2	TGF-beta activated kinase 1/MAP3K7 binding protein 2
ENSMUSG00000015757	21.2598	0.143172	0.149078	0.264504	0.541282	0.588313	1	Ppil4	peptidylprolyl isomerase (cyclophilin)-like 4
ENSMUSG00000015759	90.9303	0.0979148	0.0967156	0.184214	0.531526	0.595054	1	Cnih1	cornichon family AMPA receptor auxiliary protein 1
ENSMUSG00000015766	25.038	0.0702592	0.0736972	0.243088	0.289028	0.77256	1	Eps8	epidermal growth factor receptor pathway substrate 8
ENSMUSG00000015776	13.9318	-0.499658	-0.631978	0.315369	-1.58436	0.113112	1	Med22	mediator complex subunit 22
ENSMUSG00000015790	78.6706	0.0357425	0.0376931	0.147199	0.242818	0.808146	1	Surf1	surfeit gene 1
ENSMUSG00000015804	185.824	-0.0325224	-0.0358002	0.195799	-0.166101	0.868078	1	Med28	mediator complex subunit 28
ENSMUSG00000015806	51.5188	0.0570775	0.0676262	0.18421	0.309851	0.756674	1	Qdpr	quinoid dihydropteridine reductase
ENSMUSG00000015812	0.154345	0.0360035	0.449549	0.24975	0.144158	0.885376	1	Gnrh1	gonadotropin releasing hormone 1
ENSMUSG00000015829	0.124048	0.0426954	1.38668	0.16035	0.266264	0.790036	1	Tnr	tenascin R
ENSMUSG00000015837	182.147	-0.0024833	-0.00274832	0.12305	-0.0201813	0.983899	1	Sqstm1	sequestosome 1
ENSMUSG00000015839	33.8213	-0.311429	-0.341165	0.232119	-1.34167	0.179702	1	Nfe2l2	nuclear factor	erythroid derived 2	like 2
ENSMUSG00000015846	5.87014	0.64115	0.86363	0.408919	1.56792	0.116901	1	Rxra	retinoid X receptor alpha
ENSMUSG00000015850	9.62252	0.0766253	0.121948	0.329483	0.232562	0.816102	1	Adamtsl4	ADAMTS-like 4
ENSMUSG00000015869	89.4956	-0.164904	-0.172343	0.18138	-0.909163	0.363264	1	Prpsap1	phosphoribosyl pyrophosphate synthetase-associated protein 1
ENSMUSG00000015880	5.30305	0.327213	0.053828	0.44438	0.736336	0.461526	1	Ncapg	non-SMC condensin I complex	subunit G
ENSMUSG00000015882	1.57385	-0.356075	-0.807258	0.450792	-0.789887	0.429594	1	Lcorl	ligand dependent nuclear receptor corepressor-like
ENSMUSG00000015889	55.983	0.179489	0.18586	0.196386	0.913963	0.360736	1	Lta4h	leukotriene A4 hydrolase
ENSMUSG00000015890	0.0828414	0.000790222	0.119339	0.160355	0.00492794	0.996068	1	Amdhd1	amidohydrolase domain containing 1
ENSMUSG00000015932	112.406	-0.131208	-0.135582	0.151643	-0.865245	0.386904	1	Dstn	destrin
ENSMUSG00000015937	21.564	-0.0746073	-0.104553	0.27011	-0.27621	0.782387	1	H2afy	H2A histone family	member Y
ENSMUSG00000015942	1.56273	0.320698	0.517431	0.455669	0.703796	0.48156	1	Gtf2ird2	GTF2I repeat domain containing 2
ENSMUSG00000015943	54.5073	0.0879363	0.0974812	0.214855	0.409282	0.682333	1	Bola1	bolA-like 1 (E. coli)
ENSMUSG00000015944	0.321279	-0.00497719	-0.0338116	0.315151	-0.015793	0.9874	1	Gatsl2	GATS protein-like 2
ENSMUSG00000015957	0.137684	-0.00521736	0.0978832	0.165717	-0.0314836	0.974884	1	Wnt11	wingless-type MMTV integration site family	member 11
ENSMUSG00000015961	21.3873	0.0675421	0.0605719	0.281874	0.239618	0.810627	1	Adss	adenylosuccinate synthetase	non muscle
ENSMUSG00000015971	26.9952	0.285168	0.312183	0.225132	1.26667	0.205274	1	Actr8	ARP8 actin-related protein 8
ENSMUSG00000015980	9.71544	-0.22197	-0.281267	0.342216	-0.648624	0.516581	1	Lrrc27	leucine rich repeat containing 27
ENSMUSG00000015994	52.4053	-0.0568619	-0.0647227	0.219883	-0.258601	0.795943	1	Fnta	farnesyltransferase	CAAX box	alpha
ENSMUSG00000016018	14.1952	-0.0464476	-0.0705854	0.357324	-0.129987	0.896576	1	Skiv2l2	superkiller viralicidic activity 2-like 2 (S. cerevisiae)
ENSMUSG00000016024	0.948456	-0.815132	-1.90177	0.426795	-1.90989	0.0561473	1	Lbp	lipopolysaccharide binding protein
ENSMUSG00000016128	1.03781	-0.0800766	-0.564055	0.412074	-0.194326	0.845921	1	Stard13	StAR-related lipid transfer (START) domain containing 13
ENSMUSG00000016179	0.00343901	0.0233835	0.797818	0.160336	0.145841	0.884047	1	Camk1g	calcium/calmodulin-dependent protein kinase I gamma
ENSMUSG00000016181	2.23978	-0.0602007	-0.117355	0.446757	-0.13475	0.892809	1	Diexf	digestive organ expansion factor homolog (zebrafish)
ENSMUSG00000016194	0.565752	-0.197421	-0.904426	0.395695	-0.498921	0.617835	1	Hsd11b1	hydroxysteroid 11-beta dehydrogenase 1
ENSMUSG00000016200	0.0392459	0.0183572	0.598287	0.160344	0.114486	0.908853	1	Syt14	synaptotagmin XIV
ENSMUSG00000016206	7.45767	0.101528	0.149276	0.355447	0.285635	0.775157	1	H2-M3	histocompatibility 2	M region locus 3
ENSMUSG00000016252	126.754	-0.335813	-0.342322	0.125218	-2.68183	0.00732217	1	Atp5e	ATP synthase	H+ transporting	mitochondrial F1 complex	epsilon subunit
ENSMUSG00000016253	17.5661	0.0365679	0.0391319	0.282312	0.12953	0.896938	1	Nelfcd	negative elongation factor complex member C/D	Th1l
ENSMUSG00000016256	235.32	-0.153348	-0.155073	0.119389	-1.28444	0.19899	1	Ctsz	cathepsin Z
ENSMUSG00000016257	35.9527	0.0168109	0.0147924	0.219711	0.0765137	0.93901	1	Slmo2	slowmo homolog 2 (Drosophila)
ENSMUSG00000016262	2.61302	0.478849	0.654256	0.455274	1.05178	0.292899	1	Sertad4	SERTA domain containing 4
ENSMUSG00000016283	0.00343901	0.0233835	0.797818	0.160336	0.145841	0.884047	1	H2-M2	histocompatibility 2	M region locus 2
ENSMUSG00000016308	34.3	0.257547	0.271954	0.216507	1.18956	0.234221	1	Ube2a	ubiquitin-conjugating enzyme E2A
ENSMUSG00000016319	206.034	0.119336	0.12149	0.138637	0.860777	0.389361	1	Slc25a5	solute carrier family 25 (mitochondrial carrier	adenine nucleotide translocator)	member 5
ENSMUSG00000016344	75.3062	-0.351637	-0.360587	0.151635	-2.31897	0.0203966	1	Ppdpf	pancreatic progenitor cell differentiation and proliferation factor
ENSMUSG00000016349	0.0414377	0.0500285	1.89705	0.160341	0.312013	0.755031	1	Eef1a2	eukaryotic translation elongation factor 1 alpha 2
ENSMUSG00000016356	0.264469	0.123287	1.08724	0.284147	0.433885	0.664372	1	Col20a1	collagen	type XX	alpha 1
ENSMUSG00000016382	28.5335	-0.256976	-0.277003	0.234116	-1.09765	0.272359	1	Pls3	plastin 3 (T-isoform)
ENSMUSG00000016386	0.109141	0.0159526	0.502186	0.160357	0.0994819	0.920756	1	Mpped2	metallophosphoesterase domain containing 2
ENSMUSG00000016409	15.2764	0.141809	0.155191	0.299733	0.473118	0.636129	1	Nkap	NFKB activating protein
ENSMUSG00000016427	105.97	-0.173628	-0.178187	0.157743	-1.1007	0.271026	1	Ndufa1	NADH dehydrogenase (ubiquinone) 1 alpha subcomplex	1
ENSMUSG00000016458	4.21821	-0.147594	-0.147623	0.414799	-0.35582	0.721976	1	Wt1	Wilms tumor 1 homolog
ENSMUSG00000016477	1.37396	0.260421	0.723777	0.445962	0.583955	0.559251	1	E2f3	E2F transcription factor 3
ENSMUSG00000016481	25.4331	-0.095105	-0.0999992	0.256472	-0.37082	0.710772	1	Cr1l	complement component (3b/4b) receptor 1-like
ENSMUSG00000016487	19.2539	0.542117	0.718154	0.369714	1.46631	0.142563	1	Ppfibp1	PTPRF interacting protein	binding protein 1 (liprin beta 1)
ENSMUSG00000016493	0.166204	0.228393	2.18135	0.284657	0.802345	0.422354	1	Cd46	CD46 antigen	complement regulatory protein
ENSMUSG00000016494	1.61979	-0.38878	-0.647633	0.452839	-0.85854	0.390594	1	Cd34	CD34 antigen
ENSMUSG00000016495	28.3268	-0.187933	-0.201022	0.2276	-0.825718	0.408964	1	Plgrkt	plasminogen receptor	C-terminal lysine transmembrane protein
ENSMUSG00000016496	0.795233	0.35619	1.27667	0.417244	0.853674	0.393285	1	Cd274	CD274 antigen
ENSMUSG00000016503	62.2462	0.0989072	0.0991845	0.170914	0.578697	0.562793	1	Gtf3a	general transcription factor III A
ENSMUSG00000016510	24.9453	-0.000536363	0.00496768	0.241299	-0.00222282	0.998226	1	Mtif3	mitochondrial translational initiation factor 3
ENSMUSG00000016520	2.11307	0.609632	1.09833	0.452223	1.34808	0.177633	1	Lnx2	ligand of numb-protein X 2
ENSMUSG00000016524	0.0017195	0.0258821	0.934346	0.160335	0.161425	0.871758	1	Il19	interleukin 19
ENSMUSG00000016526	1.02005	0.520758	1.53829	0.431941	1.20562	0.227962	1	Dyrk3	dual-specificity tyrosine-(Y)-phosphorylation regulated kinase 3
ENSMUSG00000016528	4.09451	0.579603	0.753115	0.449947	1.28816	0.19769	1	Mapkapk2	MAP kinase-activated protein kinase 2
ENSMUSG00000016534	154.989	-0.0778628	-0.0773718	0.135768	-0.573499	0.566307	1	Lamp2	lysosomal-associated membrane protein 2
ENSMUSG00000016541	204.556	-0.115695	-0.11715	0.11846	-0.976658	0.328739	1	Atxn10	ataxin 10
ENSMUSG00000016552	32.8469	-0.127833	-0.119676	0.19847	-0.644094	0.519514	1	Foxred2	FAD-dependent oxidoreductase domain containing 2
ENSMUSG00000016554	268.574	0.10725	0.108383	0.110687	0.968954	0.332568	1	Eif3d	eukaryotic translation initiation factor 3	subunit D
ENSMUSG00000016559	427.852	-0.129798	-0.13795	0.168817	-0.768866	0.441973	1	H3f3b	H3 histone	family 3B
ENSMUSG00000016619	30.3135	0.244905	0.26164	0.238407	1.02726	0.3043	1	Nup50	nucleoporin 50
ENSMUSG00000016624	0.110397	0.0379055	0.649398	0.217349	0.174399	0.861552	1	Phf21b	PHD finger protein 21B
ENSMUSG00000016637	73.6735	-0.193233	-0.197566	0.147633	-1.30887	0.190577	1	Ift27	intraflagellar transport 27
ENSMUSG00000016664	23.5672	0.302279	0.316658	0.280363	1.07817	0.280958	1	Pacsin2	protein kinase C and casein kinase substrate in neurons 2
ENSMUSG00000016756	0.0283784	0	0	0.160341	0	1	1	Cmah	cytidine monophospho-N-acetylneuraminic acid hydroxylase
ENSMUSG00000016757	33.8468	0.194552	0.20295	0.203406	0.956473	0.338833	1	Ttll12	tubulin tyrosine ligase-like family	member 12
ENSMUSG00000016758	0.00343901	0.0233835	0.797818	0.160336	0.145841	0.884047	1	Bik	BCL2-interacting killer
ENSMUSG00000016763	0.0798264	0.0243216	0.987548	0.160348	0.15168	0.879439	1	Scube1	signal peptide	CUB domain	EGF-like 1
ENSMUSG00000016831	29.8503	0.0236163	0.0258423	0.234889	0.100543	0.919913	1	Tox4	TOX high mobility group box family member 4
ENSMUSG00000016833	110.266	-0.0653422	-0.0693131	0.199241	-0.327956	0.742945	1	Mrps18c	mitochondrial ribosomal protein S18C
ENSMUSG00000016918	0.343289	0.00183815	-0.172896	0.361634	0.00508288	0.995944	1	Sulf1	sulfatase 1
ENSMUSG00000016921	46.7358	-0.195604	-0.213885	0.210293	-0.93015	0.352294	1	Srsf6	serine/arginine-rich splicing factor 6
ENSMUSG00000016933	4.64856	0.67154	0.936542	0.400751	1.6757	0.0937964	1	Plcg1	phospholipase C	gamma 1
ENSMUSG00000016940	4.96912	0.059158	0.0891258	0.407775	0.145075	0.884652	1	Kctd2	potassium channel tetramerisation domain containing 2
ENSMUSG00000016942	0.37125	0.199722	1.00144	0.356271	0.560591	0.575076	1	Tmprss6	transmembrane serine protease 6
ENSMUSG00000016946	19.4106	0.125524	0.139354	0.305646	0.410684	0.681304	1	Kctd5	potassium channel tetramerisation domain containing 5
ENSMUSG00000016984	2.55783	0.341074	0.699168	0.456088	0.747825	0.454566	1	Etaa1	Ewing tumor-associated antigen 1
ENSMUSG00000016995	0.00343901	0.0233835	0.797818	0.160336	0.145841	0.884047	1	Matn4	matrilin 4
ENSMUSG00000017002	25.7143	-0.326443	-0.387555	0.255333	-1.2785	0.201073	1	Slpi	secretory leukocyte peptidase inhibitor
ENSMUSG00000017007	0.0017195	0.0258821	0.934346	0.160335	0.161425	0.871758	1	Rbpjl	recombination signal binding protein for immunoglobulin kappa J region-like
ENSMUSG00000017009	31.6566	0.13177	0.134506	0.386111	0.341274	0.732897	1	Sdc4	syndecan 4
ENSMUSG00000017057	1.5363	0.0611673	-0.157873	0.450381	0.135812	0.89197	1	Il13ra1	interleukin 13 receptor	alpha 1
ENSMUSG00000017119	11.3655	-0.150227	-0.19249	0.31621	-0.475088	0.634724	1	Nbr1	neighbor of Brca1 gene 1
ENSMUSG00000017132	3.52948	-0.151029	-0.194171	0.428548	-0.352421	0.724523	1	Cyth1	cytohesin 1
ENSMUSG00000017144	28.9356	0.260083	0.283561	0.293063	0.887464	0.374829	1	Rnd3	Rho family GTPase 3
ENSMUSG00000017146	1.28851	0.813977	2.34018	0.444931	1.82944	0.0673332	1	Brca1	breast cancer 1	early onset
ENSMUSG00000017167	0.427229	-0.170288	-0.779617	0.369037	-0.461438	0.644485	1	Cntnap1	contactin associated protein-like 1
ENSMUSG00000017176	13.9197	-0.0943495	-0.104963	0.323003	-0.292101	0.77021	1	Nt5c3b	5'-nucleotidase	cytosolic IIIB
ENSMUSG00000017188	307.872	-0.0758926	-0.0772852	0.120508	-0.629773	0.528843	1	Coa3	cytochrome C oxidase assembly factor 3
ENSMUSG00000017204	0.0537939	0.047685	1.67699	0.160342	0.297396	0.766164	1	Gsdma	gasdermin A
ENSMUSG00000017210	6.69721	0.205546	0.255413	0.369462	0.556339	0.577979	1	Med24	mediator complex subunit 24
ENSMUSG00000017221	37.2532	0.064589	0.0529716	0.22942	0.281531	0.778303	1	Psmd3	proteasome (prosome	macropain) 26S subunit	non-ATPase	3
ENSMUSG00000017264	27.1369	-0.141187	-0.15173	0.249086	-0.566819	0.570837	1	Exosc10	exosome component 10
ENSMUSG00000017286	32.6472	-0.0280839	-0.0289411	0.216966	-0.129439	0.89701	1	Glod4	glyoxalase domain containing 4
ENSMUSG00000017288	22.8347	-0.535066	-0.589403	0.240236	-2.22725	0.0259305	1	Vps53	vacuolar protein sorting 53 (yeast)
ENSMUSG00000017291	8.13567	0.341732	0.426878	0.388143	0.880429	0.378627	1	Taok1	TAO kinase 1
ENSMUSG00000017299	16.8198	0.27952	0.30506	0.374922	0.74554	0.455945	1	Dnttip1	deoxynucleotidyltransferase	terminal	interacting protein 1
ENSMUSG00000017300	0.229092	0.0339613	1.02683	0.183748	0.184825	0.853366	1	Tnnc2	troponin C2	fast
ENSMUSG00000017307	12.6332	0.279409	0.335423	0.306055	0.912936	0.361276	1	Acot8	acyl-CoA thioesterase 8
ENSMUSG00000017314	0.681717	0.38258	1.03055	0.413988	0.924131	0.355418	1	Mpp2	membrane protein	palmitoylated 2 (MAGUK p55 subfamily member 2)
ENSMUSG00000017316	0.0017195	0.0258821	0.934346	0.160335	0.161425	0.871758	1	Ppy	pancreatic polypeptide
ENSMUSG00000017344	0.0017195	0.0258821	0.934346	0.160335	0.161425	0.871758	1	Vtn	vitronectin
ENSMUSG00000017376	0.728152	0.249547	0.560394	0.426618	0.584942	0.558587	1	Nlk	nemo like kinase
ENSMUSG00000017386	4.47266	-0.0194077	-0.0228965	0.412697	-0.0470264	0.962492	1	Traf4	TNF receptor associated factor 4
ENSMUSG00000017390	27.9199	0.211494	0.239809	0.234236	0.902907	0.366575	1	Aldoc	aldolase C	fructose-bisphosphate
ENSMUSG00000017400	0.991679	0.442253	1.40739	0.435606	1.01526	0.309982	1	Stac2	SH3 and cysteine rich domain 2
ENSMUSG00000017404	87.7534	-0.0736107	-0.0888919	0.202474	-0.363555	0.71619	1	Rpl19	ribosomal protein L19
ENSMUSG00000017405	4.51996	0.0134417	0.0740561	0.411314	0.03268	0.97393	1	Nek8	NIMA (never in mitosis gene a)-related expressed kinase 8
ENSMUSG00000017412	0.0977105	0	0	0.160341	0	1	1	Cacnb4	calcium channel	voltage-dependent	beta 4 subunit
ENSMUSG00000017417	0.609757	-0.0216339	-0.360029	0.38582	-0.0560724	0.955284	1	Plxdc1	plexin domain containing 1
ENSMUSG00000017418	1.28907	0.0852347	0.170079	0.450102	0.189367	0.849805	1	Arl5b	ADP-ribosylation factor-like 5B
ENSMUSG00000017421	36.8212	-0.236024	-0.264305	0.241057	-0.979123	0.327519	1	Zfp207	zinc finger protein 207
ENSMUSG00000017428	101.294	-0.0118612	-0.0119096	0.152618	-0.0777185	0.938052	1	Psmd11	proteasome (prosome	macropain) 26S subunit	non-ATPase	11
ENSMUSG00000017446	5.28606	-0.753847	-1.2261	0.408203	-1.84675	0.0647841	1	C1qtnf1	C1q and tumor necrosis factor related protein 1
ENSMUSG00000017466	88.731	0.142495	0.134712	0.260992	0.545973	0.585084	1	Timp2	tissue inhibitor of metalloproteinase 2
ENSMUSG00000017478	7.96903	0.272027	0.29889	0.355802	0.764546	0.444542	1	Zc3h18	zinc finger CCCH-type containing 18
ENSMUSG00000017485	6.54653	-0.420323	-0.905911	0.442679	-0.9495	0.342367	1	Top2b	topoisomerase (DNA) II beta
ENSMUSG00000017491	1.06209	0.483086	1.45753	0.433895	1.11337	0.265549	1	Rarb	retinoic acid receptor	beta
ENSMUSG00000017493	257.41	0.334166	0.366677	0.29944	1.11597	0.264435	1	Igfbp4	insulin-like growth factor binding protein 4
ENSMUSG00000017499	5.45578	0.466466	0.692745	0.449944	1.03672	0.299867	1	Cdc6	cell division cycle 6
ENSMUSG00000017548	2.48201	-0.326595	-1.08155	0.453943	-0.719463	0.471855	1	Suz12	suppressor of zeste 12 homolog (Drosophila)
ENSMUSG00000017550	1.55552	0.677972	1.56962	0.454082	1.49306	0.135421	1	Atad5	ATPase family	AAA domain containing 5
ENSMUSG00000017561	7.66107	-0.027937	-0.0802336	0.36927	-0.0756548	0.939694	1	Crlf3	cytokine receptor-like factor 3
ENSMUSG00000017607	0.744027	0.104788	0.324955	0.391786	0.267462	0.789113	1	Tns4	tensin 4
ENSMUSG00000017615	34.3163	-0.279155	-0.301703	0.216358	-1.29025	0.196964	1	Tnfaip1	tumor necrosis factor	alpha-induced protein 1 (endothelial)
ENSMUSG00000017631	5.60361	0.384735	0.429227	0.428651	0.897549	0.369426	1	Abr	active BCR-related gene
ENSMUSG00000017652	0.135376	0.0026736	0.0336852	0.211354	0.0126499	0.989907	1	Cd40	CD40 antigen
ENSMUSG00000017664	35.4988	-0.185167	-0.191526	0.207876	-0.890758	0.373059	1	Slc35c2	solute carrier family 35	member C2
ENSMUSG00000017667	1.19372	0.417364	1.01733	0.437964	0.952964	0.340609	1	Zfp334	zinc finger protein 334
ENSMUSG00000017670	15.827	-0.061356	-0.0891498	0.292706	-0.209617	0.833967	1	Elmo2	engulfment and cell motility 2
ENSMUSG00000017677	19.1213	0.203469	0.229641	0.252648	0.805346	0.42062	1	Wsb1	WD repeat and SOCS box-containing 1
ENSMUSG00000017679	4.15552	-0.511107	-0.815935	0.416932	-1.22588	0.220245	1	Ttpal	tocopherol (alpha) transfer protein-like
ENSMUSG00000017686	11.8234	0.32807	0.384388	0.334174	0.981734	0.326231	1	Rhot1	ras homolog family member T1
ENSMUSG00000017692	0.0649338	0.000131636	-0.0317	0.160344	0.000820963	0.999345	1	Rhbdl3	rhomboid	veinlet-like 3 (Drosophila)
ENSMUSG00000017697	5.16587	-0.3088	-0.603865	0.411215	-0.750945	0.452686	1	Ada	adenosine deaminase
ENSMUSG00000017707	108.718	-0.123548	-0.122536	0.124213	-0.994641	0.319911	1	Serinc3	serine incorporator 3
ENSMUSG00000017713	1.65372	0.0846777	0.312977	0.454078	0.186482	0.852066	1	Tha1	threonine aldolase 1
ENSMUSG00000017715	17.7683	0.0375268	0.031691	0.281178	0.133463	0.893828	1	Pgs1	phosphatidylglycerophosphate synthase 1
ENSMUSG00000017716	59.4187	0.408406	0.397186	0.279334	1.46207	0.143721	1	Birc5	baculoviral IAP repeat-containing 5
ENSMUSG00000017718	1.55064	-0.361214	-1.24681	0.444066	-0.813425	0.415974	1	Afmid	arylformamidase
ENSMUSG00000017721	6.35612	-0.368538	-0.46074	0.384333	-0.958901	0.337608	1	Pigt	phosphatidylinositol glycan anchor biosynthesis	class T
ENSMUSG00000017724	1.00574	0.253803	0.497881	0.424437	0.597975	0.549856	1	Etv4	ets variant 4
ENSMUSG00000017734	0.215506	-0.033199	-0.307742	0.282624	-0.117467	0.90649	1	Dbndd2	dysbindin (dystrobrevin binding protein 1) domain containing 2
ENSMUSG00000017737	0.442758	0.0888737	0.438871	0.364693	0.243695	0.807467	1	Mmp9	matrix metallopeptidase 9
ENSMUSG00000017747	8.41737	0.365424	0.466957	0.357961	1.02085	0.307326	1	Ghdc	GH3 domain containing
ENSMUSG00000017754	15.3626	-0.260164	-0.276296	0.2807	-0.92684	0.354009	1	Pltp	phospholipid transfer protein
ENSMUSG00000017756	8.48279	0.168437	0.0997392	0.414369	0.40649	0.684383	1	Slc12a7	solute carrier family 12	member 7
ENSMUSG00000017760	379.349	0.105433	0.107696	0.103109	1.02254	0.306527	1	Ctsa	cathepsin A
ENSMUSG00000017764	7.53775	-0.0338412	-0.0576075	0.387771	-0.087271	0.930456	1	Zswim1	zinc finger SWIM-type containing 1
ENSMUSG00000017765	17.1209	0.267694	0.307003	0.293931	0.910738	0.362434	1	Slc12a4	solute carrier family 12	member 4
ENSMUSG00000017774	30.5054	0.0876648	0.10164	0.264758	0.331113	0.740559	1	Myo1c	myosin IC
ENSMUSG00000017776	4.44715	0.834479	1.18104	0.419881	1.98742	0.0468764	1	Crk	v-crk avian sarcoma virus CT10 oncogene homolog
ENSMUSG00000017778	46.6263	0.0537551	0.0526516	0.19304	0.278466	0.780655	1	Cox7c	cytochrome c oxidase subunit VIIc
ENSMUSG00000017781	27.7068	0.164175	0.170002	0.336665	0.48765	0.625798	1	Pitpna	phosphatidylinositol transfer protein	alpha
ENSMUSG00000017801	53.513	-0.0859397	-0.089145	0.191832	-0.447995	0.654157	1	Mlx	MAX-like protein X
ENSMUSG00000017802	0.704203	0.249925	1.17135	0.374715	0.666974	0.504789	1	Fam134c	family with sequence similarity 134	member C
ENSMUSG00000017830	4.60883	0.425394	0.690405	0.407615	1.04362	0.296663	1	Dhx58	DEXH (Asp-Glu-X-His) box polypeptide 58
ENSMUSG00000017831	2.57194	0.010067	-0.168509	0.456174	0.0220684	0.982393	1	Rab5a	RAB5A	member RAS oncogene family
ENSMUSG00000017837	43.5504	-0.10694	-0.106224	0.189952	-0.562984	0.573446	1	Nkiras2	NFKB inhibitor interacting Ras-like protein 2
ENSMUSG00000017843	12.637	-0.059883	-0.0902839	0.306424	-0.195425	0.84506	1	Ppp2r5c	protein phosphatase 2	regulatory subunit B'	gamma
ENSMUSG00000017858	21.8908	0.317622	0.349174	0.245326	1.2947	0.195425	1	Ift52	intraflagellar transport 52
ENSMUSG00000017861	0.35844	0.273177	1.48135	0.363824	0.75085	0.452743	1	Mybl2	myeloblastosis oncogene-like 2
ENSMUSG00000017868	0.02476	0	0	0.160341	0	1	1	Sgk2	serum/glucocorticoid regulated kinase 2
ENSMUSG00000017897	0.0424925	0.0228141	0.81486	0.160343	0.142283	0.886856	1	Eya2	EYA transcriptional coactivator and phosphatase 2
ENSMUSG00000017929	0.858724	-0.32098	-1.04642	0.429334	-0.747623	0.454687	1	B4galt5	UDP-Gal:betaGlcNAc beta 1	4-galactosyltransferase	polypeptide 5
ENSMUSG00000017943	0.498387	0.458608	1.69943	0.392798	1.16754	0.242992	1	Gdap1l1	ganglioside-induced differentiation-associated protein 1-like 1
ENSMUSG00000017969	61.5404	-0.249771	-0.269548	0.181473	-1.37636	0.168711	1	Ptgis	prostaglandin I2 (prostacyclin) synthase
ENSMUSG00000017999	23.4048	0.0519885	0.0468441	0.252766	0.205679	0.837042	1	Ddx27	DEAD (Asp-Glu-Ala-Asp) box polypeptide 27
ENSMUSG00000018001	16.2607	0.0977664	0.10985	0.279541	0.349739	0.726535	1	Cyth3	cytohesin 3
ENSMUSG00000018008	0.0283784	0	0	0.160341	0	1	1	Cyth4	cytohesin 4
ENSMUSG00000018012	0.924458	-0.0777068	-0.0633602	0.440255	-0.176504	0.859898	1	Rac3	RAS-related C3 botulinum substrate 3
ENSMUSG00000018040	86.3504	-0.0680738	-0.0741643	0.188474	-0.361184	0.717962	1	Rrp7a	ribosomal RNA processing 7 homolog A (S. cerevisiae)
ENSMUSG00000018042	720.917	0.104674	0.106428	0.138719	0.754577	0.450503	1	Cyb5r3	cytochrome b5 reductase 3
ENSMUSG00000018068	1.61057	-0.356289	-0.873199	0.451115	-0.789796	0.429647	1	Ints2	integrator complex subunit 2
ENSMUSG00000018076	4.97584	0.411271	0.415577	0.430594	0.955124	0.339515	1	Med13l	mediator complex subunit 13-like
ENSMUSG00000018102	45.2628	0.00696581	0.0173241	0.183799	0.0378989	0.969768	1	Hist1h2bc	histone cluster 1	H2bc
ENSMUSG00000018143	4.48663	0.0465701	0.02938	0.423088	0.110072	0.912352	1	Mafk	v-maf musculoaponeurotic fibrosarcoma oncogene family	protein K (avian)
ENSMUSG00000018160	10.2193	-0.296794	-0.386871	0.352163	-0.842773	0.399355	1	Med1	mediator complex subunit 1
ENSMUSG00000018167	25.3184	0.457197	0.497648	0.226855	2.01537	0.0438659	1	Stard3	START domain containing 3
ENSMUSG00000018169	0.101449	0	0	0.160348	0	1	1	Mfng	MFNG O-fucosylpeptide 3-beta-N-acetylglucosaminyltransferase
ENSMUSG00000018171	104.232	0.215589	0.224192	0.147638	1.46026	0.144219	1	Vmp1	vacuole membrane protein 1
ENSMUSG00000018189	27.7683	0.0612562	0.064393	0.242928	0.252157	0.800919	1	Uchl5	ubiquitin carboxyl-terminal esterase L5
ENSMUSG00000018196	41.6838	-0.133751	-0.139908	0.209113	-0.639609	0.522427	1	Glrx2	glutaredoxin 2 (thioltransferase)
ENSMUSG00000018199	2.7663	0.773902	1.44116	0.446359	1.73381	0.082952	1	Trove2	TROVE domain family	member 2
ENSMUSG00000018209	5.91798	0.0906451	0.10458	0.401789	0.225604	0.821509	1	Stk4	serine/threonine kinase 4
ENSMUSG00000018217	120.578	-0.265519	-0.269301	0.120422	-2.20489	0.0274616	1	Pmp22	peripheral myelin protein 22
ENSMUSG00000018238	1.07851	-0.604793	-2.00287	0.431104	-1.40289	0.160649	1	Gdf9	growth differentiation factor 9
ENSMUSG00000018239	8.51109	-0.385936	-0.461822	0.34295	-1.12534	0.260445	1	Zcchc10	zinc finger	CCHC domain containing 10
ENSMUSG00000018263	1.59045	-0.160305	-0.476074	0.452483	-0.354277	0.723131	1	Tbx5	T-box 5
ENSMUSG00000018286	590.778	-0.0697852	-0.0736809	0.156293	-0.446503	0.655234	1	Psmb6	proteasome (prosome	macropain) subunit	beta type 6
ENSMUSG00000018287	100.752	-0.183634	-0.18831	0.135011	-1.36015	0.173784	1	Spag7	sperm associated antigen 7
ENSMUSG00000018293	8.99479	0.0421685	-0.0197864	0.350384	0.120349	0.904206	1	Pfn1	profilin 1
ENSMUSG00000018322	19.4548	-0.11709	-0.132793	0.264271	-0.443069	0.657716	1	Tomm34	translocase of outer mitochondrial membrane 34
ENSMUSG00000018326	127.745	-0.234472	-0.240579	0.125712	-1.86515	0.0621602	1	Ywhab	tyrosine 3-monooxygenase/tryptophan 5-monooxygenase activation protein	beta polypeptide
ENSMUSG00000018334	1.59743	1.13356	2.30761	0.45625	2.48451	0.0129731	1	Ksr1	kinase suppressor of ras 1
ENSMUSG00000018339	0.260436	0.262428	1.94603	0.307194	0.854275	0.392953	1	Gpx3	glutathione peroxidase 3
ENSMUSG00000018340	40.562	0.0306245	0.0380553	0.203659	0.150371	0.880472	1	Anxa6	annexin A6
ENSMUSG00000018347	9.62811	0.368409	0.414662	0.330644	1.11422	0.265186	1	Zkscan6	zinc finger with KRAB and SCAN domains 6
ENSMUSG00000018362	0.559838	0.283286	1.41012	0.378156	0.749125	0.453782	1	Kpna2	karyopherin (importin) alpha 2
ENSMUSG00000018363	2.3926	1.05163	1.51122	0.448024	2.34726	0.0189121	1	Smurf2	SMAD specific E3 ubiquitin protein ligase 2
ENSMUSG00000018372	2.69019	0.161177	0.106187	0.450874	0.357478	0.720734	1	Cep95	centrosomal protein 95
ENSMUSG00000018377	8.11932	0.422744	0.498352	0.359402	1.17624	0.239498	1	Vezf1	vascular endothelial zinc finger 1
ENSMUSG00000018378	10.3501	0.239796	0.265307	0.365865	0.655421	0.512197	1	2210416O15Rik	RIKEN cDNA 2210416O15 gene
ENSMUSG00000018379	3.47933	0.487432	0.697716	0.457004	1.06658	0.286161	1	Srsf1	serine/arginine-rich splicing factor 1
ENSMUSG00000018381	0.197813	0.0547372	0.584768	0.26945	0.203144	0.839022	1	Abi3	ABI gene family	member 3
ENSMUSG00000018387	0.73873	-0.229422	-0.426759	0.425275	-0.539467	0.589564	1	Shroom1	shroom family member 1
ENSMUSG00000018395	30.5987	0.120794	0.136644	0.23395	0.516324	0.605628	1	Kif3a	kinesin family member 3A
ENSMUSG00000018398	33.2459	0.366218	0.391312	0.230708	1.58736	0.11243	1	Sept8	septin 8
ENSMUSG00000018401	2.9361	-0.488753	-0.874997	0.445811	-1.09633	0.272936	1	Mtmr4	myotubularin related protein 4
ENSMUSG00000018405	7.1663	0.300566	0.455765	0.384457	0.781794	0.434336	1	Mrm1	mitochondrial rRNA methyltransferase 1
ENSMUSG00000018411	0.0993244	0.0103145	0.301253	0.160353	0.0643239	0.948712	1	Mapt	microtubule-associated protein tau
ENSMUSG00000018412	2.36996	0.247368	0.538445	0.454287	0.544519	0.586084	1	Kansl1	KAT8 regulatory NSL complex subunit 1
ENSMUSG00000018415	5.81403	0.173795	0.26993	0.377719	0.460118	0.645432	1	Gid4	GID complex subunit 4	VID24 homolog
ENSMUSG00000018417	8.53414	-0.185542	-0.259976	0.396187	-0.468319	0.639557	1	Myo1b	myosin IB
ENSMUSG00000018425	7.66696	0.105832	0.124535	0.390141	0.271266	0.786186	1	Dhx40	DEAH (Asp-Glu-Ala-His) box polypeptide 40
ENSMUSG00000018427	1.87509	0.178556	0.432248	0.453162	0.394024	0.693564	1	Ypel2	yippee-like 2 (Drosophila)
ENSMUSG00000018428	4.00294	0.141942	0.194956	0.442775	0.320575	0.748533	1	Akap1	A kinase (PRKA) anchor protein 1
ENSMUSG00000018433	17.3033	0.191586	0.205436	0.281039	0.681707	0.495424	1	Nol11	nucleolar protein 11
ENSMUSG00000018442	24.2333	-0.0886081	-0.0968889	0.242504	-0.365388	0.714822	1	Derl2	Der1-like domain family	member 2
ENSMUSG00000018446	207.837	0.138343	0.140992	0.125862	1.09916	0.271698	1	C1qbp	complement component 1	q subcomponent binding protein
ENSMUSG00000018449	32.6234	0.0937798	0.105343	0.218906	0.428402	0.668358	1	Rpain	RPA interacting protein
ENSMUSG00000018470	0.766559	0.018635	-0.0573095	0.425567	0.0437886	0.965073	1	Kcnab3	potassium voltage-gated channel	shaker-related subfamily	beta member 3
ENSMUSG00000018474	7.66734	-0.31489	-0.504304	0.399049	-0.7891	0.430054	1	Chd3	chromodomain helicase DNA binding protein 3
ENSMUSG00000018476	2.55111	0.28221	0.498315	0.447556	0.630559	0.528329	1	Kdm6b	KDM1 lysine (K)-specific demethylase 6B
ENSMUSG00000018479	0.166404	-0.020278	-0.290562	0.247841	-0.0818184	0.934791	1	1700125H20Rik	RIKEN cDNA 1700125H20 gene
ENSMUSG00000018481	17.4938	0.34782	0.400402	0.271751	1.27992	0.200572	1	Appbp2	amyloid beta precursor protein (cytoplasmic tail) binding protein 2
ENSMUSG00000018500	3.31378	0.316285	0.535807	0.42508	0.744061	0.45684	1	Adora2b	adenosine A2b receptor
ENSMUSG00000018501	49.029	0.00499476	-0.0225612	0.312753	0.0159703	0.987258	1	Ncor1	nuclear receptor co-repressor 1
ENSMUSG00000018507	0.256692	-0.273085	-1.28964	0.349803	-0.780683	0.434989	1	Trpv2	transient receptor potential cation channel	subfamily V	member 2
ENSMUSG00000018509	4.63155	0.27094	0.281228	0.411503	0.658416	0.510271	1	Cenpv	centromere protein V
ENSMUSG00000018537	8.37048	0.0811407	0.0805107	0.366005	0.221693	0.824553	1	Pcgf2	polycomb group ring finger 2
ENSMUSG00000018541	17.1416	0.0653695	0.0691355	0.28619	0.228413	0.819325	1	Cwc25	CWC25 spliceosome-associated protein
ENSMUSG00000018543	0.124638	0.0302503	0.599728	0.205657	0.147091	0.88306	1	1700001P01Rik	RIKEN cDNA 1700001P01 gene
ENSMUSG00000018547	3.22422	0.0535576	-0.0309835	0.448382	0.119446	0.904922	1	Pip4k2b	phosphatidylinositol-5-phosphate 4-kinase	type II	beta
ENSMUSG00000018548	7.87568	0.167658	0.215713	0.397861	0.421398	0.673465	1	Trim37	tripartite motif-containing 37
ENSMUSG00000018559	5.02014	0.396782	0.543613	0.410456	0.966687	0.333701	1	Ctdnep1	CTD nuclear envelope phosphatase 1
ENSMUSG00000018565	87.858	0.0115601	0.0123671	0.156093	0.0740586	0.940964	1	Elp5	elongator acetyltransferase complex subunit 5
ENSMUSG00000018566	0.0442641	0	0	0.160341	0	1	1	Slc2a4	solute carrier family 2 (facilitated glucose transporter)	member 4
ENSMUSG00000018567	747.244	0.0174485	0.0179797	0.0988972	0.176431	0.859956	1	Gabarap	gamma-aminobutyric acid receptor associated protein
ENSMUSG00000018570	1.02998	0.573303	1.56129	0.443723	1.29203	0.196347	1	2810408A11Rik	RIKEN cDNA 2810408A11 gene
ENSMUSG00000018572	72.4411	0.223852	0.235511	0.198092	1.13004	0.258461	1	Phf23	PHD finger protein 23
ENSMUSG00000018574	78.1958	0.0351225	0.0368339	0.171391	0.204927	0.837629	1	Acadvl	acyl-Coenzyme A dehydrogenase	very long chain
ENSMUSG00000018583	83.9541	0.128951	0.134187	0.248804	0.518286	0.604259	1	G3bp1	GTPase activating protein (SH3 domain) binding protein 1
ENSMUSG00000018585	246.889	-0.202701	-0.206084	0.122607	-1.65326	0.0982773	1	Atox1	antioxidant 1 copper chaperone
ENSMUSG00000018593	688.259	-0.28	-0.294893	0.179675	-1.55837	0.119145	1	Sparc	secreted acidic cysteine rich glycoprotein
ENSMUSG00000018599	3.52702	-0.151724	-0.332386	0.438506	-0.346002	0.729341	1	Mief2	mitochondrial elongation factor 2
ENSMUSG00000018604	2.8602	0.348418	0.47847	0.441155	0.789788	0.429652	1	Tbx3	T-box 3
ENSMUSG00000018648	13.1934	-0.52141	-0.661009	0.34774	-1.49942	0.133764	1	Dusp14	dual specificity phosphatase 14
ENSMUSG00000018651	11.6123	-0.0731156	-0.0934385	0.310597	-0.235403	0.813896	1	Tada2a	transcriptional adaptor 2A
ENSMUSG00000018659	13.9601	0.0124182	0.0169012	0.2913	0.0426304	0.965996	1	Pnpo	pyridoxine 5'-phosphate oxidase
ENSMUSG00000018661	13.2552	0.157948	0.201007	0.299015	0.528227	0.597342	1	Cog1	component of oligomeric golgi complex 1
ENSMUSG00000018666	51.5058	-0.290142	-0.310307	0.21289	-1.36287	0.172922	1	Cbx1	chromobox 1
ENSMUSG00000018669	106.791	-0.0235045	-0.0226303	0.15838	-0.148406	0.882022	1	Cdk5rap3	CDK5 regulatory subunit associated protein 3
ENSMUSG00000018672	48.1367	-0.118062	-0.122053	0.190156	-0.620871	0.534685	1	Copz2	coatomer protein complex	subunit zeta 2
ENSMUSG00000018677	144.689	-0.136459	-0.139783	0.133735	-1.02037	0.307552	1	Slc25a39	solute carrier family 25	member 39
ENSMUSG00000018678	4.8884	-0.0355378	0.0081536	0.393473	-0.0903182	0.928034	1	Sp2	Sp2 transcription factor
ENSMUSG00000018697	45.1894	-0.104557	-0.114878	0.211548	-0.494246	0.621133	1	Aatf	apoptosis antagonizing transcription factor
ENSMUSG00000018698	0.146565	0.0215755	0.832268	0.160355	0.134548	0.892969	1	Lhx1	LIM homeobox protein 1
ENSMUSG00000018707	6.41307	0.854655	1.16604	0.410381	2.08259	0.0372887	1	Dync1h1	dynein cytoplasmic 1 heavy chain 1
ENSMUSG00000018727	0.00343901	0.0233835	0.797818	0.160336	0.145841	0.884047	1	Cpsf4l	cleavage and polyadenylation specific factor 4-like
ENSMUSG00000018733	6.74233	-0.27347	-0.317266	0.381525	-0.716782	0.473509	1	Pex12	peroxisomal biogenesis factor 12
ENSMUSG00000018736	44.7546	0.115311	0.125124	0.195976	0.588392	0.556269	1	Ndel1	nudE neurodevelopment protein 1 like 1
ENSMUSG00000018740	0.404105	-0.272809	-0.967448	0.390197	-0.699158	0.484453	1	Slc25a35	solute carrier family 25	member 35
ENSMUSG00000018750	1.48667	0.621501	1.50831	0.451116	1.3777	0.168297	1	Zbtb4	zinc finger and BTB domain containing 4
ENSMUSG00000018761	24.8247	-0.0101759	-0.031022	0.236971	-0.0429415	0.965748	1	Mpdu1	mannose-P-dolichol utilization defect 1
ENSMUSG00000018765	3.57818	0.186037	0.334312	0.442247	0.420662	0.674002	1	Fxr2	fragile X mental retardation	autosomal homolog 2
ENSMUSG00000018770	285.259	-0.0404747	-0.0420274	0.134087	-0.301854	0.762763	1	Atp5g3	ATP synthase	H+ transporting	mitochondrial F0 complex	subunit C3 (subunit 9)
ENSMUSG00000018774	4.64111	-0.125722	-0.166099	0.425288	-0.295617	0.767522	1	Cd68	CD68 antigen
ENSMUSG00000018776	0.0017195	0.0258821	0.934346	0.160335	0.161425	0.871758	1	Slc35g3	solute carrier family 35	member G3
ENSMUSG00000018796	7.53575	-0.170156	-0.206821	0.361773	-0.47034	0.638112	1	Acsl1	acyl-CoA synthetase long-chain family member 1
ENSMUSG00000018800	0.693317	-0.171303	-0.943273	0.378971	-0.452022	0.651253	1	Abca5	ATP-binding cassette	sub-family A (ABC1)	member 5
ENSMUSG00000018809	3.45671	-0.09316	-0.219928	0.443222	-0.210188	0.833521	1	Smyd4	SET and MYND domain containing 4
ENSMUSG00000018819	10.0541	-0.0632973	-0.0722638	0.364234	-0.173782	0.862037	1	Lsp1	lymphocyte specific 1
ENSMUSG00000018820	6.3969	-0.0551135	-0.123386	0.402126	-0.137055	0.890987	1	Zfyve27	zinc finger	FYVE domain containing 27
ENSMUSG00000018821	98.5464	-0.0957151	-0.100618	0.170218	-0.562307	0.573907	1	Avpi1	arginine vasopressin-induced 1
ENSMUSG00000018822	0.0017195	0.0258821	0.934346	0.160335	0.161425	0.871758	1	Sfrp5	secreted frizzled-related sequence protein 5
ENSMUSG00000018841	9.34401	-0.118886	-0.227512	0.386696	-0.307441	0.758508	1	Rad51d	RAD51 paralog D
ENSMUSG00000018846	3.30272	0.0860132	0.219332	0.436395	0.1971	0.84375	1	Pank3	pantothenate kinase 3
ENSMUSG00000018848	101.295	0.199544	0.203575	0.132694	1.50379	0.132635	1	Rars	arginyl-tRNA synthetase
ENSMUSG00000018849	2.68536	0.268625	0.49377	0.443064	0.60629	0.544322	1	Wwc1	WW	C2 and coiled-coil domain containing 1
ENSMUSG00000018858	96.6586	-0.339398	-0.353066	0.168475	-2.01453	0.0439542	1	Ict1	immature colon carcinoma transcript 1
ENSMUSG00000018861	16.338	-0.293492	-0.319208	0.282245	-1.03985	0.298411	1	Fdxr	ferredoxin reductase
ENSMUSG00000018862	0.135818	0	0	0.160341	0	1	1	Otop3	otopetrin 3
ENSMUSG00000018882	86.4538	0.396249	0.406904	0.143501	2.76129	0.00575737	1	Mrpl45	mitochondrial ribosomal protein L45
ENSMUSG00000018893	0.303984	0.0440322	0.266499	0.359111	0.122614	0.902412	1	Mb	myoglobin
ENSMUSG00000018899	19.5006	0.090136	0.103545	0.252238	0.357345	0.720833	1	Irf1	interferon regulatory factor 1
ENSMUSG00000018900	0.943715	0.113707	0.249337	0.416786	0.272818	0.784993	1	Slc22a5	solute carrier family 22 (organic cation transporter)	member 5
ENSMUSG00000018906	220.619	0.497776	0.514569	0.165712	3.00386	0.0026658	1	P4ha2	procollagen-proline	2-oxoglutarate 4-dioxygenase (proline 4-hydroxylase)	alpha II polypeptide
ENSMUSG00000018909	2.56253	-0.211701	-0.429344	0.456678	-0.463567	0.642958	1	Arrb1	arrestin	beta 1
ENSMUSG00000018916	0.0350409	0.000130588	-0.0246368	0.160344	0.000814427	0.99935	1	Csf2	colony stimulating factor 2 (granulocyte-macrophage)
ENSMUSG00000018920	0.656515	0.00166494	0.189409	0.414903	0.00401283	0.996798	1	Cxcl16	chemokine (C-X-C motif) ligand 16
ENSMUSG00000018921	7.40339	0.310579	0.399815	0.362139	0.857625	0.391099	1	Pelp1	proline	glutamic acid and leucine rich protein 1
ENSMUSG00000018923	17.3119	0.0351057	0.0184953	0.290002	0.121053	0.903649	1	Med11	mediator complex subunit 11
ENSMUSG00000018924	0.0352399	0	0	0.160341	0	1	1	Alox15	arachidonate 15-lipoxygenase
ENSMUSG00000018927	0.290713	-0.085098	-0.85495	0.286937	-0.296574	0.766792	1	Ccl6	chemokine (C-C motif) ligand 6
ENSMUSG00000018931	10.5736	0.149424	0.116207	0.315737	0.473256	0.63603	1	Natd1	N-acetyltransferase domain containing 1
ENSMUSG00000018932	43.5583	-0.241879	-0.262475	0.210818	-1.14734	0.251243	1	Map2k3	mitogen-activated protein kinase kinase 3
ENSMUSG00000018965	40.409	0.315687	0.333975	0.200601	1.5737	0.115556	1	Ywhah	tyrosine 3-monooxygenase/tryptophan 5-monooxygenase activation protein	eta polypeptide
ENSMUSG00000018974	10.8611	0.474422	0.525986	0.350061	1.35526	0.175335	1	Sart3	squamous cell carcinoma antigen recognized by T cells 3
ENSMUSG00000018983	0.47427	-0.00506759	-0.131706	0.366621	-0.0138224	0.988972	1	E2f2	E2F transcription factor 2
ENSMUSG00000018986	0.210368	0.32657	2.40827	0.326037	1.00163	0.31652	1	Slfn3	schlafen 3
ENSMUSG00000018995	3.78466	-0.175834	-0.237425	0.423613	-0.415082	0.678082	1	Nars2	asparaginyl-tRNA synthetase 2 (mitochondrial)(putative)
ENSMUSG00000018999	8.86409	0.108848	0.161252	0.372115	0.292512	0.769895	1	Slc35b4	solute carrier family 35	member B4
ENSMUSG00000019027	0.0977105	0	0	0.160341	0	1	1	Dnah1	dynein	axonemal	heavy chain 1
ENSMUSG00000019039	9.997	-0.161407	-0.196515	0.32869	-0.491063	0.623382	1	Dalrd3	DALR anticodon binding domain containing 3
ENSMUSG00000019054	293.514	-0.0752451	-0.075677	0.100948	-0.745383	0.45604	1	Fis1	fission	mitochondrial 1
ENSMUSG00000019055	41.8142	0.181257	0.191059	0.231001	0.784658	0.432654	1	Plod1	procollagen-lysine	2-oxoglutarate 5-dioxygenase 1
ENSMUSG00000019066	18.7438	-0.298529	-0.334581	0.262691	-1.13643	0.255777	1	Rab3d	RAB3D	member RAS oncogene family
ENSMUSG00000019080	13.5582	0.0161695	0.0301952	0.311736	0.0518691	0.958633	1	Mfsd3	major facilitator superfamily domain containing 3
ENSMUSG00000019082	4.76008	0.371726	0.50914	0.433987	0.856537	0.391701	1	Slc25a22	solute carrier family 25 (mitochondrial carrier	glutamate)	member 22
ENSMUSG00000019087	140.166	-0.086189	-0.0862303	0.14626	-0.589288	0.555668	1	Atp6ap1	ATPase	H+ transporting	lysosomal accessory protein 1
ENSMUSG00000019088	3.59313	0.0609726	0.0828619	0.433051	0.140798	0.88803	1	Dnase1l1	deoxyribonuclease 1-like 1
ENSMUSG00000019102	10.6337	-0.336178	-0.403529	0.33578	-1.00119	0.316737	1	Aldh3a1	aldehyde dehydrogenase family 3	subfamily A1
ENSMUSG00000019122	10.8699	-0.884458	-1.10987	0.354307	-2.49631	0.0125494	1	Ccl9	chemokine (C-C motif) ligand 9
ENSMUSG00000019124	10.7463	-0.412294	-0.523211	0.331656	-1.24314	0.213818	1	Scrn1	secernin 1
ENSMUSG00000019132	1.92881	-0.0762815	-0.0783395	0.452784	-0.168472	0.866212	1	BC005537	cDNA sequence BC005537
ENSMUSG00000019139	29.8825	0.0317668	0.038883	0.220795	0.143874	0.8856	1	Isyna1	myo-inositol 1-phosphate synthase A1
ENSMUSG00000019143	8.33229	-0.0952704	-0.141082	0.392657	-0.24263	0.808292	1	Hars2	histidyl-tRNA synthetase 2
ENSMUSG00000019146	0.110181	0.0750861	1.53988	0.206075	0.364362	0.715587	1	Cacng2	calcium channel	voltage-dependent	gamma subunit 2
ENSMUSG00000019158	34.2562	-0.225322	-0.239684	0.219185	-1.028	0.30395	1	Tmem160	transmembrane protein 160
ENSMUSG00000019173	36.3915	-0.150335	-0.165709	0.230745	-0.651524	0.514709	1	Rab5c	RAB5C	member RAS oncogene family
ENSMUSG00000019178	0.213811	0.0362509	0.175642	0.303264	0.119536	0.904851	1	Styxl1	serine/threonine/tyrosine interacting-like 1
ENSMUSG00000019179	473.298	0.014354	0.0123174	0.1672	0.0858491	0.931586	1	Mdh2	malate dehydrogenase 2	NAD (mitochondrial)
ENSMUSG00000019188	160.018	-0.000693855	-0.000976963	0.11511	-0.00602776	0.995191	1	H13	histocompatibility 13
ENSMUSG00000019189	9.17054	0.680089	0.951905	0.433172	1.57002	0.11641	1	Rnf145	ring finger protein 145
ENSMUSG00000019194	0.140725	-0.0523415	-0.901642	0.229042	-0.228523	0.819239	1	Scn1b	sodium channel	voltage-gated	type I	beta
ENSMUSG00000019210	153.496	-0.207556	-0.210077	0.112794	-1.84013	0.0657492	1	Atp6v1e1	ATPase	H+ transporting	lysosomal V1 subunit E1
ENSMUSG00000019214	3.58172	0.698294	1.06666	0.444865	1.56968	0.116491	1	Chtf18	CTF18	chromosome transmission fidelity factor 18
ENSMUSG00000019230	0.510021	-0.0484121	-0.29731	0.344842	-0.140389	0.888353	1	Lhx9	LIM homeobox protein 9
ENSMUSG00000019254	5.81678	0.606953	0.705404	0.380684	1.59437	0.110852	1	Ppp1r12c	protein phosphatase 1	regulatory (inhibitor) subunit 12C
ENSMUSG00000019256	0.409988	-0.107266	-0.580721	0.376268	-0.285077	0.775585	1	Ahr	aryl-hydrocarbon receptor
ENSMUSG00000019261	41.6004	-0.198912	-0.216622	0.255085	-0.779788	0.435516	1	Map1s	microtubule-associated protein 1S
ENSMUSG00000019278	36.2793	-0.166555	-0.161883	0.203576	-0.818145	0.413275	1	Dpep1	dipeptidase 1 (renal)
ENSMUSG00000019295	9.79289	-0.447553	-0.579498	0.352595	-1.26931	0.20433	1	Tmem129	transmembrane protein 129
ENSMUSG00000019297	10.4013	0.0882672	0.099184	0.335317	0.263235	0.792369	1	Nop9	NOP9 nucleolar protein
ENSMUSG00000019301	0.0922753	0.0200368	0.55018	0.160351	0.124956	0.900559	1	Hsd17b1	hydroxysteroid (17-beta) dehydrogenase 1
ENSMUSG00000019302	14.9291	-0.190302	-0.208982	0.311787	-0.61036	0.541624	1	Atp6v0a1	ATPase	H+ transporting	lysosomal V0 subunit A1
ENSMUSG00000019303	13.2352	-0.260615	-0.446592	0.35835	-0.727263	0.467065	1	Psmc3ip	proteasome (prosome	macropain) 26S subunit	ATPase 3	interacting protein
ENSMUSG00000019320	1.38021	0.217186	0.450157	0.454126	0.47825	0.632472	1	Noxo1	NADPH oxidase organizer 1
ENSMUSG00000019326	0.665903	-0.0583954	-0.335154	0.413825	-0.141111	0.887782	1	Aoc3	amine oxidase	copper containing 3
ENSMUSG00000019338	1.50154	0.306027	0.661343	0.453826	0.674327	0.500104	1	Zfp687	zinc finger protein 687
ENSMUSG00000019359	73.4707	-0.0454728	-0.0421437	0.172568	-0.263506	0.792161	1	Gdpd2	glycerophosphodiester phosphodiesterase domain containing 2
ENSMUSG00000019362	566.009	-0.0490511	-0.0531697	0.173683	-0.282418	0.777623	1	D8Ertd738e	DNA segment	Chr 8	ERATO Doi 738	expressed
ENSMUSG00000019368	0.0720168	-0.0103196	-0.351346	0.160354	-0.0643554	0.948687	1	Sec14l4	SEC14-like lipid binding 4
ENSMUSG00000019370	8.78135	0.232264	0.241115	0.39786	0.583782	0.559367	1	Calm3	calmodulin 3
ENSMUSG00000019373	61.1406	0.0282703	0.024824	0.172271	0.164104	0.869649	1	Cops3	COP9 signalosome subunit 3
ENSMUSG00000019428	119.419	0.133133	0.136672	0.131027	1.01607	0.309594	1	Fkbp8	FK506 binding protein 8
ENSMUSG00000019432	40.8727	-0.468343	-0.512079	0.223365	-2.09676	0.0360144	1	Ddx39b	DEAD (Asp-Glu-Ala-Asp) box polypeptide 39B
ENSMUSG00000019433	94.9902	0.187877	0.195402	0.181374	1.03585	0.30027	1	Gipc1	GIPC PDZ domain containing family	member 1
ENSMUSG00000019437	31.6741	0.0316927	0.0378038	0.22842	0.138748	0.88965	1	Tlcd1	TLC domain containing 1
ENSMUSG00000019461	47.4994	-0.0549724	-0.0550082	0.22263	-0.246923	0.804968	1	Plscr3	phospholipid scramblase 3
ENSMUSG00000019464	5.34639	0.117615	0.262929	0.425972	0.276109	0.782464	1	Ptger1	prostaglandin E receptor 1 (subtype EP1)
ENSMUSG00000019467	35.6275	0.00513221	0.00499736	0.20721	0.0247682	0.98024	1	Arhgef25	Rho guanine nucleotide exchange factor (GEF) 25
ENSMUSG00000019470	34.1368	-0.0134659	-0.0162766	0.223129	-0.0603503	0.951877	1	Xab2	XPA binding protein 2
ENSMUSG00000019471	75.6483	-0.0132097	-0.0144483	0.168419	-0.0784337	0.937483	1	Cdc37	cell division cycle 37
ENSMUSG00000019478	8.11565	0.0507503	0.0936988	0.390232	0.130051	0.896526	1	Rab4a	RAB4A	member RAS oncogene family
ENSMUSG00000019487	39.2523	-0.0390362	-0.0404383	0.210758	-0.185218	0.853058	1	Trip10	thyroid hormone receptor interactor 10
ENSMUSG00000019494	382.92	-0.0575058	-0.0609465	0.169642	-0.338982	0.734623	1	Cops6	COP9 signalosome subunit 6
ENSMUSG00000019505	1311.12	0.0543173	0.054404	0.179817	0.30207	0.762599	1	Ubb	ubiquitin B
ENSMUSG00000019518	7.72674	-0.115352	-0.380891	0.408683	-0.282254	0.777749	1	Ap4m1	adaptor-related protein complex AP-4	mu 1
ENSMUSG00000019528	125.372	-0.162389	-0.165213	0.151371	-1.07279	0.283365	1	Gyg	glycogenin
ENSMUSG00000019539	210.253	-0.0580342	-0.0588821	0.136951	-0.42376	0.671741	1	Rcn3	reticulocalbin 3	EF-hand calcium binding domain
ENSMUSG00000019558	2.21962	0.128619	0.221861	0.454732	0.282847	0.777294	1	Slc6a8	solute carrier family 6 (neurotransmitter transporter	creatine)	member 8
ENSMUSG00000019564	3.80529	-0.121803	-0.19517	0.424394	-0.287005	0.774108	1	Arid3a	AT rich interactive domain 3A (BRIGHT-like)
ENSMUSG00000019577	14.8637	-0.172531	-0.189495	0.338156	-0.51021	0.609904	1	Pdk4	pyruvate dehydrogenase kinase	isoenzyme 4
ENSMUSG00000019578	77.6536	-0.057641	-0.0586401	0.157506	-0.365961	0.714394	1	Ubxn6	UBX domain protein 6
ENSMUSG00000019579	202.56	-0.11239	-0.113365	0.101627	-1.10591	0.268767	1	Mydgf	myeloid derived growth factor
ENSMUSG00000019590	2.77581	-0.302657	-0.562283	0.448416	-0.674947	0.499709	1	Cyb561	cytochrome b-561
ENSMUSG00000019647	0.185321	0.1077	1.32805	0.254447	0.423273	0.672096	1	Sema6a	sema domain	transmembrane domain (TM)	and cytoplasmic domain	(semaphorin) 6A
ENSMUSG00000019659	52.3529	-0.209877	-0.227303	0.228639	-0.917942	0.358649	1	Ccdc12	coiled-coil domain containing 12
ENSMUSG00000019689	21.6835	-0.242729	-0.272313	0.249069	-0.974546	0.329786	1	1110001J03Rik	RIKEN cDNA 1110001J03 gene
ENSMUSG00000019699	2.95024	-0.20512	-0.617166	0.444617	-0.461341	0.644554	1	Akt3	thymoma viral proto-oncogene 3
ENSMUSG00000019710	95.3795	-0.0777869	-0.0793733	0.147812	-0.526254	0.598712	1	Mrpl24	mitochondrial ribosomal protein L24
ENSMUSG00000019715	23.8258	0.543767	0.618889	0.287411	1.89195	0.0584975	1	Gle1	GLE1 RNA export mediator (yeast)
ENSMUSG00000019718	4.47109	-0.0979657	-0.178809	0.413163	-0.237112	0.81257	1	L3hypdh	L-3-hydroxyproline dehydratase (trans-)
ENSMUSG00000019726	1.11051	-0.306122	-0.963638	0.440947	-0.694238	0.487533	1	Lyst	lysosomal trafficking regulator
ENSMUSG00000019731	2.21115	0.141479	0.0292716	0.45569	0.310472	0.756202	1	Slc35e1	solute carrier family 35	member E1
ENSMUSG00000019732	0.985985	0.0339369	0.0973129	0.434686	0.0780722	0.937771	1	Calr3	calreticulin 3
ENSMUSG00000019734	2.23222	-0.166148	-0.287524	0.453596	-0.36629	0.714149	1	Tmc4	transmembrane channel-like gene family 4
ENSMUSG00000019737	0.138698	-0.0451241	-0.635434	0.214561	-0.210309	0.833426	1	Syne4	spectrin repeat containing	nuclear envelope family member 4
ENSMUSG00000019738	46.5786	-0.112815	-0.121749	0.185028	-0.609721	0.542047	1	Polr2i	polymerase (RNA) II (DNA directed) polypeptide I
ENSMUSG00000019761	8.82589	0.0176008	0.0336381	0.336998	0.0522283	0.958347	1	Krt10	keratin 10
ENSMUSG00000019762	0.0787069	0	0	0.160348	0	1	1	Iyd	iodotyrosine deiodinase
ENSMUSG00000019763	10.5279	0.188353	0.243929	0.302304	0.623057	0.533247	1	Rmnd1	required for meiotic nuclear division 1 homolog
ENSMUSG00000019767	0.0444925	0	0	0.160341	0	1	1	Ccdc170	coiled-coil domain containing 170
ENSMUSG00000019768	0.368173	-0.0732582	-0.421516	0.378457	-0.193571	0.846512	1	Esr1	estrogen receptor 1 (alpha)
ENSMUSG00000019769	0.796878	-0.544078	-1.96982	0.423064	-1.28604	0.198429	1	NA	NA
ENSMUSG00000019773	5.60099	-0.190407	-1.75762	0.441096	-0.431669	0.665982	1	Fbxo5	F-box protein 5
ENSMUSG00000019774	3.15577	0.441763	0.687596	0.442565	0.998189	0.318188	1	Mtrf1l	mitochondrial translational release factor 1-like
ENSMUSG00000019775	1.04527	-0.214	-0.499626	0.444769	-0.48115	0.63041	1	Rgs17	regulator of G-protein signaling 17
ENSMUSG00000019777	12.3552	0.173785	0.168523	0.334811	0.519053	0.603724	1	Hdac2	histone deacetylase 2
ENSMUSG00000019779	5.9508	-0.0144768	0.0239165	0.402225	-0.0359919	0.971289	1	Frk	fyn-related kinase
ENSMUSG00000019782	41.0691	0.00334666	-0.00377223	0.226495	0.0147759	0.988211	1	Rwdd1	RWD domain containing 1
ENSMUSG00000019787	0.0819929	0.0427133	1.42161	0.16035	0.266376	0.78995	1	Trdn	triadin
ENSMUSG00000019790	1.77132	0.520823	1.01388	0.452142	1.1519	0.249361	1	Stxbp5	syntaxin binding protein 5 (tomosyn)
ENSMUSG00000019791	17.2996	-0.355575	-0.391688	0.298737	-1.19026	0.233944	1	Hint3	histidine triad nucleotide binding protein 3
ENSMUSG00000019792	10.1015	-0.333763	-0.391165	0.333031	-1.0022	0.316248	1	Trmt11	tRNA methyltransferase 11
ENSMUSG00000019794	27.1536	-0.249957	-0.276824	0.226387	-1.10411	0.269543	1	Katna1	katanin p60 (ATPase-containing) subunit A1
ENSMUSG00000019795	79.6217	0.0398329	0.0417481	0.158747	0.250921	0.801876	1	Pcmt1	protein-L-isoaspartate (D-aspartate) O-methyltransferase 1
ENSMUSG00000019796	2.62631	0.147483	0.336729	0.453007	0.325564	0.744754	1	Lrp11	low density lipoprotein receptor-related protein 11
ENSMUSG00000019797	62.1773	-0.0557048	-0.0561754	0.176116	-0.316297	0.751777	1	1700021F05Rik	RIKEN cDNA 1700021F05 gene
ENSMUSG00000019802	17.1632	0.346422	0.39546	0.356383	0.972049	0.331026	1	Sec63	SEC63-like (S. cerevisiae)
ENSMUSG00000019804	233.087	-0.110445	-0.111944	0.0964861	-1.14467	0.252345	1	Snx3	sorting nexin 3
ENSMUSG00000019806	2.06722	-0.760924	-1.73031	0.446573	-1.70392	0.088396	1	Aig1	androgen-induced 1
ENSMUSG00000019808	4.05556	-0.00832991	-0.0816502	0.432952	-0.0192398	0.98465	1	Adat2	adenosine deaminase	tRNA-specific 2
ENSMUSG00000019809	18.9177	0.096225	0.0807332	0.340735	0.282404	0.777634	1	Pex3	peroxisomal biogenesis factor 3
ENSMUSG00000019810	28.8207	0.120756	0.144467	0.217516	0.555159	0.578786	1	Fuca2	fucosidase	alpha-L- 2	plasma
ENSMUSG00000019813	4.92661	0.0619986	-0.0818165	0.436083	0.142172	0.886944	1	Cep57l1	centrosomal protein 57-like 1
ENSMUSG00000019814	20.0243	-0.0464854	-0.0672572	0.279914	-0.16607	0.868102	1	Ltv1	LTV1 ribosome biogenesis factor
ENSMUSG00000019817	0.0283784	0	0	0.160341	0	1	1	Plagl1	pleiomorphic adenoma gene-like 1
ENSMUSG00000019818	55.6269	-0.100053	-0.10141	0.176011	-0.56845	0.569729	1	Cd164	CD164 antigen
ENSMUSG00000019820	15.1078	0.240381	0.269428	0.304162	0.790307	0.429349	1	Utrn	utrophin
ENSMUSG00000019822	29.8606	-0.155343	-0.159901	0.246773	-0.629496	0.529024	1	Smpd2	sphingomyelin phosphodiesterase 2	neutral
ENSMUSG00000019823	23.5615	0.133569	0.124342	0.279194	0.478411	0.632358	1	Mical1	microtubule associated monooxygenase	calponin and LIM domain containing 1
ENSMUSG00000019826	12.7538	-0.0736222	-0.0806255	0.295811	-0.248882	0.803452	1	Zbtb24	zinc finger and BTB domain containing 24
ENSMUSG00000019828	0.0017195	0.0258821	0.934346	0.160335	0.161425	0.871758	1	Grm1	glutamate receptor	metabotropic 1
ENSMUSG00000019831	0.937008	0.456081	1.76102	0.413375	1.10331	0.269892	1	Wasf1	WAS protein family	member 1
ENSMUSG00000019832	15.866	0.103708	0.0910144	0.303118	0.342136	0.732249	1	Rab32	RAB32	member RAS oncogene family
ENSMUSG00000019836	0.0414377	0.0500285	1.89705	0.160341	0.312013	0.755031	1	NA	NA
ENSMUSG00000019837	64.6349	-0.110484	-0.120484	0.206106	-0.536055	0.591921	1	Gtf3c6	general transcription factor IIIC	polypeptide 6	alpha
ENSMUSG00000019841	2.44976	0.285064	0.518393	0.457269	0.623404	0.533019	1	Rev3l	REV3 like	DNA directed polymerase zeta catalytic subunit
ENSMUSG00000019842	14.6787	-0.21555	-0.245356	0.295501	-0.729439	0.465733	1	Traf3ip2	TRAF3 interacting protein 2
ENSMUSG00000019843	10.6409	0.481799	0.536426	0.42433	1.13544	0.256193	1	Fyn	Fyn proto-oncogene
ENSMUSG00000019845	2.62111	-0.148538	-0.459988	0.448352	-0.331297	0.74042	1	Tube1	epsilon-tubulin 1
ENSMUSG00000019846	1.55854	-0.0590915	0.00538083	0.455438	-0.129747	0.896767	1	Lama4	laminin	alpha 4
ENSMUSG00000019848	0.947597	0.099442	0.325592	0.414358	0.239991	0.810338	1	Popdc3	popeye domain containing 3
ENSMUSG00000019849	16.9888	-0.13649	-0.166694	0.286412	-0.476551	0.633682	1	Prep	prolyl endopeptidase
ENSMUSG00000019850	1.91272	0.232223	0.325329	0.451546	0.514285	0.607053	1	Tnfaip3	tumor necrosis factor	alpha-induced protein 3
ENSMUSG00000019851	2.67335	-0.507476	-1.13764	0.447638	-1.13368	0.256931	1	Perp	PERP	TP53 apoptosis effector
ENSMUSG00000019853	20.2405	0.313434	0.338383	0.287709	1.08941	0.275972	1	Hebp2	heme binding protein 2
ENSMUSG00000019854	11.9488	0.498738	0.702136	0.455882	1.09401	0.273953	1	Reps1	RalBP1 associated Eps domain containing protein
ENSMUSG00000019857	17.5782	0.150448	0.147188	0.338692	0.444203	0.656896	1	Asf1a	anti-silencing function 1A histone chaperone
ENSMUSG00000019861	4.48602	0.759284	1.11022	0.426239	1.78136	0.0748539	1	Gopc	golgi associated PDZ and coiled-coil motif containing
ENSMUSG00000019863	5.57225	-0.0564029	-0.0722376	0.416534	-0.13541	0.892288	1	Qrsl1	glutaminyl-tRNA synthase (glutamine-hydrolyzing)-like 1
ENSMUSG00000019864	2.58775	0.026323	-0.0709633	0.453481	0.0580464	0.953712	1	Rtn4ip1	reticulon 4 interacting protein 1
ENSMUSG00000019866	4.9954	0.476635	0.609594	0.436717	1.0914	0.275095	1	Aim1	absent in melanoma 1
ENSMUSG00000019868	38.4086	-0.133648	-0.145644	0.201684	-0.662661	0.507548	1	Vta1	Vps20-associated 1 homolog (S. cerevisiae)
ENSMUSG00000019872	0.465818	0.286972	1.41678	0.350688	0.818313	0.413179	1	Smpdl3a	sphingomyelin phosphodiesterase	acid-like 3A
ENSMUSG00000019873	17.9978	0.275426	0.314433	0.326494	0.843586	0.398901	1	Reep3	receptor accessory protein 3
ENSMUSG00000019874	0.0333214	0.00239117	0.0637392	0.160343	0.0149128	0.988102	1	Fabp7	fatty acid binding protein 7	brain
ENSMUSG00000019877	43.9458	0.0991303	0.106739	0.179044	0.553664	0.579809	1	Serinc1	serine incorporator 1
ENSMUSG00000019878	2.7295	0.467204	0.834023	0.44605	1.04742	0.294904	1	Hsf2	heat shock factor 2
ENSMUSG00000019880	1.17713	-0.124807	-0.127661	0.449184	-0.277853	0.781125	1	Rspo3	R-spondin 3
ENSMUSG00000019883	12.3273	0.09349	0.111626	0.301693	0.309884	0.756649	1	Echdc1	enoyl Coenzyme A hydratase domain containing 1
ENSMUSG00000019888	0.0352399	0	0	0.160341	0	1	1	Mgat4c	MGAT4 family	member C
ENSMUSG00000019889	8.73205	-0.337344	-0.484991	0.358147	-0.941917	0.346235	1	Ptprk	protein tyrosine phosphatase	receptor type	K
ENSMUSG00000019890	0.0017195	0.0258821	0.934346	0.160335	0.161425	0.871758	1	Nts	neurotensin
ENSMUSG00000019891	2.26627	0.00897171	0.0126587	0.451554	0.0198685	0.984148	1	Dcbld1	discoidin	CUB and LCCL domain containing 1
ENSMUSG00000019892	0.0017195	0.0258821	0.934346	0.160335	0.161425	0.871758	1	Lrriq1	leucine-rich repeats and IQ motif containing 1
ENSMUSG00000019894	0.395862	0.054194	0.154639	0.375166	0.144453	0.885142	1	Slc6a15	solute carrier family 6 (neurotransmitter transporter)	member 15
ENSMUSG00000019897	58.1418	-0.0587055	-0.0600183	0.174908	-0.335637	0.737145	1	Ccdc59	coiled-coil domain containing 59
ENSMUSG00000019899	0.512392	0.0921924	0.00629579	0.333241	0.276654	0.782046	1	Lama2	laminin	alpha 2
ENSMUSG00000019907	27.6848	0.0913684	0.117545	0.301806	0.302739	0.762089	1	Ppp1r12a	protein phosphatase 1	regulatory (inhibitor) subunit 12A
ENSMUSG00000019916	123.684	-0.0944211	-0.0956081	0.124672	-0.757359	0.448835	1	P4ha1	procollagen-proline	2-oxoglutarate 4-dioxygenase (proline 4-hydroxylase)	alpha 1 polypeptide
ENSMUSG00000019917	10.7678	0.429281	0.553733	0.369723	1.16109	0.245606	1	Sept10	septin 10
ENSMUSG00000019920	38.9986	0.376231	0.412763	0.270189	1.39247	0.163779	1	Lims1	LIM and senescent cell antigen-like domains 1
ENSMUSG00000019923	135.033	-0.0314908	-0.0318556	0.131842	-0.238853	0.811219	1	Zwint	ZW10 interactor
ENSMUSG00000019927	8.99509	0.36075	0.456447	0.378179	0.953913	0.340128	1	Ube2d1	ubiquitin-conjugating enzyme E2D 1
ENSMUSG00000019929	175.025	-0.260067	-0.261715	0.111952	-2.32302	0.0201781	1	Dcn	decorin
ENSMUSG00000019933	0.784989	-0.502348	-1.12787	0.430539	-1.16679	0.243296	1	Mrln	myoregulin
ENSMUSG00000019935	0.0537674	0.0228151	0.811372	0.160343	0.14229	0.886851	1	Slc17a8	solute carrier family 17 (sodium-dependent inorganic phosphate cotransporter)	member 8
ENSMUSG00000019942	50.1797	0.419225	0.43394	0.233475	1.79559	0.0725596	1	Cdk1	cyclin-dependent kinase 1
ENSMUSG00000019943	44.1974	0.258522	0.300841	0.331951	0.778796	0.4361	1	Atp2b1	ATPase	Ca++ transporting	plasma membrane 1
ENSMUSG00000019944	1.63378	0.0468504	-0.304439	0.453707	0.103261	0.917756	1	Rhobtb1	Rho-related BTB domain containing 1
ENSMUSG00000019947	14.1546	0.67009	0.826632	0.369707	1.81249	0.0699107	1	Arid5b	AT rich interactive domain 5B (MRF1-like)
ENSMUSG00000019948	10.6261	0.0471574	0.0603186	0.362519	0.130083	0.896501	1	Actr6	ARP6 actin-related protein 6
ENSMUSG00000019951	11.9162	-0.279003	-0.327687	0.315837	-0.883376	0.377033	1	Uhrf1bp1l	UHRF1 (ICBP90) binding protein 1-like
ENSMUSG00000019952	2.82034	0.104962	0.110169	0.44398	0.236411	0.813113	1	Poc1b	POC1 centriolar protein B
ENSMUSG00000019960	6.10919	-0.166563	-0.261638	0.407385	-0.408859	0.682643	1	Dusp6	dual specificity phosphatase 6
ENSMUSG00000019961	14.9118	0.344263	0.308915	0.456049	0.754882	0.45032	1	Tmpo	thymopoietin
ENSMUSG00000019966	18.6127	0.309243	0.399632	0.363923	0.849748	0.395465	1	Kitl	kit ligand
ENSMUSG00000019969	29.3784	-0.11903	-0.130643	0.251864	-0.472597	0.6365	1	Psen1	presenilin 1
ENSMUSG00000019970	69.1249	-0.160458	-0.174567	0.176592	-0.908638	0.363541	1	Sgk1	serum/glucocorticoid regulated kinase 1
ENSMUSG00000019971	3.28775	0.226145	0.33451	0.436578	0.517994	0.604462	1	Cep290	centrosomal protein 290
ENSMUSG00000019975	23.9041	-0.0180583	-0.0182848	0.259757	-0.06952	0.944576	1	Ikbip	IKBKB interacting protein
ENSMUSG00000019977	42.8841	0.0712411	0.0771003	0.227552	0.313076	0.754223	1	Hbs1l	Hbs1-like (S. cerevisiae)
ENSMUSG00000019978	13.3619	0.00334735	-0.0338471	0.340477	0.00983137	0.992156	1	Epb41l2	erythrocyte membrane protein band 4.1 like 2
ENSMUSG00000019979	1.5787	-0.266283	-0.751191	0.450778	-0.590719	0.554708	1	Apaf1	apoptotic peptidase activating factor 1
ENSMUSG00000019984	3.25559	-0.0618006	-0.0387388	0.421055	-0.146775	0.883309	1	Med23	mediator complex subunit 23
ENSMUSG00000019986	3.78635	-0.437275	-0.78066	0.4286	-1.02024	0.307614	1	Ahi1	Abelson helper integration site 1
ENSMUSG00000019987	0.0931142	0	0	0.160354	0	1	1	Arg1	arginase	liver
ENSMUSG00000019988	7.89159	0.0688782	0.124169	0.369005	0.186659	0.851928	1	Nedd1	neural precursor cell expressed	developmentally down-regulated gene 1
ENSMUSG00000019989	6.82978	-1.01674	-1.49429	0.386953	-2.62755	0.00860015	1	Enpp3	ectonucleotide pyrophosphatase/phosphodiesterase 3
ENSMUSG00000019990	0.0459837	0.0251122	0.9568	0.160342	0.156616	0.875547	1	Pde7b	phosphodiesterase 7B
ENSMUSG00000019992	0.637193	0.288691	1.95873	0.370359	0.779488	0.435692	1	Mtfr2	mitochondrial fission regulator 2
ENSMUSG00000019997	24.6825	0.0830031	0.0913402	0.307231	0.270165	0.787033	1	Ctgf	connective tissue growth factor
ENSMUSG00000019998	34.5186	-0.000406974	0.00716525	0.213861	-0.00190299	0.998482	1	Stx7	syntaxin 7
ENSMUSG00000020003	7.13759	-0.333449	-0.403651	0.375443	-0.888148	0.374461	1	Pex7	peroxisomal biogenesis factor 7
ENSMUSG00000020009	22.9352	-0.180297	-0.183379	0.252871	-0.712999	0.475847	1	Ifngr1	interferon gamma receptor 1
ENSMUSG00000020015	0.805618	0.125533	0.328664	0.424485	0.295731	0.767435	1	Cdk17	cyclin-dependent kinase 17
ENSMUSG00000020017	0.00343901	0.0233835	0.797818	0.160336	0.145841	0.884047	1	Hal	histidine ammonia lyase
ENSMUSG00000020018	93.3249	-0.00686975	-0.0115371	0.172883	-0.0397363	0.968303	1	Snrpf	small nuclear ribonucleoprotein polypeptide F
ENSMUSG00000020019	0.20832	0.0713977	0.560761	0.300221	0.237817	0.812023	1	Ntn4	netrin 4
ENSMUSG00000020021	0.70379	-0.431916	-1.40555	0.413347	-1.04492	0.296058	1	Fgd6	FYVE	RhoGEF and PH domain containing 6
ENSMUSG00000020022	153.145	-0.214024	-0.226145	0.196026	-1.09181	0.274916	1	Ndufa12	NADH dehydrogenase (ubiquinone) 1 alpha subcomplex	12
ENSMUSG00000020023	0.54901	0.386363	1.32533	0.400977	0.963555	0.335269	1	Tmcc3	transmembrane and coiled coil domains 3
ENSMUSG00000020024	6.76796	0.00735627	-0.0180839	0.420782	0.0174824	0.986052	1	Cep83	centrosomal protein 83
ENSMUSG00000020027	13.5002	0.0646933	0.0837321	0.307912	0.210103	0.833587	1	Socs2	suppressor of cytokine signaling 2
ENSMUSG00000020029	13.6914	0.716725	0.797625	0.303365	2.36258	0.018148	1	Nudt4	nudix (nucleoside diphosphate linked moiety X)-type motif 4
ENSMUSG00000020032	2.24133	0.154098	0.181513	0.454086	0.339359	0.734339	1	Nuak1	NUAK family	SNF1-like kinase	1
ENSMUSG00000020034	12.3879	0.16824	0.206773	0.304774	0.552016	0.580938	1	Tcp11l2	t-complex 11 (mouse) like 2
ENSMUSG00000020038	7.32645	0.188873	0.253544	0.36808	0.51313	0.607861	1	Cry1	cryptochrome 1 (photolyase-like)
ENSMUSG00000020042	0.0017195	0.0258821	0.934346	0.160335	0.161425	0.871758	1	Btbd11	BTB (POZ) domain containing 11
ENSMUSG00000020044	14.4218	0.113591	0.114527	0.279229	0.406802	0.684154	1	Timp3	tissue inhibitor of metalloproteinase 3
ENSMUSG00000020048	368.505	0.0181492	0.0178067	0.133943	0.135499	0.892217	1	Hsp90b1	heat shock protein 90	beta (Grp94)	member 1
ENSMUSG00000020053	5.44779	-0.61283	-1.37468	0.421665	-1.45336	0.146124	1	Igf1	insulin-like growth factor 1
ENSMUSG00000020056	80.2847	-0.1692	-0.171563	0.1454	-1.16368	0.244552	1	Ccdc53	coiled-coil domain containing 53
ENSMUSG00000020057	5.01078	-0.310334	-0.457133	0.408606	-0.759495	0.447557	1	Dram1	DNA-damage regulated autophagy modulator 1
ENSMUSG00000020059	0.0017195	0.0258821	0.934346	0.160335	0.161425	0.871758	1	Sycp3	synaptonemal complex protein 3
ENSMUSG00000020062	0.0358069	0.0228151	0.810353	0.160343	0.14229	0.886851	1	Slc5a8	solute carrier family 5 (iodide transporter)	member 8
ENSMUSG00000020063	1.08164	0.537545	1.58736	0.436446	1.23164	0.218083	1	Sirt1	sirtuin 1
ENSMUSG00000020064	4.85287	0.0776826	0.108113	0.412331	0.188399	0.850564	1	Herc4	hect domain and RLD 4
ENSMUSG00000020068	0.723792	0.00703535	0.276849	0.417895	0.0168352	0.986568	1	NA	NA
ENSMUSG00000020069	24.1091	0.0424063	0.0363078	0.253831	0.167065	0.867319	1	Hnrnph3	heterogeneous nuclear ribonucleoprotein H3
ENSMUSG00000020070	7.60107	0.0156928	0.0273678	0.34584	0.0453758	0.963808	1	Rufy2	RUN and FYVE domain-containing 2
ENSMUSG00000020072	0.0612732	0.0251122	0.958562	0.160342	0.156616	0.875547	1	Pbld2	phenazine biosynthesis-like protein domain containing 2
ENSMUSG00000020074	18.6795	0.355188	0.402507	0.304221	1.16753	0.242995	1	Ccar1	cell division cycle and apoptosis regulator 1
ENSMUSG00000020075	22.4013	0.405879	0.462026	0.310893	1.30553	0.191713	1	Ddx21	DEAD (Asp-Glu-Ala-Asp) box polypeptide 21
ENSMUSG00000020076	31.5886	0.0245394	0.02728	0.236566	0.103732	0.917382	1	Ddx50	DEAD (Asp-Glu-Ala-Asp) box polypeptide 50
ENSMUSG00000020077	0.0441889	0.025106	0.968673	0.160342	0.156578	0.875577	1	Srgn	serglycin
ENSMUSG00000020078	33.8485	-0.195133	-0.20212	0.208292	-0.936827	0.348848	1	Vps26a	vacuolar protein sorting 26 homolog A (yeast)
ENSMUSG00000020079	13.222	0.455535	0.562129	0.316188	1.44071	0.149666	1	Supv3l1	suppressor of var1	3-like 1 (S. cerevisiae)
ENSMUSG00000020080	0.0017195	0.0258821	0.934346	0.160335	0.161425	0.871758	1	Hkdc1	hexokinase domain containing 1
ENSMUSG00000020081	0.177933	0	0	0.160365	0	1	1	Tacr2	tachykinin receptor 2
ENSMUSG00000020083	4.95151	0.211011	0.257168	0.40681	0.518696	0.603973	1	2010107G23Rik	RIKEN cDNA 2010107G23 gene
ENSMUSG00000020085	21.883	-0.275914	-0.29507	0.26046	-1.05934	0.289447	1	Aifm2	apoptosis-inducing factor	mitochondrion-associated 2
ENSMUSG00000020086	11.343	-0.156945	-0.234072	0.328075	-0.478382	0.632378	1	H2afy2	H2A histone family	member Y2
ENSMUSG00000020087	16.9973	0.123236	0.127308	0.269778	0.456807	0.64781	1	Tysnd1	trypsin domain containing 1
ENSMUSG00000020088	135.526	-0.102648	-0.104623	0.139865	-0.733906	0.463006	1	Sar1a	secretion associated Ras related GTPase 1A
ENSMUSG00000020089	50.3732	-0.0490298	-0.0672926	0.21429	-0.228801	0.819023	1	Ppa1	pyrophosphatase (inorganic) 1
ENSMUSG00000020091	4.96429	0.303799	0.887573	0.403482	0.752943	0.451484	1	Eif4ebp2	eukaryotic translation initiation factor 4E binding protein 2
ENSMUSG00000020092	2.21139	-0.135415	-0.236077	0.449772	-0.301076	0.763357	1	Pald1	phosphatase domain containing	paladin 1
ENSMUSG00000020096	0.0283784	0	0	0.160341	0	1	1	Tbata	thymus	brain and testes associated
ENSMUSG00000020097	22.0892	0.129415	0.150383	0.253921	0.509666	0.610285	1	Sgpl1	sphingosine phosphate lyase 1
ENSMUSG00000020098	0.02476	0	0	0.160341	0	1	1	Pcbd1	pterin 4 alpha carbinolamine dehydratase/dimerization cofactor of hepatocyte nuclear factor 1 alpha (TCF1) 1
ENSMUSG00000020099	4.00676	0.574248	0.855582	0.418383	1.37254	0.169895	1	Unc5b	unc-5 netrin receptor B
ENSMUSG00000020100	5.27799	0.220485	0.409815	0.402705	0.547509	0.584029	1	Slc29a3	solute carrier family 29 (nucleoside transporters)	member 3
ENSMUSG00000020101	1.55262	-0.200786	-0.358358	0.442504	-0.45375	0.650008	1	Vsir	V-set immunoregulatory receptor
ENSMUSG00000020102	0.0017195	0.0258821	0.934346	0.160335	0.161425	0.871758	1	Slc16a7	solute carrier family 16 (monocarboxylic acid transporters)	member 7
ENSMUSG00000020105	0.871971	0.479227	1.82206	0.412252	1.16246	0.245048	1	Lrig3	leucine-rich repeats and immunoglobulin-like domains 3
ENSMUSG00000020107	130.723	0.0277868	0.0272928	0.133477	0.208177	0.835091	1	Anapc16	anaphase promoting complex subunit 16
ENSMUSG00000020108	23.5925	-0.0561339	-0.0479753	0.239874	-0.234014	0.814974	1	Ddit4	DNA-damage-inducible transcript 4
ENSMUSG00000020109	18.149	0.11438	0.1378	0.277227	0.412587	0.679909	1	Dnajb12	DnaJ heat shock protein family (Hsp40) member B12
ENSMUSG00000020111	45.5592	-0.235008	-0.246145	0.205424	-1.14402	0.252616	1	Micu1	mitochondrial calcium uptake 1
ENSMUSG00000020114	13.6653	0.266092	0.290919	0.334715	0.794979	0.426626	1	Cand1	cullin associated and neddylation disassociated 1
ENSMUSG00000020115	10.9128	0.0646528	0.0873256	0.357817	0.180687	0.856613	1	Tbk1	TANK-binding kinase 1
ENSMUSG00000020116	36.0499	-0.033645	-0.057688	0.275325	-0.122201	0.90274	1	Pno1	partner of NOB1 homolog
ENSMUSG00000020120	0.252602	0.0770212	1.05662	0.272113	0.283049	0.77714	1	Plek	pleckstrin
ENSMUSG00000020121	1.61032	0.0954613	0.197443	0.453631	0.210438	0.833326	1	Srgap1	SLIT-ROBO Rho GTPase activating protein 1
ENSMUSG00000020122	3.22517	0.281107	0.476009	0.44776	0.627807	0.53013	1	Egfr	epidermal growth factor receptor
ENSMUSG00000020123	0.389388	0.256125	1.59712	0.349351	0.733145	0.46347	1	Avpr1a	arginine vasopressin receptor 1A
ENSMUSG00000020124	16.6754	-0.36154	-0.451317	0.29051	-1.2445	0.213316	1	Usp15	ubiquitin specific peptidase 15
ENSMUSG00000020128	1.73638	-0.274086	-0.991438	0.440177	-0.622673	0.5335	1	Vps54	vacuolar protein sorting 54 (yeast)
ENSMUSG00000020130	42.298	-0.104932	-0.141265	0.307457	-0.341289	0.732886	1	Tbc1d15	TBC1 domain family	member 15
ENSMUSG00000020131	12.651	0.21333	0.240321	0.308305	0.691944	0.488973	1	Pcsk4	proprotein convertase subtilisin/kexin type 4
ENSMUSG00000020132	7.66789	0.109399	0.116474	0.377722	0.289627	0.772101	1	Rab21	RAB21	member RAS oncogene family
ENSMUSG00000020133	104.313	0.0143306	0.0146926	0.18235	0.078588	0.93736	1	2310011J03Rik	RIKEN cDNA 2310011J03 gene
ENSMUSG00000020134	3.76278	0.528361	0.822871	0.438258	1.20559	0.227974	1	Peli1	pellino 1
ENSMUSG00000020135	0.269823	0.140968	0.707557	0.36155	0.389899	0.696611	1	Apc2	adenomatosis polyposis coli 2
ENSMUSG00000020137	3.54539	-0.359996	-0.714316	0.432403	-0.832547	0.4051	1	Thap2	THAP domain containing	apoptosis associated protein 2
ENSMUSG00000020140	2.0584	0.148852	0.271477	0.452657	0.328839	0.742277	1	Lgr5	leucine rich repeat containing G protein coupled receptor 5
ENSMUSG00000020142	18.0034	-0.321287	-0.35773	0.294929	-1.08937	0.27599	1	Slc1a4	solute carrier family 1 (glutamate/neutral amino acid transporter)	member 4
ENSMUSG00000020149	61.2873	-0.0227232	-0.0213816	0.158956	-0.142953	0.886327	1	Rab1a	RAB1A	member RAS oncogene family
ENSMUSG00000020150	46.2119	-0.524553	-0.552509	0.185993	-2.82029	0.00479803	1	Gamt	guanidinoacetate methyltransferase
ENSMUSG00000020151	0.0317835	0.025106	0.965357	0.160342	0.156578	0.875577	1	Ptprr	protein tyrosine phosphatase	receptor type	R
ENSMUSG00000020152	41.7135	-0.194342	-0.209483	0.225203	-0.862965	0.388157	1	Actr2	ARP2 actin-related protein 2
ENSMUSG00000020153	406.748	-0.00511932	-0.00660697	0.16817	-0.0304414	0.975715	1	Ndufs7	NADH dehydrogenase (ubiquinone) Fe-S protein 7
ENSMUSG00000020155	0.0017195	0.0258821	0.934346	0.160335	0.161425	0.871758	1	Kcnmb1	potassium large conductance calcium-activated channel	subfamily M	beta member 1
ENSMUSG00000020156	14.5665	0.112914	0.130285	0.314363	0.359182	0.719459	1	Mum1	melanoma associated antigen (mutated) 1
ENSMUSG00000020160	7.31497	0.683795	0.872484	0.336824	2.03013	0.0423436	1	Meis1	Meis homeobox 1
ENSMUSG00000020163	327.503	-0.0541972	-0.0589831	0.194694	-0.278371	0.780727	1	Uqcr11	ubiquinol-cytochrome c reductase	complex III subunit XI
ENSMUSG00000020166	21.2747	0.130494	0.125287	0.330336	0.395033	0.692818	1	Cnot2	CCR4-NOT transcription complex	subunit 2
ENSMUSG00000020167	13.1551	0.0217796	0.014669	0.308026	0.0707069	0.943631	1	Tcf3	transcription factor 3
ENSMUSG00000020169	0.0595537	0	0	0.160341	0	1	1	Best3	bestrophin 3
ENSMUSG00000020170	4.45633	-0.41146	-0.723091	0.432769	-0.950763	0.341725	1	Frs2	fibroblast growth factor receptor substrate 2
ENSMUSG00000020171	21.1189	0.142878	0.139497	0.27049	0.528217	0.597349	1	Yeats4	YEATS domain containing 4
ENSMUSG00000020173	0.131798	0.0242911	0.871035	0.160349	0.151489	0.87959	1	Cobl	cordon-bleu WH2 repeat
ENSMUSG00000020175	2.75365	0.177493	0.330163	0.448324	0.395903	0.692177	1	Rab36	RAB36	member RAS oncogene family
ENSMUSG00000020176	31.3183	-0.308196	-0.333374	0.241709	-1.27507	0.202285	1	Grb10	growth factor receptor bound protein 10
ENSMUSG00000020180	161.408	0.0906036	0.0947071	0.208531	0.434484	0.663937	1	Snrpd3	small nuclear ribonucleoprotein D3
ENSMUSG00000020181	1.07309	-0.0894285	-0.723721	0.409049	-0.218625	0.826942	1	Nav3	neuron navigator 3
ENSMUSG00000020182	0.176787	0.0424127	0.604378	0.240916	0.176048	0.860256	1	Ddc	dopa decarboxylase
ENSMUSG00000020183	109.719	0.00121201	0.00294097	0.132669	0.00913555	0.992711	1	Cpm	carboxypeptidase M
ENSMUSG00000020184	1918.45	0.182865	0.183692	0.0614577	2.97546	0.00292546	1	Mdm2	transformed mouse 3T3 cell double minute 2
ENSMUSG00000020185	1.18881	0.896077	2.90015	0.429766	2.08504	0.0370659	1	E2f7	E2F transcription factor 7
ENSMUSG00000020186	38.976	-0.25252	-0.33102	0.301078	-0.838719	0.401627	1	Csrp2	cysteine and glycine-rich protein 2
ENSMUSG00000020189	4.08504	-0.483062	-0.695938	0.423319	-1.14113	0.253816	1	Osbpl8	oxysterol binding protein-like 8
ENSMUSG00000020190	9.94228	0.069062	0.103505	0.324875	0.21258	0.831654	1	Mknk2	MAP kinase-interacting serine/threonine kinase 2
ENSMUSG00000020196	23.0857	-0.141277	-0.153785	0.243469	-0.580265	0.561736	1	Cabin1	calcineurin binding protein 1
ENSMUSG00000020198	23.9214	0.306475	0.347628	0.255469	1.19966	0.230272	1	Ap3d1	adaptor-related protein complex 3	delta 1 subunit
ENSMUSG00000020205	22.2441	0.16549	0.166498	0.278342	0.594557	0.55214	1	Phlda1	pleckstrin homology like domain	family A	member 1
ENSMUSG00000020211	11.1858	0.468918	0.563997	0.344488	1.3612	0.17345	1	Sf3a2	splicing factor 3a	subunit 2
ENSMUSG00000020212	1.23472	0.129654	0.20275	0.436764	0.296852	0.766579	1	Mdm1	transformed mouse 3T3 cell double minute 1
ENSMUSG00000020216	0.286914	-0.0292961	-0.193676	0.365202	-0.0802189	0.936063	1	Jsrp1	junctional sarcoplasmic reticulum protein 1
ENSMUSG00000020218	0.00343901	0.0233835	0.797818	0.160336	0.145841	0.884047	1	Wif1	Wnt inhibitory factor 1
ENSMUSG00000020219	365.415	0.0627747	0.0643105	0.172158	0.364635	0.715384	1	Timm13	translocase of inner mitochondrial membrane 13
ENSMUSG00000020220	0.729079	-0.186465	-0.284021	0.427618	-0.436055	0.662797	1	Vps13d	vacuolar protein sorting 13 D (yeast)
ENSMUSG00000020224	24.4283	0.127381	0.13706	0.234654	0.542846	0.587236	1	Llph	LLP homolog	long-term synaptic facilitation (Aplysia)
ENSMUSG00000020225	103.184	-0.0727667	-0.0720185	0.137319	-0.529911	0.596174	1	Tmbim4	transmembrane BAX inhibitor motif containing 4
ENSMUSG00000020226	0.0017195	0.0258821	0.934346	0.160335	0.161425	0.871758	1	Slc5a4b	solute carrier family 5 (neutral amino acid transporters	system A)	member 4b
ENSMUSG00000020227	0.227086	0.134336	0.974329	0.310981	0.431976	0.665759	1	Irak3	interleukin-1 receptor-associated kinase 3
ENSMUSG00000020228	3.31389	0.39386	0.617382	0.444395	0.886282	0.375466	1	Helb	helicase (DNA) B
ENSMUSG00000020230	24.1411	-0.15075	-0.15584	0.228104	-0.660883	0.508687	1	Prmt2	protein arginine N-methyltransferase 2
ENSMUSG00000020231	1.05329	-0.0591489	-0.0136494	0.441216	-0.134059	0.893356	1	Dip2a	disco interacting protein 2 homolog A
ENSMUSG00000020232	28.5028	0.22165	0.242136	0.228491	0.970064	0.332015	1	Hmg20b	high mobility group 20B
ENSMUSG00000020234	0.229962	0.0293307	0.663772	0.193483	0.151593	0.879508	1	4930404N11Rik	RIKEN cDNA 4930404N11 gene
ENSMUSG00000020235	13.9455	0.0359127	0.0202009	0.340562	0.105451	0.916018	1	Fzr1	fizzy/cell division cycle 20 related 1 (Drosophila)
ENSMUSG00000020238	27.8502	0.0710885	0.0766136	0.221235	0.321326	0.747963	1	Ncln	nicalin
ENSMUSG00000020241	76.9155	0.0150951	0.0160521	0.17126	0.0881414	0.929764	1	Col6a2	collagen	type VI	alpha 2
ENSMUSG00000020246	13.4856	0.125445	0.156372	0.318979	0.393271	0.694119	1	Hcfc2	host cell factor C2
ENSMUSG00000020248	9.88944	0.291751	0.344794	0.37601	0.775913	0.4378	1	Nfyb	nuclear transcription factor-Y beta
ENSMUSG00000020250	14.9718	0.546593	0.770265	0.406368	1.34507	0.178604	1	Txnrd1	thioredoxin reductase 1
ENSMUSG00000020251	4.9831	0.330543	0.450063	0.389692	0.848215	0.396318	1	Glt8d2	glycosyltransferase 8 domain containing 2
ENSMUSG00000020253	8.2743	0.108771	0.133082	0.366529	0.296761	0.766649	1	Ppm1m	protein phosphatase 1M
ENSMUSG00000020255	11.4796	0.702379	0.873337	0.36227	1.93882	0.0525227	1	D10Wsu102e	DNA segment	Chr 10	Wayne State University 102	expressed
ENSMUSG00000020256	9.74975	0.629951	0.793744	0.373168	1.68812	0.0913891	1	Aldh1l2	aldehyde dehydrogenase 1 family	member L2
ENSMUSG00000020257	7.47244	-0.0839861	-0.170069	0.383	-0.219285	0.826428	1	Wdr82	WD repeat domain containing 82
ENSMUSG00000020258	0.407699	0.0377989	0.341923	0.369427	0.102318	0.918505	1	Glyctk	glycerate kinase
ENSMUSG00000020260	53.5306	0.147046	0.150738	0.177142	0.8301	0.406482	1	Pofut2	protein O-fucosyltransferase 2
ENSMUSG00000020261	0.749129	0.50222	1.58952	0.399319	1.25769	0.208504	1	Slc36a1	solute carrier family 36 (proton/amino acid symporter)	member 1
ENSMUSG00000020262	1.41013	0.35599	0.620034	0.454155	0.783853	0.433127	1	Adarb1	adenosine deaminase	RNA-specific	B1
ENSMUSG00000020263	12.5661	-0.0297045	-0.00738845	0.291211	-0.102003	0.918754	1	Appl2	adaptor protein	phosphotyrosine interaction	PH domain and leucine zipper containing 2
ENSMUSG00000020265	52.6446	0.180594	0.191479	0.191874	0.941215	0.346595	1	Sumo3	small ubiquitin-like modifier 3
ENSMUSG00000020267	518.009	-0.160257	-0.161889	0.0855738	-1.87274	0.0611045	1	Hint1	histidine triad nucleotide binding protein 1
ENSMUSG00000020268	2.25174	-0.337166	-0.760997	0.448213	-0.752246	0.451903	1	Lyrm7	LYR motif containing 7
ENSMUSG00000020271	9.6321	0.447697	0.555507	0.353776	1.26548	0.205699	1	Fbxw11	F-box and WD-40 domain protein 11
ENSMUSG00000020272	3.45784	-0.240902	-0.549821	0.447818	-0.537946	0.590614	1	Stk10	serine/threonine kinase 10
ENSMUSG00000020273	2.14273	0.37021	0.660881	0.45534	0.813041	0.416194	1	Papolg	poly(A) polymerase gamma
ENSMUSG00000020275	0.66698	-0.324006	-1.85039	0.37185	-0.871336	0.383571	1	Rel	reticuloendotheliosis oncogene
ENSMUSG00000020277	82.3524	0.0762687	0.0812414	0.176142	0.432996	0.665018	1	Pfkl	phosphofructokinase	liver	B-type
ENSMUSG00000020279	0.0017195	0.0258821	0.934346	0.160335	0.161425	0.871758	1	Il9r	interleukin 9 receptor
ENSMUSG00000020280	5.84816	-0.536545	-0.771594	0.400308	-1.34033	0.180138	1	Pus10	pseudouridylate synthase 10
ENSMUSG00000020282	18.8832	0.434618	0.485713	0.281238	1.54537	0.122256	1	Rhbdf1	rhomboid 5 homolog 1
ENSMUSG00000020283	19.5616	0.0341022	0.0492448	0.265438	0.128475	0.897773	1	Pex13	peroxisomal biogenesis factor 13
ENSMUSG00000020284	28.0343	-0.0519887	-0.0571343	0.240376	-0.216281	0.828769	1	1810043G02Rik	RIKEN cDNA 1810043G02 gene
ENSMUSG00000020287	49.9716	-0.174208	-0.178989	0.180175	-0.966886	0.333601	1	Mpg	N-methylpurine-DNA glycosylase
ENSMUSG00000020288	22.7844	-0.150556	-0.168309	0.28097	-0.535844	0.592066	1	Ahsa2	AHA1	activator of heat shock protein ATPase 2
ENSMUSG00000020289	10.828	0.00389371	0.0241007	0.32295	0.0120567	0.99038	1	Nprl3	nitrogen permease regulator-like 3
[truncated: 16,788 more rows]
[truncated: 1 more columns]

## Sheet: B_EL08_Monoculture_vs_AZA+Creno
id	baseMean	log2FoldChange	lfcMLE	lfcSE	stat	pvalue	padj	symbol	name
ENSMUSG00000000001	43.65	-0.331918	-0.348763	0.197206	-1.68311	0.0923544	0.942132	Gnai3	guanine nucleotide binding protein (G protein)	alpha inhibiting 3
ENSMUSG00000000028	5.95308	-0.716333	-1.19669	0.429314	-1.66855	0.0952058	NA	Cdc45	cell division cycle 45
ENSMUSG00000000031	4.44979	-2.33932	-4.08196	0.435817	-5.36767	7.97591e-08	NA	NA	NA
ENSMUSG00000000049	0.179624	0.0609189	0.995206	0.206388	0.295167	0.767867	NA	Apoh	apolipoprotein H
ENSMUSG00000000056	9.42684	-0.312979	-0.369778	0.373052	-0.83897	0.401486	NA	Narf	nuclear prelamin A recognition factor
ENSMUSG00000000058	17.3403	-0.0408361	-0.0409445	0.290947	-0.140356	0.888379	NA	Cav2	caveolin 2
ENSMUSG00000000078	48.1808	0.0875032	0.0921986	0.193291	0.452702	0.650763	0.998937	Klf6	Kruppel-like factor 6
ENSMUSG00000000085	3.70318	-0.248419	-0.391723	0.442207	-0.561771	0.574272	NA	Scmh1	sex comb on midleg homolog 1
ENSMUSG00000000088	182.203	-0.0409191	-0.0420955	0.130451	-0.313675	0.753768	0.998937	Cox5a	cytochrome c oxidase subunit Va
ENSMUSG00000000093	0.201013	-0.0304692	-0.322341	0.259388	-0.117466	0.906491	NA	Tbx2	T-box 2
ENSMUSG00000000125	0.0017195	0	0	0.159614	0	1	NA	Wnt3	wingless-type MMTV integration site family	member 3
ENSMUSG00000000126	0.583705	-0.0306936	-0.0596181	0.381296	-0.0804981	0.935841	NA	Wnt9a	wingless-type MMTV integration site family	member 9A
ENSMUSG00000000127	20.3391	-0.0398279	-0.050461	0.274269	-0.145215	0.884541	NA	Fer	fer (fms/fps related) protein kinase
ENSMUSG00000000131	1.69278	0.177067	0.443154	0.446107	0.396915	0.69143	NA	Xpo6	exportin 6
ENSMUSG00000000134	14.854	-0.0400195	-0.0476303	0.301985	-0.132522	0.894572	NA	Tfe3	transcription factor E3
ENSMUSG00000000142	0.0918921	0	0	0.159614	0	1	NA	Axin2	axin 2
ENSMUSG00000000148	8.66053	-0.459677	-0.592697	0.375866	-1.22298	0.221337	NA	Brat1	BRCA1-associated ATM activator 1
ENSMUSG00000000149	4.12398	0.124677	0.228884	0.441576	0.282345	0.777679	NA	Gna12	guanine nucleotide binding protein	alpha 12
ENSMUSG00000000154	1.15265	0.636859	1.87529	0.431529	1.47582	0.139993	NA	Slc22a18	solute carrier family 22 (organic cation transporter)	member 18
ENSMUSG00000000167	1.36064	0.193954	0.507253	0.434951	0.445921	0.655654	NA	Pih1d2	PIH1 domain containing 2
ENSMUSG00000000168	26.8699	0.236619	0.257773	0.273283	0.865839	0.386578	NA	Dlat	dihydrolipoamide S-acetyltransferase (E2 component of pyruvate dehydrogenase complex)
ENSMUSG00000000171	125.684	0.0636675	0.0651006	0.13722	0.463982	0.642661	0.998937	Sdhd	succinate dehydrogenase complex	subunit D	integral membrane protein
ENSMUSG00000000184	105.358	0.145559	0.151884	0.212201	0.685949	0.492745	0.998937	Ccnd2	cyclin D2
ENSMUSG00000000194	15.5341	-0.149102	-0.161857	0.287217	-0.519125	0.603673	NA	Gpr107	G protein-coupled receptor 107
ENSMUSG00000000202	0.0017195	0	0	0.159614	0	1	NA	Btbd17	BTB (POZ) domain containing 17
ENSMUSG00000000204	0.0442641	0	0	0.159614	0	1	NA	Slfn4	schlafen 4
ENSMUSG00000000214	0.291493	0.213472	1.15501	0.357257	0.597531	0.550153	NA	Th	tyrosine hydroxylase
ENSMUSG00000000244	0.489478	-0.21021	-0.974345	0.382919	-0.548966	0.583029	NA	Tspan32	tetraspanin 32
ENSMUSG00000000248	0.251176	-0.145339	-0.953511	0.322145	-0.45116	0.651874	NA	Clec2g	C-type lectin domain family 2	member g
ENSMUSG00000000253	14.0674	0.292818	0.326202	0.33159	0.883072	0.377197	NA	Gmpr	guanosine monophosphate reductase
ENSMUSG00000000266	0.0335369	0	0	0.159614	0	1	NA	Mid2	midline 2
ENSMUSG00000000275	7.57814	0.261874	0.489843	0.410547	0.637865	0.523562	NA	Trim25	tripartite motif-containing 25
ENSMUSG00000000276	0.453848	-0.332659	-1.54101	0.370734	-0.897297	0.36956	NA	Dgke	diacylglycerol kinase	epsilon
ENSMUSG00000000278	184.787	0.26797	0.27247	0.123615	2.16778	0.0301755	0.67594	Scpep1	serine carboxypeptidase 1
ENSMUSG00000000282	3.63548	-0.000412705	0.0197087	0.44468	-0.000928094	0.999259	NA	Mnt	max binding protein
ENSMUSG00000000290	1.30064	0.773959	2.22244	0.42813	1.80777	0.0706429	NA	Itgb2	integrin beta 2
ENSMUSG00000000295	74.4025	0.204281	0.212418	0.184407	1.10778	0.267958	0.998937	Hddc2	HD domain containing 2
ENSMUSG00000000296	0.330405	0.168217	1.06586	0.331684	0.50716	0.612043	NA	Tpd52l1	tumor protein D52-like 1
ENSMUSG00000000301	12.1718	-0.430227	-0.519423	0.331064	-1.29953	0.193763	NA	Pemt	phosphatidylethanolamine N-methyltransferase
ENSMUSG00000000303	0.0017195	0	0	0.159614	0	1	NA	Cdh1	cadherin 1
ENSMUSG00000000318	0.138483	0	0	0.159614	0	1	NA	Clec10a	C-type lectin domain family 10	member A
ENSMUSG00000000320	0.431396	0.0671393	0.330916	0.371531	0.18071	0.856595	NA	Alox12	arachidonate 12-lipoxygenase
ENSMUSG00000000325	2.01165	-0.0680552	-0.212775	0.454523	-0.149729	0.880979	NA	Arvcf	armadillo repeat gene deleted in velo-cardio-facial syndrome
ENSMUSG00000000326	76.4189	0.223081	0.232884	0.175277	1.27274	0.20311	0.998937	Comt	catechol-O-methyltransferase
ENSMUSG00000000339	33.7483	-0.156519	-0.172028	0.243437	-0.642956	0.520253	NA	Rtca	RNA 3'-terminal phosphate cyclase
ENSMUSG00000000340	5.34725	-0.155987	-0.248414	0.428797	-0.363778	0.716023	NA	Dbt	dihydrolipoamide branched chain transacylase E2
ENSMUSG00000000346	197.346	0.229186	0.234101	0.131853	1.7382	0.0821759	0.918576	Dazap2	DAZ associated protein 2
ENSMUSG00000000355	41.4269	0.140452	0.148166	0.198782	0.706561	0.479839	0.998937	Mcts1	malignant T cell amplified sequence 1
ENSMUSG00000000359	0.0358069	0	0	0.159614	0	1	NA	Rem1	rad and gem related GTP binding protein 1
ENSMUSG00000000374	3.47542	-0.160521	-0.283835	0.441687	-0.363428	0.716285	NA	Trappc10	trafficking protein particle complex 10
ENSMUSG00000000378	27.2266	-0.253648	-0.275425	0.245712	-1.0323	0.301933	NA	Ccm2	cerebral cavernous malformation 2
ENSMUSG00000000384	17.5084	0.248418	0.281357	0.341539	0.727348	0.467013	NA	Tbrg4	transforming growth factor beta regulated gene 4
ENSMUSG00000000386	0.372507	-0.00998673	0.0238681	0.345578	-0.0288986	0.976945	NA	Mx1	MX dynamin-like GTPase 1
ENSMUSG00000000392	0.00343901	0	0	0.159614	0	1	NA	Fap	fibroblast activation protein
ENSMUSG00000000399	151.017	0.0500204	0.0514067	0.136344	0.36687	0.713716	0.998937	Ndufa9	NADH dehydrogenase (ubiquinone) 1 alpha subcomplex	9
ENSMUSG00000000409	0.600201	-0.00636213	0.10078	0.407543	-0.015611	0.987545	NA	Lck	lymphocyte protein tyrosine kinase
ENSMUSG00000000416	0.0811484	0	0	0.159614	0	1	NA	Cttnbp2	cortactin binding protein 2
ENSMUSG00000000420	7.07828	-0.45283	-0.660612	0.402891	-1.12395	0.261033	NA	Galnt1	UDP-N-acetyl-alpha-D-galactosamine:polypeptide N-acetylgalactosaminyltransferase 1
ENSMUSG00000000439	23.3044	-0.00414079	-0.00388624	0.249138	-0.0166205	0.986739	NA	Mkrn2	makorin	ring finger protein	2
ENSMUSG00000000440	26.2989	-0.01925	-0.0200695	0.297816	-0.0646371	0.948463	NA	Pparg	peroxisome proliferator activated receptor gamma
ENSMUSG00000000441	18.0043	0.035443	0.0396234	0.29721	0.119252	0.905075	NA	Raf1	v-raf-leukemia viral oncogene 1
ENSMUSG00000000486	0.0595537	-0.0100873	-0.32235	0.159614	-0.0631979	0.949609	NA	Sept1	septin 1
ENSMUSG00000000489	0.448569	-0.252746	-0.975578	0.352726	-0.71655	0.473652	NA	Pdgfb	platelet derived growth factor	B polypeptide
ENSMUSG00000000531	1.30509	-0.123399	-0.199218	0.432423	-0.285366	0.775364	NA	Grasp	GRP1 (general receptor for phosphoinositides 1)-associated scaffold protein
ENSMUSG00000000532	0.787574	0.252941	0.874666	0.409379	0.617864	0.536665	NA	Acvr1b	activin A receptor	type 1B
ENSMUSG00000000538	7.16825	-0.296188	-0.458124	0.412039	-0.718835	0.472242	NA	Tom1l2	target of myb1-like 2 (chicken)
ENSMUSG00000000544	0.0401994	0	0	0.159614	0	1	NA	Gpa33	glycoprotein A33 (transmembrane)
ENSMUSG00000000552	0.343148	-0.102985	-0.701603	0.30176	-0.341279	0.732893	NA	Zfp385a	zinc finger protein 385A
ENSMUSG00000000555	2.72989	-0.0939841	-0.174762	0.456179	-0.206024	0.836772	NA	Itga5	integrin alpha 5 (fibronectin receptor alpha)
ENSMUSG00000000561	56.056	-0.247287	-0.271112	0.214214	-1.15439	0.248339	0.998937	Wdr77	WD repeat domain 77
ENSMUSG00000000563	366.475	-0.0121132	-0.0123265	0.0962834	-0.125808	0.899884	0.998937	Atp5f1	ATP synthase	H+ transporting	mitochondrial F0 complex	subunit B1
ENSMUSG00000000567	17.6947	0.27803	0.315499	0.291305	0.954429	0.339866	NA	Sox9	SRY (sex determining region Y)-box 9
ENSMUSG00000000568	4.01743	-0.129194	-0.474068	0.456952	-0.282729	0.777384	NA	Hnrnpd	heterogeneous nuclear ribonucleoprotein D
ENSMUSG00000000579	0.505696	-0.0855186	-0.45957	0.349849	-0.244444	0.806887	NA	Dynlt1c	dynein light chain Tctex-type 1C
ENSMUSG00000000581	35.9301	-0.0879976	-0.0991737	0.284228	-0.309602	0.756863	0.998937	C1d	C1D nuclear receptor co-repressor
ENSMUSG00000000594	4.56495	0.320194	0.477031	0.432273	0.740722	0.458862	NA	Gm2a	GM2 ganglioside activator protein
ENSMUSG00000000600	7.69415	-0.0732184	-0.111083	0.392056	-0.186755	0.851853	NA	Krit1	KRIT1	ankyrin repeat containing
ENSMUSG00000000605	15.5249	-0.0712472	-0.0748351	0.393387	-0.181112	0.85628	NA	Clcn4	chloride channel	voltage-sensitive 4
ENSMUSG00000000628	10.0332	-0.142706	-0.161514	0.367404	-0.388417	0.697707	NA	Hk2	hexokinase 2
ENSMUSG00000000631	7.96178	0.213998	0.285055	0.406481	0.526466	0.598565	NA	Myo18a	myosin XVIIIA
ENSMUSG00000000632	1.75739	0.178607	0.426549	0.455974	0.391703	0.695277	NA	Sez6	seizure related gene 6
ENSMUSG00000000673	0.0017195	0	0	0.159614	0	1	NA	Haao	3-hydroxyanthranilate 3	4-dioxygenase
ENSMUSG00000000686	0.89538	0.203608	1.00481	0.408754	0.498118	0.618401	NA	Abhd15	abhydrolase domain containing 15
ENSMUSG00000000690	2.06844	-0.503138	-1.09341	0.456309	-1.10262	0.27019	NA	Hoxb6	homeobox B6
ENSMUSG00000000693	14.8483	-0.766764	-0.911694	0.32372	-2.3686	0.0178556	NA	Loxl3	lysyl oxidase-like 3
ENSMUSG00000000708	1.5979	-0.567194	-1.21331	0.44207	-1.28304	0.199477	NA	Kat2b	K(lysine) acetyltransferase 2B
ENSMUSG00000000711	17.7272	-0.322126	-0.362566	0.285471	-1.1284	0.259151	NA	Rab5b	RAB5B	member RAS oncogene family
ENSMUSG00000000730	0.0393659	0	0	0.159614	0	1	NA	Dnmt3l	DNA (cytosine-5-)-methyltransferase 3-like
ENSMUSG00000000731	0.0410854	0	0	0.159614	0	1	NA	Aire	autoimmune regulator (autoimmune polyendocrinopathy candidiasis ectodermal dystrophy)
ENSMUSG00000000738	6.30509	0.214623	0.355572	0.422717	0.507722	0.611648	NA	Spg7	spastic paraplegia 7 homolog (human)
ENSMUSG00000000739	1.1181	0.461106	1.30205	0.418153	1.10272	0.270149	NA	Sult5a1	sulfotransferase family 5A	member 1
ENSMUSG00000000740	146.121	0.0970076	0.0989458	0.129123	0.751281	0.452484	0.998937	Rpl13	ribosomal protein L13
ENSMUSG00000000743	66.4105	0.0459022	0.0493675	0.188759	0.243179	0.807867	0.998937	Chmp1a	charged multivesicular body protein 1A
ENSMUSG00000000751	39.2123	0.290117	0.307317	0.224654	1.29139	0.196567	0.998937	Rpa1	replication protein A1
[truncated: 18,693 more rows]
[truncated: 1 more columns]

## Sheet: C_EL08_Monoculture_vs_AZA
id	baseMean	log2FoldChange	lfcMLE	lfcSE	stat	pvalue	padj	symbol	name
[truncated: 18,787 more rows]
[truncated: 1 more columns]

## Sheet: D_EL08_Monoculture_vs_Creno
id	baseMean	log2FoldChange	lfcMLE	lfcSE	stat	pvalue	padj	symbol	name
[truncated: 18,787 more rows]
[truncated: 1 more columns]
