# Supplementary material for: Azacitidine combined with the selective FLT3 kinase inhibitor crenolanib disrupts stromal protection and inhibits expansion of residual leukemia-initiating cells in FLT3-ITD AML with concurrent epigenetic mutations
Source: Oncotarget. 2017 Oct 16;8(65):108738–59. doi: 10.18632/oncotarget.21877 (PMC5752477; doi:10.18632/oncotarget.21877)
Supplement: Supplementary file 6 [file oncotarget-08-108738-s006.xls]

## Sheet: Table Legends
Second set of comparisons
Comparisons:
- PDX after sort vs. DMSO
- PDX after sort vs. AZA
- PDX after sort vs. Creno
- PDX after sort vs. AZA+Creno
Note that each file contains several sheets for the different comparisons. The individual tables are ordered according to ENSEMBL id. In addition, the sheet Basis_Heatmap contains the calculations to determine the top 100 genes as described in the methods section. These tables are sorted according to gene expression difference in comparison to the control condition and the top 100 genes are marke…
Column names:
Comparisons
baseMean	Mean normalized count across experiments.
log2FoldChange	log2(condition 1/condition 2), calculated as the slope of the negative				binomial linear model.
lfcMLE	The uncorrected fold change.
lfcSE	Standard error of the fold change.
stat	Wald statistics.
pvalue	p-value of the Wald test (i.e., is the slope significantly different from 0)
padj	Benjamini-Hochberg corrected p-value.
Basis_Heatmap
log2FoldChange_DMSO	log2(monoculture vs. DMSO)
log2FoldChange_AZA	log2(monoculture vs. AZA)
log2FoldChange_Creno	log2(monoculture vs. Creno)
log2FoldChange_AZA+Creno	log2(monoculture vs. AZA+Creno)
log2FoldChange_average_treatment	Average log2 for all treatments ((AZA + Creno + AZA + Creno)/3)
log2FoldChange_difference	Absolute value of log2 for average treatment in comparison to DMSO control

## Sheet: Basis_Heatmap
id	log2FoldChange_DMSO	log2FoldChange_Creno	log2FoldChange_AZA	log2FoldChange_AZA+Creno	log2FoldChange_average_treatment	difference
ENSG00000074621	2.32907	-1.04645	0.189886	-0.500011	-0.452191	2.78126
ENSG00000144677	1.98251	-1.35457	0.563453	-0.826759	-0.539292	2.5218
ENSG00000185842	2.70281	-0.360631	0.79027	0.124623	0.184754	2.51805
ENSG00000137496	-0.869867	1.30125	1.31973	1.52072	1.38057	2.25043
ENSG00000147535	2.54016	0.547698	0.51306	-0.0954913	0.321756	2.21841
ENSG00000110077	-1.11913	0.803749	1.35229	1.01141	1.05582	2.17494
ENSG00000127989	2.24959	0.139628	-0.545283	0.719961	0.104769	2.14483
ENSG00000086232	2.42216	0.591716	0.241655	0.0102433	0.281205	2.14096
ENSG00000053900	2.44914	0.588622	0.712633	-0.334767	0.322163	2.12698
ENSG00000145348	-2.16342	0	-0.151727	0	-0.0505758	2.11284
ENSG00000067369	1.73386	-0.232828	-0.77343	-0.105361	-0.37054	2.1044
ENSG00000081087	2.22316	-0.269587	0.917508	-0.272849	0.125024	2.09814
ENSG00000175105	-1.2296	0.913611	1.5105	0.173207	0.865774	2.09537
ENSG00000162670	-0.0238662	-2.27562	-1.95792	-2.08551	-2.10635	2.08248
ENSG00000184612	1.41373	-0.808462	0.0111385	-1.1981	-0.66514	2.07887
ENSG00000051620	0.282069	2.32245	3.02544	1.73471	2.36087	2.0788
ENSG00000116604	2.81352	1.57854	0.519491	0.231732	0.776589	2.03693
ENSG00000143476	2.88767	1.10525	0.657679	0.796236	0.853056	2.03462
ENSG00000103966	1.6483	-0.99361	0.429943	-0.506062	-0.356576	2.00488
ENSG00000177192	3.15262	2.16896	1.24873	0.0441394	1.15394	1.99868
ENSG00000106665	-0.637212	1.28032	1.28488	1.49185	1.35235	1.98956
ENSG00000221829	3.01423	1.18034	0.901275	1.00509	1.0289	1.98533
ENSG00000123965	1.65956	-0.112298	0.397971	-1.22943	-0.314587	1.97414
ENSG00000197930	1.038	-1.62631	-0.38544	-0.794784	-0.935513	1.97352
ENSG00000040487	1.18529	-0.819142	-0.143823	-1.37055	-0.777837	1.96313
ENSG00000142871	1.08723	-0.298294	-0.809593	-1.49314	-0.867011	1.95424
ENSG00000175573	1.4298	-0.55359	-0.579795	-0.390814	-0.508067	1.93787
ENSG00000267296	1.71066	-0.0725241	0.758378	-1.35248	-0.222209	1.93287
ENSG00000109184	1.34501	-0.573556	-0.17448	-0.99585	-0.581296	1.92631
ENSG00000163625	1.50022	-0.264606	0.254438	-1.22708	-0.412417	1.91264
ENSG00000061918	1.79518	0.448297	-0.296368	-0.484522	-0.110864	1.90605
ENSG00000077942	-0.0154678	-2.26175	-1.22878	-2.25677	-1.91577	1.9003
ENSG00000167700	1.81971	0.831532	-0.652546	-0.408393	-0.0764691	1.89618
ENSG00000173209	1.61352	0.490183	-0.0833036	-1.23909	-0.277405	1.89092
ENSG00000177575	-4.28969	-4.46972	-2.10816	-0.620499	-2.39946	1.89023
ENSG00000255977	0.470683	-0.795653	-1.25839	-2.18701	-1.41368	1.88437
ENSG00000146205	1.62932	-0.90216	0.341906	-0.173798	-0.244684	1.87401
ENSG00000185728	-2.78117	-0.939577	0.116778	-1.94017	-0.920989	1.86018
ENSG00000114933	1.10554	-1.52484	-0.181847	-0.534317	-0.747002	1.85254
ENSG00000174197	1.77298	-0.18892	0.359285	-0.396658	-0.0754306	1.84841
ENSG00000267321	2.53787	1.72814	0.234005	0.157202	0.706449	1.83142
ENSG00000272927	2.05823	-1.00334	1.13232	0.554525	0.227833	1.8304
ENSG00000079819	2.9007	0.811157	0.993041	1.42012	1.07477	1.82592
ENSG00000205060	-1.45473	1.03081	-1.17353	1.25072	0.369332	1.82406
ENSG00000171792	2.5762	1.19524	1.02869	0.0488169	0.757584	1.81862
ENSG00000138246	0	-2.53873	-1.05871	-1.84751	-1.81498	1.81498
ENSG00000226359	0.172375	-2.74028	-0.936922	-1.24107	-1.63942	1.8118
ENSG00000077254	2.10114	-0.371506	1.02934	0.213742	0.290525	1.81061
ENSG00000169084	2.11431	0.331225	0.325527	0.273518	0.31009	1.80422
ENSG00000175294	1.60761	-0.592258	0.89743	-0.852667	-0.182498	1.79011
ENSG00000167447	0.436198	-2.34699	-0.062177	-1.62767	-1.34561	1.78181
ENSG00000232829	0.503523	-2.03921	-1.11833	-0.67241	-1.27665	1.78018
ENSG00000230124	1.61987	-0.218612	-0.534143	0.279886	-0.157623	1.77749
ENSG00000197562	2.63226	1.20156	0.628022	0.74741	0.858997	1.77326
ENSG00000101082	-1.17274	0.934862	-0.289183	1.15559	0.600424	1.77317
ENSG00000114745	1.49386	-0.559876	0.424673	-0.696954	-0.277386	1.77124
ENSG00000162775	0.142416	-0.621741	-1.60266	-2.6578	-1.6274	1.76981
ENSG00000019995	2.09366	-0.137943	0.88095	0.25944	0.334149	1.75951
ENSG00000222036	0.353376	-1.80639	-0.828532	-1.57357	-1.40283	1.75621
ENSG00000007944	0.168216	-1.74079	-1.29066	-1.72977	-1.58707	1.75529
ENSG00000136531	2.10961	1.2968	-0.0620521	-0.153546	0.360401	1.74921
ENSG00000119720	2.31036	0.268795	0.528474	0.88925	0.562173	1.74819
ENSG00000136811	2.00937	-0.894888	0.903126	0.778224	0.262154	1.74722
ENSG00000213462	1.62044	-0.76738	0.432327	-0.0394134	-0.124822	1.74527
ENSG00000072694	-1.68994	-0.355108	0.32396	0.189161	0.052671	1.74262
ENSG00000225662	-1.79077	0	-0.148513	0	-0.0495043	1.74127
ENSG00000177485	1.43669	-0.812543	0.00831313	-0.108181	-0.304137	1.74082
ENSG00000127589	0.538611	-1.46154	-0.574138	-1.54792	-1.19453	1.73314
ENSG00000099804	0.646476	-1.43978	-0.384533	-1.42225	-1.08219	1.72866
ENSG00000156853	-0.0491174	1.44656	1.93084	1.64198	1.67313	1.72224
ENSG00000125144	-1.93346	0	-0.203285	-0.44635	-0.216545	1.71691
ENSG00000153066	0.348105	-2.16653	-0.916759	-1.01715	-1.36681	1.71492
ENSG00000126953	0.440163	-1.85063	-1.4572	-0.513919	-1.27391	1.71408
ENSG00000213820	-1.20113	1.39584	-0.212082	0.338522	0.507428	1.70856
ENSG00000226558	-0.660963	-2.64549	-1.60818	-2.8536	-2.36909	1.70812
ENSG00000213729	-1.84481	0	0.0835257	-0.493694	-0.136723	1.70809
ENSG00000148541	0.520873	-1.66296	-0.247307	-1.65036	-1.18688	1.70775
ENSG00000157184	1.81442	0.0770366	0.378152	-0.0914327	0.121252	1.69317
ENSG00000066923	0.151545	-2.1282	-0.738889	-1.75574	-1.54094	1.69249
ENSG00000124587	1.37273	-1.05673	0.0500239	0.0476663	-0.31968	1.69241
ENSG00000186352	-1.98946	0	-0.300305	-0.605099	-0.301801	1.68766
ENSG00000237821	-1.11179	0.842524	-0.200522	1.06112	0.567707	1.67949
ENSG00000106477	-0.0665672	1.38039	1.87671	1.57485	1.61065	1.67722
ENSG00000151694	0.364195	-1.79109	-1.11515	-1.01685	-1.3077	1.67189
ENSG00000118785	-2.28333	-1.83936	0	0	-0.61312	1.67021
ENSG00000156239	1.31515	-1.22719	0.257337	-0.0652375	-0.34503	1.66018
ENSG00000175115	1.72666	0.0148419	0.084174	0.101858	0.066958	1.6597
ENSG00000143013	-0.390598	1.29566	1.84862	0.662251	1.26885	1.65944
ENSG00000125812	-0.836873	0.903272	0.456788	1.10581	0.821955	1.65883
ENSG00000258244	0	-2.50464	-0.715642	-1.74436	-1.65488	1.65488
ENSG00000179051	2.4667	-0.0997328	1.91579	0.621402	0.812487	1.65421
ENSG00000135218	-1.10688	0.86788	-0.357361	1.11147	0.540662	1.64754
ENSG00000164520	-0.473261	1.25879	0.804068	1.45995	1.17427	1.64753
ENSG00000165813	2.38107	0.186721	0.709529	1.31586	0.737368	1.6437
ENSG00000168159	0.236094	2.25769	0.826868	2.52028	1.86828	1.63219
ENSG00000103248	1.0382	-1.92001	0.394917	-0.251417	-0.592169	1.63036
ENSG00000090006	-0.614888	1.508	1.35141	0.184188	1.01453	1.62942
ENSG00000184967	1.87902	-0.156933	-0.20227	1.10898	0.249925	1.62909
ENSG00000228532	0.141766	-2.4034	-0.827536	-1.22265	-1.48453	1.62629
ENSG00000204262	0.321461	-2.6462	-0.15302	-1.11245	-1.30389	1.62535
ENSG00000176095	1.849	-0.370914	0.831338	0.214798	0.225074	1.62393
ENSG00000163818	-1.62248	0	0.00178985	0	0.000596618	1.62308
ENSG00000215263	-1.17105	0.137568	0.941946	0.276072	0.451862	1.62291
ENSG00000189136	1.91101	1.45443	0.167148	-0.752316	0.289755	1.62126
ENSG00000137817	-1.0811	0.933561	0.948487	-0.282157	0.533297	1.6144
ENSG00000197969	-0.0913718	-2.40108	-1.16648	-1.54483	-1.70413	1.61276
ENSG00000148450	-0.154167	1.73496	1.41345	1.21143	1.45328	1.60745
ENSG00000063015	-0.0700128	-2.22984	-0.253067	-2.54802	-1.67698	1.60696
ENSG00000105371	1.90045	1.11179	0.138409	-0.369694	0.293502	1.60695
ENSG00000140830	0.506165	-0.952538	-0.881987	-1.46657	-1.10037	1.60653
ENSG00000157540	1.63703	0.435315	0.141886	-0.480701	0.0321667	1.60486
ENSG00000064687	-0.278005	1.65712	1.51483	0.805296	1.32575	1.60375
ENSG00000225419	-2.0966	0	-0.279431	-1.20483	-0.494752	1.60185
ENSG00000174718	-0.609313	1.42043	1.4127	0.13956	0.990897	1.60021
ENSG00000119919	-0.675575	1.51346	0.359391	0.890884	0.921246	1.59682
ENSG00000101849	1.43951	-0.309499	-0.354151	0.20004	-0.154537	1.59404
ENSG00000237976	0.214024	-2.25352	-0.698117	-1.18155	-1.37773	1.59175
ENSG00000230581	0.0633189	-2.27741	-0.847418	-1.45396	-1.52626	1.58958
ENSG00000206560	0.479017	-1.57363	-0.519259	-1.23632	-1.10974	1.58875
ENSG00000206149	-0.633839	1.329	-0.0250822	1.54819	0.950705	1.58454
ENSG00000136235	-2.40075	-1.43301	-1.01666	0	-0.816557	1.58419
ENSG00000163331	-0.628792	0.721045	1.22296	0.920666	0.954889	1.58368
ENSG00000175662	-0.628792	0.721045	1.22296	0.920666	0.954889	1.58368
ENSG00000120833	1.3811	-0.388464	-0.781902	0.567624	-0.200914	1.58201
ENSG00000140937	-0.976177	-3.94737	-0.92356	-2.8023	-2.55774	1.58157
ENSG00000249087	0.40087	-1.02562	-0.750026	-1.75818	-1.17794	1.57881
ENSG00000172243	-2.10331	-0.780161	0	-0.799466	-0.526542	1.57676
ENSG00000111215	1.55399	-0.337498	0.0159294	0.260475	-0.0203643	1.57436
ENSG00000156313	-0.338246	1.01737	1.48041	1.2026	1.23346	1.5717
ENSG00000165288	-0.020258	1.32014	1.81385	1.51206	1.54868	1.56894
ENSG00000181704	0.213231	1.88482	2.53615	0.924798	1.78192	1.56869
ENSG00000256683	0.423839	-1.86233	-1.56972	0	-1.14402	1.56786
ENSG00000259330	0.331528	-1.2623	-0.0834529	-2.35977	-1.23518	1.5667
ENSG00000119787	0.678879	-1.60914	0.0780131	-1.12666	-0.885927	1.56481
ENSG00000184188	0.123248	-1.85264	-0.767451	-1.69371	-1.43793	1.56118
ENSG00000145736	-0.322147	1.15395	1.1983	1.36203	1.2381	1.56024
ENSG00000111913	0.17076	2.2435	1.27869	1.67074	1.73097	1.56021
ENSG00000137831	-0.782855	0.737492	0.658356	0.935972	0.777273	1.56013
ENSG00000143578	1.26439	-1.21489	0.828333	-0.495994	-0.294183	1.55857
ENSG00000108433	0.304527	2.35191	0.658069	2.57047	1.86015	1.55562
ENSG00000167536	-0.396138	1.2072	0.850939	1.42005	1.1594	1.55554
ENSG00000073169	0.435821	1.88884	1.97942	2.10047	1.98958	1.55376
ENSG00000104047	1.4575	-1.40976	1.16964	-0.040967	-0.0936942	1.55119
ENSG00000231702	-2.34796	0	-1.12494	-1.27394	-0.799627	1.54833
ENSG00000235173	2.04747	0.291503	0.682382	0.528046	0.500644	1.54683
ENSG00000226493	-1.31514	0.163871	-1.19131	1.71801	0.230191	1.54533
ENSG00000198060	0.919539	-0.758729	-0.238462	-0.878638	-0.625277	1.54482
ENSG00000197265	1.48827	-1.51077	0.416194	0.928223	-0.0554499	1.54372
ENSG00000152689	-2.13588	-0.854131	0	-0.936668	-0.596933	1.53895
ENSG00000196151	1.62408	0.105097	0.261387	-0.110978	0.0851687	1.53891
ENSG00000121310	1.41972	-0.230448	-0.212825	0.086315	-0.118986	1.53871
ENSG00000198589	2.51187	0.847905	1.83369	0.240029	0.973876	1.53799
ENSG00000119862	0.472986	-0.855253	-1.40956	-0.926399	-1.06374	1.53672
ENSG00000205593	-0.0860837	2.30039	1.31932	0.726261	1.44866	1.53474
ENSG00000146802	-0.285179	1.53658	1.45319	0.755266	1.24834	1.53352
ENSG00000224051	1.45705	-1.10785	-0.00587808	0.888058	-0.0752237	1.53228
ENSG00000196428	0.18778	-1.81919	-0.053884	-2.16002	-1.34437	1.53215
ENSG00000134779	1.59449	-0.307892	0.656357	-0.161021	0.0624811	1.53201
ENSG00000080815	0.480808	-0.287959	-1.39277	-1.47208	-1.05094	1.53175
ENSG00000187605	-0.0123161	-1.89136	-1.01064	-1.72918	-1.54373	1.53141
ENSG00000163798	0.610477	1.95998	1.51991	2.94516	2.14168	1.53121
ENSG00000136813	-0.425955	0.644796	1.44676	1.2204	1.10398	1.52994
ENSG00000011258	1.77539	0.018529	1.05683	-0.318177	0.252395	1.52299
ENSG00000229570	0.440906	-1.44997	-0.32395	-1.47109	-1.08167	1.52258
ENSG00000187079	-0.0190852	-2.12568	-0.7126	-1.78535	-1.54121	1.52212
ENSG00000233416	-2.07885	0	0	-1.67095	-0.556983	1.52187
ENSG00000163719	0.881296	-1.26483	0.140712	-0.795717	-0.639943	1.52124
ENSG00000099949	1.95292	0.785299	0.986179	-0.474082	0.432466	1.52046
ENSG00000130348	-1.11996	0.859323	-0.744589	1.07605	0.396927	1.51688
ENSG00000149554	3.34152	1.64545	1.69969	2.12995	1.82503	1.5165
ENSG00000119383	-2.21991	0	-1.20005	-0.924338	-0.708129	1.51178
ENSG00000213309	-2.21889	0	-1.74162	-0.385518	-0.709046	1.50985
ENSG00000197442	1.37263	0.0540027	0.174988	-0.638707	-0.136572	1.5092
ENSG00000205208	-0.0700921	-1.63892	-1.98798	-1.10715	-1.57801	1.50792
ENSG00000106610	2.0154	0.177691	0.723392	0.621614	0.507566	1.50784
ENSG00000085514	-0.929301	1.04156	0.346028	0.344707	0.577432	1.50673
ENSG00000231389	-1.35563	-0.0525401	-0.813768	1.30977	0.14782	1.50345
ENSG00000101350	1.95837	-0.363995	1.16411	0.570006	0.456708	1.50166
ENSG00000167110	0.0238597	1.79121	0.751301	2.03162	1.52471	1.50085
ENSG00000167987	0.419715	-0.768365	-1.4981	-0.973481	-1.07998	1.4997
ENSG00000189077	0.814056	-0.866409	0.0714415	-1.26143	-0.685467	1.49952
ENSG00000066926	1.44885	-0.0286561	0.0630401	-0.177627	-0.0477477	1.4966
ENSG00000172943	1.14797	-0.826174	-0.61976	0.403805	-0.347376	1.49535
ENSG00000064666	-1.38331	-0.0310347	0.348477	0.0110517	0.109498	1.49281
ENSG00000224331	-1.74687	-0.865823	0.102073	0	-0.254583	1.49229
ENSG00000170881	-0.0643446	-2.55433	-0.577367	-1.53637	-1.55602	1.49168
ENSG00000143772	0.269316	-1.15258	-0.866728	-1.64498	-1.22143	1.49075
ENSG00000104361	-0.668639	0.820736	1.37773	0.260468	0.819646	1.48829
ENSG00000235644	-0.903803	0.59591	0.25412	0.902128	0.584053	1.48786
ENSG00000005379	2.24827	0.76882	1.58177	-0.0601389	0.763485	1.48479
ENSG00000167548	1.6957	0.0137924	1.02339	-0.403816	0.211122	1.48458
ENSG00000143353	0.727906	-1.4582	-0.511026	-0.29802	-0.755747	1.48365
ENSG00000035499	2.70899	2.14525	0.896515	0.641892	1.22789	1.48111
ENSG00000100426	1.866	0.327111	-0.770756	1.5989	0.385087	1.48091
ENSG00000107104	1.65613	0.323349	-0.0306964	0.251871	0.181508	1.47462
ENSG00000129538	-4.90722	-5.12745	-2.27473	-2.89725	-3.43314	1.47407
ENSG00000010327	-0.957896	-0.862112	0.54123	1.86831	0.515811	1.47371
ENSG00000163738	1.03361	-0.439344	-0.933065	0.05434	-0.439356	1.47297
ENSG00000163820	1.40842	-1.45552	1.7955	-0.532074	-0.064032	1.47246
ENSG00000249780	-0.31529	1.18408	0.888815	1.39765	1.15685	1.47214
ENSG00000261801	-1.79042	0	-0.968983	0	-0.322994	1.46743
ENSG00000114302	1.53197	-0.0215202	0.0548384	0.161916	0.0650782	1.46689
ENSG00000171634	2.91063	1.40302	0.749715	2.17974	1.44416	1.46648
ENSG00000170345	3.79585	5.10515	5.26841	5.40793	5.2605	1.46465
ENSG00000099204	-1.03197	-0.473939	0.81422	0.952726	0.431002	1.46297
ENSG00000198182	0.388793	-1.63936	-0.135516	-1.4301	-1.06832	1.45712
ENSG00000214413	1.70552	0.224661	0.0231133	0.498569	0.248781	1.45674
ENSG00000150456	-1.46426	1.00816	-0.579826	-0.458191	-0.00995355	1.45431
ENSG00000241399	-0.0382495	-1.64444	-1.14636	-1.6854	-1.49207	1.45382
ENSG00000269228	1.20844	-0.128823	-0.292145	-0.308859	-0.243276	1.45172
ENSG00000179295	0.0419695	1.09248	1.10725	2.28089	1.49354	1.45157
ENSG00000232918	0.36379	-1.05517	-0.61951	-1.583	-1.08589	1.44968
ENSG00000104880	0.345337	1.78666	2.36065	1.23733	1.79488	1.44954
ENSG00000221817	0.17996	-1.80047	-0.928508	-1.07823	-1.26907	1.44903
ENSG00000232105	0.0340448	-1.3859	-1.89323	-0.965529	-1.41488	1.44893
ENSG00000213300	-0.935568	0.576443	0.23086	0.73211	0.513138	1.44871
ENSG00000137720	0.339192	2.56881	1.40729	1.38686	1.78765	1.44846
ENSG00000144635	2.23465	0.800501	0.695653	0.864085	0.786746	1.44791
ENSG00000110651	2.35685	0.478263	1.88927	0.364503	0.910678	1.44617
ENSG00000227813	-0.257078	-1.82619	-0.650157	-2.63006	-1.70214	1.44506
ENSG00000267340	-0.792966	0.599678	0.568865	0.784022	0.650855	1.44382
ENSG00000260539	0.358911	-1.25298	-0.880742	-1.1171	-1.08361	1.44252
ENSG00000224348	0.302911	-1.253	-0.110799	-2.04784	-1.13721	1.44013
ENSG00000213904	0.407955	-1.00102	-0.723924	-1.37045	-1.0318	1.43975
ENSG00000169413	1.00737	1.55467	3.02851	2.75694	2.44671	1.43934
ENSG00000126870	1.85136	1.04612	0.767735	-0.571403	0.414151	1.43721
ENSG00000155254	0.415756	-1.14111	-0.821207	-1.10133	-1.02122	1.43697
ENSG00000147099	2.06208	0.43268	1.20333	0.240538	0.625515	1.43657
ENSG00000101413	-0.46343	-1.73831	-2.00281	-1.95864	-1.89992	1.43649
ENSG00000106459	-0.609689	-2.98636	-1.87938	-1.26828	-2.04467	1.43498
ENSG00000163563	-0.226203	-1.17741	-1.92133	-1.88271	-1.66048	1.43428
ENSG00000178209	-0.875401	0.906899	-0.366222	1.13561	0.558762	1.43416
ENSG00000197948	1.30322	-1.21365	0.587818	0.237357	-0.129492	1.43271
ENSG00000165655	0.303931	-1.2931	-0.618652	-1.47251	-1.12809	1.43202
ENSG00000075089	-0.945814	0.718942	1.39969	-0.671417	0.482404	1.42822
ENSG00000163803	-1.91122	0	-0.62333	-0.833815	-0.485715	1.42551
ENSG00000143867	-0.00407831	-0.727035	-1.25083	-2.30581	-1.42789	1.42381
ENSG00000176953	0.628898	2.42681	2.53555	1.1912	2.05118	1.42229
ENSG00000135903	0.29333	0	-1.0328	-2.35388	-1.12889	1.42222
ENSG00000129925	0.0115796	1.64134	0.792996	1.86674	1.43369	1.42211
ENSG00000141698	2.25915	0.671357	0.664521	1.18289	0.839589	1.41956
ENSG00000261635	-0.176268	-2.09733	-0.679645	-2.00469	-1.59389	1.41762
ENSG00000159189	-2.26313	-1.73456	-0.481152	-0.322065	-0.845924	1.41721
ENSG00000164109	0.319063	2.38354	1.06339	1.75927	1.7354	1.41634
ENSG00000175643	2.81261	1.02473	1.535	1.62967	1.39647	1.41615
ENSG00000023287	-1.02998	0.013358	0.898101	0.246839	0.3861	1.41608
ENSG00000105671	0.755227	-0.224308	-0.894746	-0.856375	-0.658476	1.4137
ENSG00000145675	1.05279	-1.27128	0.363798	-0.173359	-0.360281	1.41307
ENSG00000216616	-1.61615	0	0	-0.612639	-0.204213	1.41194
ENSG00000247095	-1.96993	0	-0.13664	-1.54057	-0.559069	1.41086
ENSG00000122257	0.385756	-0.949026	-0.849754	-1.27533	-1.0247	1.41046
ENSG00000153214	1.10907	-1.2267	-0.0700476	0.397092	-0.299884	1.40895
ENSG00000075391	0.356116	-1.70267	-0.356944	-1.09824	-1.05262	1.40873
ENSG00000236773	-0.915438	0.7	-0.121603	0.897264	0.491887	1.40733
ENSG00000231584	-0.751073	0.840381	0.0700192	1.0516	0.654	1.40507
ENSG00000129282	1.48028	0.0886245	-0.134068	0.271185	0.0752473	1.40504
ENSG00000103199	1.2381	-0.256044	0.823608	-1.06765	-0.166694	1.4048
ENSG00000124693	1.41756	2.86886	2.49358	3.10351	2.82198	1.40442
ENSG00000147687	-0.804211	0.659114	0.989427	0.142968	0.59717	1.40138
ENSG00000272994	1.56993	-0.0197861	-0.448667	0.976707	0.169418	1.40052
ENSG00000197217	0.252823	-2.1671	-0.770774	-0.504259	-1.14738	1.4002
ENSG00000124571	0.922418	-2.05341	0.127315	0.494324	-0.477255	1.39967
ENSG00000164068	1.14421	-0.749517	0.079105	-0.095765	-0.255392	1.39961
ENSG00000220744	-2.28685	-0.548695	-1.40654	-0.718798	-0.891344	1.39551
ENSG00000005844	2.12804	-0.174699	1.18571	1.18774	0.732917	1.39513
ENSG00000108175	0.483097	-1.76188	-0.726806	-0.24537	-0.911352	1.39445
ENSG00000160007	1.99053	0.444892	0.39365	0.952916	0.597153	1.39338
ENSG00000068878	-0.0474378	-1.32779	-1.3003	-1.68898	-1.43902	1.39159
ENSG00000213080	-2.12581	-0.702513	-1.50427	0	-0.735594	1.39022
ENSG00000124164	1.24968	-1.07974	-0.399044	1.05831	-0.140159	1.38984
ENSG00000103091	1.83453	0.700834	0.24929	0.384594	0.444906	1.38962
ENSG00000244740	-0.124282	1.52923	2.16297	0.0991127	1.26377	1.38805
ENSG00000127423	0.0821314	1.26062	1.70228	1.44687	1.46992	1.38779
ENSG00000065882	0.116252	1.28547	1.74863	1.47521	1.5031	1.38685
ENSG00000066651	-0.862338	0.776594	-0.190079	0.984564	0.523693	1.38603
ENSG00000153006	1.5281	0.292764	0.484078	-0.34876	0.142694	1.38541
ENSG00000198793	-0.890338	0.801711	-0.336702	1.01745	0.494151	1.38449
ENSG00000213885	-1.58351	1.17704	-1.46014	-0.315741	-0.199617	1.38389
ENSG00000147164	-1.45062	0.96348	0.249544	-1.42453	-0.0705018	1.38012
ENSG00000237186	-2.45719	-0.692513	-1.20304	-1.33819	-1.07791	1.37928
ENSG00000267507	0.342231	-1.77273	-0.631694	-0.702695	-1.03571	1.37794
ENSG00000181867	0.505553	-0.727978	-0.771053	-1.11698	-0.872005	1.37756
ENSG00000241451	0.372549	-1.6829	-1.32961	0	-1.00417	1.37672
ENSG00000237828	-0.656464	0.843424	0.274969	1.04211	0.720167	1.37663
ENSG00000016864	1.74069	-0.35235	1.24581	0.200702	0.364722	1.37597
ENSG00000166971	1.2268	-0.42561	-0.0427587	0.0247724	-0.147865	1.37467
ENSG00000132953	0.73906	-0.803191	-0.724947	-0.378128	-0.635422	1.37448
ENSG00000086062	-0.282514	-2.13442	-0.92815	-1.90748	-1.65668	1.37417
ENSG00000271043	-1.83067	-0.90011	-0.217151	-0.253044	-0.456768	1.3739
ENSG00000055070	1.1466	-0.695163	0.212749	-0.199213	-0.227209	1.37381
ENSG00000198740	-0.813774	-1.06669	1.60313	1.14229	0.559576	1.37335
ENSG00000186827	-2.23579	-0.67061	-0.302151	-1.61752	-0.863426	1.37237
ENSG00000060982	0.814051	-1.07039	0.149758	-0.753308	-0.557979	1.37203
ENSG00000115459	-0.761714	0.79938	0.0332032	0.99522	0.609268	1.37098
ENSG00000235670	0.349691	-1.49812	-0.151159	-1.41271	-1.02066	1.37035
ENSG00000172915	0.175544	-2.33656	0	-1.24664	-1.1944	1.36994
ENSG00000010610	-2.14075	-1.58999	-0.35906	-0.363749	-0.770932	1.36982
ENSG00000004897	-0.331009	1.66382	1.05296	0.394866	1.03722	1.36823
ENSG00000242314	-2.38231	-0.593283	-1.35962	-1.09117	-1.01469	1.36763
ENSG00000130204	-0.505004	1.66219	0.668328	0.252919	0.861146	1.36615
ENSG00000112159	2.66799	1.29034	1.55893	1.05966	1.30297	1.36502
ENSG00000111711	0.17734	-2.43312	-0.472781	-0.655384	-1.1871	1.36444
ENSG00000176842	0.385559	-1.36749	-1.05769	-0.509458	-0.978212	1.36377
ENSG00000229752	0.256544	-1.30511	-0.632495	-1.38383	-1.10714	1.36369
ENSG00000059588	2.02395	0.621872	1.71587	-0.35551	0.660744	1.36321
ENSG00000136240	-0.377565	2.2434	0.555284	0.156554	0.98508	1.36264
ENSG00000186818	-1.45993	0	-0.293598	0	-0.097866	1.36207
ENSG00000089123	-0.881073	0.0745168	0.276095	1.09225	0.480952	1.36203
ENSG00000118231	0.430426	2.29047	0.565543	2.51997	1.79199	1.36157
ENSG00000037897	0.854403	2.85721	1.53493	2.25372	2.21529	1.36088
ENSG00000173638	2.50149	0.0729285	1.66674	1.68276	1.14081	1.36068
ENSG00000075407	1.59109	0.286839	1.07451	-0.668421	0.230974	1.36012
ENSG00000215210	0.986534	-0.696318	-0.0575087	-0.365864	-0.37323	1.35976
ENSG00000239719	-1.2989	0.057664	-0.0439141	0.167972	0.0605741	1.35947
ENSG00000132478	-0.108623	-1.87915	-0.559531	-1.96517	-1.46795	1.35932
ENSG00000196735	-0.139863	0.263084	1.46089	1.93287	1.21895	1.35881
ENSG00000244048	-2.01915	-0.705617	-1.27575	0	-0.660455	1.3587
ENSG00000115145	1.49162	0.0374261	0.15954	0.20325	0.133405	1.35821
ENSG00000109323	0.891549	-0.63334	-0.200307	-0.564406	-0.466018	1.35757
ENSG00000158545	1.6822	1.10662	0.142827	-0.273724	0.325241	1.35696
ENSG00000262154	-0.219879	-2.68401	-0.845414	-1.19771	-1.57571	1.35583
ENSG00000250982	0.27958	-0.712366	-1.54155	-0.964882	-1.07293	1.35251
ENSG00000104320	0.431804	2.2123	0.693907	2.44542	1.78388	1.35207
ENSG00000171497	1.5495	-0.537979	0.848429	0.283434	0.197961	1.35154
ENSG00000196967	0.459358	-1.87613	0	-0.799554	-0.891894	1.35125
ENSG00000109917	1.02094	-0.786915	0.0276215	-0.230006	-0.329766	1.3507
ENSG00000095002	2.76287	2.25951	0.671356	1.31149	1.41412	1.34875
ENSG00000165392	2.45165	2.16173	1.18732	-0.039096	1.10332	1.34833
ENSG00000111371	1.05904	-0.876298	0.122068	-0.113542	-0.289257	1.3483
ENSG00000220370	-1.61854	0.733971	-0.733315	-0.815038	-0.271461	1.34708
ENSG00000184677	0.311625	1.67142	2.18258	1.11775	1.65725	1.34562
ENSG00000103037	-0.738462	1.14001	0.254286	0.423006	0.605767	1.34423
ENSG00000162739	0.397823	-1.64981	-0.0785065	-1.10732	-0.945213	1.34304
ENSG00000072062	1.1803	-0.995313	1.39851	-0.890728	-0.162512	1.34281
ENSG00000138190	1.41595	0.316802	-0.32547	0.228371	0.0732342	1.34271
ENSG00000110344	1.54844	0.631884	0.639413	-0.646887	0.208136	1.34031
ENSG00000005810	2.5019	-0.130389	1.86758	1.75019	1.16246	1.33944
ENSG00000148481	-0.0960925	-0.91182	-0.856486	-2.53715	-1.43515	1.33906
ENSG00000207949	0.319964	-0.535551	-1.09205	-1.42615	-1.01791	1.33788
ENSG00000164040	-1.66956	-0.48158	-0.977013	0.463494	-0.3317	1.33786
ENSG00000163026	-1.38714	0	-0.153496	0	-0.0511653	1.33597
ENSG00000138175	-0.436433	1.916	0.965817	-0.186945	0.898291	1.33472
ENSG00000253797	0.490346	-0.845096	-0.832672	-0.848012	-0.841926	1.33227
ENSG00000162614	1.78657	0.17591	0.422924	0.765202	0.454679	1.3319
ENSG00000173369	-1.77867	-0.712274	0	-0.628834	-0.447036	1.33164
ENSG00000232037	-0.96023	0.912676	0.951472	-0.750462	0.371229	1.33146
ENSG00000233291	0	-0.975015	-0.612218	-2.4013	-1.32951	1.32951
ENSG00000154174	1.4869	0.431693	0.430341	-0.388538	0.157832	1.32907
ENSG00000225671	-1.17226	-2.5237	-1.94647	-3.03343	-2.5012	1.32894
ENSG00000180573	-0.0126932	-0.335999	-1.37356	-2.31513	-1.34156	1.32887
ENSG00000169220	-0.795204	0.198616	0.271599	1.12688	0.532364	1.32757
ENSG00000101489	0	-0.742013	-1.21934	-2.02011	-1.32715	1.32715
ENSG00000188786	1.68864	-0.544713	1.8489	-0.21568	0.362835	1.3258
ENSG00000119866	-0.696007	0.835923	-0.26783	1.31803	0.628706	1.32471
ENSG00000133119	1.60977	1.534	-0.881626	0.203573	0.285315	1.32445
ENSG00000096996	-0.827881	0.818603	0.482717	0.187202	0.496174	1.32406
ENSG00000100055	0.174901	1.39015	1.93717	1.16627	1.49787	1.32296
ENSG00000244687	1.16495	-0.0994253	0.517953	-0.886622	-0.156032	1.32098
ENSG00000166681	0.0712843	1.32421	0.546773	2.30529	1.39209	1.32081
ENSG00000116191	2.21486	0.0462853	1.80488	0.834914	0.89536	1.3195
ENSG00000147044	-0.379724	-2.2846	-1.46039	-1.35014	-1.69838	1.31865
ENSG00000225893	-2.43028	0	-1.1758	-2.16253	-1.11278	1.31751
ENSG00000011275	-0.758792	1.71057	0.342667	-0.377993	0.558414	1.31721
ENSG00000214671	-1.58028	0	-0.79232	0	-0.264107	1.31617
ENSG00000066427	-0.927462	-0.269251	1.4773	-0.042918	0.388376	1.31584
ENSG00000130270	0.295119	0	-1.49505	-1.56536	-1.02014	1.31526
ENSG00000166002	-0.460995	-0.0896876	0.740363	1.90896	0.85321	1.31421
ENSG00000170145	1.04088	-0.390554	-0.566836	0.138643	-0.272915	1.31379
ENSG00000010295	1.53083	-0.600651	0.496598	0.756006	0.217318	1.31351
ENSG00000141219	0.573978	1.70144	1.23003	2.73096	1.88748	1.3135
ENSG00000185650	-2.37366	-3.89978	-2.90846	-4.25242	-3.68688	1.31322
ENSG00000065243	0.990075	-0.64651	0.424486	-0.744553	-0.322192	1.31227
ENSG00000198162	1.29623	0.196555	-0.493018	0.256515	-0.0133159	1.30955
ENSG00000123104	3.14873	1.98985	1.73729	1.79075	1.8393	1.30943
ENSG00000243759	-1.80296	0	-1.48251	0	-0.494171	1.30878
ENSG00000182141	-0.599154	0.876374	0.16424	1.08811	0.709576	1.30873
ENSG00000073331	0.0442987	1.40448	1.05074	1.60073	1.35199	1.30769
ENSG00000125266	0.103188	-2.11099	0	-1.50132	-1.2041	1.30729
ENSG00000257103	0.559067	-0.106972	-1.21831	-0.91107	-0.745451	1.30452
ENSG00000214212	-1.77065	0	-0.662558	-0.735842	-0.466133	1.30452
ENSG00000167236	-0.0984361	0.461347	1.33483	1.82101	1.20573	1.30416
ENSG00000225486	-1.57055	0	-0.800521	0	-0.26684	1.30371
ENSG00000116539	1.34965	-0.416238	0.813776	-0.257633	0.0466346	1.30301
ENSG00000250384	1.37799	0.691543	-0.484036	0.0223541	0.0766202	1.30137
ENSG00000093072	-1.2538	0.817371	-0.0142455	-0.662597	0.0468428	1.30064
ENSG00000237950	1.41055	0.726657	0.15995	-0.554587	0.110673	1.29988
ENSG00000130202	1.30176	-0.610896	0.616883	0.00241742	0.00280143	1.29896
ENSG00000105085	-0.081429	-1.92688	-0.622092	-1.58882	-1.37927	1.29784
ENSG00000172183	-1.91565	0	-1.2723	-0.583787	-0.618697	1.29696
ENSG00000164430	-1.77968	0	-1.03848	-0.411067	-0.483182	1.2965
ENSG00000067900	2.13316	0.262404	1.69385	0.555179	0.837143	1.29601
ENSG00000138835	-0.649213	0.849232	0.0169518	1.07327	0.646483	1.2957
ENSG00000125753	-0.00850738	1.53984	0.543319	1.77224	1.28513	1.29364
ENSG00000239872	-0.19826	-0.885908	-1.74103	-1.8468	-1.49125	1.29299
ENSG00000080546	-2.57517	-1.48743	-2.36011	0	-1.28251	1.29266
ENSG00000180901	1.82763	1.40133	0.0717933	0.132281	0.535135	1.29249
ENSG00000169087	0.965439	-0.224555	-0.0050418	-0.751107	-0.326901	1.29234
ENSG00000143093	-0.671016	0.920474	0.710431	0.232822	0.621242	1.29226
ENSG00000230071	0	-1.27632	-0.753733	-1.84597	-1.29201	1.29201
ENSG00000137054	0.579217	-0.358963	-0.55392	-1.22484	-0.712576	1.29179
ENSG00000240622	-1.72945	-0.663545	-0.649805	0	-0.437783	1.29167
ENSG00000156171	-0.413677	1.79199	-0.352149	1.19204	0.877293	1.29097
ENSG00000221990	0.329926	-1.06002	-0.858196	-0.960398	-0.959539	1.28946
ENSG00000156983	0.46477	1.96216	1.94893	1.34922	1.75344	1.28867
ENSG00000104064	0.266101	-0.706672	-1.03739	-1.3205	-1.02152	1.28762
ENSG00000083838	1.65324	1.20208	0.592749	-0.697176	0.365883	1.28736
ENSG00000160072	1.12035	-0.0712705	-0.735997	0.308293	-0.166325	1.28668
ENSG00000186162	1.53341	-0.203642	0.845614	0.100802	0.247591	1.28582
ENSG00000178789	1.40873	-0.788925	1.12956	0.0311882	0.123941	1.28479
ENSG00000182224	1.04423	0.124246	-0.182537	-0.663095	-0.240462	1.28469
ENSG00000154743	0.902526	-0.390908	0.493102	-1.24453	-0.380777	1.2833
ENSG00000169641	1.80636	0.870394	0.441758	0.258953	0.523702	1.28266
ENSG00000115808	0.989381	-0.345561	-0.013962	-0.519893	-0.293139	1.28252
ENSG00000105879	1.06872	-0.727985	0.457945	-0.369277	-0.213105	1.28182
ENSG00000179833	0.858196	-0.744673	-0.11949	-0.406578	-0.42358	1.28178
ENSG00000196730	2.14486	0.172011	1.32614	1.09147	0.863208	1.28165
ENSG00000180855	1.09274	-0.533948	-0.0281888	-0.000611196	-0.187583	1.28032
ENSG00000120992	0.390002	-0.935638	-1.03008	-0.700324	-0.888681	1.27868
ENSG00000115380	-0.147855	-1.32192	-0.952048	-2.00356	-1.42585	1.27799
ENSG00000103351	-0.947854	-0.226312	0.876259	0.340461	0.330136	1.27799
ENSG00000227747	-1.83333	-0.753798	-0.106794	-0.807689	-0.556094	1.27723
ENSG00000122642	0.834108	-0.0196809	-0.841462	-0.462778	-0.441307	1.27542
ENSG00000060303	1.2747	0.349469	-0.61025	0.259128	-0.000551133	1.27525
ENSG00000176597	1.69493	0.42474	0.163422	0.671212	0.419791	1.27514
ENSG00000196843	1.23462	-0.00297836	0.132357	-0.250806	-0.0404758	1.2751
ENSG00000077232	0.753551	-0.721215	-0.446116	-0.395595	-0.520976	1.27453
ENSG00000151466	1.67286	0.521238	0.471507	0.204543	0.399096	1.27377
ENSG00000056277	1.89692	1.80987	0.203011	-0.140821	0.624019	1.27291
ENSG00000237109	-1.13627	0.924295	-0.0670881	-0.448123	0.136361	1.27263
ENSG00000170634	-0.225599	1.04711	1.41793	0.675918	1.04699	1.27258
ENSG00000132357	-0.61866	0.865919	1.45524	-0.370354	0.65027	1.26893
ENSG00000115590	-2.87935	-2.33619	-0.963747	-1.5334	-1.61111	1.26823
ENSG00000243388	-2.13801	-0.181936	-1.60646	-0.822637	-0.870343	1.26766
ENSG00000143179	1.31305	0.407293	-0.753905	0.484553	0.0459803	1.26707
ENSG00000240103	0.478519	-0.973341	-0.838961	-0.552354	-0.788219	1.26674
ENSG00000036054	0.200004	-1.34557	-1.0987	-0.753758	-1.06601	1.26601
ENSG00000136842	0.549302	-0.340299	-0.84123	-0.967757	-0.716429	1.26573
ENSG00000157778	0.442102	2.56953	1.49564	1.05798	1.70772	1.26562
ENSG00000261278	0.892587	0.803388	-0.764545	-1.15274	-0.371299	1.26389
ENSG00000243396	0.300839	-2.22931	-0.0945038	-0.561639	-0.961817	1.26266
ENSG00000120688	1.82972	0.762082	0.97513	-0.0329594	0.568084	1.26164
ENSG00000140386	-0.0808669	1.0205	1.52377	0.997858	1.18071	1.26158
ENSG00000255107	0.350725	-0.779468	-0.327242	-1.62115	-0.909287	1.26001
ENSG00000100307	0.428668	-1.23368	-1.01122	-0.238685	-0.827862	1.25653
ENSG00000092853	1.61719	3.00216	2.38594	3.23254	2.87355	1.25636
ENSG00000242970	0.300577	-1.29178	-0.0606719	-1.51372	-0.955392	1.25597
ENSG00000084774	1.2668	0.607618	0.107299	-0.681312	0.0112017	1.2556
ENSG00000119777	0.480676	1.98962	1.69625	1.52237	1.73608	1.25541
ENSG00000231445	0.211623	-0.751613	-1.55342	-0.819322	-1.04145	1.25307
ENSG00000135919	-0.699329	0.599682	0.014547	1.04012	0.551451	1.25078
ENSG00000015413	-0.616638	0.65675	0.380047	0.86556	0.634119	1.25076
ENSG00000123130	-0.271492	0.741184	2.24292	-0.0464914	0.979204	1.2507
ENSG00000183665	1.13365	-0.75725	0.366951	0.0392664	-0.117011	1.25066
ENSG00000099860	0.0149036	-0.15288	1.91651	2.02784	1.26382	1.24892
ENSG00000244159	0.270487	-1.12346	0	-1.81108	-0.97818	1.24867
ENSG00000159339	-1.33584	-0.466227	-0.509923	0.712937	-0.087738	1.2481
ENSG00000075420	0.0477862	-2.04235	-0.037012	-1.5205	-1.19996	1.24774
ENSG00000233968	-0.99492	0.0567888	-0.407457	1.10395	0.251094	1.24601
ENSG00000240395	-1.0422	0.923172	-0.659468	0.345111	0.202938	1.24514
ENSG00000257303	-0.728663	0.65586	1.05195	-0.159571	0.51608	1.24474
ENSG00000171824	0.487885	3.15072	1.15121	0.894277	1.73207	1.24418
ENSG00000088854	-0.80658	0.125506	-0.0109049	1.19778	0.43746	1.24404
ENSG00000144815	0.201947	2.08306	1.39967	0.854351	1.44569	1.24375
ENSG00000129317	-1.24347	0	0	0	0	1.24347
ENSG00000146463	1.25433	0.145936	-0.33962	0.227787	0.0113675	1.24296
ENSG00000198406	-0.75987	0.00240045	0.331012	1.11528	0.482898	1.24277
ENSG00000077044	0.740769	0.128608	-0.870199	-0.764124	-0.501905	1.24267
ENSG00000137673	0.0195748	-1.74083	-0.379965	-1.54669	-1.22249	1.24207
ENSG00000155329	0.224716	1.45384	2.21408	0.731536	1.46649	1.24177
ENSG00000214604	-0.342851	-1.50293	-1.20812	-2.04182	-1.58429	1.24144
ENSG00000147536	2.52501	1.79469	1.37131	0.684979	1.28366	1.24135
ENSG00000130725	0.244605	-1.54215	-0.0312683	-1.41536	-0.996259	1.24086
ENSG00000214047	-0.782613	0.599538	-0.00253894	0.777234	0.458078	1.24069
ENSG00000170734	0.24482	-2.2374	0	-0.747975	-0.995127	1.23995
ENSG00000188554	-0.53829	0.137367	0.814526	1.15058	0.700825	1.23911
ENSG00000010361	-0.68191	-2.10362	-1.40271	-2.25206	-1.91946	1.23755
ENSG00000228716	2.31258	1.00096	1.11929	1.10811	1.07612	1.23647
ENSG00000115963	-1.03729	-2.33282	-1.9823	-2.50376	-2.27296	1.23566
ENSG00000162639	0.873075	2.10074	1.90441	2.32018	2.10844	1.23537
ENSG00000145365	0.43719	0	-1.71243	-0.679299	-0.797244	1.23443
ENSG00000126858	-0.105522	-1.0343	-1.60243	-1.38217	-1.33963	1.23411
ENSG00000148606	-0.83838	-0.016631	0.234237	0.968612	0.395406	1.23379
ENSG00000236862	-1.78019	-1.6224	-0.0181804	0	-0.546861	1.23333
ENSG00000165632	-0.150771	1.09648	0.841692	1.30903	1.0824	1.23317
ENSG00000126012	1.18969	-1.1318	1.59209	-0.588055	-0.0425881	1.23228
ENSG00000232362	0.291811	-1.31827	-1.07427	-0.425287	-0.939274	1.23108
ENSG00000121390	-1.36684	0.904278	-0.12134	-1.19051	-0.135858	1.23099
ENSG00000243498	-2.10451	-0.678096	-0.746003	-1.19699	-0.873695	1.23082
ENSG00000170088	0.202062	-0.841534	-0.831414	-1.4115	-1.02815	1.23021
ENSG00000116285	-1.57003	-3.39323	-2.01082	-2.99439	-2.79948	1.22945
ENSG00000126524	-0.568018	-2.14429	-1.59446	-1.65321	-1.79732	1.2293
ENSG00000160972	1.66716	1.2459	0.295467	-0.227426	0.43798	1.22918
ENSG00000236111	-1.22676	0	0	0	0	1.22676
ENSG00000102081	-0.210707	-2.16778	-0.351397	-1.79293	-1.43737	1.22666
ENSG00000127951	-0.793711	0.0242092	0.233842	1.04044	0.432829	1.22654
ENSG00000267938	-0.707167	-2.34414	-1.41987	-2.03673	-1.93358	1.22641
ENSG00000103657	2.4333	0.348156	2.07035	1.20341	1.2073	1.22599
ENSG00000100473	2.36856	1.09132	0.45321	1.88457	1.14303	1.22553
ENSG00000159023	-0.319431	1.37372	0.535927	0.805287	0.904977	1.22441
ENSG00000179241	-0.084966	-1.76504	-0.880651	-1.2823	-1.30933	1.22436
ENSG00000138617	-0.980838	1.01913	-0.184455	-0.106679	0.242665	1.2235
ENSG00000104960	1.69874	1.41388	-0.0773184	0.0899163	0.475493	1.22325
ENSG00000043093	-1.28309	1.06003	-0.911504	-0.329241	-0.0602386	1.22285
ENSG00000100056	0.186554	1.33304	1.32837	1.56467	1.40869	1.22214
ENSG00000132423	-0.758479	0.776683	-0.365756	0.979559	0.463495	1.22197
ENSG00000067248	0.355912	2.55565	1.81705	0.359163	1.57729	1.22138
ENSG00000255857	1.01979	0.0483059	-0.286824	-0.365812	-0.201444	1.22123
ENSG00000179344	-0.355606	0.439897	0.404217	1.75216	0.865423	1.22103
ENSG00000262049	1.12521	-0.510919	0.414557	-0.19045	-0.0956041	1.22081
ENSG00000196642	1.8253	1.60932	0.114841	0.0940713	0.606078	1.21922
ENSG00000048740	-0.208409	-1.64814	-0.763646	-1.87056	-1.42745	1.21904
ENSG00000170653	1.77909	0.678696	0.713935	0.288519	0.560384	1.21871
ENSG00000170412	1.15536	-0.167176	-0.147486	0.126005	-0.0628858	1.21824
ENSG00000157429	0.266407	-2.26645	-0.588279	0	-0.951576	1.21798
ENSG00000127483	2.4806	1.18241	1.1539	1.45165	1.26265	1.21795
ENSG00000101868	0.261388	1.39488	1.44234	1.59735	1.47819	1.2168
ENSG00000257376	-1.72228	-0.74771	-0.287503	-0.484322	-0.506512	1.21577
ENSG00000161618	0.256924	1.40266	1.41212	1.60322	1.47267	1.21574
ENSG00000185838	0.785834	2.39164	0.955078	2.65681	2.00118	1.21534
ENSG00000134602	-0.908589	1.34269	0.1806	-0.605074	0.306073	1.21466
ENSG00000115760	0.351788	-0.550687	-0.410066	-1.62757	-0.862773	1.21456
ENSG00000163751	0.528063	2.32397	2.39413	0.506763	1.74162	1.21356
ENSG00000136603	0	-1.6718	-0.63459	-1.33329	-1.21323	1.21323
ENSG00000186940	1.63534	0.737161	0.04455	0.485285	0.422332	1.213
ENSG00000138867	-0.530339	1.50479	-0.288238	0.830167	0.68224	1.21258
ENSG00000227345	0.954133	0.0837591	-0.476326	-0.382037	-0.258201	1.21233
ENSG00000069974	0.561956	-0.166862	-0.787663	-0.996554	-0.65036	1.21232
ENSG00000133678	-0.137946	1.3939	1.10249	0.726311	1.07423	1.21218
ENSG00000120798	0.0847969	-1.91381	-0.43392	-1.0336	-1.12711	1.21191
ENSG00000165716	0.308083	0	-0.905566	-1.80345	-0.903007	1.21109
ENSG00000187091	1.73281	0.38445	-0.0623108	1.24549	0.522542	1.21026
ENSG00000128805	2.17886	1.36083	0.978827	0.570361	0.970005	1.20886
ENSG00000173207	-0.475532	1.71654	-0.156201	0.636655	0.73233	1.20786
ENSG00000231688	-2.05344	-0.830778	-1.6194	-0.0887187	-0.8463	1.20714
ENSG00000160223	-2.12528	-1.6983	-0.451117	-0.606986	-0.918799	1.20648
ENSG00000230291	-3.06601	-1.56007	-1.95909	-2.06042	-1.85986	1.20615
ENSG00000129255	-0.215701	2.06819	0.472527	0.428302	0.989673	1.20537
ENSG00000117528	-1.64339	-0.771997	-0.542234	0	-0.438077	1.20531
ENSG00000174720	1.21598	-0.0939986	0.386212	-0.25939	0.0109411	1.20504
ENSG00000243761	-0.982927	0.688994	0.159878	-0.186098	0.220925	1.20385
ENSG00000148356	-0.0283382	2.28075	-0.460683	1.70278	1.17429	1.20262
ENSG00000162702	-0.739452	-1.86205	-1.32509	-2.63827	-1.9418	1.20235
ENSG00000124523	1.25744	-0.17368	0.536227	-0.196011	0.0555121	1.20193
ENSG00000106443	2.05425	1.27814	1.3392	-0.0601443	0.852397	1.20185
ENSG00000113742	-0.508479	-1.38563	-1.36438	-2.38096	-1.71032	1.20184
ENSG00000150477	1.4007	0.661348	1.15079	-1.21221	0.199975	1.20073
ENSG00000166479	-0.478652	-1.51076	-1.64304	-1.8841	-1.6793	1.20065
ENSG00000258477	-0.237041	-1.80367	-1.60461	-0.902835	-1.43704	1.2
ENSG00000112149	0.717558	-0.363705	0.0069399	-1.08993	-0.482233	1.19979
ENSG00000071655	2.703	1.00141	1.60183	1.90715	1.50346	1.19953
ENSG00000186153	-0.149374	1.37428	1.00872	0.767179	1.05006	1.19943
ENSG00000234882	-0.841263	1.12536	-0.00324753	-0.0483815	0.35791	1.19917
ENSG00000029725	0.571152	-0.391632	-0.0528779	-1.43912	-0.627877	1.19903
ENSG00000242951	-0.922106	0.678848	0.516875	-0.366061	0.276554	1.19866
ENSG00000214144	-2.331	0	-1.97374	-1.42638	-1.13337	1.19763
ENSG00000139990	-0.680404	0.791258	1.44463	-0.686878	0.516338	1.19674
ENSG00000122025	-0.134456	-1.43772	-0.874041	-1.68102	-1.33093	1.19647
ENSG00000243943	-1.66897	-0.137952	-0.710462	-0.573447	-0.473954	1.19502
ENSG00000110315	-0.333639	0.559594	0.659752	1.36363	0.860992	1.19463
ENSG00000168137	1.25165	-0.580945	0.882073	-0.128926	0.0574006	1.19425
ENSG00000115970	0.798914	-0.381356	-0.776119	-0.0280105	-0.395162	1.19408
ENSG00000241250	-0.618368	-2.12911	-1.03502	-2.2731	-1.81241	1.19404
ENSG00000164576	1.19119	0.730939	-0.058783	-0.676115	-0.0013197	1.19251
ENSG00000166801	3.22207	1.58469	2.31452	2.18973	2.02965	1.19242
ENSG00000133639	0.964345	-0.342897	0.0152531	-0.35532	-0.227655	1.192
ENSG00000087269	0.706264	1.99788	1.99311	1.70264	1.89787	1.19161
ENSG00000137070	1.11537	-1.16832	-0.304581	1.24606	-0.0756124	1.19098
ENSG00000173744	0.0509995	0	-1.58987	-1.82831	-1.13939	1.19039
ENSG00000107625	1.72453	0.162649	0.118269	1.32308	0.534665	1.18987
ENSG00000156875	-2.22069	-3.8127	-2.82148	-3.59741	-3.41053	1.18984
ENSG00000261884	0.37196	-1.01288	-0.694501	-0.745477	-0.817619	1.18958
ENSG00000147852	-1.23747	-2.87019	-0.929782	-3.48102	-2.427	1.18953
ENSG00000171848	0.86444	2.17995	1.58245	2.39673	2.05304	1.1886
ENSG00000159788	1.70258	1.05094	-0.0713394	0.562718	0.514107	1.18848
ENSG00000173262	0.899744	0.0261782	-0.309226	-0.580525	-0.287857	1.1876
ENSG00000230580	-1.53779	-0.481727	0.633748	-1.2034	-0.350458	1.18733
ENSG00000196505	1.93468	0.716521	0.543909	0.98173	0.747387	1.18729
ENSG00000160688	1.46006	0.295073	0.354421	0.170988	0.273494	1.18657
ENSG00000163617	0.291714	-0.973348	-0.392352	-1.31814	-0.894615	1.18633
ENSG00000168517	1.13458	-0.0294657	0.140092	-0.263993	-0.0511222	1.1857
ENSG00000152022	-0.564072	0.995015	1.61178	-0.749064	0.619245	1.18332
ENSG00000137801	-2.83537	-4.39174	-3.37779	-4.2832	-4.01758	1.18221
ENSG00000233137	0.173552	1.14366	1.63737	1.28515	1.3554	1.18184
ENSG00000260438	0.168771	-1.74073	-0.0275027	-1.2689	-1.01238	1.18115
ENSG00000241088	0.228328	-2.46461	-0.393605	0	-0.952737	1.18106
ENSG00000257645	-1.38066	-0.59963	0	0	-0.199877	1.18078
ENSG00000213970	-0.309484	1.84738	0.181066	0.584867	0.871105	1.18059
ENSG00000130177	2.1522	1.20489	0.822811	0.889334	0.972345	1.17986
ENSG00000242137	-1.11356	1.19235	-0.247078	-0.747081	0.0660646	1.17963
ENSG00000130856	0.0627933	1.27229	1.79457	0.660038	1.2423	1.17951
ENSG00000217557	-1.63305	0	-1.36206	0	-0.45402	1.17903
ENSG00000086666	1.1468	-0.257761	0.270451	-0.107913	-0.0317411	1.17855
ENSG00000185963	-0.399258	-2.09387	-0.953461	-1.68497	-1.57743	1.17818
ENSG00000233072	0.2675	-0.682904	-0.789974	-1.25902	-0.910634	1.17813
ENSG00000242706	0.100776	-1.0263	-1.10312	-1.10258	-1.07733	1.17811
ENSG00000164877	-0.46774	-2.14465	-0.881395	-1.9065	-1.64418	1.17644
ENSG00000135002	0.951575	-0.012361	-0.222605	-0.439481	-0.224816	1.17639
ENSG00000104889	2.47236	1.46579	0.658868	1.76402	1.29622	1.17613
ENSG00000056050	1.65637	0.798379	0.446292	0.196586	0.480419	1.17595
ENSG00000205765	0.362513	-2.05622	0.265083	-0.648372	-0.813168	1.17568
ENSG00000261600	-0.113739	-1.44088	0.0904141	-2.51557	-1.28868	1.17494
ENSG00000132361	0.834599	-0.966701	0.142268	-0.196566	-0.340333	1.17493
ENSG00000242571	-1.80651	-0.649121	-1.24982	0	-0.632981	1.17353
ENSG00000148660	-0.323239	0.10141	0.779788	1.6688	0.849999	1.17324
ENSG00000225873	-0.427531	-0.128495	1.94632	0.418181	0.745335	1.17287
ENSG00000261188	-0.573145	1.12007	0.775246	-0.0982076	0.599038	1.17218
ENSG00000217181	-1.48521	-0.513662	-0.425923	0	-0.313195	1.17202
ENSG00000162599	-0.31194	-1.93986	-0.765477	-1.74562	-1.48365	1.17171
ENSG00000216866	0.375279	-0.590969	-0.491645	-1.30623	-0.796281	1.17156
ENSG00000217824	0.0185236	-0.581056	-1.27697	-1.59544	-1.15115	1.16968
ENSG00000153015	0.54995	2.017	1.14839	1.99137	1.71892	1.16897
ENSG00000065600	-0.0570924	1.3152	1.92448	0.0953745	1.11169	1.16878
ENSG00000067992	1.6323	-0.0704616	0.285949	1.17596	0.463816	1.16849
ENSG00000179766	-0.853873	-2.43046	-1.72525	-1.9101	-2.02194	1.16806
ENSG00000232060	-0.6173	0.0165505	0.595687	1.03978	0.550673	1.16797
ENSG00000254531	1.06353	-0.434951	0.362245	-0.239398	-0.104035	1.16756
ENSG00000028310	0.536204	0.795988	2.13806	2.17537	1.70314	1.16693
ENSG00000236810	0.825488	-0.814974	-0.33772	0.128636	-0.341353	1.16684
ENSG00000065457	-0.12209	1.16105	0.592327	1.37718	1.04352	1.16561
ENSG00000227775	-0.961942	-0.871075	1.23662	0.245184	0.203577	1.16552
ENSG00000187193	-2.00403	0	-1.44363	-1.07372	-0.839118	1.16491
ENSG00000121964	-0.684902	0.649041	-0.0367904	0.827727	0.479993	1.16489
ENSG00000145029	-0.247124	1.40842	0.533922	0.809245	0.917197	1.16432
ENSG00000198373	0.228124	1.00481	1.79528	1.37685	1.39232	1.16419
ENSG00000107537	1.71329	1.06941	0.520672	0.0576879	0.549257	1.16403
ENSG00000148110	0.165064	0	-2.21053	-0.784509	-0.998347	1.16341
ENSG00000120885	-1.41197	-0.19793	-0.440189	-0.108975	-0.249031	1.16294
ENSG00000197818	1.61318	0.327867	0.470552	0.552912	0.450444	1.16274
ENSG00000171552	-1.69139	-2.90563	-2.58578	-3.06963	-2.85368	1.16229
ENSG00000100030	2.04866	1.43602	0.35971	0.865458	0.887062	1.1616
ENSG00000196214	0.519404	-1.13876	-0.469969	-0.31096	-0.639896	1.1593
ENSG00000161980	0.500622	1.44767	0.897639	2.63407	1.6598	1.15917
ENSG00000069020	1.12578	0.721853	0.186257	-1.00636	-0.0327501	1.15853
ENSG00000196455	-0.0761325	-1.30125	-1.37958	-1.0202	-1.23368	1.15754
ENSG00000221944	0.226951	1.88169	1.9276	0.343566	1.38429	1.15734
ENSG00000232385	-2.25781	-0.598921	-1.65763	-1.04806	-1.10154	1.15627
ENSG00000235459	-0.126977	-1.99437	-1.30391	-0.551453	-1.28324	1.15627
ENSG00000135847	-0.0583928	1.4455	0.706857	1.14079	1.09772	1.15611
ENSG00000227973	-2.04831	-0.586743	-1.9028	-0.191033	-0.893526	1.15479
ENSG00000168542	-0.770454	-3.15576	0.384446	-3.0016	-1.9243	1.15385
ENSG00000237701	-0.823634	-2.18284	-1.97067	-1.77874	-1.97742	1.15378
ENSG00000267889	-0.563365	-2.31363	-0.46415	-2.3732	-1.71699	1.15363
ENSG00000164631	0.375349	-1.57714	-0.159811	-0.597852	-0.778267	1.15362
ENSG00000133561	-2.00497	-1.07592	0.0444474	-1.52286	-0.851447	1.15353
ENSG00000203705	-0.662539	0.0500751	0.422385	1.0005	0.490985	1.15352
ENSG00000185104	-0.594949	0.789201	1.14952	-0.26312	0.558534	1.15348
ENSG00000116157	0.87919	-0.666033	-0.246027	0.0953041	-0.272252	1.15144
ENSG00000166164	-0.0951967	0.596495	1.42455	1.14644	1.05583	1.15102
ENSG00000167077	0.163505	-1.39872	-1.05067	-0.511742	-0.987045	1.15055
ENSG00000121892	1.68383	0.327182	0.66227	0.61178	0.533744	1.15009
ENSG00000102962	-1.66191	-1.53891	0	0	-0.51297	1.14894
ENSG00000234176	0.0072325	-0.91539	-1.23818	-1.27128	-1.14162	1.14885
ENSG00000078747	1.28102	-0.774264	1.21265	-0.0411173	0.132423	1.1486
ENSG00000130939	1.26335	0.0259259	0.53509	-0.216648	0.114789	1.14856
ENSG00000206341	-3.00387	0	-2.3717	-3.19437	-1.85536	1.14851
ENSG00000154889	0.733049	0.279377	-0.927672	-0.597167	-0.415154	1.1482
ENSG00000110880	0.939576	-0.163641	0.118709	-0.576043	-0.206992	1.14657
ENSG00000077152	0.614994	2.18802	1.39578	1.7007	1.7615	1.14651
ENSG00000154957	1.66614	0.262349	-0.230599	1.52749	0.519746	1.14639
ENSG00000072864	2.25704	1.17425	1.53624	0.622137	1.11087	1.14617
ENSG00000125772	1.2163	0.280774	0.0878816	-0.157239	0.0704721	1.14583
ENSG00000083223	1.21408	-0.270736	1.07521	-0.599042	0.0684787	1.1456
ENSG00000154845	1.80137	0.824146	0.202538	0.941092	0.655926	1.14544
ENSG00000160781	-1.14578	0	-0.00153217	0	-0.000510725	1.14527
ENSG00000121864	-0.44603	-1.52992	-1.30187	-1.94178	-1.59119	1.14516
ENSG00000152404	1.44727	-0.120971	0.554379	0.472986	0.302131	1.14513
ENSG00000264538	0.89647	0.123956	-0.882655	0.0134732	-0.248409	1.14488
ENSG00000079387	1.89643	0.319359	1.02352	0.913621	0.752165	1.14426
ENSG00000197165	-0.557802	0.671967	0.233585	0.85257	0.586041	1.14384
ENSG00000174721	0	-0.741751	-2.03411	-0.653712	-1.14319	1.14319
ENSG00000197965	0.646578	1.74959	2.0693	1.54866	1.78919	1.14261
ENSG00000055609	2.05889	0.443713	1.15957	1.1495	0.917593	1.1413
ENSG00000175806	0.454879	0.981027	1.80036	2.00447	1.59529	1.14041
ENSG00000240459	-0.158273	1.17876	0.383521	1.38353	0.981939	1.14021
ENSG00000258846	-0.534093	0.562324	0.524636	0.727302	0.604754	1.13885
ENSG00000111670	0.216	1.13526	0.694706	2.23228	1.35408	1.13808
ENSG00000174100	-0.0598937	1.59315	0.355604	1.28162	1.07679	1.13669
ENSG00000132394	0.752345	0.464298	-0.444594	-1.17246	-0.384251	1.1366
ENSG00000160446	0.550632	-0.269846	-1.41359	-0.0739627	-0.585801	1.13643
ENSG00000162441	2.09538	1.23125	1.09624	0.550767	0.959422	1.13596
ENSG00000112658	1.31812	0.65067	-0.220065	0.116342	0.182316	1.1358
ENSG00000121481	-1.0368	0.902136	-0.90606	0.300066	0.0987141	1.13551
ENSG00000116212	0.758806	-1.25369	0.519144	-0.395309	-0.376617	1.13542
ENSG00000166986	0.968055	-1.03421	0.281311	0.251756	-0.167049	1.1351
ENSG00000144674	1.59956	-0.0534379	1.34088	0.108153	0.465198	1.13436
ENSG00000213875	-2.27203	-0.635961	-1.61362	-1.16413	-1.1379	1.13413
ENSG00000241418	0	-1.51177	-1.11714	-0.773087	-1.134	1.134
ENSG00000183506	0.302028	1.98211	0.122701	2.20218	1.43567	1.13364
ENSG00000136436	-0.413685	1.46896	-0.510186	1.20016	0.719645	1.13333
ENSG00000162390	-1.14233	0	-0.0279141	0	-0.00930471	1.13303
ENSG00000254685	0.192624	-1.27393	-1.21399	-0.331788	-0.939904	1.13253
ENSG00000166582	-0.122869	0.95529	0.935756	1.13601	1.00902	1.13189
ENSG00000164338	1.12283	-1.01714	0.0261505	0.965552	-0.0084792	1.1313
ENSG00000136856	1.1598	0.554186	-0.160949	-0.304516	0.0295736	1.13023
ENSG00000137288	0.497918	-1.05399	-0.000388184	-0.836135	-0.630171	1.12809
ENSG00000168071	0.0315365	0.938604	0.46803	2.07065	1.1591	1.12756
ENSG00000239470	-1.84707	0	-1.0013	-1.1578	-0.719698	1.12738
ENSG00000267427	-0.425085	-0.0561872	1.23809	0.924923	0.702275	1.12736
ENSG00000213935	0.0738758	-1.11797	-0.0298797	-2.01159	-1.05315	1.12702
ENSG00000162616	0.164226	-0.92996	-0.692735	-1.26309	-0.961928	1.12615
ENSG00000180953	0.645266	-0.578373	-0.355164	-0.508938	-0.480825	1.12609
ENSG00000100284	1.04444	-0.139686	0.155073	-0.260119	-0.0815773	1.12602
ENSG00000180329	2.44833	1.15539	0.948551	1.86311	1.32235	1.12598
ENSG00000022556	-1.5235	0	-1.19354	0	-0.397847	1.12565
ENSG00000148516	0.517288	-0.783846	-0.351589	-0.689587	-0.608341	1.12563
ENSG00000133997	0.620757	-0.433225	-0.511057	-0.569884	-0.504722	1.12548
ENSG00000115365	0.456751	-1.48831	0.117432	-0.633426	-0.668103	1.12485
ENSG00000183323	0.710471	-0.934425	-0.244707	-0.0613877	-0.413507	1.12398
ENSG00000173914	0.942049	-0.658491	0.687922	-0.572639	-0.181069	1.12312
ENSG00000084092	0.38029	1.73049	1.0374	1.74141	1.5031	1.12281
ENSG00000175592	-1.18836	0	-0.198179	0	-0.0660598	1.1223
ENSG00000196371	0.752805	-0.180905	0.129756	-1.0561	-0.369084	1.12189
ENSG00000095380	0.848985	-0.769338	-0.0159669	-0.0333022	-0.272869	1.12185
ENSG00000157873	-0.0421981	0.811156	0.575226	1.85235	1.07958	1.12178
ENSG00000135457	-0.488954	1.39841	-0.325166	0.824984	0.632743	1.1217
ENSG00000229715	1.6738	0.398778	0.334396	0.925549	0.552908	1.1209
ENSG00000149547	1.21218	-0.405609	0.110436	0.569926	0.0915844	1.1206
ENSG00000144233	1.04756	0.0350256	0.0219439	-0.275953	-0.0729945	1.12056
ENSG00000151148	0.590341	-1.10041	0.614411	-1.10354	-0.529847	1.12019
ENSG00000213889	-0.0308359	-1.39338	-0.386996	-1.67246	-1.15094	1.12011
ENSG00000241058	-1.11956	0	-0.00169757	0	-0.000565857	1.119
ENSG00000005302	-0.461394	-2.48793	-1.42937	-0.820739	-1.57934	1.11795
ENSG00000205758	-0.295444	-1.55898	-0.621909	-2.05912	-1.41333	1.11789
ENSG00000179222	-0.277167	-1.78629	-0.668836	-1.72727	-1.39413	1.11697
ENSG00000123352	1.03508	-0.687944	0.0200178	0.422326	-0.0818665	1.11695
ENSG00000220660	-2.64409	-0.456899	-1.87293	-2.25189	-1.52724	1.11685
ENSG00000267544	-1.42063	0.281764	-0.152062	-1.04107	-0.303789	1.11684
ENSG00000236189	-1.37645	-0.513527	-0.711413	0.445548	-0.259797	1.11666
ENSG00000181555	0.582318	1.63216	1.59276	1.87139	1.69877	1.11645
ENSG00000100697	-0.0870898	-0.0724762	1.04013	2.1199	1.02918	1.11627
ENSG00000197321	0.394245	1.69212	0.945727	1.892	1.50995	1.1157
ENSG00000157895	0.712302	2.64285	2.22588	0.614816	1.82785	1.11555
ENSG00000108592	1.53767	0.0283924	0.604205	0.634378	0.422325	1.11535
ENSG00000185607	-1.56732	-0.991967	-0.364014	0	-0.451993	1.11532
ENSG00000255561	0.919892	-0.142397	0.516213	-0.960073	-0.195419	1.11531
ENSG00000136867	0.126835	-1.15144	-0.817851	-0.992189	-0.987159	1.11399
ENSG00000224282	-0.783306	-2.08156	-1.66585	-1.94389	-1.8971	1.11379
ENSG00000237440	1.17496	0.825439	-0.112566	-0.528965	0.0613026	1.11366
ENSG00000188643	-1.35923	0	0	-0.737322	-0.245774	1.11346
ENSG00000148950	-0.17985	-0.115794	1.0403	1.87505	0.933188	1.11304
ENSG00000144580	0.869731	-0.770124	-0.183546	0.224601	-0.243023	1.11275
ENSG00000084070	1.07499	-0.18267	0.720872	-0.651328	-0.0377088	1.1127
ENSG00000116205	1.64323	0.0769047	0.677201	0.838545	0.530883	1.11235
ENSG00000073803	0.689661	0.435107	-0.423146	-1.27899	-0.422344	1.112
ENSG00000268205	0.365611	-1.94691	-0.289853	0	-0.745588	1.1112
ENSG00000243024	-0.366213	-1.19542	-1.62739	-1.60886	-1.47722	1.11101
ENSG00000196187	0.137699	0.619702	2.23606	0.890341	1.2487	1.111
ENSG00000138101	0.964607	-0.133458	-0.516428	0.210763	-0.146374	1.11098
ENSG00000100368	-1.30701	-2.84491	-1.43579	-2.97236	-2.41769	1.11068
ENSG00000005889	0.163801	1.55617	0.489537	1.77763	1.27445	1.11064
ENSG00000117525	-0.130258	-1.20257	-0.862637	-1.65675	-1.24065	1.1104
ENSG00000225712	-0.424311	-1.00452	-1.60272	-1.99676	-1.53467	1.11035
ENSG00000095932	1.57425	2.03384	2.63614	3.38339	2.68446	1.11021
ENSG00000159314	1.29418	-0.246108	0.299802	0.499049	0.184248	1.10993
ENSG00000122678	-0.991582	1.14147	-0.155528	-0.631806	0.118044	1.10963
ENSG00000165699	0.199524	-1.66845	-0.738071	-0.323533	-0.910018	1.10954
ENSG00000171456	1.94987	0.474627	0.896885	1.1532	0.841572	1.10829
ENSG00000105948	1.14503	0.787631	-0.221269	-0.455345	0.0370054	1.10802
ENSG00000120802	1.24142	3.04715	1.99032	2.01062	2.34936	1.10795
ENSG00000038382	2.101	-0.244714	2.11643	1.10869	0.993469	1.10753
ENSG00000162994	1.11108	-0.686914	0.656262	0.0415128	0.00361998	1.10746
ENSG00000140995	-0.547445	0.365734	1.12871	0.184009	0.559484	1.10693
ENSG00000198642	-0.185455	-0.267086	1.88606	1.14388	0.920953	1.10641
ENSG00000237332	1.11578	-0.652797	0.559107	0.122291	0.0095337	1.10625
ENSG00000205940	-1.14905	1.27513	-0.892519	-0.513069	-0.0434861	1.10557
ENSG00000049618	1.0538	-0.429745	0.528008	-0.248336	-0.0500243	1.10383
ENSG00000150347	1.30755	0.265331	0.362613	-0.0159916	0.203984	1.10357
ENSG00000240857	0.0287303	1.06529	1.10291	1.22723	1.13181	1.10308
ENSG00000178074	0	-0.957695	-1.02867	-1.32271	-1.10302	1.10302
ENSG00000099385	-0.259708	1.27382	1.34703	-0.091322	0.843174	1.10288
ENSG00000103932	0.545411	1.92977	0.871392	2.14034	1.64717	1.10176
ENSG00000259102	-1.21614	0	-0.345019	0	-0.115006	1.10113
ENSG00000165168	-1.62465	-1.57402	0	0	-0.524673	1.09997
ENSG00000203666	0.611361	1.44641	2.4612	1.22623	1.71128	1.09992
ENSG00000169660	-0.41021	1.24358	0.406085	0.419054	0.689573	1.09978
ENSG00000253203	0.412596	-0.410229	-0.551876	-1.09804	-0.686714	1.09931
ENSG00000185630	0	-1.15819	-1.62836	-0.510689	-1.09908	1.09908
ENSG00000125386	0	-1.50144	-0.988888	-0.806825	-1.09905	1.09905
ENSG00000197575	-2.32541	0	-1.5794	-2.10058	-1.22666	1.09874
ENSG00000185507	1.33989	-0.102161	0.143688	0.685975	0.242501	1.09739
ENSG00000241923	-2.37616	-0.824803	-1.64895	-1.36294	-1.2789	1.09727
ENSG00000236549	-0.0607222	-1.09055	-1.08271	-1.3004	-1.15789	1.09717
ENSG00000180209	0.256299	0.502203	1.57398	1.98357	1.35325	1.09695
ENSG00000183242	0.0682409	1.11247	2.63334	-0.250393	1.16514	1.0969
ENSG00000131127	-0.118739	0.149994	1.31044	1.47385	0.978095	1.09683
ENSG00000177951	-0.949759	1.61595	-0.74652	-0.429227	0.146734	1.09649
ENSG00000158201	1.77089	0.620258	1.33518	0.0679951	0.674478	1.09641
ENSG00000233429	0	-1.53941	-0.229117	-1.52067	-1.0964	1.0964
ENSG00000139163	0.476606	-1.108	-0.48522	-0.265837	-0.619687	1.09629
ENSG00000214016	-0.382063	0.585353	0.613414	0.943716	0.714161	1.09622
ENSG00000204308	-0.132503	-1.4773	-1.68172	-0.522852	-1.22729	1.09479
ENSG00000260266	0.664634	0.17882	-0.864292	-0.604258	-0.42991	1.09454
ENSG00000183741	-0.542215	-0.0932933	0.791571	0.957746	0.552008	1.09422
ENSG00000214226	1.1756	-0.359304	-0.414946	1.01991	0.0818873	1.09371
ENSG00000119599	-0.704911	0.805984	-0.664786	1.02503	0.388741	1.09365
ENSG00000142949	0.356108	-1.00462	-0.167913	-1.0386	-0.737042	1.09315
ENSG00000244640	-1.11043	1.14719	-0.359196	-0.842097	-0.0180336	1.0924
ENSG00000078902	0.3229	-1.24666	-0.602521	-0.459216	-0.769466	1.09237
ENSG00000126882	-0.837407	0.0580076	1.21662	-0.510848	0.254593	1.092
ENSG00000158711	1.18972	-0.0262744	0.794183	-0.471475	0.0988111	1.0909
ENSG00000137710	-0.144916	-0.0858761	1.20047	1.72027	0.944954	1.08987
ENSG00000198518	1.07649	2.23432	1.89341	2.37009	2.16594	1.08945
ENSG00000185946	-0.746104	0.779287	0.438438	-0.187972	0.343251	1.08936
ENSG00000246705	0.141452	-1.52965	-0.279971	-1.03195	-0.947189	1.08864
ENSG00000145431	-0.194513	-1.94662	-1.66053	-0.240156	-1.28243	1.08792
ENSG00000180694	0.33978	-0.763278	-1.48113	0	-0.748136	1.08792
ENSG00000228053	1.409	1.47214	0.315881	-0.823137	0.321627	1.08737
ENSG00000162676	1.4831	0.0376531	1.19894	-0.049368	0.395743	1.08736
ENSG00000137055	-1.04054	-1.45147	0.346479	1.2452	0.0467368	1.08728
ENSG00000169249	2.3465	2.23085	1.12539	0.421857	1.25936	1.08713
ENSG00000040633	-0.781643	0.161404	-0.549535	1.30323	0.305031	1.08667
ENSG00000171298	-0.789795	0.53207	-0.138903	0.496214	0.29646	1.08626
ENSG00000174109	0.410355	2.43931	0.108657	1.94185	1.49661	1.08625
ENSG00000170476	1.72799	3.39866	2.33509	2.70868	2.81414	1.08615
ENSG00000112130	0.985906	0.0840335	0.744367	-1.12803	-0.0998773	1.08578
ENSG00000004809	0.420081	1.82919	1.56237	1.12602	1.50586	1.08578
ENSG00000184863	0.823145	3.05811	1.53332	1.13484	1.90875	1.08561
ENSG00000166669	1.07895	2.54427	2.01351	1.9355	2.16443	1.08548
ENSG00000181192	-1.02111	-0.397631	-0.620702	1.21074	0.0641365	1.08525
ENSG00000167705	1.6157	0.804166	0.720256	0.0673412	0.530588	1.08512
ENSG00000122694	0.874881	-0.496619	-0.170023	0.038462	-0.209393	1.08427
ENSG00000141569	1.62478	0.823965	0.826352	-0.0282067	0.540703	1.08408
ENSG00000148572	-0.173238	1.51398	0.75896	0.459358	0.910765	1.084
ENSG00000247626	-0.578967	0.804345	-0.310176	1.02082	0.504995	1.08396
ENSG00000135213	1.73516	1.07291	0.443325	0.437571	0.651269	1.0839
ENSG00000215915	0.156574	-0.589635	-0.77622	-1.41529	-0.927048	1.08362
ENSG00000164162	-0.251329	1.39439	0.335266	0.766615	0.832089	1.08342
ENSG00000242608	0.244661	-0.530119	-1.01957	-0.966438	-0.838707	1.08337
ENSG00000215085	-1.59068	0	-0.964789	-0.558195	-0.507661	1.08302
ENSG00000084463	0.487497	-0.234061	-0.618037	-0.934011	-0.595369	1.08287
ENSG00000231416	-1.39974	-0.617515	-0.486802	0.152025	-0.317431	1.08231
ENSG00000164292	-1.42213	-1.02093	0	0	-0.340311	1.08182
ENSG00000169253	-0.915466	0.291024	0.0361625	0.171637	0.166274	1.08174
ENSG00000152726	-1.34985	0	-0.804754	0	-0.268251	1.0816
ENSG00000256849	-0.477883	-1.05443	-2.01914	-1.60426	-1.55928	1.08139
ENSG00000242634	-0.452725	0.617312	1.47067	-0.202618	0.628455	1.08118
ENSG00000241014	-0.468157	0.973324	0.577349	0.283619	0.61143	1.07959
ENSG00000196588	-0.650789	-0.473674	0.710005	1.04969	0.428673	1.07946
ENSG00000216676	0.819757	-0.811716	-0.112189	0.145614	-0.259431	1.07919
ENSG00000163516	-1.70328	0.847728	-1.5226	-1.19872	-0.624529	1.07875
ENSG00000092847	-0.351994	-0.751502	-1.29147	-2.24597	-1.42965	1.07765
ENSG00000237943	0.413308	1.5243	2.06816	0.878557	1.49034	1.07703
ENSG00000160803	1.27308	-0.599529	1.18759	0.00214062	0.196732	1.07635
ENSG00000242978	-0.00630765	-1.56678	-0.482612	-1.19756	-1.08232	1.07601
ENSG00000229789	-1.65205	0	-1.72957	0	-0.576525	1.07553
ENSG00000158089	-1.36619	0	-0.873395	0	-0.291132	1.07506
ENSG00000116473	-0.905431	0.0371683	-0.646428	1.11388	0.168208	1.07364
ENSG00000120868	1.95412	0.680901	0.759379	1.20117	0.880482	1.07364
ENSG00000085276	0.173398	-2.12381	-0.127918	-0.447086	-0.899603	1.073
ENSG00000168300	0.711752	-0.761819	0.151932	-0.472078	-0.360655	1.07241
ENSG00000228110	-1.40064	0.840889	-1.02656	-0.800411	-0.328695	1.07195
ENSG00000142655	-0.781307	-1.13206	0.895253	1.10798	0.290391	1.0717
ENSG00000261395	-0.701556	0.850826	0.497603	-0.242363	0.368689	1.07024
ENSG00000107902	-0.0304735	1.86293	-0.120415	1.37392	1.03881	1.06929
ENSG00000172869	0.0357944	1.13599	0.847847	1.33024	1.10469	1.0689
ENSG00000176454	-0.334422	-0.969508	-1.99537	-1.24288	-1.40259	1.06816
ENSG00000172766	1.77845	0.882642	0.897108	0.351981	0.710577	1.06787
ENSG00000168286	1.2641	0.650147	0.647897	-0.708675	0.196456	1.06764
ENSG00000101442	-0.287078	0.852976	0.428893	1.05739	0.779752	1.06683
ENSG00000052841	1.27764	-0.244279	0.960821	-0.0839985	0.210848	1.06679
ENSG00000152193	1.46517	1.1537	-0.270587	0.312077	0.398396	1.06677
ENSG00000151474	0.780137	-0.28498	-0.0923506	-0.482445	-0.286592	1.06673
ENSG00000109606	0.161679	-0.993544	-0.364645	-1.35683	-0.905007	1.06669
ENSG00000169379	1.4881	0.145851	0.703704	0.41559	0.421715	1.06638
ENSG00000110057	-2.22048	0	-1.43895	-2.0242	-1.15438	1.06609
ENSG00000177731	0.51446	-0.946185	-0.00726957	-0.699612	-0.551022	1.06548
ENSG00000117139	1.34227	-0.394096	0.954157	0.270908	0.27699	1.06528
ENSG00000233184	-0.500948	-0.526899	1.29708	0.922531	0.564238	1.06519
ENSG00000240785	-0.58267	-1.6323	-1.11719	-2.19031	-1.6466	1.06393
ENSG00000101096	0.97901	0.54607	0.112055	-0.910553	-0.0841425	1.06315
ENSG00000153130	-0.538078	1.05006	0.301747	0.222523	0.524778	1.06286
ENSG00000151532	-1.14643	0.982586	-0.501452	-0.733601	-0.0841558	1.06227
ENSG00000179818	-1.94653	-1.71976	-0.328987	-0.604181	-0.884311	1.06222
ENSG00000232625	0	-1.66291	-0.51568	-1.00772	-1.0621	1.0621
ENSG00000101639	1.74328	0.269584	1.24955	0.524517	0.681216	1.06206
ENSG00000123453	-0.23483	1.13215	0.0208851	1.32856	0.827199	1.06203
ENSG00000196951	-0.171864	-0.264886	1.3648	1.56932	0.889747	1.06161
ENSG00000214753	1.16438	0.15746	-0.544726	0.697294	0.103342	1.06103
ENSG00000155506	2.14461	0.590531	1.06415	1.59608	1.08359	1.06103
ENSG00000005700	1.35741	0.148694	0.350071	0.390587	0.296451	1.06096
ENSG00000185000	1.41689	1.06461	0.0512791	-0.0461142	0.356592	1.06029
ENSG00000095917	-2.04436	-0.96653	-0.917005	-1.06947	-0.984337	1.06002
ENSG00000130363	1.39366	1.016	0.457205	-0.471411	0.33393	1.05973
ENSG00000243771	-1.69564	-1.87112	-0.0367869	0	-0.63597	1.05967
ENSG00000172432	1.01141	-0.405762	0.885899	-0.624589	-0.0481509	1.05956
ENSG00000114904	-0.450878	0.655764	0.31912	0.851093	0.608659	1.05954
ENSG00000119559	1.71206	1.49074	0.325591	0.143094	0.653141	1.05892
ENSG00000161960	3.23642	1.79715	2.90781	1.82787	2.17761	1.05881
ENSG00000124787	0.806497	2.49527	1.36833	1.73168	1.8651	1.0586
ENSG00000168405	0.339961	-1.56805	0.255602	-0.842978	-0.718474	1.05843
ENSG00000025772	2.07422	0.417046	1.01141	1.61966	1.01604	1.05818
ENSG00000114744	0.168879	-1.27218	-0.82718	-0.565124	-0.888161	1.05704
ENSG00000160179	1.78958	0.243429	0.857635	1.09952	0.733527	1.05606
ENSG00000020922	-0.12347	1.84332	0.27702	0.676389	0.932245	1.05571
ENSG00000160408	0.649562	-1.04905	-0.0660345	-0.102163	-0.405751	1.05531
ENSG00000242431	-1.26328	0	0	-0.624809	-0.20827	1.05501
ENSG00000171174	0.0321688	0	-0.943182	-2.12285	-1.02201	1.05418
ENSG00000173456	0.113539	1.4477	0.997966	1.05744	1.1677	1.05416
ENSG00000104976	-0.764506	-0.220379	-0.0813452	1.17	0.289425	1.05393
ENSG00000184897	0.912525	2.3318	1.46127	2.1058	1.96629	1.05376
ENSG00000087152	0.719682	-1.07048	0.0213229	0.0492105	-0.333314	1.053
ENSG00000213594	-0.0365086	-0.49411	-1.19693	-1.57486	-1.08863	1.05212
ENSG00000170619	0.629679	-0.681625	0.0336619	-0.618793	-0.422252	1.05193
ENSG00000112984	-0.314638	0.675138	0.666468	0.869646	0.737084	1.05172
ENSG00000136159	1.16216	0.548554	-0.0712733	-0.142817	0.111488	1.05067
ENSG00000147853	-0.0170584	-1.04258	-0.374475	-1.78543	-1.06749	1.05044
ENSG00000103257	0	-1.93814	0.113826	-1.32659	-1.0503	1.0503
ENSG00000148396	0.314359	-0.557073	-1.00053	-0.648909	-0.735503	1.04986
ENSG00000109670	0.871827	-0.948732	1.22842	-0.812994	-0.177768	1.0496
ENSG00000163221	-0.6451	0.0975267	0.0279988	1.08734	0.404289	1.04939
ENSG00000130749	1.90771	1.17648	1.37396	0.0245997	0.858348	1.04936
ENSG00000125378	-0.531189	-1.5159	-0.668518	-2.55626	-1.58022	1.04904
ENSG00000226196	-1.53323	0	0	-1.45323	-0.484409	1.04882
ENSG00000104859	0.486672	-0.756873	0.179002	-1.10809	-0.561985	1.04866
ENSG00000250988	-0.456859	0.726006	1.192	-0.143048	0.591654	1.04851
ENSG00000117519	-2.4151	-3.72467	-2.97097	-3.69487	-3.46351	1.0484
ENSG00000160695	-1.34685	-2.2695	-2.30648	-2.60957	-2.39518	1.04833
ENSG00000142694	-0.542745	0.701272	-0.0750745	0.889933	0.505377	1.04812
ENSG00000177666	-0.264574	-1.18429	-1.37699	-1.37341	-1.31157	1.04699
ENSG00000223865	-1.37122	-0.739565	-0.784235	0.546419	-0.325793	1.04543
ENSG00000109846	-0.562381	-2.03405	-1.54138	-1.24737	-1.6076	1.04522
ENSG00000198833	1.11574	-0.521087	0.497798	0.238317	0.0716758	1.04407
ENSG00000244756	-1.91308	0.864854	-1.23694	-2.23602	-0.869367	1.04372
ENSG00000186806	1.06769	-0.947561	0.921078	0.0996625	0.0243932	1.0433
ENSG00000167562	0.15484	-1.80201	-0.863355	0	-0.888457	1.0433
ENSG00000244187	1.17144	0.328187	-0.0201261	0.0764019	0.128154	1.04328
ENSG00000159674	-0.448422	-1.76906	-1.30828	-1.39738	-1.49157	1.04315
ENSG00000148429	-0.485339	0.689259	0.110009	0.874032	0.557766	1.04311
ENSG00000198026	-0.234829	1.49154	0.754092	0.178554	0.808062	1.04289
ENSG00000234624	-0.457372	0.61966	0.337326	0.79884	0.585275	1.04265
ENSG00000137845	-0.26146	-1.39408	-0.770689	-1.74674	-1.30384	1.04238
ENSG00000228651	-0.296215	0.401145	1.39403	0.442875	0.746015	1.04223
ENSG00000175198	1.07634	0.468526	0.0329444	-0.398682	0.0342628	1.04208
ENSG00000184831	-0.930357	-0.00923446	0.102113	0.240131	0.111003	1.04136
ENSG00000267123	0.994937	-0.927142	0.0997792	0.688577	-0.0462619	1.0412
ENSG00000140563	0.323542	0.983146	2.51508	0.595711	1.36465	1.0411
ENSG00000215114	0.0390123	-0.820237	-0.662521	-1.52288	-1.00188	1.04089
ENSG00000269576	0.167119	-0.925491	0.121367	-1.81684	-0.873656	1.04078
ENSG00000183484	-1.04054	0	0	0	0	1.04054
ENSG00000157350	0.13646	1.65681	0.865206	1.00851	1.17684	1.04038
ENSG00000178567	-0.0447748	0.0298816	1.11498	1.84095	0.99527	1.04005
ENSG00000100614	-0.0318394	-1.82585	0	-1.38949	-1.07178	1.03994
ENSG00000182512	1.3468	0.478122	-0.196833	0.64175	0.30768	1.03912
ENSG00000232019	-1.29655	-0.834183	-1.11529	1.17294	-0.258844	1.03771
ENSG00000083814	0.181397	0	-1.03551	-1.53314	-0.856215	1.03761
ENSG00000136068	-1.03731	0	0	0	0	1.03731
ENSG00000196850	1.07858	0.270255	0.270971	-0.416785	0.0414804	1.03709
ENSG00000070444	1.22945	-1.09443	-0.0439067	1.71593	0.192532	1.03692
ENSG00000161551	0	-0.718148	-0.627942	-1.76431	-1.0368	1.0368
ENSG00000166128	-0.629203	0.842335	0.241725	0.136796	0.406952	1.03615
ENSG00000186566	0.882519	-0.883577	0.605321	-0.179113	-0.152456	1.03498
ENSG00000070614	-1.33946	0	0	-0.914031	-0.304677	1.03479
ENSG00000122952	1.83959	3.57311	3.12595	1.92125	2.87344	1.03385
ENSG00000160191	1.70538	0.157641	1.14265	0.718056	0.672784	1.03259
ENSG00000235272	-1.12662	0	-0.282226	0	-0.0940754	1.03254
ENSG00000141564	-0.101986	-1.87064	-0.240984	-1.29087	-1.13416	1.03218
ENSG00000244879	0.511379	-0.961097	-0.0178143	-0.583469	-0.520793	1.03217
ENSG00000131873	2.40042	0.990992	2.51172	0.602377	1.36836	1.03206
ENSG00000197603	0.398028	1.22556	1.65832	1.40502	1.42964	1.03161
ENSG00000156535	-1.68508	0	-0.823725	-1.1378	-0.653842	1.03123
ENSG00000171984	0.929471	-0.0212361	0.48271	-0.766087	-0.101538	1.03101
ENSG00000106484	-0.773478	0.581124	-0.161679	0.352754	0.2574	1.03088
ENSG00000060491	1.09286	-0.789084	-0.0194977	0.99508	0.062166	1.0307
ENSG00000173966	0.309953	-0.959794	-0.767328	-0.433595	-0.720239	1.03019
ENSG00000161395	-1.59724	0	-1.13057	-0.570736	-0.567101	1.03014
ENSG00000231434	-1.40344	0	-0.487414	-0.633325	-0.373579	1.02986
ENSG00000213557	-1.30862	-0.836453	0	0	-0.278818	1.0298
ENSG00000071073	2.07735	1.60689	1.33416	0.201777	1.04761	1.02974
ENSG00000156642	-0.845279	-2.44391	-1.2161	-1.96381	-1.87461	1.02933
ENSG00000145817	1.68453	0.488007	0.326141	1.15419	0.656111	1.02842
ENSG00000168818	-0.613453	0.763519	-0.484783	0.964755	0.414497	1.02795
ENSG00000173137	-0.00651625	-0.849747	-0.721798	-1.53177	-1.03444	1.02792
ENSG00000267174	0.830297	-0.676867	-0.293514	0.379632	-0.196916	1.02721
ENSG00000241494	-2.00202	-0.123106	-1.2028	-1.59871	-0.974871	1.02715
ENSG00000169193	-0.0860227	0	-1.88773	-1.45124	-1.11299	1.02697
ENSG00000104356	0.275566	1.95871	0.822642	1.12508	1.30214	1.02658
ENSG00000119401	-0.084739	-1.20157	-1.55779	-0.574499	-1.11129	1.02655
ENSG00000148120	0.0944473	1.30769	0.523681	1.53007	1.12048	1.02603
ENSG00000173273	2.12021	1.45855	0.908864	0.915629	1.09435	1.02587
ENSG00000205571	-0.0741835	2.5162	0.122873	0.213184	0.950754	1.02494
ENSG00000132004	-0.559286	0.932316	0.898165	-0.433569	0.465637	1.02492
ENSG00000152661	-1.56486	-2.75498	-2.18678	-2.82648	-2.58941	1.02455
ENSG00000165410	-1.69923	-3.161	-1.92938	-3.08027	-2.72355	1.02432
ENSG00000171865	-0.108285	1.14214	0.834382	0.770282	0.915601	1.02389
ENSG00000138385	1.2925	0.265953	0.492091	0.0488804	0.268975	1.02352
ENSG00000165526	-0.187529	0.589876	0.637899	1.27882	0.835531	1.02306
ENSG00000205358	-1.79537	-0.834811	0.0178572	-1.50065	-0.772534	1.02284
ENSG00000100124	-0.791137	1.06815	-0.648299	0.274478	0.231442	1.02258
ENSG00000175749	-0.755342	-1.2607	-1.86944	-2.20338	-1.77784	1.0225
ENSG00000114013	-1.09117	-1.67221	0.85514	0.610821	-0.0687494	1.02242
ENSG00000113119	-0.0175346	1.20889	0.394254	1.41032	1.00449	1.02202
ENSG00000163939	1.3147	0.211055	0.277429	0.389909	0.292798	1.0219
ENSG00000165282	-0.0312973	0.502193	0.779941	1.68965	0.990595	1.02189
ENSG00000131467	0.467583	-0.980324	-0.142618	-0.53957	-0.554171	1.02175
ENSG00000198839	-0.383651	1.19198	0.134655	0.58696	0.637865	1.02152
ENSG00000205744	0.603302	-0.475674	-0.55784	-0.220549	-0.418021	1.02132
ENSG00000197045	-1.22725	-2.76733	-1.7425	-2.23496	-2.24826	1.02101
ENSG00000145388	-0.562368	-0.202923	-0.0407781	1.6195	0.458598	1.02097
ENSG00000105516	0.871017	0.0361038	-0.611663	0.126033	-0.149842	1.02086
ENSG00000257511	-1.20015	0.249533	0.0737634	-0.862605	-0.17977	1.02038
ENSG00000144560	-2.01754	0	-1.01026	-1.98291	-0.997721	1.01982
ENSG00000185905	0.976275	-0.873902	0.151191	0.592499	-0.0434041	1.01968
ENSG00000144468	1.22566	-1.07437	0.114721	1.58092	0.20709	1.01857
ENSG00000261485	0.275132	0	-0.759294	-1.46901	-0.742767	1.0179
ENSG00000249970	0.208607	-1.51807	0.071596	-0.980665	-0.809047	1.01765
ENSG00000118894	-0.577073	0.0445457	0.881238	0.395402	0.440395	1.01747
ENSG00000113595	0.020018	-0.479018	2.00516	1.58567	1.03727	1.01725
ENSG00000117360	0.955071	0.097012	0.251674	-0.535017	-0.0621105	1.01718
ENSG00000131187	0.097824	0.582611	1.0911	1.67077	1.11482	1.017
ENSG00000238149	-0.283927	-0.654571	-0.743287	-2.50401	-1.30062	1.01669
ENSG00000155926	0.615108	1.19864	2.3902	1.30471	1.63118	1.01608
ENSG00000135801	0.0654162	0.894604	1.28286	1.06384	1.08044	1.01502
ENSG00000123143	-0.518498	0.375337	0.620413	0.493777	0.496509	1.01501
ENSG00000261813	-0.0786143	-1.78637	-0.13543	-1.35857	-1.09346	1.01484
ENSG00000161996	0.997083	-0.556163	-0.33446	0.837516	-0.0177025	1.01479
ENSG00000157168	0.376447	-0.673124	-0.965992	-0.274887	-0.638001	1.01445
ENSG00000138760	0.642425	1.45181	1.88379	1.63482	1.65681	1.01438
ENSG00000020181	0.20827	-1.01061	-0.420751	-0.98621	-0.805857	1.01413
ENSG00000119471	-0.56907	0.579553	0.447038	0.307631	0.44474	1.01381
ENSG00000158769	-1.32285	0.313857	-1.4061	0.164059	-0.309394	1.01346
ENSG00000116017	-0.0911263	-1.52392	-1.09456	-0.69478	-1.10442	1.0133
ENSG00000125744	-1.18111	-2.70183	-2.09151	-1.78956	-2.1943	1.01319
ENSG00000137571	1.51993	-0.883086	1.31413	1.08972	0.506922	1.013
ENSG00000122861	-2.23885	0	-1.46334	-2.2182	-1.22718	1.01167
ENSG00000131931	-0.475434	0.985237	-0.574771	1.19713	0.535865	1.0113
ENSG00000133895	-1.29311	0	-0.846157	0	-0.282052	1.01105
ENSG00000271975	0	-0.736912	-0.539567	-1.75569	-1.01072	1.01072
ENSG00000160271	-0.430146	0.535706	0.500951	0.704966	0.580541	1.01069
ENSG00000130844	0.71322	0.149783	0.513948	-1.55602	-0.297429	1.01065
ENSG00000237347	-1.18324	0	-0.519597	0	-0.173199	1.01005
ENSG00000228568	0.280517	-0.929089	0	-1.25882	-0.729302	1.00982
ENSG00000141968	0.908731	-0.222442	0.258538	-0.338575	-0.100826	1.00956
ENSG00000068438	0.0695794	-0.861586	-0.800735	-1.15587	-0.939397	1.00898
ENSG00000005175	1.77014	1.04417	-0.0921527	1.33158	0.761199	1.00894
ENSG00000225558	-0.639492	-1.06941	-1.93029	-1.94449	-1.64806	1.00857
ENSG00000130560	-0.248137	0.288988	-0.143563	2.13506	0.760161	1.0083
ENSG00000133835	-0.1702	0.862513	0.786175	0.862589	0.837093	1.00729
ENSG00000236088	1.0742	0.778982	-0.104676	-0.471676	0.0675433	1.00665
ENSG00000175886	-1.05582	0	-0.148521	0	-0.0495069	1.00631
ENSG00000213280	-1.74465	-0.788313	-0.751179	-0.676438	-0.738643	1.00601
ENSG00000129933	0.843896	-0.151671	-0.32749	-0.00684591	-0.162002	1.0059
ENSG00000240230	2.19979	1.32388	0.945818	1.31417	1.19462	1.00516
ENSG00000115073	0.317326	1.70715	1.25019	1.00844	1.32193	1.0046
ENSG00000101596	1.74151	0.951847	0.225582	1.0338	0.737078	1.00443
ENSG00000257199	0.464483	-0.39038	-0.720756	-0.507737	-0.539624	1.00411
ENSG00000213347	1.87072	-0.144945	1.6355	1.11099	0.867182	1.00354
ENSG00000253332	0.660796	-0.456216	-0.085772	-0.484482	-0.342157	1.00295
ENSG00000069399	1.16022	-0.0626998	0.556252	-0.0207846	0.157589	1.00263
ENSG00000253223	0.207071	-1.27925	-0.367308	-0.739065	-0.795207	1.00228
ENSG00000185219	2.08118	1.82085	1.12132	0.294691	1.07895	1.00222
ENSG00000065413	0.124618	0	-0.890388	-1.74159	-0.877327	1.00195
ENSG00000235377	-1.57199	0	-0.647113	-1.0654	-0.570838	1.00115
ENSG00000258608	-1.1012	-2.5687	-1.64336	-2.09458	-2.10221	1.00101
ENSG00000213881	-1.64177	-0.685381	-0.344755	-0.893079	-0.641071	1.0007
ENSG00000182362	-0.459557	0.737951	-0.0572038	0.938976	0.539908	0.999465
ENSG00000213613	-1.82267	-0.629954	-1.14581	-0.695088	-0.823617	0.999057
ENSG00000161888	2.80869	1.56907	1.94932	1.91093	1.80977	0.998911
ENSG00000240342	0.292375	-0.254826	-0.771615	-1.08948	-0.705306	0.99768
ENSG00000078808	-0.809578	0.586096	-0.00662146	-0.0179448	0.187177	0.996754
ENSG00000163808	2.28017	1.61197	2.06055	0.178346	1.28362	0.996545
ENSG00000132781	0.480629	1.88193	2.51267	0.0366494	1.47708	0.996455
ENSG00000117153	-0.951077	1.05338	-0.7509	-0.166491	0.0453296	0.996406
ENSG00000132109	0.242276	1.39005	0.941077	1.38418	1.23844	0.996161
ENSG00000168566	2.0028	1.74288	1.4437	-0.164149	1.00748	0.995324
ENSG00000224597	0.622507	1.21578	1.36386	2.27361	1.61775	0.995246
ENSG00000236804	-1.84817	0	-1.45666	-1.10437	-0.853676	0.99449
ENSG00000236941	0.061977	-1.46033	-0.289919	-1.04727	-0.932508	0.994485
ENSG00000129292	0.534211	-1.38849	0.170168	-0.161931	-0.460084	0.994295
ENSG00000215492	-0.391144	-0.0760624	1.06723	0.81765	0.602939	0.994083
ENSG00000187118	1.13574	-0.160824	0.412597	0.173542	0.141772	0.993966
ENSG00000253946	-0.359848	-2.15527	-0.71371	-1.19214	-1.35371	0.993861
ENSG00000182165	0.395097	2.07451	1.57644	0.515794	1.38892	0.993819
ENSG00000006695	2.02671	0.796865	1.29381	1.01051	1.03373	0.992986
ENSG00000124019	0.280325	0	-1.40736	-0.729226	-0.712194	0.992519
ENSG00000066136	0.0152312	-0.943429	-0.675322	-1.31254	-0.977096	0.992328
ENSG00000134198	-0.992072	0	0	0	0	0.992072
ENSG00000235920	-0.836916	-2.11979	-2.01906	-1.34729	-1.82871	0.991799
ENSG00000123144	1.00626	-0.0857716	0.642744	-0.513284	0.0145626	0.991697
ENSG00000172482	0.70774	1.6299	2.12755	1.34022	1.69923	0.991486
ENSG00000097021	2.43966	2.10938	0.80716	1.42846	1.44833	0.99133
ENSG00000048707	0.272951	-0.710163	-0.0466695	-1.39747	-0.718101	0.991052
ENSG00000166428	-0.190808	0.658408	1.02318	0.718286	0.799958	0.990766
ENSG00000143157	0.723853	1.80742	1.30259	2.03363	1.71455	0.990693
ENSG00000213551	2.37229	0.855639	0.754092	2.53529	1.38168	0.990612
ENSG00000157152	-0.0688875	-1.69151	-0.593009	-0.893806	-1.05944	0.990555
ENSG00000164654	0.326979	-1.40488	-0.0335145	-0.552131	-0.663508	0.990487
ENSG00000197536	1.49156	0.755617	0.657129	0.0914375	0.501395	0.990164
ENSG00000176182	-1.51773	-0.533567	-0.234776	-0.815611	-0.527985	0.989745
ENSG00000102543	1.76706	0.897932	0.740408	0.694925	0.777755	0.989304
ENSG00000100802	1.01431	-0.403503	0.701594	-0.221309	0.0255939	0.98872
ENSG00000089159	1.39662	1.27142	-0.438858	0.391551	0.408038	0.98858
ENSG00000260401	0	-1.16596	-1.03844	-0.760533	-0.988309	0.988309
ENSG00000243023	-1.31297	0	-0.97415	0	-0.324717	0.988254
ENSG00000113734	1.44449	-0.0398364	0.852687	0.556023	0.456291	0.988204
ENSG00000213772	-1.02242	-3.04809	-0.663446	-2.32001	-2.01051	0.988094
ENSG00000100364	0.081831	-1.56443	0.184481	-1.33798	-0.905976	0.987807
ENSG00000109572	0.0313958	0	0	-2.86904	-0.956348	0.987743
ENSG00000142599	0.700559	-1.0538	0.684406	-0.491723	-0.28704	0.987599
ENSG00000187555	1.9132	1.21453	1.35936	0.203684	0.925859	0.987341
ENSG00000224837	-0.29457	-2.14661	-1.36714	-0.331549	-1.28176	0.987195
ENSG00000124214	1.55356	-0.3408	1.02197	1.01816	0.566444	0.98712
ENSG00000157600	-0.886383	-2.45603	-1.00205	-2.1615	-1.87319	0.986809
ENSG00000124074	1.64646	0.236059	0.109838	1.63504	0.660314	0.986144
ENSG00000172123	0.913737	0.630431	0.0823119	-0.929768	-0.0723418	0.986079
ENSG00000224831	-1.29874	0	-0.93815	0	-0.312717	0.986018
ENSG00000171603	1.0174	1.50663	1.90206	2.60054	2.00307	0.985675
ENSG00000153936	-0.561799	0.93771	-0.005539	0.339302	0.423824	0.985623
ENSG00000135441	-0.769348	0.669023	0.199647	-0.220336	0.216111	0.98546
ENSG00000240135	-1.47812	-0.554233	-0.92483	0	-0.493021	0.9851
ENSG00000065150	-0.054606	1.30685	-0.269013	1.75282	0.930217	0.984823
ENSG00000099290	-1.2197	0.86711	-0.958488	-0.61429	-0.235223	0.984479
ENSG00000196507	0.123381	1.80529	0.926	0.590689	1.10733	0.983945
ENSG00000130699	0.360001	-1.00628	0.0266349	-0.88753	-0.62239	0.982391
ENSG00000248124	-1.23606	0	-0.761186	0	-0.253729	0.98233
ENSG00000025770	1.94269	1.56815	1.08244	0.231793	0.960795	0.981892
ENSG00000188739	0.81721	-0.290508	-0.410076	0.207394	-0.164397	0.981607
ENSG00000268144	-1.04253	0	-0.187377	0	-0.0624592	0.980071
ENSG00000171659	-0.979904	0	0	0	0	0.979904
ENSG00000115840	-0.577025	-0.025356	0.213677	1.01826	0.402193	0.979217
ENSG00000119986	-0.424602	0.666733	0.135357	0.860644	0.554245	0.978847
ENSG00000115368	0.396994	-0.846784	-0.181573	-0.715684	-0.581347	0.978341
ENSG00000242358	-1.47789	0.0364257	-1.24464	-0.290706	-0.49964	0.978253
ENSG00000081041	-0.0915017	0.991305	0.490911	1.17795	0.886722	0.978224
ENSG00000198604	0.552132	2.19183	1.90474	0.493516	1.53003	0.977897
ENSG00000246851	0.364876	-1.56251	0.277857	-0.55405	-0.612901	0.977776
ENSG00000132330	-0.5011	0.366358	0.588622	0.473054	0.476011	0.977112
ENSG00000224321	-1.25639	-0.765664	-0.0734578	0	-0.279707	0.976685
ENSG00000213326	-1.43827	-0.288024	-0.936586	-0.160392	-0.461667	0.976601
ENSG00000242114	-1.19722	0	-0.0523683	-0.610144	-0.220838	0.976382
ENSG00000213923	0.172421	0.72727	1.81895	0.899613	1.14861	0.976191
ENSG00000267206	-2.05695	0	-1.45102	-1.79143	-1.08082	0.976137
ENSG00000122482	-0.767235	-0.527248	0.928701	0.225197	0.208883	0.976119
ENSG00000196498	1.89703	1.99115	0.83974	-0.0674378	0.921152	0.975877
ENSG00000253948	0.0992326	-0.856263	-0.101402	-1.67185	-0.876504	0.975737
ENSG00000257594	-0.273868	0.727128	1.22354	0.153841	0.701501	0.97537
ENSG00000132549	1.2368	0.254918	0.993477	-0.464105	0.26143	0.975366
ENSG00000014824	2.06367	0.424534	1.96964	0.871073	1.08842	0.975253
ENSG00000234125	-0.657495	0.88156	-0.102402	0.173445	0.317535	0.97503
ENSG00000072310	1.75458	-0.00433198	1.27006	1.07354	0.779758	0.974818
ENSG00000197405	-0.974502	0	0	0	0	0.974502
ENSG00000197183	-0.137509	0.198856	0.728385	1.58333	0.836859	0.974368
ENSG00000227879	-1.50592	0	-0.967386	-0.628054	-0.531813	0.974108
ENSG00000235695	-0.14738	-0.874501	-1.58111	-0.908339	-1.12132	0.973937
ENSG00000227207	-2.86877	-1.06686	-2.1767	-2.44179	-1.89511	0.973659
ENSG00000031003	1.64954	1.79111	0.5876	-0.348161	0.676849	0.97269
ENSG00000144161	0.813707	-0.7164	0.581458	-0.339349	-0.158097	0.971804
ENSG00000130349	-0.378643	1.07548	0.849531	-0.147228	0.592594	0.971237
ENSG00000228903	-0.377298	0.641596	0.313638	0.826339	0.593858	0.971156
ENSG00000117411	1.26781	0.61827	-0.531008	0.804583	0.297282	0.970527
ENSG00000056972	-1.79317	0	-0.720109	-1.74802	-0.822711	0.970458
ENSG00000002834	-0.122962	1.20595	-0.0786895	1.4146	0.847287	0.970248
ENSG00000267680	-0.614013	-0.201139	1.33237	-0.0627813	0.35615	0.970163
ENSG00000138785	0.973404	0.0582066	-0.0210202	-0.0241627	0.00434122	0.969062
ENSG00000213018	-0.856808	0.144438	-0.23062	0.422158	0.111992	0.9688
ENSG00000082701	0.725247	-0.867468	0.146995	-0.00995444	-0.243476	0.968723
ENSG00000140525	1.50421	2.57941	2.0276	2.81149	2.47283	0.968626
ENSG00000063245	0.32801	-0.532508	-0.0426455	-1.34553	-0.640227	0.968237
ENSG00000225405	-1.64977	-0.751767	-0.535593	-0.758289	-0.681883	0.96789
ENSG00000149308	1.05013	0.103524	0.58581	-0.440933	0.0828006	0.96733
ENSG00000065485	-0.488727	0.787273	0.545147	0.101191	0.47787	0.966598
ENSG00000119812	0.479114	2.05276	0.737466	1.54659	1.44561	0.966492
ENSG00000163527	0.276388	-0.921975	-0.589352	-0.558748	-0.690025	0.966413
ENSG00000231752	-0.538182	0.537172	0.0667171	0.680009	0.427966	0.966148
ENSG00000176903	-0.965971	0	0	0	0	0.965971
ENSG00000197808	-0.965971	0	0	0	0	0.965971
ENSG00000240366	-1.47696	-3.06218	-2.29157	-1.97137	-2.44171	0.964748
ENSG00000042445	1.00431	-1.23103	0.331094	1.02138	0.0404808	0.963834
ENSG00000198380	1.07544	0.732875	0.720417	-1.11683	0.112154	0.963286
ENSG00000271147	0.915693	-0.3776	0.081736	0.15396	-0.0473014	0.962995
ENSG00000131473	1.06408	-0.631514	1.0982	-0.163332	0.101119	0.962961
ENSG00000085840	0.396889	1.70778	1.51797	0.853022	1.35959	0.9627
ENSG00000234585	0.957311	0.505883	-0.628809	0.108224	-0.00490071	0.962212
ENSG00000101911	-1.08037	0.279155	-0.536883	-0.0967543	-0.118161	0.96221
ENSG00000147679	1.59934	0.990854	0.5841	0.336567	0.637173	0.962163
ENSG00000185947	0.434227	1.19337	1.56507	1.42986	1.3961	0.961876
ENSG00000072110	-0.522824	1.1898	-0.734249	0.861092	0.438881	0.961706
ENSG00000107562	-1.29539	-2.81927	-1.34974	-2.59991	-2.25631	0.960917
ENSG00000143569	-1.04346	-2.56136	-1.15126	-2.3003	-2.00431	0.960849
ENSG00000160216	0.449466	1.60346	0.801839	1.82517	1.41016	0.960689
ENSG00000188153	0.822213	-0.407415	0.524867	-0.53142	-0.137989	0.960202
ENSG00000239532	-1.99184	0	-2.60787	-0.487866	-1.03191	0.959926
ENSG00000011243	0.158133	0.998652	1.43261	0.922763	1.11801	0.959875
ENSG00000169926	0.462359	-0.840143	0.305257	-0.956761	-0.497216	0.959575
ENSG00000110076	1.47171	0.0646227	0.841416	0.633795	0.513278	0.958436
ENSG00000230284	-0.262677	1.08153	0.801327	0.201065	0.694641	0.957319
ENSG00000142544	1.3698	0.513988	1.07098	-0.344729	0.413414	0.95639
ENSG00000149480	-0.475636	0.828194	-0.433664	1.0474	0.480642	0.956279
ENSG00000141664	-0.545272	-2.27064	-0.351814	-1.88216	-1.50154	0.956266
ENSG00000156671	0.143371	0	-1.02066	-1.41798	-0.812883	0.956253
ENSG00000075884	1.18695	0.170771	0.381886	0.139917	0.230858	0.956089
ENSG00000204070	0.00318851	0.662669	0.801036	1.4128	0.958834	0.955646
ENSG00000167264	-0.041072	1.06136	1.0808	0.600434	0.914199	0.955271
ENSG00000135778	-0.356168	-1.76632	-1.29947	-0.867296	-1.31103	0.954859
ENSG00000132604	0.792923	-0.0257627	-0.665693	0.205675	-0.161927	0.95485
ENSG00000109586	0.424641	-1.36226	0.139426	-0.36772	-0.530185	0.954826
ENSG00000123600	0.41319	-1.98497	0.50525	-0.14513	-0.541616	0.954806
ENSG00000071564	1.37537	0.605781	0.315276	0.340931	0.420662	0.954707
ENSG00000175066	-0.123081	-1.56927	-0.334641	-1.32886	-1.07759	0.954507
ENSG00000179889	0.12891	0.504429	1.88297	0.862043	1.08315	0.954238
ENSG00000188820	1.51052	0.0558931	0.876289	0.736978	0.556387	0.954136
ENSG00000113638	1.04199	-0.237863	-0.390776	0.892352	0.0879042	0.954085
ENSG00000244405	-0.589945	0.837809	0.718724	-0.465607	0.363642	0.953587
ENSG00000231167	-2.42461	-0.703751	-2.31172	-1.3977	-1.47106	0.953551
ENSG00000167720	1.75552	0.812239	0.414216	1.18034	0.802263	0.953259
ENSG00000224672	-0.127722	-1.21643	-1.1154	-0.910298	-1.08071	0.952986
ENSG00000175216	2.27141	1.07931	1.1919	1.68419	1.31847	0.952942
ENSG00000115107	0.60432	-0.301515	0.353128	-1.09658	-0.348322	0.952642
ENSG00000121211	-0.348624	0.911149	1.53596	-0.635156	0.603984	0.952608
ENSG00000214765	1.6536	1.32833	0.866187	-0.0911182	0.701134	0.952468
ENSG00000148335	1.51057	0.393261	0.842591	0.439921	0.558591	0.951979
ENSG00000152104	0.778878	-1.15344	-0.5288	1.16299	-0.173082	0.951961
ENSG00000215835	0.898528	0.131714	0.150127	-0.441051	-0.0530699	0.951598
ENSG00000014919	0.00346449	-1.76155	-0.87426	-0.208578	-0.948129	0.951594
ENSG00000240793	-0.110418	-1.90107	0	-1.28476	-1.06194	0.951525
ENSG00000048991	0.381735	-0.61838	-0.495969	-0.594813	-0.569721	0.951456
ENSG00000197329	0.0370691	-1.26524	-0.0104681	-1.46704	-0.914248	0.951317
ENSG00000164944	1.24213	2.26401	2.71603	1.60019	2.19341	0.951275
ENSG00000101193	-0.29986	0.445241	0.60994	0.898884	0.651355	0.951215
ENSG00000244157	0	-1.74124	-0.573993	-0.536612	-0.950615	0.950615
ENSG00000115718	-0.950536	0	0	0	0	0.950536
ENSG00000197892	1.53362	0.246361	0.392419	1.11055	0.583111	0.950507
ENSG00000100281	1.35435	0.0634515	0.655841	0.49311	0.404134	0.950212
ENSG00000132313	0.965722	0.742203	0.196051	-0.889841	0.0161375	0.949585
ENSG00000088325	1.0625	2.58514	1.50415	1.94676	2.01202	0.949518
ENSG00000178904	0.874613	-0.402549	0.61414	-0.434398	-0.074269	0.948882
ENSG00000179195	2.01314	1.34286	2.04518	-0.19492	1.06438	0.948763
ENSG00000167851	-0.163598	1.69525	-0.157609	0.81613	0.78459	0.948188
ENSG00000135837	0.618605	0.745251	2.50208	1.4526	1.56664	0.948037
ENSG00000155903	1.05296	-0.384667	-0.187814	0.88912	0.105546	0.947416
ENSG00000221823	-0.0214092	-1.37499	-1.15955	-0.371874	-0.968804	0.947395
ENSG00000100629	0.542461	1.67871	1.72221	1.06848	1.4898	0.94734
ENSG00000215883	1.3682	0.249484	1.43414	-0.42095	0.420892	0.947307
ENSG00000111596	0.241775	-1.13242	-0.110884	-0.87326	-0.705522	0.947297
ENSG00000090612	0.154155	-1.71795	0	-0.660948	-0.792965	0.94712
ENSG00000104549	-1.06784	-0.555303	-1.05049	1.24294	-0.120951	0.946891
ENSG00000183748	-1.79479	-1.95744	0	-0.58737	-0.84827	0.94652
ENSG00000165169	0.042199	-2.0839	-0.143783	-0.483671	-0.903784	0.945983
ENSG00000170089	0.173037	0.849881	0.708497	1.7976	1.11866	0.945624
ENSG00000132541	0.103316	1.7976	1.06513	0.283569	1.04877	0.94545
ENSG00000171853	2.27933	1.06948	2.40313	0.529576	1.33406	0.945271
ENSG00000164366	0.367502	-0.173063	-0.612858	-0.947072	-0.577664	0.945166
ENSG00000234912	-0.60745	-2.32764	-1.28757	-1.0426	-1.5526	0.94515
ENSG00000163930	0.116415	0.658228	0.555559	1.97036	1.06138	0.944966
ENSG00000050748	-0.244835	0.875036	0.138949	1.08636	0.700116	0.944951
ENSG00000104957	-0.771761	0.803266	-0.577031	0.292609	0.172948	0.944709
ENSG00000160172	-1.17444	0	-0.690405	0	-0.230135	0.944302
ENSG00000180530	-0.376067	0.955187	1.55392	-0.804891	0.568071	0.944138
ENSG00000093167	0.759222	-0.326609	0.290196	-0.516399	-0.184271	0.943492
ENSG00000226131	-1.13699	0	-0.198606	-0.382013	-0.19354	0.943448
ENSG00000050405	-0.0206812	-0.669564	-0.529247	-1.69214	-0.963651	0.94297
ENSG00000103245	0.475321	1.64094	0.756451	1.8574	1.41827	0.942944
ENSG00000184014	0.244922	-0.56088	-0.126282	-1.40678	-0.697982	0.942904
ENSG00000168591	0.52274	-0.0952941	-0.931456	-0.232628	-0.419793	0.942533
ENSG00000234785	-2.28787	-0.958075	-1.7385	-1.3396	-1.34539	0.942473
ENSG00000155640	-1.37901	-0.594428	-0.715189	0	-0.436539	0.94247
ENSG00000169217	-0.00406439	1.2334	0.503469	1.07818	0.938351	0.942415
ENSG00000146830	0.215641	-1.6874	0	-0.491946	-0.726448	0.942089
ENSG00000237551	0.0423783	-1.50645	0.0091388	-1.19987	-0.899061	0.94144
ENSG00000103429	0.678941	-0.679478	0.253172	-0.360516	-0.262274	0.941215
ENSG00000109861	-0.466072	1.1017	-0.175172	0.496857	0.474462	0.940534
ENSG00000100714	0.750094	1.90388	1.69161	1.47632	1.6906	0.940511
ENSG00000143226	-0.660105	-0.650126	0.392331	1.09824	0.280147	0.940252
ENSG00000273344	-0.95753	-1.20654	0.270843	0.882671	-0.0176761	0.939854
ENSG00000138399	-0.864404	0.104948	0.407159	-0.286381	0.075242	0.939646
ENSG00000163162	-0.0316039	-0.666894	-0.525882	-1.71834	-0.970371	0.938767
ENSG00000006530	0.748945	-0.160792	-0.215519	-0.192787	-0.189699	0.938645
ENSG00000104142	0.202405	1.25886	0.686003	1.47742	1.14076	0.938359
ENSG00000229161	-0.587136	-2.18051	-1.96661	-0.4291	-1.52541	0.938271
ENSG00000141378	0.567064	-0.931947	-0.0473978	-0.13331	-0.370885	0.937949
ENSG00000066044	1.01272	-0.113029	0.0281718	0.309574	0.0749058	0.937811
ENSG00000213965	0.268614	-0.930899	-0.546281	-0.530255	-0.669145	0.937759
ENSG00000182093	-0.221772	1.81102	-0.370802	0.707738	0.715986	0.937758
ENSG00000172113	1.48176	0.705917	0.526964	0.399857	0.544246	0.937509
ENSG00000213434	-1.35537	0	-1.25382	0	-0.417939	0.937431
ENSG00000143412	-0.390606	0.676559	0.113652	0.850054	0.546755	0.937361
ENSG00000236395	-1.27752	-0.671248	-0.349671	0	-0.340306	0.937216
ENSG00000259706	-1.35711	-0.0219383	-0.548995	-0.689479	-0.420138	0.936973
ENSG00000128513	-0.211734	0.661629	0.654715	0.858354	0.724899	0.936633
ENSG00000113441	0.00317445	1.33302	0.84127	0.644201	0.939498	0.936323
ENSG00000167657	-0.133175	1.45089	0.129545	0.828907	0.803114	0.936289
ENSG00000140263	-1.43616	0.163613	-1.52729	-0.140676	-0.501451	0.934711
ENSG00000104447	-0.137001	-2.41807	0.203845	-1.00041	-1.07155	0.934545
ENSG00000155744	1.47577	1.03205	0.276787	0.315575	0.54147	0.934297
ENSG00000138722	-0.215908	1.08257	0.836102	0.234056	0.717577	0.933486
ENSG00000112367	-0.137456	-2.0024	-0.155916	-1.05424	-1.07085	0.933398
ENSG00000139793	-0.83432	-2.1775	-1.63202	-1.49302	-1.76752	0.933197
ENSG00000113851	0.493292	-0.36313	-0.254577	-0.700403	-0.43937	0.932662
ENSG00000154025	-1.26661	0	-0.437531	-0.565663	-0.334398	0.932212
ENSG00000115947	-1.08533	1.04492	-1.19304	-0.311807	-0.153309	0.932024
ENSG00000265369	-1.37927	0	-0.476609	-0.865735	-0.447448	0.931822
ENSG00000199753	-1.7048	-0.729297	-0.407314	-1.18244	-0.773017	0.931779
ENSG00000103479	0.278058	0.351976	1.7882	1.48892	1.2097	0.93164
ENSG00000162735	-0.336481	1.56314	0.910821	-0.688674	0.595095	0.931575
ENSG00000241640	-0.351314	0.615021	1.0281	0.097225	0.580114	0.931428
ENSG00000182158	1.34869	2.05337	2.27736	2.50856	2.27976	0.931072
ENSG00000100711	0.986987	-0.00983572	0.096323	0.081689	0.0560588	0.930928
ENSG00000103495	1.03472	0.842259	0.000986497	-0.53174	0.103835	0.930884
ENSG00000272954	1.19492	0.584378	-0.557783	0.76629	0.264295	0.930626
ENSG00000171492	0.659442	-0.676258	0.310489	-0.447462	-0.271077	0.930519
ENSG00000095370	-0.742439	0.987593	-0.770114	0.346634	0.188038	0.930477
ENSG00000160959	1.13243	0.75559	0.441249	-0.590195	0.202215	0.930213
ENSG00000105711	-1.63787	0	-1.56336	-0.560165	-0.707842	0.930028
ENSG00000204178	0.667488	-0.945131	0.114762	0.0427679	-0.262534	0.930021
ENSG00000107882	1.49712	1.1252	0.329477	0.246949	0.56721	0.929915
ENSG00000109906	1.95825	1.33579	0.897448	0.852317	1.02852	0.929732
ENSG00000103326	0.118036	-1.36994	0.0418962	-1.10672	-0.811586	0.929622
ENSG00000047188	0.592927	1.55578	1.274	1.73763	1.52247	0.929544
ENSG00000146918	0.476164	1.92609	1.75734	0.532247	1.40523	0.929063
ENSG00000128881	1.35167	0.261749	0.590822	0.415326	0.422632	0.929037
ENSG00000100297	1.88223	2.43696	2.18632	3.80989	2.81106	0.928826
ENSG00000119446	1.38334	-0.172863	0.49552	1.04091	0.454522	0.928821
ENSG00000166783	0.331816	-0.846913	0.301265	-1.24415	-0.596598	0.928413
ENSG00000115170	-1.32966	-0.71742	0	-0.487634	-0.401685	0.927979
ENSG00000088826	0.0323774	0	-1.13609	-1.54985	-0.895314	0.927691
ENSG00000146676	0.881821	0.0540529	-0.165272	-0.025488	-0.0455689	0.92739
ENSG00000129757	2.4718	0.860927	2.15631	1.61659	1.54461	0.927194
ENSG00000189060	0.221395	-0.472545	-0.390495	-1.2543	-0.70578	0.927176
ENSG00000124813	-0.103927	-0.155409	1.98019	0.644742	0.823174	0.927101
ENSG00000244041	-0.927011	0	0	0	0	0.927011
ENSG00000071539	1.77338	1.3302	0.747746	0.46213	0.846692	0.926684
ENSG00000112304	1.05271	0.132456	0.0965963	0.149405	0.126152	0.926561
ENSG00000131778	0.9911	2.18489	1.39686	2.17102	1.91759	0.926491
ENSG00000087077	-0.926472	0	0	0	0	0.926472
ENSG00000067064	-1.01201	0.237969	-0.666645	0.170939	-0.0859123	0.926101
ENSG00000100403	0.381271	-1.30262	0.726685	-1.05806	-0.544667	0.925938
ENSG00000152133	0.203158	2.02439	1.3854	-0.0231563	1.12888	0.925717
ENSG00000110172	0.800105	-0.270879	0.186642	-0.292143	-0.12546	0.925565
ENSG00000123595	-1.38544	0.581355	-0.538067	-1.42416	-0.460291	0.925152
ENSG00000091732	0.0812117	-1.7912	-0.822563	0.0824942	-0.843756	0.924968
ENSG00000186792	-1.50308	-0.917629	-0.919433	0.102554	-0.578169	0.924906
ENSG00000124570	0.347308	1.19645	1.063	1.55689	1.27211	0.924803
ENSG00000151093	0.840093	0.0278222	0.318214	-0.59901	-0.0843247	0.924417
ENSG00000196417	0.301462	-0.997338	-0.870599	0	-0.622646	0.924108
ENSG00000253293	1.90269	1.17268	1.10303	0.662299	0.979335	0.923359
ENSG00000182578	-1.41252	-1.16766	0.254035	-0.553994	-0.489206	0.923314
ENSG00000241678	-1.16698	0	0	-0.731166	-0.243722	0.923255
ENSG00000187522	1.32431	-0.201027	0.79752	0.607257	0.40125	0.923058
ENSG00000164953	0.219315	-0.975552	-1.15802	0.0229127	-0.703553	0.922868
ENSG00000180773	0.865784	0.259621	0.975989	-1.40623	-0.0568739	0.922658
ENSG00000165671	1.42592	0.12031	0.969638	0.420214	0.503387	0.92253
ENSG00000107745	-0.0375855	1.99162	0.605368	0.0564376	0.884476	0.922062
ENSG00000186106	0.132022	-0.968957	-0.241156	-1.1598	-0.789971	0.921993
ENSG00000141540	-0.399237	0.750507	-0.135687	0.952559	0.52246	0.921696
ENSG00000131653	-1.41311	0.00889049	-1.39042	-0.093674	-0.491735	0.921379
ENSG00000123219	1.31131	2.20754	2.85477	1.63348	2.23193	0.920618
ENSG00000220924	-0.132265	-0.623917	-1.52854	-1.00612	-1.05286	0.920595
ENSG00000104921	-0.45583	0.350434	0.578662	0.465163	0.464753	0.920583
ENSG00000160602	-0.457332	1.03758	-0.0225955	0.374377	0.46312	0.920452
ENSG00000156831	-0.316278	-0.554035	0.761751	1.60468	0.604131	0.92041
ENSG00000204228	-0.495532	-1.51944	-1.76369	-0.964109	-1.41575	0.920215
ENSG00000171940	0.163003	-0.987241	-1.2841	0	-0.757112	0.920115
ENSG00000111737	-0.110836	-1.19534	-0.685953	-1.2115	-1.03093	0.920095
ENSG00000154767	0.766575	0.18166	0.0429532	-0.684366	-0.153251	0.919825
ENSG00000247400	-0.0182626	0	-1.35147	-1.46251	-0.937992	0.919729
ENSG00000144118	0.404784	0.99729	1.33894	1.63662	1.32428	0.919499
ENSG00000101265	-0.344925	0.372586	1.46466	-0.113571	0.57456	0.919484
ENSG00000159399	0.663771	-1.02061	1.06794	-0.813322	-0.255333	0.919104
ENSG00000223886	-0.447706	0.988428	-0.00557183	0.431318	0.471391	0.919097
ENSG00000227791	-1.11618	0	-0.0173423	-0.574389	-0.197244	0.91894
ENSG00000206573	-0.512574	0.485308	-0.08832	0.822111	0.406366	0.91894
ENSG00000253352	-0.465549	0.0443196	1.37062	-0.0552667	0.453223	0.918773
ENSG00000221923	1.40735	0.842026	-0.0553203	0.679295	0.488667	0.918682
ENSG00000179134	-0.165488	-1.75864	-0.708038	-0.785828	-1.08417	0.918681
ENSG00000133121	-0.338285	0.773659	-0.00789315	0.974522	0.580096	0.918381
ENSG00000090863	2.0414	0.696675	1.93655	0.736402	1.12321	0.918193
ENSG00000112242	0.0724126	1.0426	0.797942	1.13125	0.990598	0.918185
ENSG00000142327	1.5154	1.13186	1.64533	-0.985273	0.597304	0.918094
ENSG00000236287	-1.69938	-1.06337	-0.757335	-0.523785	-0.781497	0.917881
ENSG00000180662	-0.451037	0.784057	-0.368687	0.984533	0.466635	0.917672
ENSG00000033050	-0.170639	-0.388372	-0.636049	-2.23953	-1.08798	0.917345
ENSG00000151413	-0.31853	-0.286158	1.17487	0.907715	0.59881	0.91734
ENSG00000119048	-1.8055	-3.20939	-1.98443	-2.97461	-2.72281	0.917314
ENSG00000143429	-0.68544	1.05687	0.265602	-0.627565	0.231634	0.917074
ENSG00000104524	0.492381	0.504905	1.8135	1.90982	1.40941	0.917029
ENSG00000091009	0.476824	1.16894	1.58857	1.4225	1.39334	0.916513
ENSG00000110583	1.49079	-0.0509904	1.83165	-0.0572531	0.57447	0.916322
ENSG00000004487	1.6308	0.918253	1.17173	0.0538949	0.714625	0.916175
ENSG00000129226	-2.53382	-1.923	-1.8681	-1.06198	-1.61769	0.916132
ENSG00000253912	-0.539219	-2.27776	0.0470643	-2.13367	-1.45479	0.915568
ENSG00000034053	0.0870038	1.20113	1.74659	0.0599718	1.00256	0.915561
ENSG00000100578	-0.378511	0.489693	0.484075	0.636957	0.536908	0.915419
ENSG00000239665	-0.378511	0.489693	0.484075	0.636957	0.536908	0.915419
ENSG00000134759	0.77458	-0.145196	-0.109725	-0.166411	-0.140444	0.915024
ENSG00000111641	0.522885	-0.433618	-0.355008	-0.387371	-0.391999	0.914884
ENSG00000131845	-0.914519	0	0	0	0	0.914519
ENSG00000260112	-1.32553	0	-1.23377	0	-0.411258	0.914271
ENSG00000182885	-0.968618	-0.311805	-0.649086	0.796803	-0.0546961	0.913921
ENSG00000140284	1.40903	1.06829	0.610886	-0.193327	0.495283	0.913745
ENSG00000196756	0.440413	1.66276	0.788032	1.61133	1.35404	0.913625
ENSG00000125482	-0.170784	0.816632	0.768037	0.643235	0.742635	0.913418
ENSG00000253626	-1.21133	-2.44298	-1.69394	-2.23617	-2.12436	0.913032
ENSG00000240590	-0.912684	0	0	0	0	0.912684
ENSG00000137413	-0.802465	-0.395251	-0.412866	1.13688	0.109588	0.912053
ENSG00000163154	0.104184	0.641085	1.09205	1.31419	1.01578	0.911592
ENSG00000196189	-1.5302	-0.598642	-0.852361	-0.405334	-0.618779	0.911426
ENSG00000132740	0.586751	1.50765	2.05696	0.929859	1.49815	0.911403
ENSG00000197879	-0.466748	-2.87415	0.123832	-1.38261	-1.37764	0.910895
ENSG00000163946	1.73523	0.635585	0.602855	1.23524	0.82456	0.910675
ENSG00000156162	1.02965	2.2187	1.15984	2.44063	1.93972	0.910075
ENSG00000079134	1.12757	0.501376	0.472647	-0.321419	0.217534	0.910031
ENSG00000164187	-0.445994	0.716586	-0.228634	0.903951	0.463968	0.909962
ENSG00000111850	0.537354	0.873896	2.04444	1.42299	1.44711	0.909756
ENSG00000164591	-0.0639537	-1.05884	-0.630815	-1.22945	-0.973034	0.90908
ENSG00000255725	1.5113	0.381597	0.984652	0.440978	0.602409	0.908889
ENSG00000176386	0.986692	-0.314734	0.544612	0.00394195	0.0779402	0.908751
ENSG00000103174	0.798054	-0.457148	-0.0649029	0.191474	-0.110192	0.908246
ENSG00000225713	0.231494	0	-0.0741183	-1.95599	-0.676702	0.908196
ENSG00000170234	0.883264	1.81556	2.30607	1.2521	1.79124	0.90798
ENSG00000220343	-1.37162	-0.941382	0.113398	-0.562951	-0.463645	0.907978
ENSG00000167740	-0.698901	0.716195	0.373382	-0.46277	0.208936	0.907837
ENSG00000240471	-1.02003	0.0184926	-0.760213	0.404831	-0.112296	0.907732
ENSG00000105655	-0.583778	0.918984	-1.11629	1.1688	0.323829	0.907608
ENSG00000064961	-1.53322	-0.73873	-0.784142	-0.35475	-0.625874	0.907343
ENSG00000087053	-0.540188	-1.94715	-0.769318	-1.6236	-1.44669	0.906502
ENSG00000196363	1.97637	1.61357	0.496628	1.09945	1.06988	0.906487
ENSG00000129245	-0.44502	-1.12744	-1.51003	-1.41642	-1.35129	0.906275
ENSG00000244722	-0.414844	-0.0168717	1.28096	0.209745	0.491277	0.90612
ENSG00000167778	-0.95754	-1.76374	-1.50902	-2.31745	-1.8634	0.905864
ENSG00000185024	0.947266	0.0450496	-0.0103342	0.0897418	0.0414857	0.90578
ENSG00000060138	0.764107	1.98473	1.88282	1.14184	1.6698	0.905691
ENSG00000117751	-0.545522	1.47734	0.0126729	-0.410104	0.359968	0.90549
ENSG00000228168	-0.451285	0.632001	-0.0921242	0.822658	0.454178	0.905464
ENSG00000130024	-0.730721	-2.17526	-0.977059	-1.7559	-1.63607	0.905353
ENSG00000165630	1.1035	0.416982	1.00235	-0.824584	0.19825	0.905248
ENSG00000117899	2.00741	1.18606	0.752248	1.36951	1.10261	0.904799
ENSG00000172239	-1.49844	-1.36031	0	-0.420739	-0.593684	0.904756
ENSG00000134453	1.32641	0.472635	0.306878	0.486023	0.421845	0.904566
ENSG00000141013	0.194578	1.48655	1.60134	0.208928	1.09894	0.904359
ENSG00000196712	-0.575239	-1.1098	-1.59288	-1.73591	-1.47953	0.90429
ENSG00000176834	0.498576	1.67678	1.34596	1.18548	1.40274	0.904164
ENSG00000272201	1.48927	1.08627	1.11526	-0.446129	0.585132	0.904142
ENSG00000130544	1.37594	-0.275885	-0.107884	1.79923	0.471822	0.904118
ENSG00000117906	-1.32462	-2.92163	-1.57847	-2.18539	-2.2285	0.903876
ENSG00000167333	-0.547025	0.834322	0.126593	0.108889	0.356601	0.903626
ENSG00000163462	1.68747	1.34001	0.539928	0.472345	0.784096	0.903375
ENSG00000170946	1.65149	0.39281	1.33305	0.519909	0.748591	0.902898
ENSG00000188690	1.6071	0.546122	0.613233	0.954113	0.70449	0.90261
ENSG00000184371	-0.926971	-2.64292	-0.146959	-2.69861	-1.8295	0.902524
ENSG00000182831	0.0190708	-0.678059	-0.853757	-1.11842	-0.88341	0.902481
ENSG00000169490	0.848067	1.85929	2.09315	1.2991	1.75051	0.902443
ENSG00000140471	-0.240898	-0.923901	-1.45421	-1.05167	-1.14326	0.902362
ENSG00000198862	0.115311	1.33537	1.04961	0.667693	1.01756	0.90225
ENSG00000119004	2.32627	1.91781	0.232214	2.12236	1.42413	0.902144
ENSG00000124575	2.17166	3.211	4.02011	1.99023	3.07378	0.902119
ENSG00000243601	-1.77354	0	-1.11478	-1.50085	-0.871879	0.901662
ENSG00000059145	-0.176686	-1.73275	-0.598578	-0.903712	-1.07835	0.901662
ENSG00000227187	-1.17902	-0.756874	-0.0755268	0	-0.277467	0.901554
ENSG00000183605	2.16522	1.2763	1.1034	1.41139	1.2637	0.901525
ENSG00000213290	-1.20763	-0.00212844	-0.709005	-0.207298	-0.306144	0.901485
ENSG00000136146	0.534114	-0.818868	0.0390921	-0.322077	-0.367284	0.901398
ENSG00000241429	-1.31832	0	-0.644825	-0.60606	-0.416962	0.901362
ENSG00000196205	-2.11696	-0.778803	-1.52959	-1.33872	-1.2157	0.901255
ENSG00000171132	-0.90089	0	0	0	0	0.90089
ENSG00000035928	0.367723	2.03779	1.52439	0.243466	1.26855	0.900826
ENSG00000137075	1.36356	0.270844	1.21638	-0.0986282	0.462866	0.900694
ENSG00000164889	0.316573	-0.975356	-0.453424	-0.323388	-0.584056	0.900629
ENSG00000139508	-0.343346	-2.06795	-1.66238	0	-1.24345	0.9001
ENSG00000055147	0.112791	0.346304	1.56754	1.12482	1.01289	0.900097
ENSG00000183864	-0.460072	-0.224227	0.454502	1.08914	0.439804	0.899876
ENSG00000263017	-0.776179	0.21762	-0.171971	0.323921	0.12319	0.899369
ENSG00000125910	-0.136299	1.64175	-0.527829	1.17451	0.762809	0.899108
ENSG00000142583	1.16029	-0.137857	0.744247	0.178426	0.261605	0.898689
ENSG00000159055	1.17712	0.576189	0.165446	0.093767	0.278467	0.898649
ENSG00000227875	-1.54292	-1.25713	-0.675676	0	-0.644268	0.898649
ENSG00000130402	0.19869	-0.662518	-0.870054	-0.566381	-0.699651	0.898341
ENSG00000013523	0.176557	-0.589767	-0.540474	-1.03188	-0.720707	0.897264
ENSG00000165092	-0.642287	0.797384	0.806221	-0.839077	0.254843	0.897129
ENSG00000068885	-0.595323	0.820647	0.512287	-0.427537	0.301799	0.897122
ENSG00000172803	-1.21108	0	-0.94256	0	-0.314187	0.896896
ENSG00000099942	-0.519755	-1.6863	-0.582569	-1.98047	-1.41645	0.896693
ENSG00000163848	-0.0714949	-1.18641	-0.49991	-1.21642	-0.967581	0.896087
ENSG00000170445	-0.338043	1.13696	0.487399	0.0482983	0.557554	0.895596
ENSG00000226284	0.540084	-0.622446	0.00842201	-0.451847	-0.35529	0.895374
ENSG00000255198	2.08311	1.79498	1.05851	0.710379	1.18796	0.89515
ENSG00000198746	-1.01554	1.07849	-0.610175	-0.830304	-0.120664	0.894879
ENSG00000111752	-0.444083	0.33509	0.562303	0.453522	0.450305	0.894388
ENSG00000173226	0.324693	1.78496	1.36747	0.504782	1.21907	0.894378
ENSG00000047849	1.71274	0.442275	0.807066	1.20609	0.818476	0.894268
ENSG00000146826	-0.300939	-1.32225	-0.732883	-1.53018	-1.19511	0.894166
ENSG00000214760	-2.30406	-1.97119	-1.36305	-0.895682	-1.40997	0.89409
ENSG00000164308	1.60502	0.917694	0.996971	0.218456	0.71104	0.893976
ENSG00000235315	-0.332071	-2.46012	-0.421284	-0.795961	-1.22579	0.893718
ENSG00000163867	-0.640631	0.866082	0.859352	-0.966198	0.253078	0.89371
ENSG00000117868	0.426427	2.31024	1.13674	0.511678	1.31955	0.893124
ENSG00000135763	0.556286	-0.196415	0.700065	-1.51398	-0.336778	0.893063
ENSG00000143379	0.712112	0.200918	-0.0829508	-0.660565	-0.180866	0.892977
ENSG00000197976	0.528889	1.01879	2.39044	0.855889	1.42171	0.892817
ENSG00000230188	-2.70298	-1.41915	-2.4895	-1.52225	-1.8103	0.89268
ENSG00000234324	-2.27196	-1.21201	-2.09862	-0.827473	-1.37937	0.89259
ENSG00000228121	0.490033	-0.66631	-0.333591	-0.20737	-0.402423	0.892457
ENSG00000106636	-0.598301	0.679863	0.400332	-0.198131	0.294021	0.892322
ENSG00000182557	0.813137	1.94977	1.47149	1.69484	1.70537	0.89223
ENSG00000224397	-1.10072	-0.45973	-0.167104	0	-0.208945	0.89177
ENSG00000162929	1.05015	0.531698	0.0104254	-0.0668398	0.158428	0.891727
ENSG00000057252	1.52929	0.586283	0.377823	0.949213	0.637773	0.89152
ENSG00000105677	1.14892	0.13438	0.0545101	0.583491	0.25746	0.891458
ENSG00000149150	0.400015	0.731341	1.32258	1.81995	1.29129	0.891276
ENSG00000112685	-0.597013	0.0128639	0.529012	0.340819	0.294232	0.891245
ENSG00000235008	0.182832	-0.867203	-0.140798	-1.11694	-0.708314	0.891146
ENSG00000239207	0.182832	-0.867203	-0.140798	-1.11694	-0.708314	0.891146
ENSG00000172428	-0.198583	-0.802463	-0.999744	-1.46644	-1.08955	0.890968
ENSG00000226777	0.98292	1.35909	1.58256	2.67785	1.87317	0.890246
ENSG00000074935	0.389868	1.70001	1.06238	1.07778	1.28006	0.890188
ENSG00000168916	0	-1.03852	-1.0619	-0.569125	-0.88985	0.88985
ENSG00000107957	1.42369	1.44602	0.716017	-0.557206	0.534945	0.888746
ENSG00000077238	0.877313	0.349026	-0.13131	-0.250521	-0.0109349	0.888248
ENSG00000242747	-1.87123	-0.366006	-1.25044	-1.33257	-0.983006	0.888227
ENSG00000138802	-0.668066	1.11391	0.303485	-0.757827	0.219855	0.887921
ENSG00000115919	0.363844	-1.15152	0.0240347	-0.444498	-0.523993	0.887837
ENSG00000180900	0.547739	1.23191	1.66037	1.41329	1.43519	0.887453
ENSG00000242067	-1.21956	0.373219	-0.926848	-0.444798	-0.332809	0.886749
ENSG00000065809	0.994529	-0.575371	0.848301	0.0504511	0.107794	0.886736
ENSG00000103356	-0.131948	-0.535279	1.31616	1.48304	0.754639	0.886586
ENSG00000006625	1.42688	0.977582	0.224572	0.418877	0.540344	0.886532
ENSG00000138069	-2.49953	-3.6431	-2.95262	-3.56174	-3.38582	0.886286
ENSG00000185344	0.345534	-0.88815	-0.734062	0	-0.540737	0.886271
ENSG00000153044	1.03016	0.671026	-0.310576	0.071692	0.144048	0.886114
ENSG00000132591	0.987848	0.585244	-0.598006	0.318035	0.101758	0.88609
ENSG00000271858	-0.88563	0	0	0	0	0.88563
ENSG00000137807	1.28965	0.348947	0.21731	0.647426	0.404561	0.885086
ENSG00000229497	0.220362	-0.737403	-1.2555	0	-0.664302	0.884665
ENSG00000141030	0.504671	1.52484	1.03272	1.61037	1.38931	0.884637
ENSG00000143622	-0.958415	-0.529626	-0.994636	1.3022	-0.0740217	0.884393
ENSG00000254635	-0.875298	0.057816	-0.233207	0.200519	0.00837601	0.883674
ENSG00000105229	-0.217177	-0.268783	0.739607	1.52859	0.666471	0.883648
ENSG00000184281	0.0661231	0.0437837	1.25006	1.55323	0.949026	0.882903
ENSG00000148248	0.878746	0.0572689	0.383802	-0.453322	-0.00408359	0.882829
ENSG00000114737	-1.50444	-0.325946	-2.03837	0.498359	-0.621986	0.882455
ENSG00000145014	1.3977	0.95775	0.125978	0.463159	0.515629	0.882069
ENSG00000232463	-0.454885	-1.32692	-1.2113	-1.47243	-1.33688	0.881995
ENSG00000223467	-2.48279	0	-1.60361	-3.19883	-1.60081	0.881978
ENSG00000087301	0.650456	-2.15745	1.43527	0.0291009	-0.231026	0.881482
ENSG00000244482	-1.06171	-0.540761	0	0	-0.180254	0.881453
ENSG00000213394	-0.958515	-2.16213	-1.45832	-1.89904	-1.83983	0.881314
ENSG00000004864	-0.266687	0	-1.99384	-1.44926	-1.1477	0.881015
ENSG00000144792	0.298906	1.17978	1.76864	0.590458	1.17963	0.88072
ENSG00000183684	1.68131	1.24804	1.09028	0.0639927	0.800769	0.880542
ENSG00000114999	1.51204	-0.361941	1.68668	0.569874	0.631536	0.880508
ENSG00000233588	-1.54118	0	-1.18202	-0.800887	-0.660971	0.880213
ENSG00000104969	0.398398	-0.0115615	-0.471891	-0.961887	-0.48178	0.880178
ENSG00000132768	2.01275	1.20087	1.36429	0.832733	1.13263	0.88012
ENSG00000135525	-0.731058	-0.151787	0.572407	0.025941	0.148854	0.879912
ENSG00000149809	-1.75783	-1.12082	-1.38764	-0.125715	-0.878059	0.879768
ENSG00000226624	-1.28923	0	-0.70554	-0.523389	-0.409643	0.879591
ENSG00000130813	-0.725603	-2.25414	-0.815621	-1.74481	-1.60486	0.879252
ENSG00000134058	0.175579	0.537672	1.46506	1.1613	1.05468	0.879098
ENSG00000013288	0.510408	-0.907932	-0.734606	0.536626	-0.368637	0.879045
ENSG00000227401	-1.61524	0	-0.986503	-1.22248	-0.736328	0.878912
ENSG00000165055	-1.05243	-1.53014	0.0372775	0.972063	-0.173601	0.878832
ENSG00000144535	1.53626	0.553872	1.18761	0.230985	0.657487	0.87877
ENSG00000088035	-0.627373	0.762851	0.779795	-0.789077	0.25119	0.878563
ENSG00000116809	1.16112	0.330424	0.743092	-0.22424	0.283092	0.878029
ENSG00000101084	-0.0922072	-1.09028	-1.40489	-0.415362	-0.970179	0.877972
ENSG00000099326	0.851599	0.738018	0.779616	-1.59655	-0.0263042	0.877904
ENSG00000119661	-0.439721	0.875029	0.415845	0.0235545	0.438143	0.877864
ENSG00000171302	0.619041	-0.64093	0.564772	-0.698596	-0.258251	0.877292
ENSG00000196981	0.85777	0.843129	-0.204916	-0.696273	-0.0193534	0.877123
ENSG00000075188	-0.821451	-0.275862	0.267826	0.174905	0.0556231	0.877075
ENSG00000214073	-0.919365	1.21326	-0.714023	-0.62659	-0.0424507	0.876914
ENSG00000117115	-1.24513	-1.03294	-0.0744821	0	-0.36914	0.875994
ENSG00000108262	0.942992	-0.58749	1.06554	-0.275532	0.0675057	0.875486
ENSG00000003756	1.17306	-0.209093	0.911172	0.190998	0.297692	0.875372
ENSG00000232917	-0.598608	-2.08445	-1.06949	-1.26787	-1.47394	0.875328
ENSG00000119650	0.333743	1.60265	0.174427	1.85006	1.20904	0.875301
ENSG00000132406	-0.529149	-1.28282	-0.409708	-2.52052	-1.40435	0.875204
ENSG00000030066	0.418068	0.725179	1.46079	1.69354	1.29317	0.875101
ENSG00000124491	-0.843672	-1.15817	0.216856	1.03536	0.031348	0.87502
ENSG00000142687	0.415191	2.05365	1.9669	-0.150218	1.29011	0.874917
ENSG00000187498	0.188198	0	-0.599458	-1.46068	-0.686713	0.874911
ENSG00000261005	-0.383682	0.525712	0.276568	0.670943	0.491074	0.874756
ENSG00000078237	-1.197	0	-0.178701	-0.788446	-0.322382	0.874619
ENSG00000099875	-0.336731	-1.79098	-1.42762	-0.414419	-1.21101	0.874275
ENSG00000233280	0.839008	0.45604	0.225506	-0.787107	-0.0351873	0.874195
ENSG00000204348	-0.300372	-0.980612	-0.283842	-2.25775	-1.17407	0.873696
ENSG00000088298	0.42711	2.14325	0.717239	1.04112	1.30054	0.873427
ENSG00000233961	-0.182816	0.463638	0.0557569	1.55084	0.69008	0.872895
ENSG00000173542	-1.21367	-0.76823	-0.254794	0	-0.341008	0.872663
ENSG00000223529	0.452381	-0.353417	0.226159	-1.13327	-0.420176	0.872558
ENSG00000228118	-2.35577	-3.53526	-2.35669	-3.79236	-3.2281	0.872332
ENSG00000242083	-2.32916	-1.27196	-1.38326	-1.7153	-1.45684	0.87232
ENSG00000171100	-0.35746	-0.939033	-0.945381	-1.80424	-1.22955	0.87209
ENSG00000198868	-0.871747	0	0	0	0	0.871747
ENSG00000172661	0.609234	0.287878	-0.334498	-0.739665	-0.262095	0.87133
ENSG00000148143	0.194206	-0.814187	-0.819287	-0.397201	-0.676892	0.871098
ENSG00000144021	1.12472	-0.124467	-0.114008	1.00168	0.254403	0.870315
ENSG00000204482	-1.96447	-2.3132	-0.471273	-0.498094	-1.09419	0.870282
ENSG00000076242	1.40091	0.193096	0.437691	0.96128	0.530689	0.870225
ENSG00000147586	-1.31048	-0.113618	-1.12222	-0.085352	-0.440398	0.870081
ENSG00000187024	1.12102	0.228793	0.602015	-0.0778745	0.250978	0.870039
ENSG00000241907	-1.53292	0	-0.738167	-1.25083	-0.662998	0.869922
ENSG00000104611	-0.813585	-0.696528	-0.260778	1.12566	0.056117	0.869702
ENSG00000232533	-0.700574	-2.16119	0	-2.54923	-1.57014	0.869564
ENSG00000160813	-0.499034	-1.69192	-0.881465	-1.53214	-1.36851	0.869473
ENSG00000167193	1.63225	0.370641	1.08506	0.833687	0.763131	0.869114
ENSG00000110492	2.77663	2.21395	1.0691	2.43963	1.90756	0.869066
ENSG00000129460	-0.0338316	-1.73446	-0.34739	-0.625011	-0.902287	0.868455
ENSG00000174137	1.22093	-0.17459	0.30891	0.925626	0.353316	0.867614
ENSG00000133103	-0.617731	-0.464044	0.171418	1.04226	0.249877	0.867609
ENSG00000185515	1.35724	0.68057	0.825396	-0.0362055	0.48992	0.867318
ENSG00000171425	-1.64657	-0.822315	-1.25172	-0.264564	-0.779533	0.867035
ENSG00000241127	1.24263	-0.218067	-0.615472	1.96066	0.375707	0.866922
ENSG00000214657	0.287797	-0.333736	-0.102917	-1.30067	-0.579108	0.866905
ENSG00000243499	-0.578648	0.609527	0.42312	-0.170299	0.287449	0.866097
ENSG00000089597	0.709353	-0.544206	-0.340622	0.415039	-0.156596	0.865949
ENSG00000196466	-0.414688	-1.20283	-1.15303	-1.48594	-1.2806	0.865915
ENSG00000150961	-0.865739	0	0	0	0	0.865739
ENSG00000266190	-0.865739	0	0	0	0	0.865739
ENSG00000198551	-0.329395	-1.04155	-1.28945	-1.25411	-1.19504	0.86564
ENSG00000189266	-1.4067	0.230007	-1.34559	-0.507762	-0.541114	0.865588
ENSG00000213950	-1.29283	0	-0.474716	-0.808092	-0.427603	0.865223
ENSG00000135473	0.338668	-1.04523	0.195711	-0.729962	-0.526493	0.865161
ENSG00000241061	-2.03101	-0.504692	-1.75739	-1.23596	-1.16601	0.864999
ENSG00000111832	0.734318	-0.318775	0.111047	-0.18332	-0.130349	0.864667
ENSG00000128585	-0.219164	-1.26089	-0.428789	-1.56126	-1.08365	0.864482
ENSG00000122566	0.681094	-0.56608	0.403526	-0.387493	-0.183349	0.864443
ENSG00000140367	0.748973	-1.10189	0.974356	-0.218291	-0.115277	0.86425
ENSG00000184825	2.56927	1.7408	2.13496	1.23949	1.70508	0.86419
ENSG00000100285	0.0907304	0.823947	1.08505	0.9556	0.954866	0.864136
ENSG00000132763	1.13653	-0.229714	0.435063	0.612712	0.272687	0.863839
ENSG00000157869	0.041644	-0.198435	-1.21269	-1.05536	-0.822161	0.863805
ENSG00000164305	0.350473	-1.46431	0.0560337	-0.131649	-0.513309	0.863781
ENSG00000029639	1.66294	1.07502	0.639665	0.682877	0.799189	0.863747
ENSG00000197258	-1.08651	-0.307105	-0.385042	0.023336	-0.222937	0.863575
ENSG00000227379	-0.148569	-0.808596	-0.490731	-1.73659	-1.01197	0.863405
ENSG00000261220	-1.25331	0	-0.0509284	-1.11916	-0.390028	0.863281
ENSG00000184886	1.04279	-0.621242	0.504966	0.655186	0.179637	0.863153
ENSG00000141367	-1.2274	-2.51348	-1.20647	-2.55164	-2.09053	0.86313
ENSG00000111581	-0.280853	1.01972	-0.565649	1.29218	0.582084	0.862937
ENSG00000242259	0.540908	-0.419551	-0.59733	0.0508657	-0.322005	0.862913
ENSG00000166169	-0.706469	0.882174	-0.722449	0.308244	0.15599	0.862459
ENSG00000237422	-1.27644	0	-0.177337	-1.06544	-0.414259	0.862176
ENSG00000164237	-0.236973	1.78993	0.297097	-0.211923	0.625034	0.862008
ENSG00000260916	0.551407	-0.420819	-0.289096	-0.22033	-0.310082	0.861488
ENSG00000100554	-0.264172	0.569327	0.624816	0.597747	0.597297	0.861468
ENSG00000099377	-0.387113	-0.70718	-0.812246	-2.22625	-1.24856	0.861445
ENSG00000146143	0.535563	0.744709	-0.92373	-0.798433	-0.325818	0.86138
ENSG00000145911	-0.860675	0	0	0	0	0.860675
ENSG00000144591	0.528249	0.114056	-0.477596	-0.633477	-0.332339	0.860588
ENSG00000080503	1.06102	-0.159533	1.12005	-0.359066	0.200485	0.860536
ENSG00000108064	0.25431	1.56191	1.4151	0.365595	1.1142	0.85989
ENSG00000178977	-0.859852	0	0	0	0	0.859852
ENSG00000166562	0.610832	-0.519109	0.370418	-0.598052	-0.248914	0.859746
ENSG00000234009	-2.75202	-1.1056	-2.32535	-2.24602	-1.89232	0.859702
ENSG00000112167	0.57124	-0.463083	-0.112395	-0.288866	-0.288115	0.859354
ENSG00000090060	-0.00946984	-1.38473	0.0536123	-1.27454	-0.868552	0.859082
ENSG00000175611	-0.521481	1.0342	0.0692578	-0.0910774	0.337461	0.858942
ENSG00000168564	1.23205	0.321001	0.194006	0.60465	0.373219	0.858831
ENSG00000270195	-0.147204	0	-1.45844	-1.55906	-1.00583	0.85863
ENSG00000115504	-0.691896	-1.10869	0.741022	0.867605	0.166646	0.858542
ENSG00000165025	0.591028	-0.232627	-0.408162	-0.160951	-0.267247	0.858275
ENSG00000102580	0.195289	-0.650614	-0.441631	-0.896505	-0.662917	0.858206
ENSG00000133606	1.25112	-0.519566	0.964756	0.734334	0.393175	0.857949
ENSG00000087263	0.778419	0.679114	-0.898918	-0.0168711	-0.0788917	0.857311
ENSG00000020129	0.809738	-0.396384	0.151454	0.104588	-0.046781	0.856519
ENSG00000214655	-0.737286	-1.78065	-1.08207	-1.91807	-1.5936	0.856311
ENSG00000181873	0.703359	0.167555	-0.113583	-0.511828	-0.152619	0.855978
ENSG00000134215	-0.457047	0.0484413	0.0885598	1.05949	0.398829	0.855876
ENSG00000177383	0.612453	-0.326908	0.363698	-0.766878	-0.243363	0.855815
ENSG00000270916	-0.317595	-1.20578	-1.14369	-1.16935	-1.17294	0.855345
ENSG00000160307	0.574333	1.06474	1.39875	1.8236	1.42903	0.854695
ENSG00000261351	1.03991	-0.43696	0.0784126	0.915872	0.185775	0.854134
ENSG00000175197	0.521892	-0.309295	0.258893	-0.946306	-0.332236	0.854128
ENSG00000163444	-0.579021	-0.042839	0.327729	0.539131	0.274674	0.853694
ENSG00000259948	0.264709	-1.53039	0.221445	-0.456633	-0.588527	0.853236
ENSG00000135541	2.03671	0.750688	1.19103	1.6093	1.18367	0.853038
ENSG00000167528	-0.8528	0	0	0	0	0.8528
ENSG00000240121	-0.8528	0	0	0	0	0.8528
ENSG00000133265	0.00153972	1.59564	0.0270796	0.9391	0.853941	0.852402
ENSG00000072134	-0.219326	-2.08279	-0.579476	-0.551296	-1.07119	0.85186
ENSG00000256843	-1.41644	-0.00908603	-1.03442	-0.65109	-0.564865	0.851572
ENSG00000156232	2.50922	2.40256	1.88669	0.684369	1.65787	0.851344
ENSG00000129480	-0.144871	1.3862	0.612526	0.120561	0.70643	0.851301
ENSG00000256222	-2.62724	-2.0794	-1.71684	-1.53171	-1.77598	0.851253
ENSG00000106006	0.774226	2.10452	1.66024	1.11066	1.62514	0.850917
ENSG00000260260	-0.676178	0.245707	0.297366	-0.0192825	0.174597	0.850775
ENSG00000213560	-0.813429	0.852192	-0.299274	-0.441069	0.0372829	0.850712
ENSG00000204397	-0.259156	0.174309	0.560825	1.03947	0.591536	0.850692
ENSG00000171806	0.34688	-0.437845	-0.539557	-0.533916	-0.503773	0.850652
ENSG00000110906	-0.490898	-0.527936	-1.97824	-1.5146	-1.34026	0.849361
ENSG00000163541	1.14166	-0.3243	0.615381	0.586211	0.29243	0.849225
ENSG00000124496	-1.0747	-2.2567	-1.41932	-2.09545	-1.92382	0.849126
ENSG00000173810	-1.40964	0	0	-1.68283	-0.560942	0.848696
ENSG00000198561	0.747448	-1.06225	0.143881	0.615639	-0.100911	0.848358
ENSG00000066056	-1.47639	0	-0.132621	-1.7533	-0.628639	0.847752
ENSG00000235162	1.19863	1.97026	1.99787	2.17073	2.04629	0.847657
ENSG00000109220	0.287455	-0.0541337	-0.484566	-1.14133	-0.560009	0.847465
ENSG00000138623	-0.397104	0.33732	0.562984	0.449761	0.450022	0.847126
ENSG00000234576	-0.318107	0	-1.68051	-1.814	-1.16484	0.846731
ENSG00000160445	-0.349981	-1.46883	-1.18084	-0.939911	-1.19653	0.846548
ENSG00000259658	0.825606	-0.340499	1.19751	-0.919126	-0.0207038	0.84631
ENSG00000121680	0.487109	-0.411312	0.321439	-0.987618	-0.359164	0.846273
ENSG00000105520	0.0444047	-1.0599	-0.40404	-0.940879	-0.801606	0.84601
ENSG00000147454	-0.965104	-2.09612	-0.861779	-2.47498	-1.81096	0.845854
ENSG00000198171	-0.976391	0.980945	-1.04625	-0.32639	-0.130565	0.845826
ENSG00000239272	-2.70379	-2.23491	-1.8901	-1.44974	-1.85825	0.845544
ENSG00000131401	0.669617	0.00763946	2.46718	2.07064	1.51515	0.845536
ENSG00000009413	0.743648	-0.298915	0.357	-0.363187	-0.101701	0.845349
ENSG00000151967	0.306532	-1.14616	-0.439887	-0.0303473	-0.538799	0.845332
ENSG00000182185	0.00193365	-1.29612	-0.173518	-1.05959	-0.843075	0.845009
ENSG00000130775	-1.51678	0.168445	-0.661223	-1.52319	-0.671989	0.844793
ENSG00000196284	-1.79315	-1.08948	-1.07425	-0.681389	-0.948374	0.844773
ENSG00000196367	0.777672	-0.473206	1.08234	-0.81006	-0.066975	0.844647
ENSG00000136560	0.383601	-0.812582	0.421005	-0.991378	-0.460985	0.844586
ENSG00000181830	-0.460001	-1.73315	-1.29939	-0.880704	-1.30441	0.844413
ENSG00000188971	0.0689865	-1.10481	0	-1.22119	-0.775332	0.844318
ENSG00000197579	-0.360225	0.970375	0.269342	0.212379	0.484032	0.844257
ENSG00000106615	-0.488859	-1.14532	-1.15976	-1.69414	-1.33307	0.844211
ENSG00000159348	0.998147	0.396955	-0.362194	0.427957	0.154239	0.843908
ENSG00000173727	-0.843454	0	0	0	0	0.843454
ENSG00000196497	-0.60015	-0.456795	0.314676	0.87188	0.243254	0.843403
ENSG00000141298	0.136904	1.06378	1.15261	0.723537	0.979978	0.843073
ENSG00000205336	0.4594	2.15968	0.404265	1.34298	1.30231	0.842909
ENSG00000163389	0.976219	-0.00602941	0.129738	0.277113	0.133607	0.842612
ENSG00000205595	-1.39282	-2.10081	-2.2072	-2.39795	-2.23532	0.842504
ENSG00000166123	2.05232	1.09443	0.858771	1.67664	1.20995	0.84237
ENSG00000070882	0.417277	0.488653	1.53709	1.75279	1.25951	0.842232
ENSG00000125503	-0.265514	0.818372	1.32885	-0.417527	0.576564	0.842078
ENSG00000100320	-1.39811	-2.75295	-1.75363	-2.21364	-2.24008	0.841967
ENSG00000226790	-0.712436	-1.89771	-1.3951	-1.37013	-1.55431	0.841877
ENSG00000231940	-1.23363	-0.297136	-0.908401	0.0299334	-0.391868	0.841767
ENSG00000168268	1.79182	2.00192	0.577877	0.270572	0.950123	0.8417
ENSG00000242574	-0.319249	0.72296	-0.0841254	0.928348	0.522394	0.841643
ENSG00000143590	0.0140648	-0.879714	-0.379814	-1.22188	-0.827137	0.841202
ENSG00000132329	-0.840676	0	0	0	0	0.840676
ENSG00000109381	0.804377	0.0804225	-0.129217	-0.0599079	-0.036234	0.840611
ENSG00000139350	1.15149	0.0752982	0.214495	0.64409	0.311294	0.840193
ENSG00000167378	-1.33535	0	0	-1.48572	-0.495239	0.840115
ENSG00000124733	0.410549	-0.54346	-0.16437	-0.579345	-0.429058	0.839607
ENSG00000225854	1.1426	0.580657	0.194962	0.133558	0.303059	0.839545
ENSG00000160753	-0.239268	0.673875	0.261987	0.864383	0.600082	0.83935
ENSG00000162734	-0.245588	-1.37155	-0.642323	-1.24077	-1.08488	0.839293
ENSG00000114446	1.69278	1.40456	0.855236	0.301105	0.853634	0.839148
ENSG00000140006	0.284639	-0.943139	0.0546524	-0.774708	-0.554398	0.839038
ENSG00000197323	0.844574	0.259678	0.180238	-0.423228	0.00556245	0.839012
ENSG00000236144	-1.23508	-1.18864	0	0	-0.396213	0.838871
ENSG00000104517	0.861687	-1.2081	1.23553	0.0410358	0.0228216	0.838865
ENSG00000113916	-0.110148	-2.12523	-0.0439526	-0.677196	-0.948792	0.838643
ENSG00000242979	-1.16961	0	-0.428228	-0.565455	-0.331228	0.838386
ENSG00000149313	0.245718	0.557893	0.210484	2.48315	1.08384	0.838124
ENSG00000108448	0.724479	0.646577	-0.765239	-0.222272	-0.113645	0.838123
ENSG00000178467	-0.301886	1.61951	0.536661	-0.548019	0.536052	0.837939
ENSG00000165175	-0.134553	-0.0761172	-0.762578	-2.07838	-0.972358	0.837805
ENSG00000214089	-1.77108	0	-0.792023	-2.00943	-0.933819	0.837258
ENSG00000261732	0.597114	-0.818342	0.771047	-0.672778	-0.240024	0.837138
ENSG00000115267	-1.13359	0	-0.503824	-0.385834	-0.296553	0.837033
ENSG00000163754	1.22921	-0.172612	0.454172	0.894984	0.392181	0.837027
ENSG00000155561	0.669043	1.72108	0.837817	1.95902	1.50597	0.836928
ENSG00000213015	2.10169	1.90943	1.34043	0.545466	1.26511	0.83658
ENSG00000198829	0.965003	-0.721393	1.13722	-0.0304637	0.128455	0.836548
ENSG00000123384	-1.57851	-3.03543	-2.04167	-2.16667	-2.41459	0.836077
ENSG00000224560	-0.176724	-0.61433	-0.529091	-1.89446	-1.01263	0.835902
ENSG00000135336	1.48244	0.227188	1.52795	0.185457	0.646863	0.835577
ENSG00000108861	-0.553036	-0.533695	0.201358	1.17976	0.282475	0.835511
ENSG00000177239	-0.0425928	0.155815	-0.0102126	2.2325	0.792701	0.835294
ENSG00000205643	0.856436	-0.520055	0.203993	0.380138	0.0213586	0.835077
ENSG00000168734	0.870672	0.634438	0.37139	-0.895673	0.0367184	0.833953
ENSG00000020633	1.17928	1.11528	1.12117	-1.20036	0.345365	0.833919
ENSG00000233527	0	-0.865089	-0.503614	-1.13271	-0.833804	0.833804
ENSG00000175727	1.58694	0.452192	1.68897	0.118236	0.753133	0.833803
ENSG00000124380	-0.152414	1.32899	-0.353065	1.06645	0.680793	0.833207
ENSG00000164751	1.22565	0.123597	0.362384	0.691976	0.392652	0.833003
ENSG00000126804	-0.0725002	-0.708472	-0.788675	-1.21881	-0.905318	0.832818
ENSG00000068001	1.0608	0.739669	-0.996423	0.94111	0.228119	0.832678
ENSG00000144182	-0.540829	0.854585	0.847049	-0.826836	0.291599	0.832428
ENSG00000230829	-1.37141	-0.51827	-0.000577894	-1.09938	-0.539411	0.831998
ENSG00000064607	0.0966071	1.93771	1.16891	-0.321659	0.928322	0.831715
ENSG00000240721	0.11777	-1.43454	0.0706564	-0.777904	-0.713928	0.831698
ENSG00000212789	-0.334209	1.35935	-0.610608	0.742493	0.497078	0.831287
ENSG00000203880	0.273642	1.54883	0.00665188	1.75876	1.10475	0.831107
ENSG00000151090	-0.281978	-2.1612	-1.17778	0	-1.11299	0.831013
ENSG00000184060	-0.300064	0.658501	0.0907476	0.843476	0.530908	0.830972
ENSG00000119906	0.0569705	1.58355	0.772288	0.307549	0.887795	0.830825
ENSG00000166532	0.214666	0.341564	1.17987	1.61378	1.04507	0.830405
ENSG00000102858	-1.08166	-3.4418	-1.15183	-1.14165	-1.91176	0.830095
ENSG00000232383	-0.417872	0.335742	0.207534	0.693386	0.412221	0.830092
ENSG00000215003	-1.71206	-0.706764	-0.498716	-1.44238	-0.88262	0.829436
ENSG00000105136	-0.108	0.573305	-0.0183388	1.60919	0.721386	0.829385
ENSG00000251000	0.0680125	0	-1.76675	-0.516835	-0.761193	0.829206
ENSG00000228212	0.862634	0.600013	0.275015	-0.774054	0.0336579	0.828976
ENSG00000004142	1.05158	0.756167	0.269647	-0.357493	0.222774	0.828807
ENSG00000115138	-0.429638	1.40628	0.289619	-0.499181	0.398907	0.828545
ENSG00000165275	0.828696	0.529056	-0.485247	-0.0432126	0.000198681	0.828497
ENSG00000213548	-0.829165	-2.00898	-1.19568	-1.76826	-1.65764	0.828473
ENSG00000100029	0.944989	-0.151438	0.671756	-0.170734	0.116528	0.828461
ENSG00000133703	-0.0746197	0.720273	2.3357	-0.794567	0.753802	0.828422
ENSG00000136720	1.45391	0.0385221	1.31434	0.524239	0.625701	0.828213
ENSG00000175104	0.0035621	-0.768211	-1.70549	0	-0.824566	0.828128
ENSG00000132801	-0.827487	0	0	0	0	0.827487
ENSG00000188010	0.234074	1.37942	1.02976	0.775266	1.06148	0.82741
ENSG00000055483	0.522083	-0.303687	0.811749	-1.42378	-0.305238	0.827321
ENSG00000186918	1.09685	-0.0737055	0.618322	0.266263	0.270293	0.826559
ENSG00000166987	0.346546	-0.799986	0.366126	-1.00588	-0.479914	0.826459
ENSG00000168214	1.38771	0.863092	0.742896	0.0778501	0.561279	0.826427
ENSG00000120616	0.922172	-0.0118267	0.703666	-0.404326	0.0958377	0.826335
ENSG00000111269	-0.826155	0	0	0	0	0.826155
ENSG00000242100	-1.44382	0	-1.34911	-0.503985	-0.617698	0.826122
ENSG00000104964	0.0666552	-0.63447	-0.276301	-1.36759	-0.759455	0.82611
ENSG00000185813	-2.08258	-1.13182	-1.71219	-0.925705	-1.25657	0.82601
ENSG00000235036	1.8368	1.22334	0.363641	1.44553	1.01084	0.825968
ENSG00000175550	0.751243	-0.00708437	-0.0690484	-0.147152	-0.0744281	0.825671
ENSG00000133704	0.340984	-1.15328	-0.227432	-0.073243	-0.48465	0.825634
ENSG00000267573	0.169629	-0.535725	-0.319083	-1.11215	-0.655653	0.825282
ENSG00000235278	-0.37523	0.333342	0.567545	0.449258	0.450048	0.825278
ENSG00000170370	-0.825081	0	0	0	0	0.825081
ENSG00000263327	-0.825081	0	0	0	0	0.825081
ENSG00000162645	-0.774007	-2.20906	-1.24858	-1.33889	-1.59884	0.824836
ENSG00000153071	-0.103542	-0.0585757	2.22062	0.00125884	0.721102	0.824644
ENSG00000112877	1.87795	-0.0731225	1.55123	1.68183	1.05331	0.824635
ENSG00000138050	0.555566	0.467293	-0.301893	-0.970207	-0.268269	0.823835
ENSG00000240429	-0.296069	1.11936	0.912907	-0.449354	0.527637	0.823706
ENSG00000122884	-1.63293	-0.0580166	-1.35246	-1.01791	-0.809464	0.823467
ENSG00000136238	0.0819931	1.67142	0.58006	0.464902	0.905459	0.823466
ENSG00000225381	-0.28483	-1.36539	-0.402554	-1.55629	-1.10808	0.823246
ENSG00000006757	-0.0106829	0.809027	1.38352	0.244055	0.812202	0.822885
ENSG00000227343	-0.374797	-1.48714	-1.81104	-0.294505	-1.19756	0.822764
ENSG00000099956	-0.387972	1.13801	-0.293672	0.459514	0.434617	0.822589
ENSG00000161091	1.5903	0.193818	1.2278	0.882087	0.767902	0.822395
ENSG00000141644	0.88628	-0.195573	0.635483	-0.248052	0.0639527	0.822327
ENSG00000185085	0.713033	0.745558	1.24829	2.61163	1.53516	0.822126
ENSG00000173846	0.856542	-0.452557	0.586676	-0.0304184	0.0345671	0.821975
ENSG00000137509	-0.847508	0.194513	-0.559066	0.287319	-0.0257447	0.821763
ENSG00000197498	-0.518546	-1.47718	-0.747082	-1.7962	-1.34015	0.821606
ENSG00000140259	2.1427	1.32401	1.24091	1.39838	1.3211	0.821603
ENSG00000005100	0.737675	-0.359361	1.42407	-1.31521	-0.0835016	0.821177
ENSG00000139514	0.00880208	1.44205	0.78685	0.25977	0.829556	0.820754
ENSG00000134222	0.630309	2.21645	1.50446	0.631918	1.45094	0.820635
ENSG00000162745	-0.820584	0	0	0	0	0.820584
ENSG00000174306	0.876943	0.469323	-0.382623	0.0829083	0.0565363	0.820406
ENSG00000163536	-0.819799	0	0	0	0	0.819799
ENSG00000224476	-0.819799	0	0	0	0	0.819799
ENSG00000101160	-0.143517	1.05043	0.765542	0.212836	0.67627	0.819787
ENSG00000185009	-2.13398	-1.3432	-2.02151	-0.578047	-1.31425	0.819728
ENSG00000196118	1.4704	-0.52014	1.94343	0.529026	0.650773	0.819625
ENSG00000111057	-0.0412668	1.30359	0.0229797	1.0078	0.778122	0.819389
ENSG00000242602	-1.0278	0.631284	-1.4113	0.154345	-0.208556	0.819247
ENSG00000183808	-0.434852	-1.43511	-1.78544	-0.541483	-1.25401	0.819157
ENSG00000197037	-0.339829	-1.25376	-1.57541	-0.647619	-1.15893	0.819098
ENSG00000140632	2.24586	1.08662	2.20893	0.985566	1.42704	0.818822
ENSG00000226049	-0.818785	0	0	0	0	0.818785
ENSG00000244002	-0.818785	0	0	0	0	0.818785
ENSG00000055917	0.162027	-1.47545	-0.455798	-0.0376842	-0.65631	0.818336
ENSG00000176407	-1.39174	-2.43122	-1.0756	-3.1233	-2.21004	0.818295
ENSG00000185361	0.638702	-0.182215	-0.297511	-0.0582852	-0.179337	0.81804
ENSG00000239317	-2.53613	-1.7725	-2.28344	-1.09914	-1.71836	0.817772
ENSG00000171202	0.254553	-0.0531946	-0.469281	-1.16665	-0.563043	0.817597
ENSG00000214881	-0.193233	-0.398593	-1.34553	-1.2882	-1.01077	0.817541
ENSG00000094841	-0.56813	0.0949057	0.98622	-0.333103	0.249341	0.817471
ENSG00000225823	-2.02695	0	-1.44783	-2.18063	-1.20949	0.81746
ENSG00000125971	0.762653	2.09957	1.15398	1.48672	1.58009	0.817436
ENSG00000184203	0.303538	2.40991	0.5247	0.42797	1.12086	0.817322
ENSG00000239780	-0.978946	-2.29682	-0.269349	-2.82162	-1.79593	0.816982
ENSG00000128534	0.839595	2.08017	1.41011	1.47918	1.65649	0.816895
ENSG00000254901	0.855925	1.95784	0.845497	2.21498	1.67277	0.816845
ENSG00000126106	1.90925	0.94839	2.12898	0.200443	1.0926	0.816643
ENSG00000223799	0.802302	0.725177	-0.49783	-0.268868	-0.0138403	0.816142
ENSG00000066855	0.24447	-0.568574	-1.14619	0	-0.571587	0.816057
ENSG00000068024	0.628242	-0.701565	0.939518	-0.800761	-0.187603	0.815845
ENSG00000196636	-0.0657888	0.865163	-0.321318	1.7063	0.750047	0.815835
ENSG00000185222	1.70593	1.38087	-0.262802	1.5531	0.890388	0.815545
ENSG00000048392	1.08469	0.423045	0.386154	-0.00132576	0.269291	0.815394
ENSG00000106348	0.507598	1.97765	1.11455	0.876782	1.32299	0.815394
ENSG00000231799	0.256152	0	-0.0813563	-1.59636	-0.559237	0.815389
ENSG00000078070	0.614718	0.756925	0.972651	2.56038	1.42998	0.815266
ENSG00000100325	-0.296627	2.15666	-0.0669601	-0.534055	0.518547	0.815174
ENSG00000236829	0.0848767	1.33253	0.615596	0.75053	0.899551	0.814674
ENSG00000104331	-0.814625	0	0	0	0	0.814625
ENSG00000226845	-1.65719	-0.692458	0	-1.83547	-0.842644	0.81455
ENSG00000214560	0.683761	-1.18754	-0.520058	1.31631	-0.13043	0.814191
ENSG00000164086	-0.166242	0.160704	0.605326	1.1778	0.647944	0.814186
ENSG00000141252	2.03362	1.89467	0.678474	1.08588	1.21968	0.813948
ENSG00000240305	-0.907899	0	0.0427437	-0.326039	-0.0944317	0.813467
ENSG00000197771	-0.304762	0.0434712	1.69952	-0.217398	0.50853	0.813292
ENSG00000140262	0.510662	0.0903148	-0.712073	-0.285667	-0.302475	0.813138
ENSG00000156017	0.939505	-0.580818	1.04995	-0.0894977	0.126543	0.812962
ENSG00000178719	-0.50508	-0.121386	0.136299	0.908375	0.307763	0.812843
ENSG00000236248	-1.57863	0	0.0594136	-2.35819	-0.766259	0.812371
ENSG00000155545	-0.812205	0	0	0	0	0.812205
ENSG00000242276	-0.44199	0.787158	-0.693739	1.01604	0.369819	0.811809
ENSG00000069943	-0.13793	-0.543864	-0.954698	-1.34958	-0.949382	0.811452
ENSG00000077097	1.20255	0.40463	0.564348	0.206342	0.391773	0.810774
ENSG00000220804	-0.364722	0.332594	0.563038	0.442343	0.445992	0.810713
ENSG00000196715	0.507188	-0.423989	-0.451892	-0.0345656	-0.303482	0.81067
ENSG00000205155	1.0359	-0.0506231	0.333096	0.394015	0.225496	0.8104
ENSG00000152784	0.254146	0	-0.41722	-1.25152	-0.556247	0.810392
ENSG00000215154	-0.576178	0.0819289	0.583168	0.0374533	0.234183	0.810362
ENSG00000136848	0.772681	0.41149	0.173082	-0.6962	-0.0372094	0.80989
ENSG00000205981	-0.426303	-1.01917	-1.18088	-1.50802	-1.23602	0.809718
ENSG00000213445	0.0796705	1.34451	0.613937	0.709561	0.889336	0.809665
ENSG00000141446	-0.17819	-1.59301	0.0484087	-1.41843	-0.987674	0.809485
ENSG00000162613	0.491452	-0.663927	0.170279	-0.459835	-0.317828	0.809279
ENSG00000141577	0.729082	0.409827	-0.0565204	-0.593554	-0.0800826	0.809165
ENSG00000157181	0.539067	0.0913598	-0.00785344	-0.893314	-0.269936	0.809003
ENSG00000174684	-0.310185	0.595685	0.134203	0.766129	0.498672	0.808857
ENSG00000173372	-1.65656	-2.36779	-0.176112	0	-0.847967	0.80859
ENSG00000167522	2.57608	2.73026	1.42971	1.1444	1.76812	0.807959
ENSG00000054277	1.57332	1.41649	0.0300894	0.849896	0.765491	0.807829
ENSG00000178429	-3.59478	-2.34081	-3.11089	-2.90922	-2.78698	0.807804
ENSG00000127922	0.676866	-0.43121	0.233413	-0.194959	-0.130919	0.807785
ENSG00000165983	-2.17425	-3.40663	-2.00787	-3.53097	-2.98182	0.807575
ENSG00000172939	0.168403	1.0061	1.42802	0.493562	0.975896	0.807493
ENSG00000272447	-0.809993	0	-0.00768994	0	-0.00256331	0.807429
ENSG00000184785	0	-1.11029	-0.376194	-0.935386	-0.807289	0.807289
ENSG00000126254	0.900657	0.103793	-0.0418274	0.218722	0.0935626	0.807095
ENSG00000219529	-1.12112	0	-0.942352	0	-0.314117	0.807
ENSG00000249210	-1.01415	0.966536	-0.460349	-1.12791	-0.207242	0.80691
ENSG00000109083	1.06332	0.00776541	1.20259	-0.439914	0.256814	0.806508
ENSG00000112977	-0.901091	-0.697095	-0.200943	0.612848	-0.0950635	0.806028
ENSG00000130723	2.41511	1.03346	2.87507	0.91871	1.60908	0.806025
ENSG00000159593	0.584291	-0.35054	0.380699	-0.694094	-0.221312	0.805603
ENSG00000100749	1.96608	1.31434	1.3929	0.774252	1.1605	0.805585
ENSG00000181798	-0.805563	0	0	0	0	0.805563
ENSG00000249488	-0.805563	0	0	0	0	0.805563
ENSG00000159445	0.406862	1.64067	1.69097	0.304819	1.21216	0.805293
ENSG00000067221	0.622108	-0.774304	0.771563	-0.546803	-0.183181	0.805289
ENSG00000224739	-1.58809	-0.812298	-0.35733	-1.17917	-0.782932	0.805163
ENSG00000148730	2.33188	2.17512	1.34477	1.06123	1.52704	0.804841
ENSG00000226210	-0.610934	0.888179	0.214865	-0.522801	0.193415	0.804348
ENSG00000090889	0.344209	1.16355	1.68348	0.598538	1.14852	0.804313
ENSG00000170266	0.102151	-0.529027	-0.407788	-1.16946	-0.702092	0.804243
ENSG00000184208	0.0146238	-0.86459	-0.80187	-0.701769	-0.78941	0.804034
ENSG00000106638	0.582349	-0.77329	-0.148024	0.256379	-0.221645	0.803993
ENSG00000131779	-0.378085	0.136195	0.0145723	1.12647	0.425747	0.803832
ENSG00000120071	0	-1.01901	-0.947234	-0.444785	-0.803676	0.803676
ENSG00000180104	1.887	0.922994	1.08956	1.23766	1.0834	0.803594
ENSG00000171813	1.50679	0.884758	0.265981	0.960283	0.703674	0.803111
ENSG00000196652	0.154617	-0.552701	-0.143803	-1.24889	-0.648464	0.803081
ENSG00000233190	0.154617	-0.552701	-0.143803	-1.24889	-0.648464	0.803081
ENSG00000168827	0.467501	-0.618731	-0.364446	-0.0229096	-0.335362	0.802863
ENSG00000162694	0.275922	-0.685601	-1.03246	0.137281	-0.526925	0.802847
ENSG00000167395	-0.129801	0.622528	0.589517	0.806756	0.672934	0.802734
ENSG00000132300	-0.0251023	0.876213	0.772048	0.684065	0.777442	0.802545
ENSG00000165434	0	-0.958423	-0.44776	-1.00049	-0.802223	0.802223
ENSG00000163866	0.806689	1.64213	1.48106	1.70264	1.60861	0.801923
ENSG00000156298	0.0823439	-1.33469	-0.472414	-0.351613	-0.719573	0.801916
ENSG00000230207	-1.81501	-0.644922	-1.28036	-1.11506	-1.01344	0.801568
ENSG00000258890	0.220281	-1.15273	0.0207922	-0.611898	-0.58128	0.80156
ENSG00000254982	0.101057	-1.31916	0	-0.782097	-0.700418	0.801474
ENSG00000174977	-0.35264	-0.278783	1.33286	0.291809	0.448627	0.801268
ENSG00000087884	1.3332	0.436227	0.496947	0.662868	0.532014	0.801181
ENSG00000234147	-0.407065	1.06514	0.124373	-0.00773458	0.393927	0.800992
ENSG00000129932	-1.18775	-0.770871	-0.389491	0	-0.386787	0.800966
ENSG00000136940	1.42772	1.73497	-0.345848	0.491515	0.62688	0.800837
ENSG00000143839	-0.141757	0.546352	0.769671	0.661059	0.659027	0.800784
ENSG00000065923	-0.342369	0.344856	0.578234	0.452139	0.45841	0.800778
ENSG00000250903	-0.342369	0.344856	0.578234	0.452139	0.45841	0.800778
ENSG00000138041	0.881203	1.41089	1.82971	1.80512	1.68191	0.800703
ENSG00000160714	0.156861	-0.230047	-0.660573	-1.04071	-0.643775	0.800637
ENSG00000123607	-0.227822	0.6984	0.135888	0.88263	0.572306	0.800128
ENSG00000251340	-0.387024	-1.64816	-0.544544	-1.3677	-1.1868	0.799776
ENSG00000223547	-0.211913	-1.45156	-0.807465	-0.775241	-1.01142	0.799508
ENSG00000133812	0.880985	1.23561	-0.330529	-0.660374	0.081568	0.799417
ENSG00000134440	0.914909	0.218815	0.029814	0.0987041	0.115778	0.799131
ENSG00000229994	-3.54393	-2.18553	-3.06507	-2.98409	-2.7449	0.799028
ENSG00000243859	-1.5936	0.245665	-1.31886	-1.31123	-0.794811	0.798786
ENSG00000214646	0	-1.93351	0	-0.462834	-0.798782	0.798782
ENSG00000242017	-0.344445	0.333641	0.573139	0.455707	0.454162	0.798608
ENSG00000174606	0.737347	-0.0300788	0.17159	-0.325091	-0.0611932	0.798541
ENSG00000266920	0.277449	0	-0.287689	-1.27373	-0.520474	0.797923
ENSG00000133247	0.774638	-0.395734	0.309825	0.0161527	-0.0232521	0.797891
ENSG00000181038	1.51086	0.379246	1.44087	0.318862	0.712992	0.797867
ENSG00000148300	-0.122872	0.362642	1.08091	0.580909	0.674821	0.797693
ENSG00000143507	-1.26309	-0.576526	-0.612748	-0.207106	-0.46546	0.797627
ENSG00000138459	1.50475	1.19178	0.594725	0.335199	0.707235	0.797515
ENSG00000168765	0.612154	-0.134058	-0.976206	0.55441	-0.185285	0.797439
ENSG00000151849	0.172364	-1.23565	-0.424839	-0.214575	-0.625021	0.797385
ENSG00000055130	-0.188215	-0.397855	1.8408	0.38434	0.609095	0.79731
ENSG00000170035	-0.841134	-2.26653	-0.0698823	-2.57886	-1.63843	0.797291
ENSG00000168275	0.624094	-0.0745944	0.0589186	-0.502349	-0.172675	0.796769
ENSG00000176463	-1.37351	-0.961946	-0.76839	0	-0.576779	0.796735
ENSG00000166716	-0.796711	0	0	0	0	0.796711
ENSG00000228665	-1.45405	-0.529295	-0.684554	-0.759175	-0.657675	0.796372
ENSG00000197142	-0.281908	-0.823925	1.94152	0.425676	0.514424	0.796332
ENSG00000253982	-0.998279	0	-0.606736	0	-0.202245	0.796034
ENSG00000214026	0.808524	1.91223	1.2398	1.66142	1.60449	0.795961
ENSG00000108219	0.705519	-1.17154	-0.110718	1.0114	-0.090286	0.795805
ENSG00000196998	-0.161223	-1.13214	-0.315771	-1.42313	-0.957014	0.795791
ENSG00000224953	0.857761	0.790621	0.0652247	-0.669837	0.0620026	0.795759
ENSG00000109133	1.17673	-0.289701	1.06414	0.36883	0.38109	0.795638
ENSG00000239559	-0.878644	0.294946	-0.311951	-0.233638	-0.0835477	0.795097
ENSG00000137504	-0.0731259	0.59139	2.1703	-0.596165	0.721843	0.794968
ENSG00000213371	-1.15256	-0.141866	0.147833	-1.07877	-0.357602	0.79496
ENSG00000025800	-0.235732	0.244696	1.18751	0.245301	0.559169	0.7949
ENSG00000228844	-1.1358	0.271704	-0.478172	-0.816881	-0.341117	0.794682
ENSG00000111011	0.260002	-0.804208	0.0571412	-0.856892	-0.534653	0.794655
ENSG00000165240	-0.340535	0.34048	0.568914	0.452804	0.454066	0.794601
ENSG00000113716	0.944638	0.126729	-0.706158	1.02968	0.150085	0.794554
ENSG00000255642	-1.39206	0	-0.885624	-0.907081	-0.597568	0.794496
ENSG00000105122	-0.648977	0.180739	0.388216	-0.132826	0.145376	0.794354
ENSG00000239671	-1.75011	-1.49844	-1.36905	0	-0.955829	0.794283
ENSG00000171681	0.0337093	0.589847	1.08238	0.810884	0.827705	0.793995
ENSG00000123643	0.291631	-0.647671	-0.162921	-0.695093	-0.501895	0.793526
ENSG00000059122	1.54206	1.98763	0.538518	-0.280271	0.748624	0.793439
ENSG00000215102	-0.793387	0	0	0	0	0.793387
ENSG00000007168	0.27526	-0.533909	0.328261	-1.34872	-0.518122	0.793382
ENSG00000262381	0.783793	-0.871493	0.708368	0.13573	-0.00913159	0.792925
ENSG00000146414	1.30149	1.53997	2.14867	2.59372	2.09412	0.792626
ENSG00000089094	0.368065	1.04381	1.68587	0.752317	1.16067	0.792601
ENSG00000219559	0.059225	-0.769084	-0.233826	-1.19697	-0.733293	0.792518
ENSG00000160404	0.216627	1.12756	0.922826	0.976701	1.00903	0.792402
[truncated: 16,128 more rows]

## Sheet: A_PDX_monoculture_vs_DMSO
id	baseMean	log2FoldChange	lfcMLE	lfcSE	stat	pvalue	padj	symbol	name
ENSG00000000003	0.13589	0	0	0.886544	0	1	NA	TSPAN6	tetraspanin 6
ENSG00000000419	3.28622	0.606482	0.815789	0.929024	0.652816	0.513875	NA	DPM1	dolichyl-phosphate mannosyltransferase polypeptide 1, catalytic subunit
ENSG00000000457	0.404788	-0.862576	-3.71491	1.24097	-0.695082	0.487004	NA	SCYL3	SCY1-like 3 (S. cerevisiae)
ENSG00000000460	0.154183	-0.849314	-3.83465	1.00486	-0.845204	0.397997	NA	C1orf112	chromosome 1 open reading frame 112
ENSG00000000938	1.91613	-0.0514606	-0.159644	0.976594	-0.052694	0.957976	NA	FGR	FGR proto-oncogene, Src family tyrosine kinase
ENSG00000000971	0.210808	-0.680057	-5.57778	1.05995	-0.641595	0.521136	NA	CFH	complement factor H
ENSG00000001036	2.39365	0.485556	0.539377	0.961346	0.505079	0.613503	NA	FUCA2	fucosidase, alpha-L- 2, plasma
ENSG00000001084	0.452464	-0.182642	-0.471555	1.25346	-0.14571	0.88415	NA	GCLC	glutamate-cysteine ligase, catalytic subunit
ENSG00000001167	0.493191	1.16456	1.96975	1.28999	0.902763	0.366652	NA	NFYA	nuclear transcription factor Y, alpha
ENSG00000001460	0.189982	0.252366	4.64743	1.03464	0.243916	0.807296	NA	STPG1	sperm-tail PG-rich repeat containing 1
ENSG00000001461	1.03122	0.368006	0.527106	1.21193	0.303652	0.761393	NA	NIPAL3	NIPA-like domain containing 3
ENSG00000001497	2.36043	1.32706	1.39041	0.927836	1.43027	0.152639	NA	LAS1L	LAS1-like (S. cerevisiae)
ENSG00000001561	0.1567	-0.569469	-4.14806	0.938644	-0.606693	0.544055	NA	ENPP4	ectonucleotide pyrophosphatase/phosphodiesterase 4 (putative)
ENSG00000001617	0.00923329	-0.161222	-2.41184	0.868183	-0.1857	0.85268	NA	SEMA3F	sema domain, immunoglobulin domain (Ig), short basic domain, secreted, (semaphorin) 3F
ENSG00000001629	0.204846	-0.425837	-5.45665	1.07681	-0.395461	0.692503	NA	ANKIB1	ankyrin repeat and IBR domain containing 1
ENSG00000001630	0.0681423	-0.713272	-3.81034	0.912741	-0.781461	0.434531	NA	CYP51A1	cytochrome P450, family 51, subfamily A, polypeptide 1
ENSG00000001631	0.371077	1.55504	2.68744	1.30229	1.19408	0.232447	NA	KRIT1	KRIT1, ankyrin repeat containing
ENSG00000002016	0.132297	0.554414	2.78969	0.935354	0.592732	0.553361	NA	RAD52	RAD52 homolog (S. cerevisiae)
ENSG00000002330	2.4035	-0.0135365	-0.208678	0.941188	-0.0143823	0.988525	NA	BAD	BCL2-associated agonist of cell death
ENSG00000002549	2.58048	-0.29219	-0.243772	0.947748	-0.3083	0.757854	NA	LAP3	leucine aminopeptidase 3
ENSG00000002586	13.7674	-0.972936	-1.01639	0.517561	-1.87985	0.0601288	0.176494	CD99	CD99 molecule
ENSG00000002726	0.052418	0	0	0.876143	0	1	NA	AOC1	amine oxidase, copper containing 1
ENSG00000002822	1.27256	0.522993	0.613296	1.11446	0.469281	0.638869	NA	MAD1L1	MAD1 mitotic arrest deficient-like 1 (yeast)
ENSG00000002834	2.50547	-0.122962	-0.0867575	0.936274	-0.131331	0.895514	NA	LASP1	LIM and SH3 protein 1
ENSG00000002919	0.769427	0.260861	1.04423	1.2399	0.210389	0.833364	NA	SNX11	sorting nexin 11
ENSG00000003056	1.68453	-0.429163	-0.577703	1.03294	-0.415476	0.677793	NA	M6PR	mannose-6-phosphate receptor (cation dependent)
ENSG00000003096	0.0933005	0.0958196	-2.16352	0.912283	0.105033	0.91635	NA	KLHL13	kelch-like family member 13
ENSG00000003137	0.052418	0	0	0.876143	0	1	NA	CYP26B1	cytochrome P450, family 26, subfamily B, polypeptide 1
ENSG00000003147	0.18482	-0.478183	-4.09907	1.1188	-0.427406	0.669084	NA	ICA1	islet cell autoantigen 1, 69kDa
ENSG00000003393	0.439512	0.531841	1.37451	1.287	0.413242	0.679429	NA	ALS2	amyotrophic lateral sclerosis 2 (juvenile)
ENSG00000003400	0.440727	1.23134	2.09506	1.29479	0.950998	0.341605	NA	CASP10	caspase 10, apoptosis-related cysteine peptidase
ENSG00000003402	2.38204	0.371756	0.531121	0.935396	0.397432	0.691049	NA	CFLAR	CASP8 and FADD-like apoptosis regulator
ENSG00000003436	0.62873	-1.18904	-6.18579	1.25887	-0.944526	0.344901	NA	TFPI	tissue factor pathway inhibitor (lipoprotein-associated coagulation inhibitor)
ENSG00000003509	0.384732	0.431226	0.241413	1.2695	0.33968	0.734097	NA	NDUFAF7	NADH dehydrogenase (ubiquinone) complex I, assembly factor 7
ENSG00000003756	3.16759	1.17306	1.40071	0.925755	1.26714	0.205104	NA	RBM5	RNA binding motif protein 5
ENSG00000004059	0.27326	0.348879	1.2334	1.17428	0.297101	0.766389	NA	ARF5	ADP-ribosylation factor 5
ENSG00000004139	0.230623	-0.765925	-3.4482	1.18321	-0.647329	0.517419	NA	SARM1	sterile alpha and TIR motif containing 1
ENSG00000004142	1.8543	1.05158	1.47106	1.06765	0.984945	0.324651	NA	POLDIP2	polymerase (DNA-directed), delta interacting protein 2
ENSG00000004399	2.63794	0.682953	0.847968	0.864398	0.790091	0.429474	NA	PLXND1	plexin D1
ENSG00000004455	15.8802	0.612876	0.63979	0.435316	1.40789	0.159164	0.321993	AK2	adenylate kinase 2
ENSG00000004468	1.80353	1.12461	1.81275	0.942611	1.19308	0.23284	NA	CD38	CD38 molecule
ENSG00000004478	5.04444	0.983179	1.11676	0.74574	1.31839	0.187372	NA	FKBP4	FK506 binding protein 4, 59kDa
ENSG00000004487	0.57001	1.6308	2.16542	1.28674	1.26738	0.205018	NA	KDM1A	lysine (K)-specific demethylase 1A
ENSG00000004534	3.28009	0.448253	0.361626	0.946141	0.47377	0.635664	NA	RBM6	RNA binding motif protein 6
ENSG00000004660	0.29124	-0.692048	-4.28506	1.1345	-0.610001	0.541861	NA	CAMKK1	calcium/calmodulin-dependent protein kinase kinase 1, alpha
ENSG00000004700	1.01796	0.536444	0.990894	1.22336	0.4385	0.661024	NA	RECQL	RecQ helicase-like
ENSG00000004766	0.509267	0.453988	1.04591	1.28023	0.354614	0.722879	NA	CCDC132	coiled-coil domain containing 132
ENSG00000004777	0.113669	0.0912005	-2.34395	0.912071	0.0999927	0.92035	NA	ARHGAP33	Rho GTPase activating protein 33
ENSG00000004779	8.34222	1.00457	1.09539	0.688769	1.45851	0.144701	0.306976	NDUFAB1	NADH dehydrogenase (ubiquinone) 1, alpha/beta subcomplex, 1, 8kDa
ENSG00000004799	0.157844	-0.0352027	-1.94745	0.922514	-0.0381595	0.969561	NA	PDK4	pyruvate dehydrogenase kinase, isozyme 4
ENSG00000004809	0.413825	0.420081	0.747814	1.27124	0.33045	0.74106	NA	SLC22A16	solute carrier family 22 (organic cation/carnitine transporter), member 16
ENSG00000004864	0.534673	-0.266687	-4.5549	1.28282	-0.207891	0.835314	NA	SLC25A13	solute carrier family 25 (aspartate/glutamate carrier), member 13
ENSG00000004866	0.238909	1.64572	7.73947	1.11786	1.47221	0.140963	NA	ST7	suppression of tumorigenicity 7
ENSG00000004897	0.48321	-0.331009	1.09978	1.23862	-0.26724	0.789285	NA	CDC27	cell division cycle 27
ENSG00000004961	1.15634	1.09546	1.97739	1.16408	0.941054	0.346677	NA	HCCS	holocytochrome c synthase
ENSG00000004975	0.397607	-0.356905	-1.62579	1.26519	-0.282095	0.77787	NA	DVL2	dishevelled segment polarity protein 2
ENSG00000005007	0.332467	0.860737	5.2042	1.20645	0.713449	0.475568	NA	UPF1	UPF1 regulator of nonsense transcripts homolog (yeast)
ENSG00000005020	2.29985	0.412473	0.504422	0.943323	0.437256	0.661926	NA	SKAP2	src kinase associated phosphoprotein 2
ENSG00000005022	17.7081	0.491187	0.502123	0.414553	1.18486	0.236073	0.406296	SLC25A5	solute carrier family 25 (mitochondrial carrier; adenine nucleotide translocator), member 5
ENSG00000005059	0.052418	0	0	0.876143	0	1	NA	CCDC109B	coiled-coil domain containing 109B
ENSG00000005073	0.139122	-0.245463	-3.16188	0.932004	-0.263371	0.792264	NA	HOXA11	homeobox A11
ENSG00000005075	6.88059	0.685882	0.715146	0.695193	0.986607	0.323835	NA	POLR2J	polymerase (RNA) II (DNA directed) polypeptide J, 13.3kDa
ENSG00000005100	0.627629	0.737675	0.674022	1.3007	0.567136	0.570622	NA	DHX33	DEAH (Asp-Glu-Ala-His) box polypeptide 33
ENSG00000005156	0.442934	0.284902	1.1173	1.26972	0.224381	0.822461	NA	LIG3	ligase III, DNA, ATP-dependent
ENSG00000005175	1.41634	1.77014	2.75825	1.13211	1.56357	0.117918	NA	RPAP3	RNA polymerase II associated protein 3
ENSG00000005187	1.56759	-0.830625	-1.17483	1.08625	-0.764671	0.444467	NA	ACSM3	acyl-CoA synthetase medium-chain family member 3
ENSG00000005189	0.772173	1.79648	3.54724	1.28316	1.40004	0.1615	NA	LOC81691	exonuclease NEF-sp
ENSG00000005194	2.04879	0.250473	0.381111	1.06378	0.235455	0.813855	NA	CIAPIN1	cytokine induced apoptosis inhibitor 1
ENSG00000005206	1.06097	-0.168592	-0.659034	1.20801	-0.139561	0.889007	NA	SPPL2B	signal peptide peptidase like 2B
ENSG00000005238	0.189263	-1.05878	-5.39961	1.18748	-0.891612	0.372601	NA	FAM214B	family with sequence similarity 214, member B
ENSG00000005243	0.0349413	-0.422636	-1.41078	0.887037	-0.476458	0.633748	NA	COPZ2	coatomer protein complex, subunit zeta 2
ENSG00000005249	0.577983	0.473611	0.413223	1.27116	0.372582	0.70946	NA	PRKAR2B	protein kinase, cAMP-dependent, regulatory, type II, beta
ENSG00000005302	0.995943	-0.461394	-5.49094	1.273	-0.362447	0.717018	NA	MSL3	male-specific lethal 3 homolog (Drosophila)
ENSG00000005339	0.469417	0.720317	1.92976	1.28143	0.562121	0.574034	NA	CREBBP	CREB binding protein
ENSG00000005379	1.72585	2.24827	2.9289	1.11659	2.01351	0.044061	NA	BZRAP1	benzodiazepine receptor (peripheral) associated protein 1
ENSG00000005381	27.3632	0.666864	0.676227	0.352487	1.89188	0.0585068	0.173417	MPO	myeloperoxidase
ENSG00000005436	0.401318	-0.49592	-4.88843	1.26048	-0.393438	0.693996	NA	GCFC2	GC-rich sequence DNA-binding factor 2
ENSG00000005448	2.40207	1.44596	1.68531	0.9391	1.53973	0.123626	NA	WDR54	WD repeat domain 54
ENSG00000005469	0.123964	0.516683	4.89207	0.93493	0.552644	0.580507	NA	CROT	carnitine O-octanoyltransferase
ENSG00000005483	3.34825	1.23899	1.5798	0.880593	1.40699	0.159431	NA	KMT2E	lysine (K)-specific methyltransferase 2E
ENSG00000005486	1.2092	-0.42349	-1.32599	1.20901	-0.35028	0.726129	NA	RHBDD2	rhomboid domain containing 2
ENSG00000005700	0.575292	1.35741	2.81386	1.28935	1.05278	0.29244	NA	IBTK	inhibitor of Bruton agammaglobulinemia tyrosine kinase
ENSG00000005801	0.713528	-0.73511	-1.65196	1.21026	-0.607399	0.543586	NA	ZNF195	zinc finger protein 195
ENSG00000005810	1.65485	2.5019	3.38374	1.11461	2.24465	0.0247906	NA	MYCBP2	MYC binding protein 2, E3 ubiquitin protein ligase
ENSG00000005812	0.0717248	-0.0173283	2.88217	0.924228	-0.0187489	0.985041	NA	FBXL3	F-box and leucine-rich repeat protein 3
ENSG00000005844	0.72535	2.12804	3.25255	1.27417	1.67014	0.0948923	NA	ITGAL	integrin, alpha L (antigen CD11A (p180), lymphocyte function-associated antigen 1; alpha polypeptide)
ENSG00000005882	0.594228	0.1129	1.07173	1.24828	0.0904443	0.927934	NA	PDK2	pyruvate dehydrogenase kinase, isozyme 2
ENSG00000005889	0.433809	0.163801	0.605756	1.27311	0.128662	0.897625	NA	ZFX	zinc finger protein, X-linked
ENSG00000005893	10.0844	-0.0653007	-0.0929596	0.606108	-0.107738	0.914204	0.956423	LAMP2	lysosomal-associated membrane protein 2
ENSG00000005955	2.84891	0.11011	0.0602004	0.906134	0.121516	0.903282	NA	NA	NA
ENSG00000005961	1.64077	-1.17821	-1.59167	1.05079	-1.12126	0.262177	NA	ITGA2B	integrin, alpha 2b (platelet glycoprotein IIb of IIb/IIIa complex, antigen CD41)
ENSG00000006007	3.60025	-0.168087	-0.308107	0.805186	-0.208755	0.834639	NA	GDE1	glycerophosphodiester phosphodiesterase 1
ENSG00000006015	5.04495	0.32236	0.396724	0.729999	0.441589	0.658786	NA	C19orf60	chromosome 19 open reading frame 60
ENSG00000006025	0.435732	-0.539761	-4.05158	1.26452	-0.426852	0.669487	NA	OSBPL7	oxysterol binding protein-like 7
ENSG00000006062	0.32342	0	0	1.15033	0	1	NA	MAP3K14	mitogen-activated protein kinase kinase kinase 14
ENSG00000006114	0.503163	-0.298498	1.70967	1.26005	-0.236895	0.812739	NA	NA	NA
ENSG00000006125	1.02204	-0.922337	-1.87461	1.20594	-0.764826	0.444375	NA	AP2B1	adaptor-related protein complex 2, beta 1 subunit
ENSG00000006194	0.312783	1.14561	2.28813	1.30171	0.880085	0.378813	NA	ZNF263	zinc finger protein 263
ENSG00000006282	0.825444	0.136921	1.17846	1.20265	0.113849	0.909358	NA	SPATA20	spermatogenesis associated 20
ENSG00000006283	0.0349413	-0.422636	-1.41078	0.887037	-0.476458	0.633748	NA	CACNA1G	calcium channel, voltage-dependent, T type, alpha 1G subunit
ENSG00000006327	0.874769	-1.69249	-6.68467	1.24038	-1.36449	0.172414	NA	TNFRSF12A	tumor necrosis factor receptor superfamily, member 12A
ENSG00000006432	0.0349413	-0.422636	-1.41078	0.887037	-0.476458	0.633748	NA	MAP3K9	mitogen-activated protein kinase kinase kinase 9
ENSG00000006451	3.88874	0.459211	0.60805	0.83432	0.550401	0.582044	NA	RALA	v-ral simian leukemia viral oncogene homolog A (ras related)
ENSG00000006459	0.0458505	0	0	0.875441	0	1	NA	KDM7A	lysine (K)-specific demethylase 7A
ENSG00000006468	0.0155479	0	0	0.869082	0	1	NA	ETV1	ets variant 1
ENSG00000006530	0.413152	0.748945	1.14863	1.28645	0.58218	0.560446	NA	AGK	acylglycerol kinase
ENSG00000006534	5.04018	-0.124815	-0.0283215	0.862379	-0.144734	0.884921	NA	ALDH3B1	aldehyde dehydrogenase 3 family, member B1
ENSG00000006576	0.382653	0.541146	1.39831	1.19654	0.452259	0.651082	NA	PHTF2	putative homeodomain transcription factor 2
ENSG00000006607	0.156025	-0.276479	-3.74791	0.938405	-0.294626	0.76828	NA	FARP2	FERM, RhoGEF and pleckstrin domain protein 2
ENSG00000006625	3.76577	1.42688	1.54894	0.892386	1.59894	0.109833	NA	GGCT	gamma-glutamylcyclotransferase
ENSG00000006634	0.971209	1.22378	3.36927	1.21827	1.00452	0.315126	NA	DBF4	DBF4 zinc finger
ENSG00000006638	0.163028	-0.339264	-3.81577	0.938021	-0.36168	0.717591	NA	TBXA2R	thromboxane A2 receptor
ENSG00000006652	1.03121	0.556104	0.780642	1.18832	0.467975	0.639802	NA	IFRD1	interferon-related developmental regulator 1
ENSG00000006695	0.881415	2.02671	2.51535	1.2033	1.68429	0.0921251	NA	COX10	COX10 heme A:farnesyltransferase cytochrome c oxidase assembly factor
ENSG00000006704	0.0441745	-0.536972	-3.1618	0.897927	-0.598013	0.549831	NA	GTF2IRD1	GTF2I repeat domain containing 1
ENSG00000006712	1.47995	0.908128	1.27861	1.04647	0.867797	0.385505	NA	PAF1	Paf1, RNA polymerase II associated factor, homolog (S. cerevisiae)
ENSG00000006715	1.05017	0.702657	0.818329	1.12366	0.625327	0.531757	NA	VPS41	vacuolar protein sorting 41 homolog (S. cerevisiae)
ENSG00000006744	3.44043	-0.231712	-0.571928	1.0524	-0.220175	0.825735	NA	ELAC2	elaC ribonuclease Z 2
ENSG00000006756	1.1526	-0.0421765	-0.264462	1.214	-0.0347416	0.972286	NA	ARSD	arylsulfatase D
ENSG00000006757	0.548246	-0.0106829	-0.496983	1.23887	-0.00862316	0.99312	NA	PNPLA4	patatin-like phospholipase domain containing 4
ENSG00000006831	1.30915	-0.560185	-0.688	1.07895	-0.519194	0.603625	NA	ADIPOR2	adiponectin receptor 2
ENSG00000006837	0.13412	0.0474945	0.895467	1.08719	0.0436854	0.965155	NA	CDKL3	cyclin-dependent kinase-like 3
ENSG00000007038	11.3324	0.179045	0.212086	0.55988	0.319792	0.749126	0.85359	PRSS21	protease, serine, 21 (testisin)
ENSG00000007047	0.0840673	0	0	0.899925	0	1	NA	MARK4	MAP/microtubule affinity-regulating kinase 4
ENSG00000007062	0.199922	0.621411	2.27451	1.00106	0.620755	0.534761	NA	PROM1	prominin 1
ENSG00000007080	2.44852	-0.194044	-0.345479	0.924264	-0.209945	0.833711	NA	CCDC124	coiled-coil domain containing 124
ENSG00000007129	0.306921	0	0	1.17129	0	1	NA	CEACAM21	carcinoembryonic antigen-related cell adhesion molecule 21
ENSG00000007168	5.34997	0.27526	0.418143	0.932733	0.295111	0.767909	NA	PAFAH1B1	platelet-activating factor acetylhydrolase 1b, regulatory subunit 1 (45kDa)
ENSG00000007202	1.78551	1.31461	1.95394	1.04831	1.25403	0.209833	NA	KIAA0100	KIAA0100
ENSG00000007237	0.222551	0.269139	0.986824	1.24875	0.215527	0.829357	NA	GAS7	growth arrest-specific 7
ENSG00000007255	8.2786	0.852595	0.884151	0.627579	1.35855	0.17429	0.337781	TRAPPC6A	trafficking protein particle complex 6A
ENSG00000007264	0.633846	0.874157	1.83355	1.26484	0.691119	0.489491	NA	MATK	megakaryocyte-associated tyrosine kinase
ENSG00000007312	3.00722	-1.28208	-1.68414	0.985702	-1.30068	0.193367	NA	CD79B	CD79b molecule, immunoglobulin-associated beta
ENSG00000007341	0.952152	-0.0467788	-0.661289	1.22669	-0.0381343	0.969581	NA	ST7L	suppression of tumorigenicity 7 like
ENSG00000007376	0.659746	0.996765	1.52666	1.29081	0.772203	0.439994	NA	RPUSD1	RNA pseudouridylate synthase domain containing 1
ENSG00000007392	2.38138	0.558352	0.537255	1.0237	0.545425	0.585461	NA	LUC7L	LUC7-like (S. cerevisiae)
ENSG00000007520	0.692584	0.709258	1.09066	1.28295	0.552832	0.580378	NA	TSR3	TSR3, 20S rRNA accumulation, homolog (S. cerevisiae)
ENSG00000007541	0.570211	1.23183	2.15958	1.28437	0.959093	0.337512	NA	PIGQ	phosphatidylinositol glycan anchor biosynthesis, class Q
ENSG00000007545	0.112497	-0.361877	-15.5792	0.928562	-0.389718	0.696745	NA	CRAMP1L	Crm, cramped-like (Drosophila)
ENSG00000007923	1.1127	1.12982	1.819	1.09451	1.03226	0.301952	NA	DNAJC11	DnaJ (Hsp40) homolog, subfamily C, member 11
ENSG00000007944	0.885452	0.168216	-2.9562	1.26044	0.133459	0.893831	NA	MYLIP	myosin regulatory light chain interacting protein
ENSG00000007968	0.118737	0.68574	5.02506	0.909353	0.754096	0.450792	NA	E2F2	E2F transcription factor 2
ENSG00000008018	15.1754	1.2205	1.31675	0.542638	2.2492	0.0244996	0.0957809	PSMB1	proteasome (prosome, macropain) subunit, beta type, 1
ENSG00000008083	1.3945	0.843953	1.10182	1.09906	0.767884	0.442556	NA	JARID2	jumonji, AT rich interactive domain 2
ENSG00000008086	0.0662522	0	0	0.880192	0	1	NA	CDKL5	cyclin-dependent kinase-like 5
ENSG00000008128	0.705823	1.23808	1.66079	1.24666	0.993116	0.320654	NA	CDK11B	cyclin-dependent kinase 11B
ENSG00000008130	1.14034	1.0576	1.13886	1.21585	0.869843	0.384386	NA	NADK	NAD kinase
ENSG00000008226	0.0247812	-0.0582688	-2.9203	0.884629	-0.0658681	0.947483	NA	DLEC1	deleted in lung and esophageal cancer 1
ENSG00000008256	0.101532	-0.512201	-1.9056	0.926255	-0.552981	0.580277	NA	CYTH3	cytohesin 3
ENSG00000008282	5.71179	0.68496	0.715534	0.703252	0.973991	0.330061	NA	SYPL1	synaptophysin-like 1
ENSG00000008283	0.583205	0.376333	1.25757	1.28162	0.293639	0.769034	NA	CYB561	cytochrome b561
ENSG00000008294	1.03809	0.496708	1.06573	1.12194	0.442722	0.657967	NA	SPAG9	sperm associated antigen 9
ENSG00000008324	4.24347	0.0702111	0.0154775	0.826861	0.0849129	0.932331	NA	SS18L2	synovial sarcoma translocation gene on chromosome 18-like 2
ENSG00000008382	0.221272	0.379189	1.01959	1.27608	0.297152	0.766351	NA	MPND	MPN domain containing
ENSG00000008394	14.6177	0.750608	0.78992	0.482682	1.55508	0.119928	0.2739	MGST1	microsomal glutathione S-transferase 1
ENSG00000008441	1.42984	0.0264681	0.0880776	1.18847	0.0222708	0.982232	NA	NFIX	nuclear factor I/X (CCAAT-binding transcription factor)
ENSG00000008513	1.62422	-0.112785	-0.558164	1.09378	-0.103115	0.917872	NA	ST3GAL1	ST3 beta-galactoside alpha-2,3-sialyltransferase 1
ENSG00000008517	0.184581	0	0	0.915448	0	1	NA	IL32	interleukin 32
ENSG00000008710	0.00923329	-0.161222	-2.41184	0.868183	-0.1857	0.85268	NA	PKD1	polycystic kidney disease 1 (autosomal dominant)
ENSG00000008735	0.0381051	0	0	0.877236	0	1	NA	MAPK8IP2	mitogen-activated protein kinase 8 interacting protein 2
ENSG00000008838	0.850606	-0.14306	-0.605974	1.20747	-0.118479	0.905688	NA	MED24	mediator complex subunit 24
ENSG00000008869	0.650553	-0.260869	-0.274734	1.23832	-0.210663	0.83315	NA	HEATR5B	HEAT repeat containing 5B
ENSG00000008952	10.2438	0.278311	0.350312	0.581054	0.478976	0.631956	0.771766	SEC62	SEC62 homolog (S. cerevisiae)
ENSG00000008988	73.5937	-0.403444	-0.404429	0.601935	-0.670246	0.502701	0.679508	RPS20	ribosomal protein S20
ENSG00000009307	13.316	0.120776	0.138235	0.608252	0.198562	0.842606	0.914167	CSDE1	cold shock domain containing E1, RNA-binding
ENSG00000009335	0.335968	-0.229422	-3.51655	1.20354	-0.190623	0.848821	NA	UBE3C	ubiquitin protein ligase E3C
ENSG00000009413	0.8105	0.743648	1.05142	1.2862	0.578177	0.563145	NA	REV3L	REV3-like, polymerase (DNA directed), zeta, catalytic subunit
ENSG00000009780	0.298243	-1.17713	-4.76935	1.22513	-0.960828	0.336639	NA	FAM76A	family with sequence similarity 76, member A
ENSG00000009790	3.49377	1.16049	1.79034	0.938871	1.23605	0.21644	NA	TRAF3IP3	TRAF3 interacting protein 3
ENSG00000009830	0.0247812	-0.0582688	-2.9203	0.884629	-0.0658681	0.947483	NA	POMT2	protein-O-mannosyltransferase 2
ENSG00000009844	1.30785	0.632701	0.530732	1.12644	0.561683	0.574332	NA	VTA1	vesicle (multivesicular body) trafficking 1
ENSG00000009954	0.671251	1.99678	3.77887	1.26941	1.573	0.115719	NA	BAZ1B	bromodomain adjacent to zinc finger domain, 1B
ENSG00000010017	0.70552	-1.05247	-5.1856	1.25489	-0.838696	0.40164	NA	RANBP9	RAN binding protein 9
ENSG00000010030	0.0155479	0	0	0.869082	0	1	NA	ETV7	ets variant 7
ENSG00000010072	0.619363	-0.0920888	-0.0234502	1.24999	-0.0736716	0.941272	NA	SPRTN	SprT-like N-terminal domain
ENSG00000010165	1.6048	-0.598185	-1.11866	1.164	-0.513904	0.607319	NA	METTL13	methyltransferase like 13
ENSG00000010219	1.51171	0.659222	0.796092	1.11422	0.591645	0.554088	NA	DYRK4	dual-specificity tyrosine-(Y)-phosphorylation regulated kinase 4
ENSG00000010244	15.1365	0.216181	0.233053	0.595794	0.362845	0.716721	0.83556	ZNF207	zinc finger protein 207
ENSG00000010256	14.4406	0.754328	0.816595	0.621398	1.21392	0.224778	0.395105	UQCRC1	ubiquinol-cytochrome c reductase core protein I
ENSG00000010270	1.79431	-0.00643607	0.159932	1.01856	-0.00631881	0.994958	NA	STARD3NL	STARD3 N-terminal like
ENSG00000010278	3.81389	-2.01726	-2.70657	0.917514	-2.19861	0.0279053	NA	CD9	CD9 molecule
ENSG00000010292	0.790282	1.17608	2.34418	1.26639	0.928686	0.353052	NA	NCAPD2	non-SMC condensin I complex, subunit D2
ENSG00000010295	0.855494	1.53083	3.10833	1.29229	1.18459	0.236182	NA	IFFO1	intermediate filament family orphan 1
ENSG00000010318	0.667789	-0.0629539	-5.07428	1.2275	-0.0512861	0.959098	NA	PHF7	PHD finger protein 7
ENSG00000010319	0.0316493	0	0	0.880204	0	1	NA	SEMA3G	sema domain, immunoglobulin domain (Ig), short basic domain, secreted, (semaphorin) 3G
ENSG00000010322	1.2555	0.459889	1.11649	1.04008	0.442169	0.658367	NA	NISCH	nischarin
ENSG00000010327	2.61153	-0.957896	-0.956292	0.938651	-1.0205	0.30749	NA	STAB1	stabilin 1
ENSG00000010361	1.56377	-0.68191	-4.99641	1.23612	-0.551653	0.581186	NA	FUZ	fuzzy planar cell polarity protein
ENSG00000010404	1.17985	-0.958023	-1.26471	1.10636	-0.865925	0.386531	NA	IDS	iduronate 2-sulfatase
ENSG00000010438	0.0237893	0.764316	5.02513	0.89007	0.858715	0.390498	NA	PRSS3	protease, serine, 3
ENSG00000010539	0.279194	-0.125381	-0.115827	1.27843	-0.0980748	0.921873	NA	ZNF200	zinc finger protein 200
ENSG00000010610	0.76142	-2.14075	-6.20118	1.2175	-1.75832	0.0786936	NA	CD4	CD4 molecule
ENSG00000010626	0.321567	0.509491	0.895012	1.28648	0.396036	0.692078	NA	LRRC23	leucine rich repeat containing 23
ENSG00000010671	2.42095	0.214527	0.161673	0.913039	0.234959	0.81424	NA	BTK	Bruton agammaglobulinemia tyrosine kinase
ENSG00000010704	0.00923329	-0.161222	-2.41184	0.868183	-0.1857	0.85268	NA	HFE	hemochromatosis
ENSG00000010803	0.13762	1.08083	7.12153	0.928643	1.16388	0.244474	NA	SCMH1	sex comb on midleg homolog 1 (Drosophila)
ENSG00000010810	0.226252	0.0842431	0.465831	1.07187	0.0785946	0.937355	NA	FYN	FYN proto-oncogene, Src family tyrosine kinase
ENSG00000010818	0.170021	0.0728654	-3.22697	1.10485	0.0659507	0.947417	NA	HIVEP2	human immunodeficiency virus type I enhancer binding protein 2
ENSG00000011007	1.60908	0.190231	0.340392	1.10638	0.17194	0.863485	NA	TCEB3	transcription elongation factor B (SIII), polypeptide 3 (110kDa, elongin A)
ENSG00000011009	0.644051	-0.40508	-0.228674	1.24444	-0.325512	0.744793	NA	LYPLA2	lysophospholipase II
ENSG00000011021	1.01374	0.497327	0.298573	1.23112	0.403965	0.686239	NA	CLCN6	chloride channel, voltage-sensitive 6
ENSG00000011028	0.293454	-0.324777	-4.43606	1.21998	-0.266215	0.790074	NA	MRC2	mannose receptor, C type 2
ENSG00000011105	0.118935	0	0	0.882008	0	1	NA	TSPAN9	tetraspanin 9
ENSG00000011114	0.185361	0.653095	2.93494	1.2316	0.530283	0.595916	NA	BTBD7	BTB (POZ) domain containing 7
ENSG00000011132	0.512906	-0.0243561	1.14328	1.26457	-0.0192603	0.984633	NA	APBA3	amyloid beta (A4) precursor protein-binding, family A, member 3
ENSG00000011143	0.623984	0.898801	1.80718	1.22594	0.733154	0.463464	NA	MKS1	Meckel syndrome, type 1
ENSG00000011198	0.143752	0	0	0.916254	0	1	NA	ABHD5	abhydrolase domain containing 5
ENSG00000011243	0.633996	0.158133	0.859283	1.2767	0.123861	0.901425	NA	AKAP8L	A kinase (PRKA) anchor protein 8-like
ENSG00000011258	0.363196	1.77539	4.46923	1.25058	1.41965	0.15571	NA	MBTD1	mbt domain containing 1
ENSG00000011260	1.85234	0.0836678	0.147656	1.01565	0.0823788	0.934346	NA	UTP18	UTP18 small subunit (SSU) processome component homolog (yeast)
ENSG00000011275	1.2806	-0.758792	-0.799828	1.14346	-0.663592	0.506951	NA	RNF216	ring finger protein 216
ENSG00000011295	0.955853	0.0572982	1.02769	1.24581	0.0459928	0.963316	NA	TTC19	tetratricopeptide repeat domain 19
ENSG00000011304	4.21174	0.89348	1.05831	0.763007	1.171	0.241599	NA	PTBP1	polypyrimidine tract binding protein 1
ENSG00000011376	0.320541	-0.402934	-4.00444	1.2394	-0.325103	0.745103	NA	LARS2	leucyl-tRNA synthetase 2, mitochondrial
ENSG00000011405	0.40349	0.130469	-3.05062	1.26507	0.103132	0.917858	NA	PIK3C2A	phosphatidylinositol-4-phosphate 3-kinase, catalytic subunit type 2 alpha
ENSG00000011422	2.51956	-0.455829	-0.589544	0.975408	-0.467321	0.64027	NA	PLAUR	plasminogen activator, urokinase receptor
ENSG00000011426	0.175168	0.5629	1.8092	1.01835	0.552758	0.580429	NA	ANLN	anillin, actin binding protein
ENSG00000011451	0.771459	0.483288	1.48047	1.24518	0.388126	0.697923	NA	WIZ	widely interspaced zinc finger motifs
ENSG00000011454	0.928591	-0.349936	-0.885923	1.23749	-0.282778	0.777347	NA	GPR21	G protein-coupled receptor 21
ENSG00000011478	0.0903798	0.157035	3.35349	0.92872	0.169087	0.865728	NA	QPCTL	glutaminyl-peptide cyclotransferase-like
ENSG00000011485	1.34315	-0.0746681	0.244357	1.12471	-0.0663889	0.947068	NA	PPP5C	protein phosphatase 5, catalytic subunit
ENSG00000011523	0.743812	-0.112769	-0.131799	1.25233	-0.0900471	0.92825	NA	CEP68	centrosomal protein 68kDa
ENSG00000011566	0.0458505	0	0	0.875441	0	1	NA	MAP4K3	mitogen-activated protein kinase kinase kinase kinase 3
ENSG00000011600	29.2326	-1.60417	-1.6616	0.402892	-3.98162	6.84e-05	0.00112874	TYROBP	TYRO protein tyrosine kinase binding protein
ENSG00000011638	0.79532	0.0958642	0.694789	1.22967	0.0779592	0.937861	NA	TMEM159	transmembrane protein 159
ENSG00000012048	0.502864	1.8533	2.97849	1.30714	1.41783	0.156241	NA	BRCA1	breast cancer 1, early onset
ENSG00000012061	6.77053	0.675502	0.741924	0.635202	1.06345	0.28758	NA	ERCC1	excision repair cross-complementation group 1
ENSG00000012124	0.0477571	0.252375	3.32518	0.910897	0.277062	0.781732	NA	CD22	CD22 molecule
ENSG00000012174	0.427895	-0.070481	-0.0740051	1.23361	-0.0571341	0.954438	NA	MBTPS2	membrane-bound transcription factor peptidase, site 2
ENSG00000012211	0.663147	-1.14913	-4.41166	1.23211	-0.932651	0.351	NA	PRICKLE3	prickle homolog 3 (Drosophila)
ENSG00000012223	0.125253	-0.171538	-0.286773	0.917882	-0.186884	0.851752	NA	LTF	lactotransferrin
ENSG00000012232	0.0485705	0.46686	1.84404	0.909724	0.513188	0.60782	NA	EXTL3	exostosin-like glycosyltransferase 3
ENSG00000012660	0.0754855	0.0215879	-2.11782	0.896361	0.0240839	0.980786	NA	ELOVL5	ELOVL fatty acid elongase 5
ENSG00000012779	0.57113	-0.799324	-5.5323	1.27246	-0.628174	0.52989	NA	ALOX5	arachidonate 5-lipoxygenase
ENSG00000012822	0.592966	0.931262	1.63005	1.28895	0.722496	0.46999	NA	CALCOCO1	calcium binding and coiled-coil domain 1
ENSG00000012963	1.48179	1.03844	1.90882	1.08973	0.952926	0.340628	NA	UBR7	ubiquitin protein ligase E3 component n-recognin 7 (putative)
ENSG00000012983	0.343667	0.818999	2.83154	1.28922	0.635269	0.525253	NA	MAP4K5	mitogen-activated protein kinase kinase kinase kinase 5
ENSG00000013016	0.0155479	0	0	0.869082	0	1	NA	EHD3	EH-domain containing 3
ENSG00000013275	4.06338	1.34397	1.48745	0.760973	1.76612	0.077376	NA	PSMC4	proteasome (prosome, macropain) 26S subunit, ATPase, 4
ENSG00000013288	0.895574	0.510408	0.341457	1.21636	0.41962	0.674763	NA	MAN2B2	mannosidase, alpha, class 2B, member 2
ENSG00000013306	3.74553	1.13844	1.48398	0.819659	1.38891	0.164859	NA	SLC25A39	solute carrier family 25, member 39
ENSG00000013364	1.90917	0.115596	0.107517	1.00098	0.115482	0.908063	NA	MVP	major vault protein
ENSG00000013374	2.29423	1.1322	1.35763	0.947164	1.19536	0.231946	NA	NUB1	negative regulator of ubiquitin-like proteins 1
ENSG00000013375	0.225805	0.246768	-2.08512	1.04571	0.235982	0.813447	NA	PGM3	phosphoglucomutase 3
ENSG00000013392	0.0855495	-0.342206	-1.61115	0.915928	-0.373617	0.708689	NA	RWDD2A	RWD domain containing 2A
ENSG00000013441	2.83623	0.548011	0.744021	0.913516	0.599892	0.548579	NA	CLK1	CDC-like kinase 1
ENSG00000013503	0.254787	-0.0302459	-3.17787	1.00062	-0.0302272	0.975886	NA	POLR3B	polymerase (RNA) III (DNA directed) polypeptide B
ENSG00000013523	0.348566	0.176557	-3.46702	1.26749	0.139297	0.889216	NA	ANGEL1	angel homolog 1 (Drosophila)
ENSG00000013561	0.197593	0.224136	1.62185	1.12831	0.198647	0.842539	NA	RNF14	ring finger protein 14
ENSG00000013563	0.938182	-0.737125	-1.73315	1.24367	-0.592701	0.553381	NA	DNASE1L1	deoxyribonuclease I-like 1
ENSG00000013573	1.21992	2.05466	3.01335	1.0714	1.91773	0.0551453	NA	DDX11	DEAD/H (Asp-Glu-Ala-Asp/His) box helicase 11
ENSG00000013583	2.36706	-0.077964	-0.305974	1.01384	-0.0768995	0.938704	NA	HEBP1	heme binding protein 1
ENSG00000013725	0.0792278	0.939194	6.02503	0.916551	1.0247	0.305503	NA	CD6	CD6 molecule
ENSG00000013810	3.13037	0.250432	0.174907	0.78435	0.319286	0.749509	NA	TACC3	transforming, acidic coiled-coil containing protein 3
ENSG00000014123	1.71778	-0.111573	-0.228048	1.10789	-0.100708	0.919782	NA	UFL1	UFM1-specific ligase 1
ENSG00000014138	0.887687	1.02023	2.21732	1.18854	0.858389	0.390678	NA	POLA2	polymerase (DNA directed), alpha 2, accessory subunit
ENSG00000014164	0.146942	-0.70927	-4.52473	0.937578	-0.756492	0.449354	NA	ZC3H3	zinc finger CCCH-type containing 3
ENSG00000014216	4.40811	-0.209934	-0.328528	0.758168	-0.276896	0.78186	NA	CAPN1	calpain 1, (mu/I) large subunit
ENSG00000014257	0.0996152	0	0	0.910249	0	1	NA	ACPP	acid phosphatase, prostate
ENSG00000014641	7.21804	0.23577	0.297905	0.608559	0.387423	0.698443	NA	MDH1	malate dehydrogenase 1, NAD (soluble)
ENSG00000014824	1.51702	2.06367	2.78706	1.12114	1.84068	0.0656679	NA	SLC30A9	solute carrier family 30 (zinc transporter), member 9
ENSG00000014919	1.79655	0.00346449	-0.308191	1.10717	0.00312913	0.997503	NA	COX15	cytochrome c oxidase assembly homolog 15 (yeast)
ENSG00000015133	0.963104	0.149878	0.358059	1.13248	0.132345	0.894711	NA	CCDC88C	coiled-coil domain containing 88C
ENSG00000015153	1.54824	-0.0532266	0.339953	1.05258	-0.0505676	0.95967	NA	YAF2	YY1 associated factor 2
ENSG00000015171	0.907509	0.197641	0.425867	1.23065	0.160599	0.872409	NA	ZMYND11	zinc finger, MYND-type containing 11
ENSG00000015285	1.54828	0.247447	0.437826	1.11136	0.222651	0.823807	NA	WAS	Wiskott-Aldrich syndrome
ENSG00000015413	0.273375	-0.616638	-1.65012	1.27968	-0.481869	0.629899	NA	DPEP1	dipeptidase 1 (renal)
ENSG00000015475	4.01925	0.180218	0.210899	0.787764	0.228772	0.819046	NA	BID	BH3 interacting domain death agonist
ENSG00000015479	5.12943	-0.00805975	0.0307534	0.767526	-0.010501	0.991622	NA	MATR3	matrin 3
ENSG00000015532	0.316676	0.0914079	0.65512	1.2446	0.0734436	0.941453	NA	XYLT2	xylosyltransferase II
ENSG00000015676	1.37553	0.71623	0.798712	1.12614	0.636005	0.524773	NA	NUDCD3	NudC domain containing 3
ENSG00000016391	0.121336	0.0851038	-2.07856	0.910767	0.0934419	0.925553	NA	CHDH	choline dehydrogenase
ENSG00000016864	0.668215	1.74069	2.23683	1.31212	1.32662	0.184634	NA	GLT8D1	glycosyltransferase 8 domain containing 1
ENSG00000017260	1.10833	0.726593	1.20793	1.22169	0.594743	0.552015	NA	ATP2C1	ATPase, Ca++ transporting, type 2C, member 1
ENSG00000017427	0.00923329	-0.161222	-2.41184	0.868183	-0.1857	0.85268	NA	IGF1	insulin-like growth factor 1 (somatomedin C)
ENSG00000017483	1.80455	0.128401	-0.0383867	1.14722	0.111924	0.910884	NA	SLC38A5	solute carrier family 38, member 5
ENSG00000017621	0.0237893	0.764316	5.02513	0.89007	0.858715	0.390498	NA	NA	NA
ENSG00000017797	2.07503	1.50985	1.94632	1.04018	1.45152	0.146635	NA	RALBP1	ralA binding protein 1
ENSG00000018189	0.100345	-0.0672321	-3.26209	0.916536	-0.0733546	0.941524	NA	RUFY3	RUN and FYVE domain containing 3
ENSG00000018280	0.0825198	0.421213	4.35352	0.928144	0.453822	0.649957	NA	SLC11A1	solute carrier family 11 (proton-coupled divalent metal ion transporter), member 1
ENSG00000018408	0.0381051	0	0	0.877236	0	1	NA	WWTR1	WW domain containing transcription regulator 1
ENSG00000018510	0.266924	0.0314005	0.381374	1.22351	0.0256644	0.979525	NA	AGPS	alkylglycerone phosphate synthase
ENSG00000018610	0.709495	0.26751	0.308843	1.23366	0.216842	0.828331	NA	CXorf56	chromosome X open reading frame 56
ENSG00000018699	1.02335	1.02512	1.37565	1.17578	0.871863	0.383283	NA	TTC27	tetratricopeptide repeat domain 27
ENSG00000018869	0.0184666	-0.322143	-3.17468	0.881161	-0.36559	0.714671	NA	ZNF582	zinc finger protein 582
ENSG00000019144	0.0330226	0.470653	2.35251	0.901017	0.522357	0.601422	NA	PHLDB1	pleckstrin homology-like domain, family B, member 1
ENSG00000019169	0.0349413	-0.422636	-1.41078	0.887037	-0.476458	0.633748	NA	MARCO	macrophage receptor with collagenous structure
ENSG00000019485	0.287329	0	0	0.927134	0	1	NA	PRDM11	PR domain containing 11
ENSG00000019549	0.0441745	-0.536972	-3.1618	0.897927	-0.598013	0.549831	NA	SNAI2	snail family zinc finger 2
ENSG00000019582	195.113	0.101785	0.102216	0.177474	0.573521	0.566292	0.720374	CD74	CD74 molecule, major histocompatibility complex, class II invariant chain
ENSG00000019991	0.0184666	-0.322143	-3.17468	0.881161	-0.36559	0.714671	NA	HGF	hepatocyte growth factor (hepapoietin A	scatter factor)
ENSG00000019995	0.588754	2.09366	3.47811	1.31592	1.59102	0.111605	NA	ZRANB1	zinc finger, RAN-binding domain containing 1
ENSG00000020129	1.29104	0.809738	2.33049	1.19892	0.675387	0.49943	NA	NCDN	neurochondrin
ENSG00000020181	0.552653	0.20827	-2.60519	1.25121	0.166455	0.867799	NA	ADGRA2	adhesion G protein-coupled receptor A2
ENSG00000020256	0.181634	0.334089	2.81556	0.957223	0.349019	0.727075	NA	ZFP64	ZFP64 zinc finger protein
ENSG00000020426	0.811303	0.914172	1.00607	1.22222	0.747961	0.454484	NA	MNAT1	MNAT CDK-activating kinase assembly factor 1
ENSG00000020577	0.879642	-0.899572	-0.781098	1.20719	-0.745179	0.456164	NA	SAMD4A	sterile alpha motif domain containing 4A
ENSG00000020633	0.502865	1.17928	2.21655	1.265	0.932243	0.351211	NA	RUNX3	runt-related transcription factor 3
ENSG00000020922	0.777224	-0.12347	0.292678	1.15563	-0.106842	0.914914	NA	MRE11A	MRE11 meiotic recombination 11 homolog A (S. cerevisiae)
ENSG00000021300	0.10666	0.0935271	-2.66595	0.911874	0.102566	0.918308	NA	PLEKHB1	pleckstrin homology domain containing, family B (evectins) member 1
ENSG00000021355	23.8618	-0.0576381	-0.0645947	0.395565	-0.145711	0.88415	0.935734	SERPINB1	serpin peptidase inhibitor, clade B (ovalbumin), member 1
ENSG00000021574	0.325701	0.651289	1.31491	1.27628	0.510301	0.60984	NA	SPAST	spastin
ENSG00000021762	1.38138	-0.639836	-1.44731	1.14252	-0.560024	0.575463	NA	OSBPL5	oxysterol binding protein-like 5
ENSG00000021776	0.259494	0.952931	2.61207	1.29567	0.735472	0.462052	NA	AQR	aquarius intron-binding spliceosomal factor
ENSG00000022267	0.0665905	-0.274707	-1.41086	0.910952	-0.301561	0.762987	NA	FHL1	four and a half LIM domains 1
ENSG00000022277	9.37882	0.928916	0.949219	0.633487	1.46635	0.142552	0.304939	RTFDC1	replication termination factor 2 domain containing 1
ENSG00000022556	0.365847	-1.5235	-5.74883	1.24873	-1.22004	0.22245	NA	NLRP2	NLR family, pyrin domain containing 2
ENSG00000022567	0.052418	0	0	0.876143	0	1	NA	SLC45A4	solute carrier family 45, member 4
ENSG00000022840	1.287	-0.585532	-0.622239	1.11692	-0.524236	0.600114	NA	RNF10	ring finger protein 10
ENSG00000022976	0.0554385	0.699167	5.02508	0.905229	0.772365	0.439898	NA	ZNF839	zinc finger protein 839
ENSG00000023041	2.13726	0.068746	0.118597	1.07682	0.0638414	0.949097	NA	ZDHHC6	zinc finger, DHHC-type containing 6
ENSG00000023191	7.54388	-0.0146246	-0.121894	0.732854	-0.0199556	0.984079	0.990632	RNH1	ribonuclease/angiogenin inhibitor 1
ENSG00000023228	1.08283	0.296431	0.716016	1.13891	0.260276	0.794651	NA	NDUFS1	NADH dehydrogenase (ubiquinone) Fe-S protein 1, 75kDa (NADH-coenzyme Q reductase)
ENSG00000023287	0.347294	-1.02998	-1.40899	1.26412	-0.814781	0.415198	NA	RB1CC1	RB1-inducible coiled-coil 1
ENSG00000023318	5.57308	-0.162295	-0.222236	0.848461	-0.191282	0.848305	NA	ERP44	endoplasmic reticulum protein 44
ENSG00000023330	3.52184	-0.689545	-0.979156	0.900177	-0.76601	0.44367	NA	ALAS1	5'-aminolevulinate synthase 1
ENSG00000023445	0.551742	-0.253201	-3.95312	1.26052	-0.20087	0.8408	NA	BIRC3	baculoviral IAP repeat containing 3
ENSG00000023516	0.271755	0.867658	2.71194	1.2167	0.713122	0.47577	NA	AKAP11	A kinase (PRKA) anchor protein 11
ENSG00000023572	0.776623	-0.0319245	-0.00671317	1.16654	-0.0273668	0.978167	NA	GLRX2	glutaredoxin 2
ENSG00000023608	0.385675	0.2337	-0.292347	1.29459	0.18052	0.856744	NA	SNAPC1	small nuclear RNA activating complex, polypeptide 1, 43kDa
ENSG00000023697	1.17662	1.05549	2.03583	1.07422	0.982564	0.325822	NA	DERA	deoxyribose-phosphate aldolase (putative)
ENSG00000023734	3.81194	0.302586	0.341227	0.806543	0.375164	0.707538	NA	STRAP	serine/threonine kinase receptor associated protein
ENSG00000023892	0.87398	1.72745	2.69362	1.234	1.39988	0.161548	NA	DEF6	differentially expressed in FDCP 6 homolog (mouse)
ENSG00000023902	3.10951	0.523473	0.950182	1.02394	0.511235	0.609186	NA	PLEKHO1	pleckstrin homology domain containing, family O member 1
ENSG00000023909	0.137417	-0.0136591	-2.62978	0.932282	-0.0146512	0.98831	NA	GCLM	glutamate-cysteine ligase, modifier subunit
ENSG00000024048	0.959682	1.37704	2.28913	1.20153	1.14607	0.251766	NA	UBR2	ubiquitin protein ligase E3 component n-recognin 2
ENSG00000024422	0.41358	-0.192535	0.423277	1.26586	-0.152098	0.87911	NA	EHD2	EH-domain containing 2
ENSG00000024526	0.102777	0.46509	2.33444	0.926985	0.501723	0.615862	NA	DEPDC1	DEP domain containing 1
ENSG00000024862	3.62564	0.596731	0.665768	0.777282	0.767715	0.442656	NA	CCDC28A	coiled-coil domain containing 28A
ENSG00000025039	0.488404	-0.342761	-0.710427	1.26457	-0.27105	0.786353	NA	RRAGD	Ras-related GTP binding D
ENSG00000025156	0.548847	-0.361346	-4.6694	1.2099	-0.298658	0.765201	NA	HSF2	heat shock transcription factor 2
ENSG00000025293	1.66749	0.712534	1.39417	1.14425	0.62271	0.533475	NA	PHF20	PHD finger protein 20
ENSG00000025423	0.0504892	-0.325525	-3.22597	0.902945	-0.360515	0.718462	NA	HSD17B6	hydroxysteroid (17-beta) dehydrogenase 6
ENSG00000025434	1.38709	0.6907	1.07482	1.24513	0.554722	0.579085	NA	NR1H3	nuclear receptor subfamily 1, group H, member 3
ENSG00000025708	0.519918	-1.54355	-5.98016	1.25256	-1.23231	0.217834	NA	TYMP	thymidine phosphorylase
ENSG00000025770	1.66823	1.94269	2.76424	1.17959	1.64691	0.0995755	NA	NCAPH2	non-SMC condensin II complex, subunit H2
ENSG00000025772	1.72686	2.07422	2.33644	1.05916	1.95836	0.0501876	NA	TOMM34	translocase of outer mitochondrial membrane 34
ENSG00000025796	1.49315	0.632285	1.04777	1.05759	0.597855	0.549937	NA	SEC63	SEC63 homolog (S. cerevisiae)
ENSG00000025800	1.15156	-0.235732	-0.0226492	1.10733	-0.212883	0.831418	NA	KPNA6	karyopherin alpha 6 (importin alpha 7)
ENSG00000026025	30.2456	-0.548504	-0.573083	0.503608	-1.08915	0.276088	0.456124	VIM	vimentin
ENSG00000026103	0.342332	0.246269	1.68163	1.27702	0.192846	0.84708	NA	FAS	Fas cell surface death receptor
ENSG00000026297	5.3103	0.493707	0.544437	0.772421	0.639169	0.522713	NA	RNASET2	ribonuclease T2
ENSG00000026508	5.84466	-2.74925	-3.39242	0.859752	-3.19772	0.00138519	NA	CD44	CD44 molecule (Indian blood group)
ENSG00000026950	0.19904	-0.153308	-0.23853	1.23504	-0.124132	0.901211	NA	BTN3A1	butyrophilin, subfamily 3, member A1
ENSG00000027001	0.361964	-0.849064	-4.1986	1.25749	-0.675207	0.499544	NA	MIPEP	mitochondrial intermediate peptidase
ENSG00000027697	3.30178	-0.934019	-1.18486	0.842305	-1.10888	0.26748	NA	IFNGR1	interferon gamma receptor 1
ENSG00000027847	0.642474	1.64125	2.55974	1.26108	1.30147	0.193098	NA	B4GALT7	xylosylprotein beta 1,4-galactosyltransferase, polypeptide 7
ENSG00000027869	0.797294	-1.76331	-7.11233	1.23024	-1.4333	0.151771	NA	SH2D2A	SH2 domain containing 2A
ENSG00000028116	0.336481	0.824947	1.88592	1.29529	0.636883	0.524201	NA	VRK2	vaccinia related kinase 2
ENSG00000028137	0.473992	-0.547222	-0.620197	1.25495	-0.43605	0.662801	NA	TNFRSF1B	tumor necrosis factor receptor superfamily, member 1B
ENSG00000028203	0.397913	-0.872581	-4.54958	1.26051	-0.692243	0.488785	NA	VEZT	vezatin, adherens junctions transmembrane protein
ENSG00000028277	0.238553	0.995202	2.77249	1.10847	0.897817	0.369283	NA	POU2F2	POU class 2 homeobox 2
ENSG00000028310	0.63253	0.536204	0.0791727	1.25304	0.427923	0.668707	NA	BRD9	bromodomain containing 9
ENSG00000028528	8.48925	0.607404	0.798055	0.794371	0.764636	0.444489	0.639922	SNX1	sorting nexin 1
ENSG00000028839	1.35434	0.459329	0.859764	1.1097	0.413921	0.678932	NA	TBPL1	TBP-like 1
ENSG00000029153	0.0330226	0.470653	2.35251	0.901017	0.522357	0.601422	NA	ARNTL2	aryl hydrocarbon receptor nuclear translocator-like 2
ENSG00000029363	5.64498	1.40368	1.6208	0.732455	1.91641	0.0553131	NA	BCLAF1	BCL2-associated transcription factor 1
ENSG00000029364	1.01334	0.420068	0.675305	1.10654	0.379623	0.704225	NA	SLC39A9	solute carrier family 39, member 9
ENSG00000029639	1.47285	1.66294	2.4293	1.18281	1.40592	0.159746	NA	TFB1M	transcription factor B1, mitochondrial
ENSG00000029725	1.5714	0.571152	0.382947	1.08954	0.524212	0.600131	NA	RABEP1	rabaptin, RAB GTPase binding effector protein 1
ENSG00000029993	1.94854	1.82879	2.04208	0.989926	1.8474	0.0646895	NA	HMGB3	high mobility group box 3
ENSG00000030066	0.890682	0.418068	1.13044	1.18283	0.353447	0.723754	NA	NUP160	nucleoporin 160kDa
ENSG00000030110	2.39013	-0.814362	-1.26033	0.958397	-0.849713	0.395485	NA	BAK1	BCL2-antagonist/killer 1
ENSG00000030419	0.126699	-0.157303	-2.47763	0.926219	-0.169834	0.865141	NA	IKZF2	IKAROS family zinc finger 2 (Helios)
ENSG00000030582	18.264	-0.863266	-0.926572	0.539668	-1.59963	0.109682	0.258393	GRN	granulin
ENSG00000031003	0.645797	1.64954	2.26426	1.28362	1.28507	0.198768	NA	FAM13B	family with sequence similarity 13, member B
ENSG00000031691	0.16788	0.24037	4.00416	0.978622	0.245621	0.805976	NA	CENPQ	centromere protein Q
ENSG00000031698	6.50327	0.628912	0.665569	0.684044	0.919402	0.357885	NA	SARS	seryl-tRNA synthetase
ENSG00000031823	1.82742	0.296539	0.279869	1.0049	0.295094	0.767922	NA	RANBP3	RAN binding protein 3
ENSG00000032219	2.23097	0.19278	0.263576	1.00171	0.192452	0.847388	NA	ARID4A	AT rich interactive domain 4A (RBP1-like)
ENSG00000032389	1.19629	0.549012	1.3265	1.21413	0.452186	0.651135	NA	TSSC1	tumor suppressing subtransferable candidate 1
ENSG00000032444	1.41432	0.373018	0.299063	1.12036	0.332946	0.739175	NA	PNPLA6	patatin-like phospholipase domain containing 6
ENSG00000032742	0.0155479	0	0	0.869082	0	1	NA	IFT88	intraflagellar transport 88
ENSG00000033011	1.28841	-0.266541	-0.519941	1.15997	-0.229783	0.81826	NA	ALG1	ALG1, chitobiosyldiphosphodolichol beta-mannosyltransferase
ENSG00000033030	0.666687	0.352839	0.203417	1.28635	0.274295	0.783858	NA	ZCCHC8	zinc finger, CCHC domain containing 8
ENSG00000033050	2.55767	-0.170639	-0.488182	0.988978	-0.172541	0.863013	NA	ABCF2	ATP-binding cassette, sub-family F (GCN20), member 2
ENSG00000033100	0.740474	-0.669807	-1.13895	1.19314	-0.561383	0.574537	NA	CHPF2	chondroitin polymerizing factor 2
ENSG00000033170	0.416738	0.55251	4.35312	1.28123	0.431235	0.666298	NA	FUT8	fucosyltransferase 8 (alpha (1,6) fucosyltransferase)
ENSG00000033178	0.346077	0.113508	-0.939387	1.27048	0.0893428	0.928809	NA	UBA6	ubiquitin-like modifier activating enzyme 6
ENSG00000033327	0.482283	0.873606	1.93614	1.28902	0.67773	0.497943	NA	GAB2	GRB2-associated binding protein 2
ENSG00000033627	0.605997	0.543709	1.10404	1.28338	0.423654	0.671818	NA	ATP6V0A1	ATPase, H+ transporting, lysosomal V0 subunit a1
ENSG00000033800	0.781335	0.508326	0.954795	1.21511	0.418336	0.675702	NA	PIAS1	protein inhibitor of activated STAT, 1
ENSG00000033867	0.30714	0.00120402	-3.30267	0.932556	0.0012911	0.99897	NA	SLC4A7	solute carrier family 4, sodium bicarbonate cotransporter, member 7
ENSG00000034053	0.355503	0.0870038	1.32021	1.28021	0.0679603	0.945817	NA	APBA2	amyloid beta (A4) precursor protein-binding, family A, member 2
ENSG00000034063	0.674194	1.69883	3.45228	1.3015	1.30528	0.191796	NA	NA	NA
ENSG00000034152	2.70308	0.407383	0.453025	0.930306	0.437902	0.661457	NA	MAP2K3	mitogen-activated protein kinase kinase 3
ENSG00000034510	72.2098	0.616441	0.644855	0.357653	1.72357	0.0847849	0.218466	TMSB10	thymosin beta 10
ENSG00000034533	0.371668	2.01761	3.65582	1.30536	1.54563	0.122195	NA	ASTE1	asteroid homolog 1 (Drosophila)
ENSG00000034677	0.696325	-0.0345168	0.874486	1.24251	-0.02778	0.977838	NA	RNF19A	ring finger protein 19A, RBR E3 ubiquitin protein ligase
ENSG00000034693	0.452525	0.100774	-0.0834474	1.28013	0.0787215	0.937254	NA	PEX3	peroxisomal biogenesis factor 3
ENSG00000034713	4.60455	-0.0998618	0.0567958	0.87562	-0.114047	0.909201	NA	GABARAPL2	GABA(A) receptor-associated protein-like 2
ENSG00000035115	0.251313	-0.863416	-4.89662	1.17586	-0.734285	0.462775	NA	SH3YL1	SH3 and SYLF domain containing 1
ENSG00000035141	5.51778	-0.214058	-0.358931	0.845208	-0.25326	0.800067	NA	FAM136A	family with sequence similarity 136, member A
ENSG00000035403	1.05593	-1.54155	-5.32131	1.18793	-1.29768	0.194398	NA	VCL	vinculin
ENSG00000035499	0.657639	2.70899	4.67293	1.31952	2.05302	0.040071	NA	DEPDC1B	DEP domain containing 1B
ENSG00000035664	0.0239678	-0.337445	-1.43918	0.879761	-0.383565	0.701301	NA	DAPK2	death-associated protein kinase 2
ENSG00000035681	1.28197	-1.67958	-6.90232	1.19831	-1.40163	0.161026	NA	NSMAF	neutral sphingomyelinase (N-SMase) activation associated factor
ENSG00000035687	2.00295	0.487251	0.837093	0.93799	0.519463	0.603438	NA	ADSS	adenylosuccinate synthase
ENSG00000035720	0.545568	0.167633	0.102103	1.27901	0.131065	0.895724	NA	STAP1	signal transducing adaptor family member 1
ENSG00000035862	0.901791	0.0182448	0.71909	1.20771	0.015107	0.987947	NA	TIMP2	TIMP metallopeptidase inhibitor 2
ENSG00000035928	2.93522	0.367723	0.462966	0.904149	0.406706	0.684224	NA	RFC1	replication factor C (activator 1) 1, 145kDa
ENSG00000036054	1.05369	0.200004	-0.273876	1.20432	0.166072	0.8681	NA	TBC1D23	TBC1 domain family, member 23
ENSG00000036257	0.614843	-0.252889	-0.474289	1.27564	-0.198244	0.842854	NA	CUL3	cullin 3
ENSG00000036448	0.0237893	0.764316	5.02513	0.89007	0.858715	0.390498	NA	MYOM2	myomesin 2
ENSG00000036549	1.7218	-1.79286	-5.8913	1.15188	-1.55646	0.119599	NA	ZZZ3	zinc finger, ZZ-type containing 3
ENSG00000036672	0.208937	-0.0728554	-4.17891	0.938636	-0.0776184	0.938132	NA	USP2	ubiquitin specific peptidase 2
ENSG00000037042	0.790071	-0.459854	-2.64422	1.22771	-0.374562	0.707986	NA	TUBG2	tubulin, gamma 2
ENSG00000037241	1.80525	1.03904	1.39943	1.11864	0.928848	0.352968	NA	RPL26L1	ribosomal protein L26-like 1
ENSG00000037474	1.09592	0.375164	0.736016	1.15992	0.32344	0.746362	NA	NSUN2	NOP2/Sun RNA methyltransferase family, member 2
ENSG00000037637	1.63741	-0.410428	-0.748257	1.11118	-0.369361	0.711859	NA	FBXO42	F-box protein 42
ENSG00000037749	0.454014	-0.630909	-4.15359	1.25797	-0.501528	0.615999	NA	MFAP3	microfibrillar-associated protein 3
ENSG00000037757	0.993642	-0.50557	-1.2668	1.18356	-0.42716	0.669263	NA	MRI1	methylthioribose-1-phosphate isomerase 1
ENSG00000037897	1.07198	0.854403	1.56573	1.13392	0.753497	0.451151	NA	METTL1	methyltransferase like 1
ENSG00000037965	0.053653	0	0	0.887823	0	1	NA	HOXC8	homeobox C8
ENSG00000038002	0.740567	0.0241319	-0.647803	1.255	0.0192286	0.984659	NA	AGA	aspartylglucosaminidase
ENSG00000038210	0.403118	0.925187	3.16402	1.09217	0.847107	0.396936	NA	PI4K2B	phosphatidylinositol 4-kinase type 2 beta
ENSG00000038219	0.807484	2.55994	5.63039	1.24195	2.06122	0.0392818	NA	BOD1L1	biorientation of chromosomes in cell division 1-like 1
ENSG00000038274	3.56218	-0.15613	-0.179983	0.836834	-0.186573	0.851996	NA	MAT2B	methionine adenosyltransferase II, beta
ENSG00000038358	0.0237893	0.764316	5.02513	0.89007	0.858715	0.390498	NA	EDC4	enhancer of mRNA decapping 4
ENSG00000038382	1.02071	2.101	4.83898	1.23493	1.70131	0.0888855	NA	TRIO	trio Rho guanine nucleotide exchange factor
ENSG00000038427	0.95631	0.26637	0.347054	1.19868	0.222219	0.824143	NA	VCAN	versican
ENSG00000038532	0.456789	-0.734232	-5.08571	1.26695	-0.579528	0.562233	NA	CLEC16A	C-type lectin domain family 16, member A
ENSG00000039068	3.31104	-1.47724	-2.01594	0.987647	-1.49572	0.134726	NA	CDH1	cadherin 1, type 1, E-cadherin (epithelial)
ENSG00000039123	1.76665	0.239249	0.155922	1.16618	0.205157	0.83745	NA	SKIV2L2	superkiller viralicidic activity 2-like 2 (S. cerevisiae)
ENSG00000039319	0.232128	0.116998	-3.09702	1.00618	0.11628	0.907431	NA	ZFYVE16	zinc finger, FYVE domain containing 16
ENSG00000039523	0.527815	-0.421381	-0.580532	1.26405	-0.333358	0.738864	NA	FAM65A	family with sequence similarity 65, member A
ENSG00000039650	0.719115	0.125171	0.159677	1.19713	0.104559	0.916726	NA	PNKP	polynucleotide kinase 3'-phosphatase
ENSG00000040199	0.170832	-0.198199	-19.4523	0.923139	-0.214701	0.83	NA	PHLPP2	PH domain and leucine rich repeat protein phosphatase 2
ENSG00000040275	0.425612	0.503923	0.257009	1.296	0.388828	0.697403	NA	SPDL1	spindle apparatus coiled-coil protein 1
ENSG00000040341	0.82894	-0.404577	-1.4029	1.20559	-0.335584	0.737184	NA	STAU2	staufen double-stranded RNA binding protein 2
ENSG00000040487	1.30993	1.18529	1.20303	1.19857	0.988924	0.3227	NA	PQLC2	PQ loop repeat containing 2
ENSG00000040531	0.605902	0.77991	1.21838	1.2893	0.604908	0.54524	NA	CTNS	cystinosin, lysosomal cystine transporter
ENSG00000040608	0.549972	-0.237757	-1.11976	1.27204	-0.186909	0.851732	NA	RTN4R	reticulon 4 receptor
ENSG00000040633	0.489189	-0.781643	-0.336693	1.25039	-0.625119	0.531893	NA	PHF23	PHD finger protein 23
ENSG00000040933	0.216493	1.28443	4.62522	1.07253	1.19757	0.231083	NA	INPP4A	inositol polyphosphate-4-phosphatase, type I, 107kDa
ENSG00000041353	0.420604	0.471538	0.176776	1.2842	0.367185	0.713481	NA	RAB27B	RAB27B, member RAS oncogene family
ENSG00000041357	10.9089	0.795204	0.845997	0.521397	1.52514	0.127224	0.282824	PSMA4	proteasome (prosome, macropain) subunit, alpha type, 4
ENSG00000041802	0.92712	1.1852	1.85807	1.26577	0.936348	0.349094	NA	LSG1	large 60S subunit nuclear export GTPase 1
ENSG00000041880	0.113697	-0.287246	-0.588125	0.918063	-0.312883	0.75437	NA	PARP3	poly (ADP-ribose) polymerase family, member 3
ENSG00000041988	0.974817	1.04714	1.49537	1.12246	0.932899	0.350872	NA	THAP3	THAP domain containing, apoptosis associated protein 3
ENSG00000042062	0.0458505	0	0	0.875441	0	1	NA	FAM65C	family with sequence similarity 65, member C
ENSG00000042088	0.82084	0.168064	0.305503	1.21513	0.138309	0.889996	NA	TDP1	tyrosyl-DNA phosphodiesterase 1
ENSG00000042286	0.628304	0.0386442	-0.181258	1.23573	0.0312724	0.975052	NA	AIFM2	apoptosis-inducing factor, mitochondrion-associated, 2
ENSG00000042317	0.527532	0.456899	2.98795	1.25983	0.362666	0.716855	NA	SPATA7	spermatogenesis associated 7
ENSG00000042429	0.513586	0.473451	1.53439	1.28473	0.368522	0.712484	NA	MED17	mediator complex subunit 17
ENSG00000042445	1.31306	1.00431	1.29202	1.24184	0.80873	0.418671	NA	RETSAT	retinol saturase (all-trans-retinol 13,14-reductase)
ENSG00000042493	13.9222	-0.61891	-0.689232	0.509486	-1.21478	0.224452	0.395105	CAPG	capping protein (actin filament), gelsolin-like
ENSG00000042753	9.10426	1.00393	1.12203	0.581514	1.7264	0.0842753	0.218466	AP2S1	adaptor-related protein complex 2, sigma 1 subunit
ENSG00000042980	0.927202	0.557588	1.4858	1.20987	0.460865	0.644895	NA	ADAM28	ADAM metallopeptidase domain 28
ENSG00000043093	0.771007	-1.28309	-1.55494	1.19972	-1.06949	0.284849	NA	DCUN1D1	DCN1, defective in cullin neddylation 1, domain containing 1
ENSG00000043143	0.430464	0.587776	2.07269	1.28255	0.458289	0.646745	NA	JADE2	jade family PHD finger 2
ENSG00000043462	2.44116	-0.893861	-1.17097	0.969827	-0.92167	0.3567	NA	LCP2	lymphocyte cytosolic protein 2 (SH2 domain containing leukocyte protein of 76kDa)
ENSG00000043514	0.909109	-0.113001	-0.372052	1.21321	-0.0931425	0.92579	NA	TRIT1	tRNA isopentenyltransferase 1
ENSG00000043591	0.0477571	0.252375	3.32518	0.910897	0.277062	0.781732	NA	ADRB1	adrenoceptor beta 1
ENSG00000044090	0.357099	0.188498	2.00722	1.19473	0.157774	0.874635	NA	CUL7	cullin 7
ENSG00000044115	1.61281	-0.0588167	-0.20117	1.19003	-0.0494247	0.960581	NA	CTNNA1	catenin (cadherin-associated protein), alpha 1, 102kDa
ENSG00000044446	1.27227	0.0750169	-0.015366	1.2375	0.0606196	0.951662	NA	PHKA2	phosphorylase kinase, alpha 2 (liver)
ENSG00000044459	0.441134	0.504353	1.16138	1.27409	0.395854	0.692213	NA	CNTLN	centlein, centrosomal protein
ENSG00000044574	20.3149	0.21633	0.231107	0.738159	0.293067	0.769471	0.865894	HSPA5	heat shock 70kDa protein 5 (glucose-regulated protein, 78kDa)
ENSG00000046647	0.562185	0.566744	1.04739	1.2501	0.453359	0.650291	NA	GEMIN8	gem (nuclear organelle) associated protein 8
ENSG00000046651	0.934258	0.613899	0.421517	1.20262	0.510468	0.609724	NA	OFD1	oral-facial-digital syndrome 1
ENSG00000046653	0.0714122	-0.697077	-3.07746	0.910843	-0.76531	0.444087	NA	GPM6B	glycoprotein M6B
ENSG00000046889	0.0474444	-0.498613	-1.54286	0.893407	-0.558103	0.576774	NA	PREX2	phosphatidylinositol-3,4,5-trisphosphate-dependent Rac exchange factor 2
ENSG00000047056	0.520408	-0.526393	-0.892657	1.26044	-0.417626	0.676221	NA	WDR37	WD repeat domain 37
ENSG00000047188	0.239616	0.592927	3.96603	1.23898	0.47856	0.632251	NA	YTHDC2	YTH domain containing 2
ENSG00000047230	0.202221	0	0	0.922045	0	1	NA	CTPS2	CTP synthase 2
ENSG00000047249	1.21024	-0.163937	0.302873	1.08242	-0.151455	0.879617	NA	ATP6V1H	ATPase, H+ transporting, lysosomal 50/57kDa, V1 subunit H
ENSG00000047315	1.5789	0.589408	0.531138	1.16025	0.508	0.611454	NA	POLR2B	polymerase (RNA) II (DNA directed) polypeptide B, 140kDa
ENSG00000047346	0.0408826	-0.00464694	-2.41189	0.8935	-0.00520083	0.99585	NA	FAM214A	family with sequence similarity 214, member A
ENSG00000047365	0.454541	0.298756	0.925407	1.28427	0.232627	0.816051	NA	ARAP2	ArfGAP with RhoGAP domain, ankyrin repeat and PH domain 2
ENSG00000047410	4.50379	0.965079	1.03203	0.783275	1.23211	0.217909	NA	TPR	translocated promoter region, nuclear basket protein
ENSG00000047457	0.0381051	0	0	0.877236	0	1	NA	CP	ceruloplasmin (ferroxidase)
ENSG00000047578	0.28841	0.284018	0.294868	1.2899	0.220186	0.825726	NA	KIAA0556	KIAA0556
ENSG00000047579	0.514614	0.882849	2.53676	1.29142	0.683627	0.494211	NA	DTNBP1	dystrobrevin binding protein 1
ENSG00000047621	0.289135	-0.0154891	-19.5368	0.948765	-0.0163256	0.986975	NA	C12orf4	chromosome 12 open reading frame 4
ENSG00000047634	0.0471972	0	0	0.893026	0	1	NA	SCML1	sex comb on midleg-like 1 (Drosophila)
ENSG00000047644	0.158813	0.253729	3.88203	0.944648	0.268596	0.78824	NA	WWC3	WWC family member 3
ENSG00000047849	1.29863	1.71274	2.33594	1.07778	1.58914	0.112028	NA	MAP4	microtubule-associated protein 4
ENSG00000047932	0.692762	-0.763585	-5.64554	1.26758	-0.602394	0.546912	NA	GOPC	golgi-associated PDZ and coiled-coil motif containing
ENSG00000048028	0.16267	-0.0669305	-1.18945	0.935173	-0.0715702	0.942944	NA	USP28	ubiquitin specific peptidase 28
ENSG00000048052	0.00923329	-0.161222	-2.41184	0.868183	-0.1857	0.85268	NA	HDAC9	histone deacetylase 9
ENSG00000048140	0.14665	-0.190695	-3.82401	1.08682	-0.175462	0.860717	NA	TSPAN17	tetraspanin 17
ENSG00000048162	4.06474	0.995428	1.19118	0.768129	1.29591	0.195006	NA	NOP16	NOP16 nucleolar protein
ENSG00000048342	0.0381051	0	0	0.877236	0	1	NA	CC2D2A	coiled-coil and C2 domain containing 2A
ENSG00000048392	0.309	1.08469	1.9029	1.29498	0.837609	0.40225	NA	RRM2B	ribonucleotide reductase M2 B (TP53 inducible)
ENSG00000048405	0.651129	-0.0150129	-0.417371	1.27421	-0.0117821	0.990599	NA	ZNF800	zinc finger protein 800
ENSG00000048471	0.581552	1.35633	2.52403	1.26499	1.07221	0.283626	NA	SNX29	sorting nexin 29
ENSG00000048544	1.91053	0.388532	0.285802	1.06029	0.366438	0.714038	NA	MRPS10	mitochondrial ribosomal protein S10
ENSG00000048649	2.5995	0.698006	0.673774	1.02917	0.678221	0.497632	NA	RSF1	remodeling and spacing factor 1
ENSG00000048707	0.262387	0.272951	-2.57793	1.18389	0.230555	0.817661	NA	VPS13D	vacuolar protein sorting 13 homolog D (S. cerevisiae)
ENSG00000048740	6.42153	-0.208409	-0.356069	0.828327	-0.251603	0.801348	NA	CELF2	CUGBP, Elav-like family member 2
ENSG00000048828	0.864443	0.865532	1.16594	1.20296	0.719503	0.471831	NA	FAM120A	family with sequence similarity 120A
ENSG00000048991	1.5533	0.381735	0.564731	1.11602	0.342051	0.732313	NA	R3HDM1	R3H domain containing 1
ENSG00000049089	0.255278	-0.749857	-2.99534	1.21661	-0.616348	0.537665	NA	COL9A2	collagen, type IX, alpha 2
ENSG00000049130	0.372914	-0.0282145	-0.50572	1.01697	-0.0277437	0.977867	NA	KITLG	KIT ligand
ENSG00000049167	0.309444	0.786137	1.21323	1.28148	0.613458	0.539573	NA	ERCC8	excision repair cross-complementation group 8
ENSG00000049192	0.0792278	0.939194	6.02503	0.916551	1.0247	0.305503	NA	ADAMTS6	ADAM metallopeptidase with thrombospondin type 1 motif, 6
ENSG00000049239	0.671617	0.403479	0.598823	1.26571	0.318777	0.749896	NA	H6PD	hexose-6-phosphate dehydrogenase (glucose 1-dehydrogenase)
ENSG00000049245	0.797557	-1.59007	-5.99429	1.20595	-1.31853	0.187327	NA	VAMP3	vesicle-associated membrane protein 3
ENSG00000049323	0.315557	-0.191055	-2.484	1.1607	-0.164603	0.869256	NA	LTBP1	latent transforming growth factor beta binding protein 1
ENSG00000049449	1.97186	0.251875	0.250812	0.984981	0.255715	0.798171	NA	RCN1	reticulocalbin 1, EF-hand calcium binding domain
ENSG00000049540	0.0239678	-0.337445	-1.43918	0.879761	-0.383565	0.701301	NA	ELN	elastin
ENSG00000049541	2.33627	2.05431	2.4505	0.996486	2.06155	0.0392502	NA	RFC2	replication factor C (activator 1) 2, 40kDa
ENSG00000049618	1.49341	1.0538	1.69138	1.18208	0.89148	0.372671	NA	ARID1B	AT rich interactive domain 1B (SWI1-like)
ENSG00000049656	0.316351	0.81732	2.27457	1.28517	0.635963	0.5248	NA	CLPTM1L	CLPTM1-like
ENSG00000049759	0.364258	-0.603178	-0.717619	1.23283	-0.489261	0.624657	NA	NEDD4L	neural precursor cell expressed, developmentally down-regulated 4-like, E3 ubiquitin protein ligase
ENSG00000049860	2.30389	-0.267314	0.0931007	0.949855	-0.281427	0.778383	NA	HEXB	hexosaminidase B (beta polypeptide)
ENSG00000049883	0.301526	-0.957934	-4.3589	1.22221	-0.783773	0.433173	NA	PTCD2	pentatricopeptide repeat domain 2
ENSG00000050130	2.49007	0.113901	0.0524496	0.927754	0.12277	0.902289	NA	JKAMP	JNK1/MAPK8-associated membrane protein
ENSG00000050393	0.484373	1.10202	3.504	1.27962	0.861211	0.389122	NA	MCUR1	mitochondrial calcium uniporter regulator 1
ENSG00000050405	0.456333	-0.0206812	-3.84087	1.27996	-0.0161577	0.987109	NA	LIMA1	LIM domain and actin binding 1
ENSG00000050426	2.00483	-1.26317	-2.18752	1.06736	-1.18345	0.236629	NA	LETMD1	LETM1 domain containing 1
ENSG00000050438	0.0247812	-0.0582688	-2.9203	0.884629	-0.0658681	0.947483	NA	SLC4A8	solute carrier family 4, sodium bicarbonate cotransporter, member 8
ENSG00000050748	0.316202	-0.244835	0.321371	1.28067	-0.191178	0.848386	NA	MAPK9	mitogen-activated protein kinase 9
ENSG00000050767	1.48818	0.148393	1.53951	1.09452	0.135578	0.892155	NA	COL23A1	collagen, type XXIII, alpha 1
ENSG00000051009	0.781525	0.133461	1.70035	1.26176	0.105773	0.915762	NA	FAM160A2	family with sequence similarity 160, member A2
ENSG00000051108	3.09458	0.575984	0.981281	0.880724	0.653989	0.513119	NA	HERPUD1	homocysteine-inducible, endoplasmic reticulum stress-inducible, ubiquitin-like domain member 1
ENSG00000051128	1.15263	-1.02654	-5.20334	1.20122	-0.854586	0.39278	NA	HOMER3	homer scaffolding protein 3
ENSG00000051180	0.861393	1.51031	4.39883	1.24418	1.2139	0.224786	NA	RAD51	RAD51 recombinase
ENSG00000051341	0.161488	1.1751	7.39261	0.93496	1.25684	0.208811	NA	POLQ	polymerase (DNA directed), theta
ENSG00000051382	1.01611	0.993285	1.00136	1.20765	0.822493	0.410796	NA	PIK3CB	phosphatidylinositol-4,5-bisphosphate 3-kinase, catalytic subunit beta
ENSG00000051523	5.61305	0.52665	0.646558	0.766206	0.687349	0.491863	NA	CYBA	cytochrome b-245, alpha polypeptide
ENSG00000051596	1.66662	0.118966	0.171615	0.990032	0.120164	0.904353	NA	THOC3	THO complex 3
ENSG00000051620	0.520483	0.282069	1.4712	1.24864	0.225902	0.821278	NA	HEBP2	heme binding protein 2
ENSG00000051825	0.662543	0.300346	0.799731	1.27864	0.234895	0.81429	NA	MPHOSPH9	M-phase phosphoprotein 9
ENSG00000052126	1.20707	0.0945137	0.640413	1.19269	0.0792443	0.936838	NA	PLEKHA5	pleckstrin homology domain containing, family A member 5
ENSG00000052344	0.0239678	-0.337445	-1.43918	0.879761	-0.383565	0.701301	NA	PRSS8	protease, serine, 8
ENSG00000052723	0.806816	0.458862	0.830737	1.15555	0.397095	0.691297	NA	SIKE1	suppressor of IKBKE 1
ENSG00000052749	0.987653	1.8579	3.43647	1.15029	1.61517	0.106275	NA	RRP12	ribosomal RNA processing 12 homolog (S. cerevisiae)
ENSG00000052802	1.52581	-1.72373	-2.65618	1.08926	-1.58248	0.113541	NA	MSMO1	methylsterol monooxygenase 1
ENSG00000052841	4.06512	1.27764	1.33236	0.821914	1.55447	0.120072	NA	TTC17	tetratricopeptide repeat domain 17
ENSG00000053254	0.537253	-0.0201779	-0.0694947	1.27695	-0.0158016	0.987393	NA	FOXN3	forkhead box N3
ENSG00000053371	3.18578	1.28301	1.49839	0.83001	1.54578	0.122158	NA	AKR7A2	aldo-keto reductase family 7, member A2 (aflatoxin aldehyde reductase)
ENSG00000053372	3.53933	0.88314	1.00811	0.858708	1.02845	0.303738	NA	MRTO4	mRNA turnover 4 homolog (S. cerevisiae)
ENSG00000053501	2.69508	0.23621	0.318561	0.841158	0.280815	0.778852	NA	USE1	unconventional SNARE in the ER 1 homolog (S. cerevisiae)
ENSG00000053747	0.0587305	0.144847	3.35357	0.916419	0.158058	0.874411	NA	LAMA3	laminin, alpha 3
ENSG00000053770	1.19639	0.963745	1.24028	1.17295	0.821639	0.411282	NA	AP5M1	adaptor-related protein complex 5, mu 1 subunit
ENSG00000053900	1.29945	2.44914	2.99567	1.17425	2.0857	0.0370055	NA	ANAPC4	anaphase promoting complex subunit 4
ENSG00000053918	0.0237893	0.764316	5.02513	0.89007	0.858715	0.390498	NA	KCNQ1	potassium channel, voltage gated KQT-like subfamily Q, member 1
ENSG00000054116	5.19706	-0.266564	-0.425974	0.719792	-0.370334	0.711134	NA	TRAPPC3	trafficking protein particle complex 3
ENSG00000054118	6.8639	1.48764	1.60359	0.830606	1.79103	0.0732887	NA	THRAP3	thyroid hormone receptor associated protein 3
ENSG00000054148	14.1498	1.55974	1.67429	0.560404	2.78325	0.00538175	0.0327601	PHPT1	phosphohistidine phosphatase 1
ENSG00000054219	0.44939	-0.608392	-1.61319	1.28417	-0.473763	0.635669	NA	LY75	lymphocyte antigen 75
ENSG00000054267	2.34634	0.238654	0.163507	1.00899	0.236528	0.813023	NA	ARID4B	AT rich interactive domain 4B (RBP1-like)
ENSG00000054277	0.333794	1.57332	4.41014	1.28384	1.22548	0.220394	NA	OPN3	opsin 3
ENSG00000054282	3.16681	0.207284	0.144699	0.962505	0.215359	0.829487	NA	SDCCAG8	serologically defined colon cancer antigen 8
ENSG00000054523	0.346008	-0.0880261	-0.436271	1.22507	-0.0718539	0.942718	NA	KIF1B	kinesin family member 1B
ENSG00000054598	0.315989	0.61135	4.82877	1.17157	0.521824	0.601793	NA	FOXC1	forkhead box C1
ENSG00000054611	0.513419	0.667502	1.40784	1.26897	0.526017	0.598876	NA	TBC1D22A	TBC1 domain family, member 22A
ENSG00000054965	0.664422	-0.938209	-4.78718	1.25325	-0.748618	0.454087	NA	FAM168A	family with sequence similarity 168, member A
ENSG00000054967	0.640161	0.623613	1.41246	1.26748	0.49201	0.622712	NA	RELT	RELT tumor necrosis factor receptor
ENSG00000054983	0.310228	-0.246853	-1.32165	1.20719	-0.204486	0.837973	NA	GALC	galactosylceramidase
ENSG00000055044	6.9041	0.622047	0.682709	0.641806	0.969214	0.332439	NA	NOP58	NOP58 ribonucleoprotein
ENSG00000055070	3.74413	1.1466	1.31805	0.853662	1.34315	0.179223	NA	SZRD1	SUZ RNA binding domain containing 1
ENSG00000055118	4.41968	-0.883343	-0.868137	1.11373	-0.793139	0.427697	NA	KCNH2	potassium channel, voltage gated eag related subfamily H, member 2
ENSG00000055130	0.991391	-0.188215	-0.389082	1.23277	-0.152677	0.878653	NA	CUL1	cullin 1
ENSG00000055147	0.995317	0.112791	0.70009	1.15485	0.0976672	0.922197	NA	FAM114A2	family with sequence similarity 114, member A2
ENSG00000055163	1.62827	-0.518776	-0.784934	1.08334	-0.478869	0.632032	NA	CYFIP2	cytoplasmic FMR1 interacting protein 2
ENSG00000055208	0.339233	0.783394	4.65117	1.26181	0.620849	0.534699	NA	TAB2	TGF-beta activated kinase 1/MAP3K7 binding protein 2
ENSG00000055211	1.65389	1.57395	2.01429	1.02446	1.53637	0.124447	NA	GINM1	glycoprotein integral membrane 1
ENSG00000055332	0.911199	1.13398	1.8192	1.22209	0.9279	0.35346	NA	EIF2AK2	eukaryotic translation initiation factor 2-alpha kinase 2
ENSG00000055483	1.50955	0.522083	0.328538	1.12461	0.464236	0.642479	NA	USP36	ubiquitin specific peptidase 36
ENSG00000055609	1.1424	2.05889	3.15326	1.2733	1.61697	0.105885	NA	KMT2C	lysine (K)-specific methyltransferase 2C
ENSG00000055917	2.32323	0.162027	0.000528819	1.03243	0.156937	0.875294	NA	PUM2	pumilio RNA-binding family member 2
ENSG00000055950	1.44628	0.97659	1.22076	1.10202	0.886185	0.375518	NA	MRPL43	mitochondrial ribosomal protein L43
ENSG00000056050	2.98455	1.65637	1.97408	0.915376	1.8095	0.0703738	NA	C4orf27	chromosome 4 open reading frame 27
ENSG00000056097	3.89503	0.375578	0.316039	0.982751	0.38217	0.702335	NA	ZFR	zinc finger RNA binding protein
ENSG00000056277	0.544736	1.89692	3.22887	1.30533	1.45321	0.146166	NA	ZNF280C	zinc finger protein 280C
ENSG00000056586	1.82252	-0.334756	-0.271562	1.06313	-0.314879	0.752854	NA	RC3H2	ring finger and CCCH-type domains 2
ENSG00000056661	0.66967	-0.773081	-3.60104	1.24482	-0.621037	0.534575	NA	NA	NA
ENSG00000056972	0.737314	-1.79317	-6.90678	1.25066	-1.43377	0.151637	NA	TRAF3IP2	TRAF3 interacting protein 2
ENSG00000057019	0.158032	0	0	0.9195	0	1	NA	DCBLD2	discoidin, CUB and LCCL domain containing 2
ENSG00000057252	0.692208	1.52929	2.11456	1.3019	1.17467	0.240129	NA	SOAT1	sterol O-acyltransferase 1
ENSG00000057294	0.118329	0	0	0.881829	0	1	NA	PKP2	plakophilin 2
ENSG00000057608	12.2272	-0.305254	-0.398781	0.638219	-0.478291	0.632443	0.771766	GDI2	GDP dissociation inhibitor 2
ENSG00000057657	0.202095	0.346168	1.30779	1.14385	0.302634	0.762168	NA	PRDM1	PR domain containing 1, with ZNF domain
ENSG00000057663	1.27069	0.22153	0.424793	1.19618	0.185198	0.853074	NA	ATG5	autophagy related 5
ENSG00000057757	0.686913	-0.27754	-0.631523	1.25799	-0.220621	0.825387	NA	PITHD1	PITH (C-terminal proteasome-interacting domain of thioredoxin-like) domain containing 1
ENSG00000057935	0.39359	-0.0586927	-0.156375	1.27114	-0.0461732	0.963172	NA	MTA3	metastasis associated 1 family, member 3
ENSG00000058056	0.104188	0.194233	0.834177	1.05244	0.184556	0.853577	NA	USP13	ubiquitin specific peptidase 13 (isopeptidase T-3)
ENSG00000058063	0.524061	0.468376	0.346599	1.29415	0.361919	0.717413	NA	ATP11B	ATPase, class VI, type 11B
ENSG00000058091	0.119877	0.125833	0.766876	1.13815	0.11056	0.911966	NA	CDK14	cyclin-dependent kinase 14
ENSG00000058262	3.03482	-0.256202	-0.138786	0.98196	-0.260908	0.794163	NA	SEC61A1	Sec61 alpha 1 subunit (S. cerevisiae)
ENSG00000058272	6.22102	0.364118	0.388695	0.79244	0.459489	0.645883	NA	PPP1R12A	protein phosphatase 1, regulatory subunit 12A
ENSG00000058335	0.0316493	0	0	0.880204	0	1	NA	RASGRF1	Ras protein-specific guanine nucleotide-releasing factor 1
ENSG00000058404	0.114069	0.0660384	-2.11981	0.906028	0.0728879	0.941895	NA	CAMK2B	calcium/calmodulin-dependent protein kinase II beta
ENSG00000058600	1.12762	-0.536352	-1.15124	1.1813	-0.454034	0.649805	NA	POLR3E	polymerase (RNA) III (DNA directed) polypeptide E (80kD)
ENSG00000058668	1.65542	0.497711	0.64579	1.07926	0.461159	0.644685	NA	ATP2B4	ATPase, Ca++ transporting, plasma membrane 4
ENSG00000058673	1.73003	-0.515401	-0.634685	1.06486	-0.484007	0.628381	NA	ZC3H11A	zinc finger CCCH-type containing 11A
ENSG00000058729	1.13636	-2.12243	-6.72696	1.16739	-1.81809	0.06905	NA	RIOK2	RIO kinase 2
ENSG00000058799	1.09972	-0.933978	-1.40636	1.17975	-0.791678	0.428548	NA	YIPF1	Yip1 domain family, member 1
ENSG00000058804	0.881855	-0.74882	-1.23493	1.1721	-0.63887	0.522907	NA	NDC1	NDC1 transmembrane nucleoporin
ENSG00000058866	0.19079	0.0479244	-3.14519	1.13612	0.0421824	0.966353	NA	DGKG	diacylglycerol kinase, gamma 90kDa
ENSG00000059122	0.672833	1.54206	2.33352	1.27584	1.20866	0.226792	NA	FLYWCH1	FLYWCH-type zinc finger 1
ENSG00000059145	0.790221	-0.176686	-5.3696	1.27762	-0.138293	0.890009	NA	UNKL	unkempt family zinc finger-like
ENSG00000059377	5.14959	-1.10732	-1.26257	0.740254	-1.49586	0.13469	NA	TBXAS1	thromboxane A synthase 1 (platelet)
ENSG00000059378	0.0316493	0	0	0.880204	0	1	NA	PARP12	poly (ADP-ribose) polymerase family, member 12
ENSG00000059573	1.84414	-0.224991	-0.117837	1.10227	-0.204117	0.838262	NA	ALDH18A1	aldehyde dehydrogenase 18 family, member A1
ENSG00000059588	0.727827	2.02395	3.29309	1.28439	1.5758	0.115071	NA	TARBP1	TAR (HIV-1) RNA binding protein 1
ENSG00000059691	0.995773	0.741724	1.09408	1.14854	0.645797	0.518411	NA	GATB	glutamyl-tRNA(Gln) amidotransferase, subunit B
ENSG00000059728	1.16882	-1.57721	-6.13991	1.19801	-1.31653	0.187995	NA	MXD1	MAX dimerization protein 1
ENSG00000059758	0.215889	-0.350373	-3.77953	0.987306	-0.354878	0.722681	NA	CDK17	cyclin-dependent kinase 17
ENSG00000059769	0.055877	0.0360047	-3.26135	0.901032	0.0399594	0.968125	NA	DNAJC25	DnaJ (Hsp40) homolog, subfamily C , member 25
ENSG00000059804	2.09018	0.492404	0.524399	1.06341	0.46304	0.643335	NA	SLC2A3	solute carrier family 2 (facilitated glucose transporter), member 3
ENSG00000060069	0.224824	0.110157	2.18578	0.948264	0.116168	0.90752	NA	CTDP1	CTD (carboxy-terminal domain, RNA polymerase II, polypeptide A) phosphatase, subunit 1
ENSG00000060138	1.9428	0.764107	1.06351	0.91948	0.831022	0.405961	NA	YBX3	Y box binding protein 3
ENSG00000060237	1.62319	0.672019	1.0811	1.16883	0.574949	0.565326	NA	WNK1	WNK lysine deficient protein kinase 1
ENSG00000060303	0.740906	1.2747	1.92827	1.25644	1.01454	0.310327	NA	NA	NA
ENSG00000060339	2.32166	0.588583	0.811014	0.966971	0.608687	0.542732	NA	CCAR1	cell division cycle and apoptosis regulator 1
ENSG00000060491	0.285648	1.09286	2.31131	1.26677	0.862714	0.388295	NA	OGFR	opioid growth factor receptor
ENSG00000060558	6.22864	0.666572	0.778134	0.673196	0.99016	0.322096	NA	GNA15	guanine nucleotide binding protein (G protein), alpha 15 (Gq class)
ENSG00000060642	0.461688	0.0323194	0.451455	1.26324	0.0255845	0.979589	NA	PIGV	phosphatidylinositol glycan anchor biosynthesis, class V
ENSG00000060688	3.29124	0.811023	1.00657	0.762841	1.06316	0.287709	NA	SNRNP40	small nuclear ribonucleoprotein 40kDa (U5)
ENSG00000060749	0.350652	0.539526	1.21695	1.23189	0.437967	0.66141	NA	QSER1	glutamine and serine rich 1
ENSG00000060762	2.09334	1.06404	1.49119	1.09043	0.9758	0.329164	NA	MPC1	mitochondrial pyruvate carrier 1
ENSG00000060971	2.28776	-0.27611	-0.261646	1.00418	-0.274961	0.783346	NA	ACAA1	acetyl-CoA acyltransferase 1
ENSG00000060982	1.18554	0.814051	0.791513	1.20956	0.673014	0.500938	NA	BCAT1	branched chain amino-acid transaminase 1, cytosolic
ENSG00000061273	0.347644	-0.595977	-4.42115	1.26399	-0.471506	0.63728	NA	HDAC7	histone deacetylase 7
ENSG00000061656	0.00923329	-0.161222	-2.41184	0.868183	-0.1857	0.85268	NA	SPAG4	sperm associated antigen 4
ENSG00000061676	0.0458505	0	0	0.875441	0	1	NA	NCKAP1	NCK-associated protein 1
ENSG00000061794	1.8381	0.734547	0.983608	1.1627	0.631762	0.527542	NA	MRPS35	mitochondrial ribosomal protein S35
ENSG00000061918	0.54583	1.79518	3.25984	1.31168	1.36861	0.17112	NA	GUCY1B3	guanylate cyclase 1, soluble, beta 3
ENSG00000061936	2.65702	1.03567	1.15827	0.8811	1.17543	0.239823	NA	SFSWAP	splicing factor, suppressor of white-apricot family
ENSG00000061938	0.1706	0.527988	1.68587	1.17818	0.448138	0.654054	NA	TNK2	tyrosine kinase, non-receptor, 2
ENSG00000061987	0.275264	0.63798	2.33583	1.22219	0.521997	0.601672	NA	MON2	MON2 homolog (S. cerevisiae)
ENSG00000062194	4.90179	-0.223586	-0.288846	0.802458	-0.278627	0.780531	NA	GPBP1	GC-rich promoter binding protein 1
ENSG00000062485	3.24396	-1.10415	-1.45231	0.970464	-1.13775	0.255223	NA	CS	citrate synthase
ENSG00000062524	0.29906	0.204657	1.63319	1.27668	0.160304	0.872642	NA	LTK	leukocyte receptor tyrosine kinase
ENSG00000062582	0.257344	0.343249	0.953313	1.27768	0.26865	0.788199	NA	MRPS24	mitochondrial ribosomal protein S24
ENSG00000062598	1.50564	-0.140324	-0.174038	1.11307	-0.126069	0.899677	NA	ELMO2	engulfment and cell motility 2
ENSG00000062650	3.8431	-1.23027	-1.81556	1.07135	-1.14834	0.25083	NA	WAPAL	wings apart-like homolog (Drosophila)
ENSG00000062716	3.79507	-0.587387	-0.646156	0.943051	-0.622858	0.533378	NA	VMP1	vacuole membrane protein 1
ENSG00000062725	0.500891	1.06842	3.4208	1.27413	0.83855	0.401722	NA	APPBP2	amyloid beta precursor protein (cytoplasmic tail) binding protein 2
ENSG00000062822	0.427537	-0.7639	-3.76325	1.25366	-0.609334	0.542303	NA	POLD1	polymerase (DNA directed), delta 1, catalytic subunit
ENSG00000063015	1.02919	-0.0700128	-4.17633	1.28015	-0.054691	0.956385	NA	SEZ6	seizure related 6 homolog (mouse)
ENSG00000063046	5.83534	-1.18264	-1.32738	0.735597	-1.60773	0.107895	NA	EIF4B	eukaryotic translation initiation factor 4B
ENSG00000063127	0.0237893	0.764316	5.02513	0.89007	0.858715	0.390498	NA	SLC6A16	solute carrier family 6, member 16
ENSG00000063176	0.809451	1.06466	2.25046	1.20671	0.882278	0.377626	NA	SPHK2	sphingosine kinase 2
ENSG00000063177	86.2	1.12822	1.1892	0.45525	2.47825	0.013203	0.0607876	RPL18	ribosomal protein L18
ENSG00000063180	0.155323	-0.156594	1.50338	0.942654	-0.16612	0.868063	NA	CA11	carbonic anhydrase XI
ENSG00000063241	1.44717	-1.51516	-5.88005	1.17701	-1.2873	0.197989	NA	ISOC2	isochorismatase domain containing 2
ENSG00000063244	0.880214	-0.305269	-1.46805	1.27219	-0.239955	0.810365	NA	U2AF2	U2 small nuclear RNA auxiliary factor 2
ENSG00000063245	0.356144	0.32801	0.54394	1.25107	0.262183	0.79318	NA	EPN1	epsin 1
ENSG00000063322	2.25709	1.10537	1.53454	0.882727	1.25222	0.210491	NA	MED29	mediator complex subunit 29
ENSG00000063438	0.115093	0.0844161	-2.58615	0.909996	0.0927654	0.92609	NA	AHRR	aryl-hydrocarbon receptor repressor
ENSG00000063587	0.232766	0.8346	6.87113	0.936053	0.891616	0.372599	NA	ZNF275	zinc finger protein 275
ENSG00000063601	0.0806455	-0.76215	-4.02685	0.91659	-0.831505	0.405688	NA	MTMR1	myotubularin related protein 1
ENSG00000063761	0.259241	0	0	0.930382	0	1	NA	ADCK1	aarF domain containing kinase 1
ENSG00000063854	1.44973	0.946766	1.36766	1.03705	0.91294	0.361274	NA	HAGH	hydroxyacylglutathione hydrolase
ENSG00000063978	2.63096	0.571911	0.710659	0.929674	0.615173	0.53844	NA	RNF4	ring finger protein 4
ENSG00000064012	1.84309	0.152196	-0.0257774	1.02906	0.147898	0.882423	NA	CASP8	caspase 8, apoptosis-related cysteine peptidase
ENSG00000064102	1.15303	-0.368195	-0.466546	1.22633	-0.30024	0.763994	NA	ASUN	asunder spermatogenesis regulator
ENSG00000064115	1.7097	2.01559	2.69508	1.1674	1.72657	0.0842457	NA	TM7SF3	transmembrane 7 superfamily member 3
ENSG00000064199	0.0662522	0	0	0.880192	0	1	NA	SPA17	sperm autoantigenic protein 17
ENSG00000064201	4.0278	-0.338529	-0.419714	0.845531	-0.400375	0.688881	NA	TSPAN32	tetraspanin 32
ENSG00000064205	0.10476	-0.451792	-2.13745	0.922715	-0.489634	0.624393	NA	WISP2	WNT1 inducible signaling pathway protein 2
ENSG00000064225	0.56468	0.0506651	-0.807159	1.26608	0.0400174	0.968079	NA	ST3GAL6	ST3 beta-galactoside alpha-2,3-sialyltransferase 6
ENSG00000064313	0.493882	0.975409	1.82002	1.29133	0.755349	0.450039	NA	TAF2	TAF2 RNA polymerase II, TATA box binding protein (TBP)-associated factor, 150kDa
ENSG00000064393	1.10018	0.0521722	0.129349	1.25393	0.0416068	0.966812	NA	HIPK2	homeodomain interacting protein kinase 2
ENSG00000064419	0.793004	0.866606	0.996707	1.20955	0.716471	0.473701	NA	TNPO3	transportin 3
ENSG00000064490	4.40632	0.56182	0.694885	0.781979	0.718459	0.472474	NA	RFXANK	regulatory factor X-associated ankyrin-containing protein
ENSG00000064545	2.12196	0.187114	0.385372	1.07085	0.174735	0.861288	NA	TMEM161A	transmembrane protein 161A
ENSG00000064547	0.110877	0.885747	6.02502	0.922862	0.959782	0.337165	NA	LPAR2	lysophosphatidic acid receptor 2
ENSG00000064601	9.02875	-0.874525	-0.928811	0.60096	-1.45521	0.14561	0.307136	CTSA	cathepsin A
ENSG00000064607	2.0319	0.0966071	0.414355	1.00871	0.0957733	0.923701	NA	SUGP2	SURP and G patch domain containing 2
ENSG00000064651	0.128118	0.300642	2.20586	0.940724	0.319585	0.749283	NA	SLC12A2	solute carrier family 12 (sodium/potassium/chloride transporter), member 2
ENSG00000064666	0.625343	-1.38331	-2.54638	1.26094	-1.09704	0.272623	NA	CNN2	calponin 2
ENSG00000064687	0.545359	-0.278005	0.37867	1.26364	-0.220003	0.825869	NA	ABCA7	ATP-binding cassette, sub-family A (ABC1), member 7
ENSG00000064703	0.999596	0.457519	0.554583	1.18988	0.384508	0.700602	NA	DDX20	DEAD (Asp-Glu-Ala-Asp) box polypeptide 20
ENSG00000064726	0.580024	0.775197	1.252	1.28053	0.605371	0.544933	NA	BTBD1	BTB (POZ) domain containing 1
ENSG00000064763	0.74717	-0.290369	-0.374597	1.26133	-0.230208	0.81793	NA	FAR2	fatty acyl CoA reductase 2
ENSG00000064932	0.149046	0.48999	4.62111	0.941335	0.520526	0.602697	NA	SBNO2	strawberry notch homolog 2 (Drosophila)
ENSG00000064933	1.09242	0.213177	0.710338	1.13704	0.187483	0.851282	NA	PMS1	PMS1 postmeiotic segregation increased 1 (S. cerevisiae)
ENSG00000064961	1.44929	-1.53322	-1.88389	1.13961	-1.34539	0.1785	NA	HMG20B	high mobility group 20B
ENSG00000064989	0.309886	0	0	0.934919	0	1	NA	CALCRL	calcitonin receptor-like
ENSG00000064995	0.874203	0.417336	1.00174	1.1797	0.353764	0.723516	NA	TAF11	TAF11 RNA polymerase II, TATA box binding protein (TBP)-associated factor, 28kDa
ENSG00000064999	0.423247	0.34298	1.40358	1.28372	0.267177	0.789333	NA	ANKS1A	ankyrin repeat and sterile alpha motif domain containing 1A
ENSG00000065000	1.12042	1.86776	2.77886	1.12012	1.66746	0.0954231	NA	AP3D1	adaptor-related protein complex 3, delta 1 subunit
ENSG00000065029	0.998156	0.476183	0.453325	1.23169	0.386608	0.699046	NA	ZNF76	zinc finger protein 76
ENSG00000065054	0.0597224	-0.431607	-4.09108	0.911471	-0.473528	0.635836	NA	SLC9A3R2	solute carrier family 9, subfamily A (NHE3, cation proton antiporter 3), member 3 regulator 2
ENSG00000065057	1.7588	0.625527	0.694132	1.07579	0.58146	0.56093	NA	NTHL1	nth endonuclease III-like 1 (E. coli)
ENSG00000065060	0.0393372	0.71803	3.63742	0.9002	0.797634	0.425083	NA	UHRF1BP1	UHRF1 binding protein 1
ENSG00000065135	2.07046	0.114957	0.11971	0.925973	0.124147	0.901199	NA	GNAI3	guanine nucleotide binding protein (G protein), alpha inhibiting activity polypeptide 3
ENSG00000065150	1.58082	-0.054606	0.00540081	1.07383	-0.0508514	0.959444	NA	IPO5	importin 5
ENSG00000065154	2.19294	0.810205	0.917877	0.974825	0.831129	0.405901	NA	OAT	ornithine aminotransferase
ENSG00000065183	1.47946	0.359699	0.665543	1.11716	0.321978	0.74747	NA	WDR3	WD repeat domain 3
ENSG00000065243	1.15831	0.990075	1.29104	1.23818	0.799622	0.42393	NA	PKN2	protein kinase N2
ENSG00000065268	3.37823	0.402165	0.506941	0.941356	0.427219	0.66922	NA	WDR18	WD repeat domain 18
ENSG00000065308	0.104435	-0.259919	0.73752	0.934775	-0.278055	0.78097	NA	TRAM2	translocation associated membrane protein 2
ENSG00000065328	0.337036	1.66264	5.20446	1.13386	1.46635	0.142554	NA	MCM10	minichromosome maintenance complex component 10
ENSG00000065357	1.34569	-0.253505	-0.167922	1.11852	-0.226643	0.820701	NA	DGKA	diacylglycerol kinase, alpha 80kDa
ENSG00000065413	0.359702	0.124618	-3.52556	1.22756	0.101517	0.91914	NA	ANKRD44	ankyrin repeat domain 44
ENSG00000065427	5.49549	0.139423	0.119699	0.756109	0.184396	0.853703	NA	KARS	lysyl-tRNA synthetase
ENSG00000065457	0.288072	-0.12209	-0.0390943	1.28798	-0.094792	0.92448	NA	ADAT1	adenosine deaminase, tRNA-specific 1
ENSG00000065485	0.331462	-0.488727	-0.264618	1.26766	-0.385534	0.699842	NA	PDIA5	protein disulfide isomerase family A, member 5
ENSG00000065491	0.795574	0.769527	0.918576	1.22492	0.628224	0.529857	NA	TBC1D22B	TBC1 domain family, member 22B
ENSG00000065518	8.3732	0.175013	0.190178	0.571567	0.306199	0.759453	0.859955	NDUFB4	NADH dehydrogenase (ubiquinone) 1 beta subcomplex, 4, 15kDa
ENSG00000065526	0.812556	0.677116	1.33596	1.23312	0.549107	0.582932	NA	SPEN	spen family transcriptional repressor
ENSG00000065534	0.0155479	0	0	0.869082	0	1	NA	MYLK	myosin light chain kinase
ENSG00000065548	4.68091	0.612521	0.668801	0.795176	0.770295	0.441125	NA	ZC3H15	zinc finger CCCH-type containing 15
ENSG00000065559	1.47628	-1.70971	-5.613	1.18211	-1.44632	0.148088	NA	MAP2K4	mitogen-activated protein kinase kinase 4
ENSG00000065600	0.368498	-0.0570924	1.02043	1.28048	-0.0445868	0.964437	NA	TMEM206	transmembrane protein 206
ENSG00000065613	0.524219	0.580656	1.06021	1.28626	0.451429	0.65168	NA	SLK	STE20-like kinase
ENSG00000065615	1.64255	0.377359	0.502409	1.14044	0.330888	0.740729	NA	CYB5R4	cytochrome b5 reductase 4
ENSG00000065621	0.13589	0	0	0.886544	0	1	NA	GSTO2	glutathione S-transferase omega 2
ENSG00000065665	0.275403	0.789922	1.20701	1.16474	0.678198	0.497646	NA	SEC61A2	Sec61 alpha 2 subunit (S. cerevisiae)
ENSG00000065675	0.756598	-0.0419645	-0.283317	1.23531	-0.0339709	0.9729	NA	PRKCQ	protein kinase C, theta
ENSG00000065802	0.470991	1.92695	8.03123	1.27483	1.51153	0.130653	NA	ASB1	ankyrin repeat and SOCS box containing 1
ENSG00000065809	0.409654	0.994529	3.43491	1.14501	0.868579	0.385077	NA	FAM107B	family with sequence similarity 107, member B
ENSG00000065833	0.10792	0.104246	0.516449	0.935094	0.111481	0.911235	NA	ME1	malic enzyme 1, NADP(+)-dependent, cytosolic
ENSG00000065882	0.257746	0.116252	1.37447	1.25422	0.0926892	0.926151	NA	TBC1D1	TBC1 (tre-2/USP6, BUB2, cdc16) domain family, member 1
ENSG00000065883	0.730406	0.336768	0.670606	1.23835	0.271948	0.785662	NA	CDK13	cyclin-dependent kinase 13
ENSG00000065911	1.67663	-0.107509	-0.450383	1.00275	-0.107214	0.914619	NA	MTHFD2	methylenetetrahydrofolate dehydrogenase (NADP+ dependent) 2, methenyltetrahydrofolate cyclohydrolase
ENSG00000065923	0.128613	-0.342369	2.58362	0.937919	-0.36503	0.715089	NA	SLC9A7	solute carrier family 9, subfamily A (NHE7, cation proton antiporter 7), member 7
ENSG00000065970	0.352173	0.0347927	-0.50585	1.25196	0.0277905	0.977829	NA	FOXJ2	forkhead box J2
ENSG00000065978	16.6603	-0.44342	-0.460952	0.533928	-0.830486	0.406264	0.595285	YBX1	Y box binding protein 1
ENSG00000066027	0.176867	0.203223	1.12945	1.22482	0.16592	0.86822	NA	PPP2R5A	protein phosphatase 2, regulatory subunit B', alpha
ENSG00000066044	3.4576	1.01272	1.33955	0.976509	1.03708	0.299699	NA	ELAVL1	ELAV like RNA binding protein 1
ENSG00000066056	0.414421	-1.47639	-5.40431	1.24605	-1.18485	0.236075	NA	TIE1	tyrosine kinase with immunoglobulin-like and EGF-like domains 1
ENSG00000066084	0.886207	0.00998999	0.0727232	1.26984	0.00786712	0.993723	NA	DIP2B	DIP2 disco-interacting protein 2 homolog B (Drosophila)
ENSG00000066117	0.514432	-0.576241	-1.21706	1.24485	-0.4629	0.643436	NA	SMARCD1	SWI/SNF related, matrix associated, actin dependent regulator of chromatin, subfamily d, member 1
ENSG00000066135	0.65299	0.693781	1.3863	1.21383	0.571561	0.567619	NA	KDM4A	lysine (K)-specific demethylase 4A
ENSG00000066136	1.77702	0.0152312	-0.356336	1.09675	0.0138876	0.98892	NA	NFYC	nuclear transcription factor Y, gamma
ENSG00000066279	0.539448	2.38097	4.45189	1.30434	1.82542	0.0679372	NA	ASPM	asp (abnormal spindle) homolog, microcephaly associated (Drosophila)
ENSG00000066294	0.947791	-0.0740936	1.69907	1.26999	-0.0583417	0.953476	NA	CD84	CD84 molecule
ENSG00000066322	2.03414	1.04804	1.23947	1.00048	1.04754	0.294849	NA	ELOVL1	ELOVL fatty acid elongase 1
ENSG00000066336	0.392947	-0.620483	-3.79604	1.24573	-0.498086	0.618423	NA	SPI1	Spi-1 proto-oncogene
ENSG00000066379	1.72174	0.50652	0.7897	1.08248	0.467924	0.639839	NA	ZNRD1	zinc ribbon domain containing 1
ENSG00000066422	0.235898	1.79679	6.73858	1.13052	1.58934	0.111983	NA	ZBTB11	zinc finger and BTB domain containing 11
ENSG00000066427	0.58291	-0.927462	-1.49934	1.26898	-0.730874	0.464856	NA	ATXN3	ataxin 3
ENSG00000066455	2.23055	-0.466132	-0.458488	1.11876	-0.416652	0.676933	NA	GOLGA5	golgin A5
ENSG00000066468	0.212798	0	0	0.908044	0	1	NA	FGFR2	fibroblast growth factor receptor 2
ENSG00000066557	0.130039	-0.0220348	-1.57339	0.927108	-0.0237672	0.981038	NA	LRRC40	leucine rich repeat containing 40
ENSG00000066583	0.672477	-0.180799	0.055365	1.25155	-0.14446	0.885137	NA	ISOC1	isochorismatase domain containing 1
ENSG00000066651	0.326083	-0.862338	-1.37274	1.27417	-0.676785	0.498542	NA	TRMT11	tRNA methyltransferase 11 homolog (S. cerevisiae)
ENSG00000066654	1.34206	-0.127751	-0.402147	1.13087	-0.112967	0.910057	NA	THUMPD1	THUMP domain containing 1
ENSG00000066697	0.0458505	0	0	0.875441	0	1	NA	MSANTD3	Myb/SANT-like DNA-binding domain containing 3
ENSG00000066739	0.117157	-0.160417	-2.59925	0.927351	-0.172984	0.862664	NA	ATG2B	autophagy related 2B
ENSG00000066777	0.782059	-0.122962	0.950737	1.25426	-0.0980361	0.921904	NA	ARFGEF1	ADP-ribosylation factor guanine nucleotide-exchange factor 1 (brefeldin A-inhibited)
ENSG00000066827	0.132938	0.630445	5.3921	0.926773	0.680259	0.496341	NA	ZFAT	zinc finger and AT hook domain containing
ENSG00000066855	0.205721	0.24447	-2.91961	1.09065	0.224151	0.82264	NA	MTFR1	mitochondrial fission regulator 1
ENSG00000066923	0.912118	0.151545	-3.80482	1.28308	0.11811	0.90598	NA	STAG3	stromal antigen 3
ENSG00000066926	0.800266	1.44885	2.04008	1.27207	1.13897	0.254716	NA	FECH	ferrochelatase
ENSG00000066933	0.267333	0.15084	1.43209	1.28028	0.117818	0.906212	NA	MYO9A	myosin IXA
ENSG00000067057	2.78509	0.0944207	0.147993	1.03979	0.0908073	0.927646	NA	PFKP	phosphofructokinase, platelet
ENSG00000067064	2.80208	-1.01201	-1.19429	0.919311	-1.10084	0.270967	NA	IDI1	isopentenyl-diphosphate delta isomerase 1
ENSG00000067066	3.65473	-0.42599	-0.467615	0.918212	-0.463934	0.642695	NA	SP100	SP100 nuclear antigen
ENSG00000067082	4.15745	1.43262	1.73894	0.824654	1.73724	0.0823443	NA	KLF6	Kruppel-like factor 6
ENSG00000067113	0.0755637	0.0342306	-2.32506	0.898668	0.0380904	0.969616	NA	PPAP2A	phosphatidic acid phosphatase type 2A
ENSG00000067167	2.81613	-0.662242	-0.942371	0.956592	-0.692292	0.488754	NA	TRAM1	translocation associated membrane protein 1
ENSG00000067177	0.0237893	0.764316	5.02513	0.89007	0.858715	0.390498	NA	PHKA1	phosphorylase kinase, alpha 1 (muscle)
ENSG00000067182	7.51676	-0.222682	-0.249722	0.617346	-0.360709	0.718317	0.836346	TNFRSF1A	tumor necrosis factor receptor superfamily, member 1A
ENSG00000067191	0.217204	0	0	0.923719	0	1	NA	CACNB1	calcium channel, voltage-dependent, beta 1 subunit
ENSG00000067208	0.572863	-0.979118	-4.66486	1.24892	-0.783973	0.433056	NA	EVI5	ecotropic viral integration site 5
ENSG00000067221	0.99215	0.622108	0.753372	1.23948	0.501909	0.615731	NA	STOML1	stomatin (EPB72)-like 1
ENSG00000067225	40.0661	-1.00406	-1.04087	0.37171	-2.70119	0.00690908	0.039046	PKM	pyruvate kinase, muscle
ENSG00000067248	1.48007	0.355912	0.628504	1.05187	0.338361	0.735091	NA	DHX29	DEAH (Asp-Glu-Ala-His) box polypeptide 29
ENSG00000067334	2.25582	1.17494	1.52566	0.93994	1.25002	0.211293	NA	DNTTIP2	deoxynucleotidyltransferase, terminal, interacting protein 2
ENSG00000067365	0.0723597	0.733421	2.84399	0.920045	0.797158	0.425359	NA	METTL22	methyltransferase like 22
ENSG00000067369	1.22327	1.73386	2.53283	1.2301	1.40954	0.158677	NA	TP53BP1	tumor protein p53 binding protein 1
ENSG00000067533	0.874829	0.714425	0.74389	1.21712	0.58698	0.557217	NA	RRP15	ribosomal RNA processing 15 homolog (S. cerevisiae)
ENSG00000067560	18.9488	0.563348	0.60197	0.516848	1.08997	0.275727	0.456124	RHOA	ras homolog family member A
ENSG00000067596	0.885037	-1.063	-2.40905	1.19475	-0.889722	0.373615	NA	DHX8	DEAH (Asp-Glu-Ala-His) box polypeptide 8
ENSG00000067601	0.413074	-0.867576	-5.33703	1.26826	-0.684067	0.493933	NA	PMS2P2	postmeiotic segregation increased 2 pseudogene 2
ENSG00000067646	0.157364	0.162	-2.47545	0.959926	0.168763	0.865983	NA	ZFY	zinc finger protein, Y-linked
ENSG00000067704	2.75868	0.292348	0.635541	0.90063	0.324603	0.745481	NA	IARS2	isoleucyl-tRNA synthetase 2, mitochondrial
ENSG00000067798	0.0754855	0.0215879	-2.11782	0.896361	0.0240839	0.980786	NA	NAV3	neuron navigator 3
ENSG00000067829	3.86719	0.951172	0.972575	0.879181	1.08188	0.279304	NA	IDH3G	isocitrate dehydrogenase 3 (NAD+) gamma
ENSG00000067836	1.26372	0.83205	0.79719	1.1633	0.715249	0.474455	NA	ROGDI	rogdi homolog (Drosophila)
ENSG00000067842	0.0441745	-0.536972	-3.1618	0.897927	-0.598013	0.549831	NA	ATP2B3	ATPase, Ca++ transporting, plasma membrane 3
ENSG00000067900	1.41033	2.13316	2.64167	1.10546	1.92965	0.0536498	NA	ROCK1	Rho-associated, coiled-coil containing protein kinase 1
ENSG00000067955	0.913269	-1.06183	-5.52453	1.2285	-0.86433	0.387407	NA	CBFB	core-binding factor, beta subunit
ENSG00000067992	0.328053	1.6323	6.17716	1.21293	1.34575	0.178383	NA	PDK3	pyruvate dehydrogenase kinase, isozyme 3
ENSG00000068001	0.260865	1.0608	2.31357	1.2613	0.841031	0.40033	NA	HYAL2	hyaluronoglucosaminidase 2
ENSG00000068024	0.552601	0.628242	0.428617	1.29366	0.485632	0.627228	NA	HDAC4	histone deacetylase 4
ENSG00000068028	2.32065	1.08858	1.37616	0.891133	1.22157	0.221872	NA	RASSF1	Ras association (RalGDS/AF-6) domain family member 1
ENSG00000068079	2.68957	-0.468078	-0.903302	1.04227	-0.449093	0.653365	NA	IFI35	interferon-induced protein 35
ENSG00000068097	0.491464	0.692277	0.710174	1.29013	0.536596	0.591547	NA	HEATR6	HEAT repeat containing 6
ENSG00000068120	4.59712	-0.219625	-0.164218	0.744963	-0.294814	0.768136	NA	COASY	CoA synthase
ENSG00000068137	0.0937861	-0.386992	-15.6419	0.919315	-0.420957	0.673786	NA	PLEKHH3	pleckstrin homology domain containing, family H (with MyTH4 domain) member 3
ENSG00000068305	1.65639	0.295519	1.2665	1.15264	0.256385	0.797653	NA	MEF2A	myocyte enhancer factor 2A
ENSG00000068308	0.513992	0.780498	2.25456	1.26293	0.618008	0.53657	NA	OTUD5	OTU deubiquitinase 5
ENSG00000068323	0.303226	-0.356857	-2.90338	1.21702	-0.293222	0.769353	NA	TFE3	transcription factor binding to IGHM enhancer 3
ENSG00000068354	0.207018	0.485276	1.29918	0.962018	0.504436	0.613955	NA	TBC1D25	TBC1 domain family, member 25
ENSG00000068366	0.579783	-0.108781	-0.853056	1.25836	-0.0864469	0.931111	NA	ACSL4	acyl-CoA synthetase long-chain family member 4
ENSG00000068383	0.745366	0.0237499	3.63981	1.24424	0.0190878	0.984771	NA	INPP5A	inositol polyphosphate-5-phosphatase, 40kDa
ENSG00000068394	1.33293	1.19206	1.56797	1.13131	1.05371	0.292017	NA	GPKOW	G patch domain and KOW motifs
ENSG00000068400	1.74246	0.346918	0.297649	1.0617	0.326758	0.743851	NA	GRIPAP1	GRIP1 associated protein 1
ENSG00000068438	1.3095	0.0695794	-0.590755	1.22366	0.0568617	0.954655	NA	FTSJ1	FtsJ RNA methyltransferase homolog 1 (E. coli)
ENSG00000068489	0.209945	0.835395	3.44264	0.945439	0.883605	0.376909	NA	PRR11	proline rich 11
ENSG00000068615	0.0237893	0.764316	5.02513	0.89007	0.858715	0.390498	NA	REEP1	receptor accessory protein 1
ENSG00000068650	0.254204	-0.182143	-2.47422	1.07565	-0.169333	0.865535	NA	ATP11A	ATPase, class VI, type 11A
ENSG00000068654	0.739859	1.84978	3.37124	1.27805	1.44735	0.147799	NA	POLR1A	polymerase (RNA) I polypeptide A, 194kDa
ENSG00000068697	7.91708	-0.128894	-0.151193	0.714663	-0.180356	0.856873	0.920728	LAPTM4A	lysosomal protein transmembrane 4 alpha
ENSG00000068724	0.477621	2.20125	3.58155	1.28735	1.7099	0.0872841	NA	TTC7A	tetratricopeptide repeat domain 7A
ENSG00000068745	3.20812	-0.441613	-0.525838	0.963396	-0.458392	0.646671	NA	IP6K2	inositol hexakisphosphate kinase 2
ENSG00000068784	0.528007	1.20044	2.53324	1.27505	0.941484	0.346457	NA	SRBD1	S1 RNA binding domain 1
ENSG00000068793	0.687676	0.0390864	0.0325018	1.21104	0.0322751	0.974253	NA	NA	NA
ENSG00000068796	0.971334	0.673968	1.47902	1.12793	0.597524	0.550157	NA	KIF2A	kinesin heavy chain member 2A
ENSG00000068831	1.09578	0.985918	1.30387	1.17008	0.842605	0.399449	NA	RASGRP2	RAS guanyl releasing protein 2 (calcium and DAG-regulated)
ENSG00000068878	0.62227	-0.0474378	-3.55526	1.26392	-0.0375323	0.970061	NA	PSME4	proteasome (prosome, macropain) activator subunit 4
ENSG00000068885	0.395309	-0.595323	-1.26055	1.27306	-0.46763	0.640049	NA	IFT80	intraflagellar transport 80
ENSG00000068903	1.87072	-0.390541	-0.745031	1.03204	-0.378416	0.705122	NA	SIRT2	sirtuin 2
ENSG00000068912	3.08335	1.04604	1.38146	0.823916	1.26959	0.204231	NA	ERLEC1	endoplasmic reticulum lectin 1
ENSG00000069020	0.486676	1.12578	2.16069	1.2742	0.883522	0.376954	NA	MAST4	microtubule associated serine/threonine kinase family member 4
ENSG00000069248	0.565131	-0.506457	-1.39325	1.25193	-0.404541	0.685815	NA	NUP133	nucleoporin 133kDa
ENSG00000069275	9.21855	1.43714	1.53262	0.67091	2.14208	0.0321869	0.114037	NUCKS1	nuclear casein kinase and cyclin-dependent kinase substrate 1
ENSG00000069329	3.16573	0.553904	0.633719	0.906748	0.610869	0.541287	NA	VPS35	vacuolar protein sorting 35 homolog (S. cerevisiae)
ENSG00000069345	1.18022	-0.746469	-0.288483	1.19694	-0.623646	0.53286	NA	DNAJA2	DnaJ (Hsp40) homolog, subfamily A, member 2
ENSG00000069399	0.189657	1.16022	4.45828	1.15951	1.00061	0.317014	NA	BCL3	B-cell CLL/lymphoma 3
ENSG00000069424	8.54662	0.433363	0.420042	0.601362	0.720636	0.471134	0.655396	KCNAB2	potassium channel, voltage gated subfamily A regulatory beta subunit 2
ENSG00000069482	0.0381051	0	0	0.877236	0	1	NA	GAL	galanin/GMAP prepropeptide
ENSG00000069493	0.0184666	-0.322143	-3.17468	0.881161	-0.36559	0.714671	NA	CLEC2D	C-type lectin domain family 2, member D
ENSG00000069509	1.05937	1.09825	1.60094	1.20125	0.914251	0.360585	NA	FUNDC1	FUN14 domain containing 1
ENSG00000069667	0.0349413	-0.422636	-1.41078	0.887037	-0.476458	0.633748	NA	RORA	RAR-related orphan receptor A
ENSG00000069712	0.0239678	-0.337445	-1.43918	0.879761	-0.383565	0.701301	NA	KIAA1107	KIAA1107
ENSG00000069849	6.04448	0.770392	0.797383	0.692033	1.11323	0.26561	NA	ATP1B3	ATPase, Na+/K+ transporting, beta 3 polypeptide
ENSG00000069869	0.883802	-0.542632	0.792696	1.25216	-0.433356	0.664756	NA	NEDD4	neural precursor cell expressed, developmentally down-regulated 4, E3 ubiquitin protein ligase
ENSG00000069943	0.368003	-0.13793	-4.25696	1.25554	-0.109857	0.912523	NA	PIGB	phosphatidylinositol glycan anchor biosynthesis, class B
ENSG00000069956	0.593171	0.306842	-0.416802	1.29879	0.236251	0.813238	NA	MAPK6	mitogen-activated protein kinase 6
ENSG00000069966	0.760807	0.396904	0.77976	1.21794	0.325881	0.744515	NA	GNB5	guanine nucleotide binding protein (G protein), beta 5
ENSG00000069974	0.85338	0.561956	0.60282	1.26921	0.442761	0.657939	NA	RAB27A	RAB27A, member RAS oncogene family
ENSG00000069998	0.233388	-0.490441	-6.1289	1.09314	-0.448654	0.653681	NA	CECR5	cat eye syndrome chromosome region, candidate 5
ENSG00000070010	2.91112	-0.202916	-0.544766	1.02924	-0.197152	0.843709	NA	UFD1L	ubiquitin fusion degradation 1 like (yeast)
ENSG00000070018	0.612667	-0.714469	-3.90577	1.24501	-0.573866	0.566059	NA	LRP6	low density lipoprotein receptor-related protein 6
ENSG00000070047	0.166119	0.063227	1.31902	0.94515	0.0668963	0.946664	NA	PHRF1	PHD and ring finger domains 1
ENSG00000070061	0.865341	-0.427224	-0.960613	1.22949	-0.347482	0.728229	NA	IKBKAP	inhibitor of kappa light polypeptide gene enhancer in B-cells, kinase complex-associated protein
ENSG00000070081	17.0042	1.65016	1.77581	0.534832	3.08539	0.00203286	0.0159215	NUCB2	nucleobindin 2
ENSG00000070087	1.45244	-1.33804	-5.41137	1.1889	-1.12545	0.260398	NA	PFN2	profilin 2
ENSG00000070190	0.410675	0.73713	1.29345	1.24019	0.594368	0.552266	NA	DAPP1	dual adaptor of phosphotyrosine and 3-phosphoinositides
ENSG00000070193	0.0155479	0	0	0.869082	0	1	NA	FGF10	fibroblast growth factor 10
ENSG00000070214	1.79314	0.316058	1.09125	1.1115	0.284352	0.776141	NA	SLC44A1	solute carrier family 44 (choline transporter), member 1
ENSG00000070269	0.0870878	0.665099	5.02506	0.913719	0.727903	0.466673	NA	TMEM260	transmembrane protein 260
ENSG00000070366	0.875048	1.88052	4.00357	1.2425	1.5135	0.130153	NA	SMG6	SMG6 nonsense mediated mRNA decay factor
ENSG00000070367	0.967269	-0.605608	-5.33991	1.26023	-0.480552	0.630835	NA	EXOC5	exocyst complex component 5
ENSG00000070371	0.297147	-0.350543	0.119275	1.24431	-0.281717	0.77816	NA	CLTCL1	clathrin, heavy chain-like 1
ENSG00000070404	0.10198	-0.0286116	-3.59799	0.921688	-0.0310426	0.975236	NA	FSTL3	follistatin-like 3 (secreted glycoprotein)
ENSG00000070413	1.64005	-0.310279	-0.750846	1.16929	-0.265358	0.790734	NA	DGCR2	DiGeorge syndrome critical region gene 2
ENSG00000070423	0.51968	-0.465835	0.379969	1.27319	-0.365879	0.714455	NA	RNF126	ring finger protein 126
ENSG00000070444	0.829069	1.22945	2.10012	1.27128	0.967099	0.333494	NA	MNT	MAX network transcriptional repressor
ENSG00000070476	0.184743	0.816427	2.44479	1.18756	0.687484	0.491778	NA	ZXDC	ZXD family zinc finger C
ENSG00000070495	1.49666	0.488411	0.840605	1.09536	0.44589	0.655677	NA	JMJD6	jumonji domain containing 6
ENSG00000070501	0.455128	-1.07999	-3.91141	1.24688	-0.866152	0.386407	NA	POLB	polymerase (DNA directed), beta
ENSG00000070540	0.53636	-0.445833	-2.78014	1.25299	-0.355816	0.721979	NA	WIPI1	WD repeat domain, phosphoinositide interacting 1
ENSG00000070610	0.53487	0.614722	1.06273	1.2409	0.495382	0.62033	NA	GBA2	glucosidase, beta (bile acid) 2
ENSG00000070614	0.243755	-1.33946	-4.45428	1.18692	-1.12852	0.259101	NA	NDST1	N-deacetylase/N-sulfotransferase (heparan glucosaminyl) 1
ENSG00000070669	0.104357	0	0	0.903561	0	1	NA	ASNS	asparagine synthetase (glutamine-hydrolyzing)
ENSG00000070718	0.606645	0.0127923	2.14618	1.26829	0.0100862	0.991952	NA	AP3M2	adaptor-related protein complex 3, mu 2 subunit
ENSG00000070731	0.00923329	-0.161222	-2.41184	0.868183	-0.1857	0.85268	NA	ST6GALNAC2	ST6 (alpha-N-acetyl-neuraminyl-2,3-beta-galactosyl-1,3)-N-acetylgalactosaminide alpha-2,6-sialyltransferase 2
ENSG00000070756	42.2745	-0.720731	-0.750506	0.396046	-1.81981	0.0687873	0.190214	PABPC1	poly(A) binding protein, cytoplasmic 1
ENSG00000070759	0.420629	0.250867	0.387459	1.27878	0.196176	0.844472	NA	TESK2	testis-specific kinase 2
ENSG00000070761	2.14386	0.880307	1.10808	0.945767	0.930786	0.351964	NA	CFAP20	cilia and flagella associated protein 20
ENSG00000070770	0.815559	-0.300181	0.00963316	1.23087	-0.243878	0.807325	NA	CSNK2A2	casein kinase 2, alpha prime polypeptide
ENSG00000070785	1.45825	0.359963	0.874314	1.15804	0.310838	0.755924	NA	EIF2B3	eukaryotic translation initiation factor 2B, subunit 3 gamma, 58kDa
ENSG00000070814	2.42224	0.754411	1.08032	1.00181	0.753044	0.451423	NA	TCOF1	Treacher Collins-Franceschetti syndrome 1
ENSG00000070831	6.42515	-0.564955	-0.635081	0.803953	-0.702721	0.48223	NA	CDC42	cell division cycle 42
ENSG00000070882	0.317561	0.417277	1.34539	1.28637	0.324383	0.745648	NA	OSBPL3	oxysterol binding protein-like 3
ENSG00000070950	0.209302	0.102204	0.968278	1.15508	0.0884818	0.929494	NA	RAD18	RAD18 E3 ubiquitin protein ligase
ENSG00000070961	3.1796	1.07123	1.45337	0.894916	1.19702	0.231298	NA	ATP2B1	ATPase, Ca++ transporting, plasma membrane 1
ENSG00000071051	0.197629	0.147453	0.845836	1.21731	0.12113	0.903588	NA	NCK2	NCK adaptor protein 2
ENSG00000071054	0.154685	0.363014	2.17555	0.946048	0.383716	0.701189	NA	MAP4K4	mitogen-activated protein kinase kinase kinase kinase 4
ENSG00000071073	0.348876	2.07735	3.24274	1.31729	1.57699	0.114798	NA	MGAT4A	mannosyl (alpha-1,3-)-glycoprotein beta-1,4-N-acetylglucosaminyltransferase, isozyme A
ENSG00000071082	211.476	-0.362161	-0.36531	0.293274	-1.23489	0.216872	0.38874	RPL31	ribosomal protein L31
ENSG00000071127	14.4875	-0.368801	-0.357121	0.58302	-0.632569	0.527015	0.696797	WDR1	WD repeat domain 1
ENSG00000071189	0.617607	0.810946	1.20963	1.25573	0.645796	0.518412	NA	SNX13	sorting nexin 13
ENSG00000071205	0.597936	0.677067	1.4953	1.29528	0.522721	0.601169	NA	ARHGAP10	Rho GTPase activating protein 10
ENSG00000071243	0.823114	1.77825	2.69973	1.22967	1.44612	0.148143	NA	ING3	inhibitor of growth family, member 3
ENSG00000071246	0.0237893	0.764316	5.02513	0.89007	0.858715	0.390498	NA	VASH1	vasohibin 1
ENSG00000071462	4.06164	-0.162589	-0.249815	0.836823	-0.194293	0.845947	NA	WBSCR22	Williams Beuren syndrome chromosome region 22
ENSG00000071537	1.68978	-0.736717	-1.22579	1.05705	-0.696958	0.485829	NA	SEL1L	sel-1 suppressor of lin-12-like (C. elegans)
ENSG00000071539	0.333443	1.77338	2.97985	1.3027	1.3613	0.173418	NA	TRIP13	thyroid hormone receptor interactor 13
ENSG00000071553	14.1483	-0.0304147	-0.0663398	0.60946	-0.0499043	0.960199	0.97964	ATP6AP1	ATPase, H+ transporting, lysosomal accessory protein 1
ENSG00000071564	0.357381	1.37537	4.42087	1.185	1.16064	0.245786	NA	TCF3	transcription factor 3
ENSG00000071575	0.111327	-0.455162	-2.54547	0.924709	-0.492222	0.622562	NA	TRIB2	tribbles pseudokinase 2
ENSG00000071626	0.988593	1.35167	1.8697	1.07255	1.26024	0.207583	NA	DAZAP1	DAZ associated protein 1
ENSG00000071655	1.44685	2.703	3.9589	1.19467	2.26254	0.0236639	NA	MBD3	methyl-CpG binding domain protein 3
ENSG00000071794	1.33425	0.579174	0.371826	1.14191	0.507199	0.612015	NA	HLTF	helicase-like transcription factor
ENSG00000071859	6.70043	-0.926755	-0.975575	0.745858	-1.24254	0.214039	NA	FAM50A	family with sequence similarity 50, member A
ENSG00000071889	1.38646	1.36337	2.53956	1.15932	1.17601	0.239592	NA	FAM3A	family with sequence similarity 3, member A
ENSG00000071894	1.92112	0.398105	0.508302	0.967618	0.411428	0.680759	NA	CPSF1	cleavage and polyadenylation specific factor 1, 160kDa
ENSG00000071967	1.11313	0.790705	1.0185	1.23969	0.637825	0.523588	NA	CYBRD1	cytochrome b reductase 1
ENSG00000071994	0.88442	-0.0274935	-0.156724	1.18002	-0.0232993	0.981412	NA	PDCD2	programmed cell death 2
ENSG00000072042	2.59786	-0.208639	-0.174692	0.957908	-0.217807	0.827579	NA	RDH11	retinol dehydrogenase 11 (all-trans/9-cis/11-cis)
ENSG00000072062	0.488461	1.1803	1.89643	1.29765	0.909566	0.363051	NA	PRKACA	protein kinase, cAMP-dependent, catalytic, alpha
ENSG00000072071	0.0381051	0	0	0.877236	0	1	NA	ADGRL1	adhesion G protein-coupled receptor L1
ENSG00000072110	2.19799	-0.522824	-0.595079	0.986318	-0.530077	0.596059	NA	ACTN1	actinin, alpha 1
ENSG00000072121	0.0316493	0	0	0.880204	0	1	NA	ZFYVE26	zinc finger, FYVE domain containing 26
ENSG00000072134	0.666769	-0.219326	-3.64982	1.26006	-0.17406	0.861818	NA	EPN2	epsin 2
ENSG00000072135	0.625561	0.622201	1.88951	1.27867	0.4866	0.626541	NA	PTPN18	protein tyrosine phosphatase, non-receptor type 18 (brain-derived)
ENSG00000072163	0.00923329	-0.161222	-2.41184	0.868183	-0.1857	0.85268	NA	LIMS2	LIM and senescent cell antigen-like domains 2
ENSG00000072182	0.0349413	-0.422636	-1.41078	0.887037	-0.476458	0.633748	NA	ASIC4	acid sensing (proton gated) ion channel family member 4
ENSG00000072195	0.0332011	-0.468123	-3.1216	0.891789	-0.524926	0.599635	NA	SPEG	SPEG complex locus
ENSG00000072201	0.187894	-0.545902	-4.05076	0.940524	-0.580423	0.561629	NA	LNX1	ligand of numb-protein X 1, E3 ubiquitin protein ligase
ENSG00000072210	0.696544	0.0472191	0.462671	1.26465	0.0373377	0.970216	NA	ALDH3A2	aldehyde dehydrogenase 3 family, member A2
ENSG00000072274	2.09299	-0.696329	-0.982532	0.974318	-0.714683	0.474805	NA	TFRC	transferrin receptor
ENSG00000072310	0.465919	1.75458	4.11595	1.30778	1.34164	0.179712	NA	SREBF1	sterol regulatory element binding transcription factor 1
ENSG00000072364	0.997914	-0.405365	-0.978242	1.22727	-0.330297	0.741175	NA	AFF4	AF4/FMR2 family, member 4
ENSG00000072401	0.358177	0.682376	1.29253	1.2941	0.527299	0.597986	NA	UBE2D1	ubiquitin-conjugating enzyme E2D 1
ENSG00000072415	0.775942	0.620012	1.96896	1.28537	0.48236	0.62955	NA	MPP5	membrane protein, palmitoylated 5 (MAGUK p55 subfamily member 5)
ENSG00000072422	0.303136	-0.850523	-3.94056	1.21652	-0.699143	0.484462	NA	RHOBTB1	Rho-related BTB domain containing 1
ENSG00000072501	4.06516	2.58011	3.11106	0.851827	3.02891	0.00245436	NA	SMC1A	structural maintenance of chromosomes 1A
ENSG00000072506	7.26178	1.01762	1.1193	0.723686	1.40616	0.159676	NA	HSD17B10	hydroxysteroid (17-beta) dehydrogenase 10
ENSG00000072518	0.0664021	-0.713572	-4.00728	0.913529	-0.781116	0.434734	NA	MARK2	MAP/microtubule affinity-regulating kinase 2
ENSG00000072571	0.166316	1.04175	6.60995	0.927302	1.12342	0.261261	NA	HMMR	hyaluronan-mediated motility receptor (RHAMM)
ENSG00000072609	1.16297	0.674382	1.26342	1.25474	0.537467	0.590945	NA	CHFR	checkpoint with forkhead and ring finger domains, E3 ubiquitin protein ligase
ENSG00000072682	0.120161	-0.758481	-5.67571	0.932622	-0.813278	0.416058	NA	P4HA2	prolyl 4-hydroxylase, alpha polypeptide II
ENSG00000072694	0.727298	-1.68994	-2.61453	1.21613	-1.38961	0.164646	NA	FCGR2B	Fc fragment of IgG, low affinity IIb, receptor (CD32)
ENSG00000072736	0.524599	0.0668766	0.485453	1.27148	0.0525976	0.958053	NA	NFATC3	nuclear factor of activated T-cells, cytoplasmic, calcineurin-dependent 3
ENSG00000072756	0.772203	1.00325	1.46482	1.23239	0.814069	0.415606	NA	TRNT1	tRNA nucleotidyl transferase, CCA-adding, 1
ENSG00000072778	5.25417	1.08571	1.22279	0.735442	1.47627	0.139872	NA	ACADVL	acyl-CoA dehydrogenase, very long chain
ENSG00000072786	2.45623	0.67178	0.938918	0.914834	0.734319	0.462754	NA	STK10	serine/threonine kinase 10
ENSG00000072803	0.875524	0.254003	0.696406	1.25668	0.202122	0.839821	NA	FBXW11	F-box and WD repeat domain containing 11
ENSG00000072818	5.65916	0.20437	0.16307	0.728038	0.280713	0.778931	NA	ACAP1	ArfGAP with coiled-coil, ankyrin repeat and PH domains 1
ENSG00000072849	1.69765	0.326058	0.3657	1.01439	0.321432	0.747883	NA	DERL2	derlin 2
ENSG00000072858	0.0381051	0	0	0.877236	0	1	NA	SIDT1	SID1 transmembrane family, member 1
ENSG00000072864	0.687884	2.25704	3.73066	1.26888	1.77877	0.0752771	NA	NDE1	nudE neurodevelopment protein 1
ENSG00000072952	0.0802197	0.463295	1.84401	0.920554	0.503278	0.614769	NA	MRVI1	murine retrovirus integration site 1 homolog
ENSG00000072958	3.17371	-0.642359	-0.790192	0.864999	-0.742612	0.457717	NA	AP1M1	adaptor-related protein complex 1, mu 1 subunit
ENSG00000073008	0.0408826	-0.00464694	-2.41189	0.8935	-0.00520083	0.99585	NA	PVR	poliovirus receptor
ENSG00000073050	1.16524	-0.310602	-0.187859	1.14958	-0.270187	0.787016	NA	XRCC1	X-ray repair complementing defective repair in Chinese hamster cells 1
ENSG00000073060	2.17713	0.472089	0.73406	1.05308	0.448296	0.65394	NA	SCARB1	scavenger receptor class B, member 1
ENSG00000073111	2.83793	1.60929	1.94385	0.872066	1.84538	0.0649828	NA	MCM2	minichromosome maintenance complex component 2
ENSG00000073150	0.326805	0.0714623	-3.44155	0.9443	0.0756775	0.939676	NA	PANX2	pannexin 2
ENSG00000073169	0.444329	0.435821	1.41733	1.2866	0.338737	0.734808	NA	SELO	selenoprotein O
ENSG00000073331	0.242018	0.0442987	0.0373999	1.26926	0.0349011	0.972159	NA	ALPK1	alpha-kinase 1
ENSG00000073350	0.194186	-0.390071	-3.74001	1.13588	-0.343407	0.731292	NA	LLGL2	lethal giant larvae homolog 2 (Drosophila)
ENSG00000073417	0.0723597	0.733421	2.84399	0.920045	0.797158	0.425359	NA	PDE8A	phosphodiesterase 8A
ENSG00000073536	0.854374	0.621448	0.865307	1.21324	0.512221	0.608496	NA	NLE1	notchless homolog 1 (Drosophila)
ENSG00000073578	3.49777	0.78149	0.895951	0.85714	0.911741	0.361905	NA	SDHA	succinate dehydrogenase complex, subunit A, flavoprotein (Fp)
ENSG00000073584	1.90741	0.821835	0.985634	1.11518	0.736951	0.461152	NA	SMARCE1	SWI/SNF related, matrix associated, actin dependent regulator of chromatin, subfamily e, member 1
ENSG00000073605	0.0903798	0.157035	3.35349	0.92872	0.169087	0.865728	NA	GSDMB	gasdermin B
ENSG00000073614	1.72641	0.607254	0.179385	1.16033	0.523346	0.600734	NA	KDM5A	lysine (K)-specific demethylase 5A
ENSG00000073712	2.52148	-2.29446	-6.29989	1.14853	-1.99774	0.0457452	NA	FERMT2	fermitin family member 2
ENSG00000073737	0.12011	0.687121	3.35241	0.930111	0.738752	0.460058	NA	DHRS9	dehydrogenase/reductase (SDR family) member 9
ENSG00000073792	2.86936	0.84452	0.964649	0.868297	0.972617	0.330744	NA	IGF2BP2	insulin-like growth factor 2 mRNA binding protein 2
ENSG00000073803	0.993737	0.689661	0.71275	1.21636	0.566987	0.570723	NA	MAP3K13	mitogen-activated protein kinase kinase kinase 13
ENSG00000073849	0.662356	-0.163796	-1.03129	1.26341	-0.129646	0.896847	NA	ST6GAL1	ST6 beta-galactosamide alpha-2,6-sialyltranferase 1
ENSG00000073905	0.0155479	0	0	0.869082	0	1	NA	VDAC1	voltage-dependent anion channel 1
ENSG00000073910	0.146817	0.179087	0.449045	1.14302	0.156679	0.875498	NA	FRY	furry homolog (Drosophila)
ENSG00000073921	0.511232	-0.406162	-0.70553	1.27654	-0.318173	0.750353	NA	PICALM	phosphatidylinositol binding clathrin assembly protein
ENSG00000073969	1.78797	-2.22055	-7.19274	1.14994	-1.93101	0.0534819	NA	NSF	N-ethylmaleimide-sensitive factor
ENSG00000074047	0.0774998	0	0	0.900699	0	1	NA	GLI2	GLI family zinc finger 2
ENSG00000074054	0.483478	0.644075	1.93793	1.27159	0.506512	0.612497	NA	CLASP1	cytoplasmic linker associated protein 1
ENSG00000074071	10.6257	0.937194	0.990908	0.508349	1.8436	0.0652411	0.185497	MRPS34	mitochondrial ribosomal protein S34
ENSG00000074201	11.271	0.743796	0.802134	0.486775	1.52801	0.12651	0.282623	CLNS1A	chloride channel, nucleotide-sensitive, 1A
ENSG00000074266	0.729553	0.608182	0.9353	1.23041	0.494293	0.621099	NA	EED	embryonic ectoderm development
ENSG00000074319	3.08205	-0.317706	-0.567312	0.930041	-0.341604	0.732649	NA	TSG101	tumor susceptibility 101
ENSG00000074356	0.438954	0.420833	0.674405	1.29023	0.32617	0.744296	NA	C17orf85	chromosome 17 open reading frame 85
ENSG00000074370	1.20365	2.48717	3.74659	1.14352	2.17502	0.029629	NA	ATP2A3	ATPase, Ca++ transporting, ubiquitous
ENSG00000074416	4.0845	1.3017	1.50549	0.738362	1.76296	0.0779079	NA	MGLL	monoglyceride lipase
ENSG00000074582	2.92922	-0.418017	-0.535211	0.899135	-0.46491	0.641996	NA	BCS1L	BC1 (ubiquinol-cytochrome c reductase) synthesis-like
ENSG00000074590	0.17109	-0.270134	-1.69241	0.939559	-0.287511	0.773721	NA	NUAK1	NUAK family, SNF1-like kinase, 1
ENSG00000074603	0.240101	-0.408865	-3.75855	1.15199	-0.35492	0.72265	NA	DPP8	dipeptidyl-peptidase 8
ENSG00000074621	0.790465	2.32907	4.30774	1.33046	1.75057	0.0800196	NA	SLC24A1	solute carrier family 24 (sodium/potassium/calcium exchanger), member 1
ENSG00000074657	0.00923329	-0.161222	-2.41184	0.868183	-0.1857	0.85268	NA	ZNF532	zinc finger protein 532
ENSG00000074660	0.2383	0.0104124	0.188615	1.13848	0.00914581	0.992703	NA	SCARF1	scavenger receptor class F, member 1
ENSG00000074695	4.66538	1.05943	1.27643	0.767776	1.37987	0.167627	NA	LMAN1	lectin, mannose-binding, 1
ENSG00000074696	2.21068	0.572349	0.629759	0.932776	0.613598	0.539481	NA	HACD3	3-hydroxyacyl-CoA dehydratase 3
ENSG00000074755	0.210115	0.485178	2.03659	1.17502	0.412912	0.679671	NA	ZZEF1	zinc finger, ZZ-type with EF-hand domain 1
ENSG00000074800	142.399	-0.130776	-0.131571	0.199012	-0.657124	0.511101	0.686397	ENO1	enolase 1, (alpha)
ENSG00000074842	8.80653	-0.656041	-0.727622	0.649895	-1.00946	0.312756	0.498195	MYDGF	myeloid-derived growth factor
ENSG00000074935	0.405682	0.389868	1.0702	1.26186	0.308963	0.75735	NA	TUBE1	tubulin, epsilon 1
ENSG00000075073	0.0662522	0	0	0.880192	0	1	NA	TACR2	tachykinin receptor 2
ENSG00000075089	0.445779	-0.945814	-1.84695	1.27202	-0.74355	0.457149	NA	ACTR6	ARP6 actin-related protein 6 homolog (yeast)
ENSG00000075131	0.425471	-0.33211	-4.01729	1.27099	-0.261299	0.793862	NA	TIPIN	TIMELESS interacting protein
ENSG00000075142	7.03379	0.627316	0.604142	0.737312	0.850815	0.394872	NA	SRI	sorcin
ENSG00000075151	1.62342	0.121619	0.0591576	1.22507	0.0992755	0.92092	NA	EIF4G3	eukaryotic translation initiation factor 4 gamma, 3
ENSG00000075188	0.544479	-0.821451	-1.67618	1.25798	-0.652995	0.51376	NA	NUP37	nucleoporin 37kDa
ENSG00000075213	0.0474444	-0.498613	-1.54286	0.893407	-0.558103	0.576774	NA	SEMA3A	sema domain, immunoglobulin domain (Ig), short basic domain, secreted, (semaphorin) 3A
ENSG00000075218	0.0947757	0.890957	4.63732	0.922065	0.966263	0.333913	NA	GTSE1	G-2 and S-phase expressed 1
ENSG00000075234	2.01623	0.111556	0.0490875	1.00582	0.110911	0.911687	NA	TTC38	tetratricopeptide repeat domain 38
ENSG00000075239	3.81394	0.884705	0.993532	0.821363	1.07712	0.281427	NA	ACAT1	acetyl-CoA acetyltransferase 1
ENSG00000075240	0.587443	0.556496	3.25902	1.27814	0.435394	0.663276	NA	GRAMD4	GRAM domain containing 4
ENSG00000075292	0.870363	0.849734	1.35519	1.17355	0.724068	0.469024	NA	ZNF638	zinc finger protein 638
ENSG00000075303	0.354215	-0.316725	-3.99943	1.20919	-0.261931	0.793375	NA	SLC25A40	solute carrier family 25, member 40
ENSG00000075336	0.840983	1.3377	2.16117	1.20254	1.1124	0.265968	NA	TIMM21	translocase of inner mitochondrial membrane 21 homolog (yeast)
ENSG00000075391	1.33472	0.356116	0.109276	1.19272	0.298574	0.765265	NA	RASAL2	RAS protein activator like 2
ENSG00000075399	0.0662522	0	0	0.880192	0	1	NA	VPS9D1	VPS9 domain containing 1
ENSG00000075407	0.625337	1.59109	2.18369	1.29996	1.22396	0.220968	NA	ZNF37A	zinc finger protein 37A
ENSG00000075413	0.742709	0.86196	1.38493	1.25074	0.689162	0.490721	NA	MARK3	MAP/microtubule affinity-regulating kinase 3
ENSG00000075415	16.3509	-0.4637	-0.477716	0.543939	-0.852485	0.393945	0.583837	SLC25A3	solute carrier family 25 (mitochondrial carrier; phosphate carrier), member 3
ENSG00000075420	3.55873	0.0477862	-0.0218304	0.978266	0.0488478	0.961041	NA	FNDC3B	fibronectin type III domain containing 3B
ENSG00000075426	0.69394	0.939957	1.31518	1.25463	0.749191	0.453742	NA	FOSL2	FOS-like antigen 2
ENSG00000075461	0.14575	0.637585	5.35834	0.926901	0.687867	0.491537	NA	CACNG4	calcium channel, voltage-dependent, gamma subunit 4
ENSG00000075539	0.800765	1.02342	1.85733	1.26356	0.809949	0.41797	NA	FRYL	FRY-like
ENSG00000075568	0.531334	1.04171	2.96222	1.27726	0.815587	0.414736	NA	TMEM131	transmembrane protein 131
ENSG00000075618	2.1608	-0.874117	-1.26565	1.04409	-0.837201	0.40248	NA	FSCN1	fascin actin-bundling protein 1
ENSG00000075624	60.4414	-0.546292	-0.56072	0.400169	-1.36515	0.172205	0.336616	ACTB	actin, beta
ENSG00000075651	0.408166	0.428789	1.62041	1.2855	0.33356	0.738712	NA	PLD1	phospholipase D1, phosphatidylcholine-specific
ENSG00000075702	0.0554385	0.699167	5.02508	0.905229	0.772365	0.439898	NA	WDR62	WD repeat domain 62
ENSG00000075711	0.285264	-0.368341	-3.96847	1.21563	-0.303004	0.761887	NA	DLG1	discs, large homolog 1 (Drosophila)
ENSG00000075785	14.2992	-0.139306	-0.148699	0.596753	-0.23344	0.815419	0.897133	RAB7A	RAB7A, member RAS oncogene family
ENSG00000075790	0.698921	-0.0449006	-0.66691	1.27193	-0.0353013	0.971839	NA	BCAP29	B-cell receptor-associated protein 29
ENSG00000075826	0.905249	0.836577	1.71303	1.22654	0.682062	0.4952	NA	SEC31B	SEC31 homolog B (S. cerevisiae)
ENSG00000075856	1.24284	0.951032	1.36627	1.21234	0.784459	0.432771	NA	SART3	squamous cell carcinoma antigen recognized by T cells 3
ENSG00000075884	4.3482	1.18695	1.22491	0.767786	1.54593	0.12212	NA	ARHGAP15	Rho GTPase activating protein 15
ENSG00000075886	0.20422	-0.101279	0.153868	1.01854	-0.0994351	0.920793	NA	TUBA3D	tubulin, alpha 3d
ENSG00000075914	4.15393	0.362302	0.265972	0.826286	0.438471	0.661045	NA	EXOSC7	exosome component 7
ENSG00000075945	0.796236	-0.842918	-2.22607	1.26902	-0.664228	0.506544	NA	KIFAP3	kinesin-associated protein 3
ENSG00000075975	0.645277	0.358878	0.82883	1.22406	0.293186	0.76938	NA	MKRN2	makorin ring finger protein 2
ENSG00000076003	1.18219	2.42569	3.60627	1.14106	2.12582	0.0335185	NA	MCM6	minichromosome maintenance complex component 6
ENSG00000076043	8.54245	-0.273411	-0.267867	0.926451	-0.295116	0.767905	0.865692	REXO2	RNA exonuclease 2
ENSG00000076053	1.8894	-0.891888	-1.40888	1.05638	-0.84429	0.398507	NA	RBM7	RNA binding motif protein 7
ENSG00000076067	0.240506	0.0800504	0.268948	1.17395	0.0681889	0.945635	NA	RBMS2	RNA binding motif, single stranded interacting protein 2
ENSG00000076108	1.82562	1.46626	2.09854	1.1026	1.32981	0.18358	NA	BAZ2A	bromodomain adjacent to zinc finger domain, 2A
ENSG00000076201	0.459918	-0.210853	-0.13812	1.27117	-0.165874	0.868256	NA	PTPN23	protein tyrosine phosphatase, non-receptor type 23
ENSG00000076242	1.6272	1.40091	2.18619	1.14361	1.225	0.220577	NA	MLH1	mutL homolog 1
ENSG00000076248	1.10095	2.02729	2.89796	1.17194	1.72986	0.0836548	NA	UNG	uracil-DNA glycosylase
ENSG00000076321	0.476447	-0.632316	-1.29339	1.26127	-0.501331	0.616138	NA	KLHL20	kelch-like family member 20
ENSG00000076351	0.0708846	-0.148789	-2.97815	0.904332	-0.164529	0.869315	NA	SLC46A1	solute carrier family 46 (folate transporter), member 1
ENSG00000076382	0.292564	1.19656	2.53062	1.28779	0.929163	0.352805	NA	SPAG5	sperm associated antigen 5
ENSG00000076513	0.353219	0.0298782	2.52712	1.23966	0.0241018	0.980771	NA	ANKRD13A	ankyrin repeat domain 13A
ENSG00000076554	0.0381051	0	0	0.877236	0	1	NA	TPD52	tumor protein D52
ENSG00000076555	0.0934291	0.952539	6.39211	0.918402	1.03717	0.299657	NA	ACACB	acetyl-CoA carboxylase beta
ENSG00000076604	0.177738	-0.0408188	-0.314276	1.22907	-0.0332111	0.973506	NA	TRAF4	TNF receptor-associated factor 4
ENSG00000076641	0.0873592	-0.258002	-0.851084	0.911238	-0.283134	0.777074	NA	PAG1	phosphoprotein membrane anchor with glycosphingolipid microdomains 1
ENSG00000076650	0.732574	0.225738	-0.215031	1.26714	0.178147	0.858607	NA	GPATCH1	G patch domain containing 1
ENSG00000076662	11.3985	0.682953	0.734385	0.52343	1.30476	0.191973	0.359751	ICAM3	intercellular adhesion molecule 3
ENSG00000076685	4.05411	-0.258332	-0.42088	0.859055	-0.300716	0.763631	NA	NT5C2	5'-nucleotidase, cytosolic II
ENSG00000076716	2.75824	-1.65651	-6.37275	1.21765	-1.36041	0.173699	NA	GPC4	glypican 4
ENSG00000076770	0.10692	-0.26182	-4.41284	0.930581	-0.281351	0.778441	NA	MBNL3	muscleblind-like splicing regulator 3
ENSG00000076924	0.171982	0	0	0.915493	0	1	NA	XAB2	XPA binding protein 2
ENSG00000076928	0.644628	-0.168705	-0.873826	1.26049	-0.13384	0.893529	NA	ARHGEF1	Rho guanine nucleotide exchange factor (GEF) 1
ENSG00000076944	0.624583	-1.13928	-5.4876	1.25726	-0.906158	0.364852	NA	STXBP2	syntaxin binding protein 2
ENSG00000076984	0.322694	-0.221529	-3.55621	1.00484	-0.220462	0.825511	NA	MAP2K7	mitogen-activated protein kinase kinase 7
ENSG00000077044	0.788341	0.740769	0.836904	1.24461	0.595182	0.551722	NA	DGKD	diacylglycerol kinase, delta 130kDa
ENSG00000077092	0.0762101	0	0	0.891426	0	1	NA	RARB	retinoic acid receptor, beta
ENSG00000077097	2.37424	1.20255	1.65164	1.06689	1.12715	0.259681	NA	TOP2B	topoisomerase (DNA) II beta 180kDa
ENSG00000077147	1.11747	0.180705	0.605486	1.22584	0.147414	0.882806	NA	TM9SF3	transmembrane 9 superfamily member 3
ENSG00000077150	0.158272	0.655006	19.2086	0.922722	0.709863	0.477789	NA	NFKB2	nuclear factor of kappa light polypeptide gene enhancer in B-cells 2 (p49/p100)
ENSG00000077152	0.758165	0.614994	1.11299	1.18791	0.517713	0.604659	NA	UBE2T	ubiquitin-conjugating enzyme E2T
ENSG00000077157	0.404028	0.655578	1.97125	1.27372	0.514696	0.606765	NA	PPP1R12B	protein phosphatase 1, regulatory subunit 12B
ENSG00000077232	1.96106	0.753551	0.57667	1.22628	0.614503	0.538883	NA	DNAJC10	DnaJ (Hsp40) homolog, subfamily C, member 10
ENSG00000077235	0.960877	0.544228	0.925199	1.23663	0.440091	0.659871	NA	GTF3C1	general transcription factor IIIC, polypeptide 1, alpha 220kDa
ENSG00000077238	0.954935	0.877313	0.97674	1.23467	0.710568	0.477352	NA	IL4R	interleukin 4 receptor
ENSG00000077254	1.5678	2.10114	2.47569	1.16792	1.79904	0.0720124	NA	USP33	ubiquitin specific peptidase 33
ENSG00000077264	0.156853	0	0	0.917552	0	1	NA	PAK3	p21 protein (Cdc42/Rac)-activated kinase 3
ENSG00000077312	5.2611	1.12054	1.31635	0.739554	1.51515	0.129734	NA	SNRPA	small nuclear ribonucleoprotein polypeptide A
ENSG00000077348	4.06078	0.663702	0.646352	0.846005	0.784513	0.432739	NA	EXOSC5	exosome component 5
ENSG00000077380	2.12139	0.351583	0.440718	0.943223	0.372747	0.709337	NA	DYNC1I2	dynein, cytoplasmic 1, intermediate chain 2
ENSG00000077420	1.65208	0.621724	0.870343	0.986289	0.630367	0.528455	NA	APBB1IP	amyloid beta (A4) precursor protein-binding, family B, member 1 interacting protein
ENSG00000077454	0.524074	1.05843	2.20805	1.26768	0.834933	0.403755	NA	LRCH4	leucine-rich repeats and calponin homology (CH) domain containing 4
ENSG00000077458	0.384917	1.42404	2.53044	1.30022	1.09523	0.273418	NA	FAM76B	family with sequence similarity 76, member B
ENSG00000077463	1.07651	0.334624	0.11628	1.16175	0.288033	0.773321	NA	SIRT6	sirtuin 6
ENSG00000077514	0.960898	1.1759	1.58036	1.19895	0.980776	0.326703	NA	POLD3	polymerase (DNA-directed), delta 3, accessory subunit
ENSG00000077549	6.65629	-0.754342	-0.792154	0.743438	-1.01467	0.310265	NA	CAPZB	capping protein (actin filament) muscle Z-line, beta
ENSG00000077684	1.44153	0.471087	0.405291	1.09554	0.430004	0.667193	NA	JADE1	jade family PHD finger 1
ENSG00000077713	0.205183	-0.308332	-3.17034	1.19504	-0.25801	0.796399	NA	SLC25A43	solute carrier family 25, member 43
ENSG00000077721	1.43554	0.315864	0.817707	1.09898	0.287417	0.773793	NA	UBE2A	ubiquitin-conjugating enzyme E2A
ENSG00000077782	0.268856	0.663106	2.75842	0.913261	0.726086	0.467786	NA	FGFR1	fibroblast growth factor receptor 1
ENSG00000077809	0.492856	-0.349658	-0.79285	1.26216	-0.27703	0.781757	NA	NA	NA
ENSG00000077942	1.36899	-0.0154678	-2.68354	1.22709	-0.0126053	0.989943	NA	FBLN1	fibulin 1
ENSG00000077984	11.7792	-2.15835	-2.34352	0.652476	-3.30794	0.000939851	0.00926571	CST7	cystatin F (leukocystatin)
ENSG00000078043	0.487689	0.924759	2.54429	1.2954	0.713881	0.475301	NA	PIAS2	protein inhibitor of activated STAT, 2
ENSG00000078061	4.2939	0.841542	0.922451	0.772028	1.09004	0.275695	NA	ARAF	A-Raf proto-oncogene, serine/threonine kinase
ENSG00000078070	1.75552	0.614718	1.0739	1.01218	0.607322	0.543637	NA	MCCC1	methylcrotonoyl-CoA carboxylase 1 (alpha)
ENSG00000078124	0.385969	-0.105691	-17.015	0.948999	-0.111371	0.911322	NA	ACER3	alkaline ceramidase 3
ENSG00000078140	9.50518	-0.599727	-0.674914	0.797743	-0.751779	0.452184	0.643492	UBE2K	ubiquitin-conjugating enzyme E2K
ENSG00000078142	0.883129	0.145685	-0.254055	1.19554	0.121856	0.903013	NA	PIK3C3	phosphatidylinositol 3-kinase, catalytic subunit type 3
ENSG00000078177	0.183117	-0.502968	-14.5188	0.945968	-0.531697	0.594936	NA	N4BP2	NEDD4 binding protein 2
ENSG00000078237	0.329785	-1.197	-6.33352	1.20445	-0.993813	0.320314	NA	C12orf5	chromosome 12 open reading frame 5
ENSG00000078246	0.191225	0.018851	-2.66067	0.961501	0.0196058	0.984358	NA	TULP3	tubby like protein 3
ENSG00000078269	0.0155479	0	0	0.869082	0	1	NA	SYNJ2	synaptojanin 2
ENSG00000078304	2.36127	0.187582	0.284355	0.899279	0.208592	0.834767	NA	PPP2R5C	protein phosphatase 2, regulatory subunit B', gamma
ENSG00000078319	0.921417	-0.208088	-1.38604	1.26859	-0.164032	0.869706	NA	NA	NA
ENSG00000078328	0.00923329	-0.161222	-2.41184	0.868183	-0.1857	0.85268	NA	RBFOX1	RNA binding protein, fox-1 homolog (C. elegans) 1
ENSG00000078369	2.82121	0.153416	0.476528	0.985032	0.155747	0.876232	NA	GNB1	guanine nucleotide binding protein (G protein), beta polypeptide 1
ENSG00000078399	5.59316	0.928893	1.07112	0.734045	1.26544	0.205712	NA	HOXA9	homeobox A9
ENSG00000078401	0.230773	0	0	0.926017	0	1	NA	EDN1	endothelin 1
ENSG00000078403	1.11148	0.669805	0.951386	1.11152	0.602604	0.546772	NA	MLLT10	myeloid/lymphoid or mixed-lineage leukemia (trithorax homolog, Drosophila); translocated to, 10
ENSG00000078487	0.126694	0.032574	2.3456	0.941482	0.0345987	0.9724	NA	ZCWPW1	zinc finger, CW type with PWWP domain 1
ENSG00000078589	0.0663304	0	0	0.882303	0	1	NA	P2RY10	purinergic receptor P2Y, G-protein coupled, 10
ENSG00000078596	1.4778	0.718816	0.939958	1.06397	0.675596	0.499297	NA	ITM2A	integral membrane protein 2A
ENSG00000078618	3.90578	0.301782	0.230666	0.785397	0.384242	0.700799	NA	NRD1	nardilysin (N-arginine dibasic convertase)
ENSG00000078668	5.05157	0.477724	0.542979	0.693838	0.688523	0.491124	NA	VDAC3	voltage-dependent anion channel 3
ENSG00000078674	2.96563	0.665386	0.721757	0.87616	0.759434	0.447593	NA	PCM1	pericentriolar material 1
ENSG00000078687	0.0618943	0.716202	5.25363	0.905956	0.790548	0.429208	NA	TNRC6C	trinucleotide repeat containing 6C
ENSG00000078699	0.575864	-0.469498	-0.767187	1.16871	-0.401722	0.687889	NA	CBFA2T2	core-binding factor, runt domain, alpha subunit 2; translocated to, 2
ENSG00000078747	1.0136	1.28102	1.52049	1.23911	1.03382	0.301221	NA	ITCH	itchy E3 ubiquitin protein ligase
ENSG00000078795	0.0349413	-0.422636	-1.41078	0.887037	-0.476458	0.633748	NA	PKD2L2	polycystic kidney disease 2-like 2
ENSG00000078804	0.0475785	1.04254	6.02508	0.905328	1.15157	0.2495	NA	TP53INP2	tumor protein p53 inducible nuclear protein 2
ENSG00000078808	1.50495	-0.809578	-0.840511	1.06517	-0.760044	0.447228	NA	SDF4	stromal cell derived factor 4
ENSG00000078814	0.0662522	0	0	0.880192	0	1	NA	MYH7B	myosin, heavy chain 7B, cardiac muscle, beta
ENSG00000078902	2.6734	0.3229	0.305328	1.03876	0.310852	0.755913	NA	TOLLIP	toll interacting protein
ENSG00000078967	0.582757	0.55182	0.341237	1.29247	0.426951	0.669415	NA	UBE2D4	ubiquitin-conjugating enzyme E2D 4 (putative)
ENSG00000079102	0.925858	-0.96025	-4.71242	1.22406	-0.78448	0.432759	NA	RUNX1T1	runt-related transcription factor 1; translocated to, 1 (cyclin D-related)
ENSG00000079134	1.2379	1.12757	1.39475	1.14833	0.98192	0.326139	NA	THOC1	THO complex 1
ENSG00000079150	0.600717	0.61696	0.799072	1.24069	0.49727	0.618998	NA	FKBP7	FK506 binding protein 7
ENSG00000079156	0.159421	0.0190837	-1.993	0.934278	0.0204261	0.983703	NA	OSBPL6	oxysterol binding protein-like 6
ENSG00000079215	0.366489	-0.797987	-2.87364	1.23484	-0.646225	0.518133	NA	SLC1A3	solute carrier family 1 (glial high affinity glutamate transporter), member 3
ENSG00000079246	9.16161	0.879877	0.895943	0.620823	1.41727	0.156403	0.31878	XRCC5	X-ray repair complementing defective repair in Chinese hamster cells 5 (double-strand-break rejoining)
ENSG00000079257	1.04911	0.682163	2.25099	1.23936	0.550415	0.582035	NA	LXN	latexin
ENSG00000079263	0.0864325	-0.0738148	-3.41405	0.915219	-0.0806526	0.935718	NA	SP140	SP140 nuclear body protein
ENSG00000079277	2.51496	-0.0262606	-0.103105	0.908427	-0.0289078	0.976938	NA	MKNK1	MAP kinase interacting serine/threonine kinase 1
ENSG00000079308	0.126696	0.185208	2.40663	0.93589	0.197896	0.843127	NA	TNS1	tensin 1
ENSG00000079313	0.197976	0.990597	6.69933	1.02005	0.971128	0.331485	NA	REXO1	REX1, RNA exonuclease 1 homolog (S. cerevisiae)
ENSG00000079332	2.39634	0.728066	0.937462	0.987179	0.737522	0.460805	NA	SAR1A	secretion associated, Ras related GTPase 1A
ENSG00000079335	0.237707	-0.504684	-4.91915	1.04236	-0.484172	0.628264	NA	CDC14A	cell division cycle 14A
ENSG00000079337	0.131194	0.132393	-2.3901	0.921055	0.143741	0.885705	NA	RAPGEF3	Rap guanine nucleotide exchange factor (GEF) 3
ENSG00000079385	0.00923329	-0.161222	-2.41184	0.868183	-0.1857	0.85268	NA	CEACAM1	carcinoembryonic antigen-related cell adhesion molecule 1 (biliary glycoprotein)
ENSG00000079387	0.556586	1.89643	3.77744	1.28877	1.4715	0.141156	NA	SENP1	SUMO1/sentrin specific peptidase 1
ENSG00000079432	0.728935	-0.327827	-2.44314	1.2491	-0.262451	0.792974	NA	CIC	capicua transcriptional repressor
ENSG00000079459	13.2185	0.612346	0.602698	0.511927	1.19616	0.231634	0.400853	FDFT1	farnesyl-diphosphate farnesyltransferase 1
ENSG00000079462	2.28865	1.41696	1.50219	1.02086	1.38801	0.165134	NA	PAFAH1B3	platelet-activating factor acetylhydrolase 1b, catalytic subunit 3 (29kDa)
ENSG00000079616	5.01126	2.22782	2.71248	0.762753	2.92075	0.00349185	NA	KIF22	kinesin family member 22
ENSG00000079739	1.7546	0.290708	0.628704	1.06458	0.273072	0.784798	NA	PGM1	phosphoglucomutase 1
ENSG00000079785	4.23599	0.97794	1.25951	0.893101	1.09499	0.27352	NA	DDX1	DEAD (Asp-Glu-Ala-Asp) box helicase 1
ENSG00000079805	0.923164	-0.0599776	-0.228885	1.26112	-0.0475591	0.962068	NA	DNM2	dynamin 2
ENSG00000079819	1.65395	2.9007	3.59551	1.15393	2.51376	0.011945	NA	EPB41L2	erythrocyte membrane protein band 4.1-like 2
ENSG00000079950	0.85983	0.489455	0.733114	1.24743	0.392371	0.694784	NA	STX7	syntaxin 7
ENSG00000079974	1.63549	-0.0198198	-0.144435	1.2472	-0.0158914	0.987321	NA	RABL2B	RAB, member of RAS oncogene family-like 2B
ENSG00000079999	3.01803	-0.594677	-0.741988	0.897479	-0.662609	0.507581	NA	KEAP1	kelch-like ECH-associated protein 1
ENSG00000080189	2.8429	-0.131594	-0.510215	1.04222	-0.126263	0.899524	NA	SLC35C2	solute carrier family 35 (GDP-fucose transporter), member C2
ENSG00000080200	0.0316493	0	0	0.880204	0	1	NA	CRYBG3	beta-gamma crystallin domain containing 3
ENSG00000080298	0.376462	-0.922824	-5.82653	1.24919	-0.738736	0.460067	NA	RFX3	regulatory factor X, 3 (influences HLA class II expression)
ENSG00000080345	1.09356	2.0894	3.02009	1.12931	1.85016	0.0642899	NA	RIF1	replication timing regulatory factor 1
ENSG00000080371	1.01343	-0.298641	0.0227494	1.13171	-0.263885	0.791869	NA	RAB21	RAB21, member RAS oncogene family
ENSG00000080493	0.0807918	-0.246627	-0.758942	0.907831	-0.271667	0.785878	NA	SLC4A4	solute carrier family 4 (sodium bicarbonate cotransporter), member 4
ENSG00000080503	3.20528	1.06102	1.29291	1.01816	1.0421	0.297365	NA	SMARCA2	SWI/SNF related, matrix associated, actin dependent regulator of chromatin, subfamily a, member 2
ENSG00000080546	0.951653	-2.57517	-6.61421	1.18737	-2.1688	0.0300978	NA	SESN1	sestrin 1
ENSG00000080603	0.341168	1.14099	5.70025	1.23143	0.926555	0.354158	NA	SRCAP	Snf2-related CREBBP activator protein
ENSG00000080608	2.79263	2.01731	2.58644	0.892139	2.26121	0.0237463	NA	KIAA0020	KIAA0020
ENSG00000080802	1.47473	0.527586	0.80684	1.07538	0.490607	0.623705	NA	CNOT4	CCR4-NOT transcription complex, subunit 4
ENSG00000080815	1.63156	0.480808	0.24384	1.10882	0.43362	0.664565	NA	PSEN1	presenilin 1
ENSG00000080819	0.107857	0.662847	5.38523	0.91928	0.72105	0.470878	NA	CPOX	coproporphyrinogen oxidase
ENSG00000080822	4.05622	-1.49443	-2.21202	1.02818	-1.45348	0.146091	NA	CLDND1	claudin domain containing 1
ENSG00000080823	0.291485	0.00253996	-3.22001	1.18737	0.00213914	0.998293	NA	MOK	MOK protein kinase
ENSG00000080824	29.2164	1.28327	1.33554	0.48711	2.63445	0.00842738	0.0450658	HSP90AA1	heat shock protein 90kDa alpha (cytosolic), class A member 1
ENSG00000080839	0.199226	0.0180156	1.69984	1.02247	0.0176197	0.985942	NA	RBL1	retinoblastoma-like 1
ENSG00000080845	3.48349	-1.98608	-6.2285	1.10215	-1.80201	0.0715433	NA	DLGAP4	discs, large (Drosophila) homolog-associated protein 4
ENSG00000080854	0.0554385	0.699167	5.02508	0.905229	0.772365	0.439898	NA	IGSF9B	immunoglobulin superfamily, member 9B
ENSG00000080986	0.346451	1.87402	6.10245	1.21239	1.54573	0.12217	NA	NDC80	NDC80 kinetochore complex component
ENSG00000081014	0.0316493	0	0	0.880204	0	1	NA	AP4E1	adaptor-related protein complex 4, epsilon 1 subunit
ENSG00000081019	4.67105	0.454252	0.520907	0.781119	0.58154	0.560877	NA	RSBN1	round spermatid basic protein 1
ENSG00000081026	0.177238	-0.366467	-1.97323	0.930248	-0.393946	0.693621	NA	MAGI3	membrane associated guanylate kinase, WW and PDZ domain containing 3
ENSG00000081041	0.253961	-0.0915017	-0.239245	1.24718	-0.0733666	0.941514	NA	CXCL2	chemokine (C-X-C motif) ligand 2
ENSG00000081087	0.476394	2.22316	5.46594	1.30789	1.69981	0.0891664	NA	OSTM1	osteopetrosis associated transmembrane protein 1
ENSG00000081154	3.85719	-0.00361486	-0.276335	1.00779	-0.00358691	0.997138	NA	PCNP	PEST proteolytic signal containing nuclear protein
ENSG00000081177	0.27363	-0.186896	-0.508062	1.23823	-0.150939	0.880024	NA	EXD2	exonuclease 3'-5' domain containing 2
ENSG00000081181	0.315698	-0.587902	-4.5408	1.23902	-0.47449	0.635151	NA	ARG2	arginase 2
ENSG00000081189	3.72471	0.841218	0.875366	0.808491	1.04048	0.298117	NA	MEF2C	myocyte enhancer factor 2C
ENSG00000081237	4.6728	-0.710455	-1.04077	0.878121	-0.809063	0.418479	NA	PTPRC	protein tyrosine phosphatase, receptor type, C
ENSG00000081307	0.289427	-0.240443	0.637551	1.25173	-0.192089	0.847672	NA	UBA5	ubiquitin-like modifier activating enzyme 5
ENSG00000081320	0.645185	0.466117	1.34637	1.21564	0.383434	0.701398	NA	STK17B	serine/threonine kinase 17b
ENSG00000081386	0.14235	-0.121007	-3.01145	0.934389	-0.129504	0.896959	NA	ZNF510	zinc finger protein 510
ENSG00000081665	0.533448	0.995973	1.12648	1.29964	0.766343	0.443472	NA	ZNF506	zinc finger protein 506
ENSG00000081692	1.81441	-1.03349	-1.56564	1.02981	-1.00358	0.315582	NA	JMJD4	jumonji domain containing 4
ENSG00000081721	2.36081	1.20038	2.25775	1.01955	1.17736	0.239052	NA	DUSP12	dual specificity phosphatase 12
ENSG00000081760	0.131092	0.856172	4.69469	0.92968	0.920932	0.357086	NA	AACS	acetoacetyl-CoA synthetase
ENSG00000081791	1.69969	0.550557	0.899359	1.07776	0.510834	0.609467	NA	KIAA0141	KIAA0141
ENSG00000081870	2.53645	1.01326	1.7064	0.91771	1.10411	0.269543	NA	HSPB11	heat shock protein family B (small), member 11
ENSG00000081913	0.184813	-0.401322	-4.16071	1.08253	-0.370727	0.710841	NA	PHLPP1	PH domain and leucine rich repeat protein phosphatase 1
ENSG00000082014	0.420184	-0.683716	-3.06698	1.21368	-0.563342	0.573202	NA	SMARCD3	SWI/SNF related, matrix associated, actin dependent regulator of chromatin, subfamily d, member 3
ENSG00000082068	1.2635	0.548777	0.913145	1.11136	0.49379	0.621454	NA	WDR70	WD repeat domain 70
ENSG00000082074	1.91755	0.736113	0.902647	1.00324	0.733738	0.463108	NA	FYB	FYN binding protein
ENSG00000082146	1.12725	0.198998	0.611534	1.16778	0.170407	0.86469	NA	STRADB	STE20-related kinase adaptor beta
ENSG00000082153	2.60322	-0.53279	-0.637726	0.950536	-0.560515	0.575128	NA	BZW1	basic leucine zipper and W2 domains 1
ENSG00000082196	0.0330226	0.470653	2.35251	0.901017	0.522357	0.601422	NA	C1QTNF3	C1q and tumor necrosis factor related protein 3
ENSG00000082212	0.18342	0.7525	2.51455	1.12569	0.66848	0.503827	NA	ME2	malic enzyme 2, NAD(+)-dependent, mitochondrial
ENSG00000082213	0.776428	-1.07308	-4.56358	1.21905	-0.880259	0.378719	NA	C5orf22	chromosome 5 open reading frame 22
ENSG00000082258	0.581014	0.349082	0.363408	1.28288	0.272108	0.785539	NA	CCNT2	cyclin T2
ENSG00000082269	0.404673	-0.860978	-5.25757	1.24361	-0.692321	0.488736	NA	FAM135A	family with sequence similarity 135, member A
ENSG00000082397	0.661206	-0.740499	-2.18436	1.24311	-0.595682	0.551387	NA	EPB41L3	erythrocyte membrane protein band 4.1-like 3
ENSG00000082458	0.17424	-0.328734	-5.80665	0.940489	-0.349535	0.726688	NA	DLG3	discs, large homolog 3 (Drosophila)
ENSG00000082497	0.0349413	-0.422636	-1.41078	0.887037	-0.476458	0.633748	NA	SERTAD4	SERTA domain containing 4
ENSG00000082512	0.128893	-0.462887	-3.99198	0.931457	-0.49695	0.619224	NA	TRAF5	TNF receptor-associated factor 5
ENSG00000082515	4.82085	0.75016	0.783245	0.661886	1.13337	0.257061	NA	MRPL22	mitochondrial ribosomal protein L22
ENSG00000082516	0.644106	0.407133	0.904432	1.27185	0.32011	0.748885	NA	GEMIN5	gem (nuclear organelle) associated protein 5
ENSG00000082641	1.59269	-0.1404	-0.186843	1.08923	-0.128898	0.897438	NA	NFE2L1	nuclear factor, erythroid 2-like 1
ENSG00000082701	1.75282	0.725247	2.60807	1.20949	0.599629	0.548753	NA	GSK3B	glycogen synthase kinase 3 beta
ENSG00000082781	0.052418	0	0	0.876143	0	1	NA	ITGB5	integrin, beta 5
ENSG00000082805	0.654905	1.33986	3.80876	1.23308	1.0866	0.277214	NA	ERC1	ELKS/RAB6-interacting/CAST family member 1
ENSG00000082898	3.66628	-0.0483165	-0.0444921	0.853004	-0.0566428	0.95483	NA	XPO1	exportin 1
ENSG00000082996	1.73461	0.294713	0.468213	1.03036	0.286029	0.774856	NA	RNF13	ring finger protein 13
ENSG00000083067	0.0458505	0	0	0.875441	0	1	NA	TRPM3	transient receptor potential cation channel, subfamily M, member 3
ENSG00000083093	0.211489	0.501265	0.856543	1.27343	0.393633	0.693852	NA	PALB2	partner and localizer of BRCA2
ENSG00000083097	0.357124	-0.0379693	0.0774654	1.18761	-0.0319712	0.974495	NA	DOPEY1	dopey family member 1
ENSG00000083099	3.08864	0.86449	1.08052	1.07104	0.807147	0.419582	NA	LYRM2	LYR motif containing 2
ENSG00000083123	0.672221	0.481647	0.992699	1.26595	0.380463	0.703602	NA	BCKDHB	branched chain keto acid dehydrogenase E1, beta polypeptide
ENSG00000083168	0.761196	0.578137	2.4452	1.24612	0.46395	0.642683	NA	KAT6A	K(lysine) acetyltransferase 6A
ENSG00000083223	0.912517	1.21408	1.49947	1.25747	0.965492	0.334299	NA	ZCCHC6	zinc finger, CCHC domain containing 6
ENSG00000083290	0.0381051	0	0	0.877236	0	1	NA	ULK2	unc-51 like autophagy activating kinase 2
ENSG00000083312	0.701095	-1.53639	-6.28543	1.23953	-1.2395	0.215161	NA	TNPO1	transportin 1
ENSG00000083444	2.39638	-1.10991	-1.58688	1.07074	-1.03658	0.299934	NA	PLOD1	procollagen-lysine, 2-oxoglutarate 5-dioxygenase 1
ENSG00000083457	2.60693	0.694858	0.705544	0.867717	0.800789	0.423254	NA	ITGAE	integrin, alpha E (antigen CD103, human mucosal lymphocyte antigen 1; alpha polypeptide)
ENSG00000083520	0.750413	0.463969	0.678859	1.24518	0.372611	0.709438	NA	DIS3	DIS3 exosome endoribonuclease and 3'-5' exoribonuclease
ENSG00000083535	1.34954	0.21708	-0.324776	1.23757	0.175409	0.860758	NA	PIBF1	progesterone immunomodulatory binding factor 1
ENSG00000083544	0.0846902	-0.185679	0.283427	0.931324	-0.199371	0.841972	NA	TDRD3	tudor domain containing 3
ENSG00000083635	0.546081	0.148875	0.0773683	1.28406	0.115941	0.907699	NA	NUFIP1	nuclear fragile X mental retardation protein interacting protein 1
ENSG00000083642	0.857704	1.14971	1.5918	1.21048	0.949794	0.342217	NA	PDS5B	PDS5 cohesin associated factor B
ENSG00000083720	0.504906	0.110344	0.734153	1.27108	0.0868107	0.930822	NA	OXCT1	3-oxoacid CoA transferase 1
ENSG00000083750	0.379978	1.14946	2.67304	1.29744	0.885948	0.375646	NA	RRAGB	Ras-related GTP binding B
ENSG00000083799	1.12831	0.333591	0.265923	1.23305	0.27054	0.786745	NA	CYLD	cylindromatosis (turban tumor syndrome)
ENSG00000083807	2.35173	0.255348	0.267125	1.00586	0.25386	0.799603	NA	SLC27A5	solute carrier family 27 (fatty acid transporter), member 5
ENSG00000083812	0.720632	0.0777391	-0.107216	1.25051	0.0621658	0.950431	NA	ZNF324	zinc finger protein 324
ENSG00000083814	0.380103	0.181397	-3.21037	1.27525	0.142244	0.886887	NA	ZNF671	zinc finger protein 671
ENSG00000083817	0.124944	-0.232811	-1.10734	0.930751	-0.250132	0.802485	NA	ZNF416	zinc finger protein 416
ENSG00000083828	0.172523	0.312599	4.65696	0.946666	0.33021	0.741241	NA	ZNF586	zinc finger protein 586
ENSG00000083838	0.410509	1.65324	2.88441	1.31281	1.25932	0.207915	NA	ZNF446	zinc finger protein 446
ENSG00000083845	120.348	0.740705	0.767098	0.369075	2.00692	0.0447577	0.144467	RPS5	ribosomal protein S5
ENSG00000083857	0.537195	-0.64445	-1.05992	1.22397	-0.526526	0.598523	NA	FAT1	FAT atypical cadherin 1
ENSG00000083896	1.53977	1.04959	1.37116	1.16139	0.903731	0.366138	NA	YTHDC1	YTH domain containing 1
ENSG00000083937	2.19481	0.692698	0.6962	0.980918	0.706174	0.48008	NA	CHMP2B	charged multivesicular body protein 2B
ENSG00000084070	1.75416	1.07499	1.30243	1.0408	1.03284	0.301677	NA	SMAP2	small ArfGAP2
ENSG00000084072	2.60248	1.51337	1.96393	0.897699	1.68583	0.0918281	NA	PPIE	peptidylprolyl isomerase E (cyclophilin E)
ENSG00000084073	1.85213	-0.692612	-0.997684	1.03824	-0.6671	0.504708	NA	ZMPSTE24	zinc metallopeptidase STE24
ENSG00000084090	0.666654	1.40538	2.13179	1.21459	1.15708	0.24724	NA	STARD7	StAR-related lipid transfer (START) domain containing 7
ENSG00000084092	1.04411	0.38029	1.96061	1.18263	0.321562	0.747785	NA	NOA1	nitric oxide associated 1
ENSG00000084093	0.766987	0.120627	-0.235274	1.26077	0.0956774	0.923777	NA	REST	RE1-silencing transcription factor
ENSG00000084110	0.110701	-0.178982	-3.01145	0.927808	-0.192908	0.847031	NA	HAL	histidine ammonia-lyase
ENSG00000084112	0.207273	-0.837676	-5.47274	1.20811	-0.693375	0.488074	NA	SSH1	slingshot protein phosphatase 1
ENSG00000084207	64.4221	1.40593	1.43676	0.327334	4.29509	1.75e-05	0.000391612	GSTP1	glutathione S-transferase pi 1
ENSG00000084234	16.1099	0.326519	0.313942	0.462794	0.705539	0.480475	0.662752	APLP2	amyloid beta (A4) precursor-like protein 2
ENSG00000084444	0.053653	0	0	0.887823	0	1	NA	KIAA1467	KIAA1467
ENSG00000084463	2.50669	0.487497	0.43461	1.01956	0.478145	0.632547	NA	WBP11	WW domain binding protein 11
ENSG00000084623	7.40739	0.510089	0.535762	0.604585	0.843702	0.398836	NA	EIF3I	eukaryotic translation initiation factor 3, subunit I
ENSG00000084652	1.5423	1.37145	2.18713	1.18471	1.15763	0.247015	NA	TXLNA	taxilin alpha
ENSG00000084676	0.851715	-0.497469	0.174605	1.22404	-0.406418	0.684436	NA	NCOA1	nuclear receptor coactivator 1
ENSG00000084693	0.19785	0.827771	2.28417	1.05673	0.783333	0.433432	NA	AGBL5	ATP/GTP binding protein-like 5
ENSG00000084731	0.0587305	0.144847	3.35357	0.916419	0.158058	0.874411	NA	KIF3C	kinesin family member 3C
ENSG00000084733	3.13342	0.906452	1.08219	0.862784	1.05061	0.293437	NA	RAB10	RAB10, member RAS oncogene family
ENSG00000084754	9.39523	-0.0946359	-0.0745705	0.618792	-0.152936	0.878448	0.934059	HADHA	hydroxyacyl-CoA dehydrogenase/3-ketoacyl-CoA thiolase/enoyl-CoA hydratase (trifunctional protein), alpha subunit
ENSG00000084764	0.0929235	-0.658571	-5.30078	0.926921	-0.710493	0.477398	NA	MAPRE3	microtubule-associated protein, RP/EB family, member 3
ENSG00000084774	1.10389	1.2668	1.9105	1.18748	1.0668	0.286064	NA	CAD	carbamoyl-phosphate synthetase 2, aspartate transcarbamylase, and dihydroorotase
ENSG00000085063	6.52435	1.00607	1.13086	0.689784	1.45852	0.144696	NA	CD59	CD59 molecule, complement regulatory protein
ENSG00000085117	4.72327	-0.710626	-0.825149	0.709375	-1.00176	0.316458	NA	CD82	CD82 molecule
ENSG00000085185	0.0564305	0.05349	-2.92033	0.904118	0.0591627	0.952823	NA	BCORL1	BCL6 corepressor-like 1
ENSG00000085224	2.42151	1.38813	2.08879	1.05146	1.32019	0.186773	NA	ATRX	alpha thalassemia/mental retardation syndrome X-linked
ENSG00000085231	7.74354	-0.0589151	-0.0466566	0.603406	-0.0976376	0.92222	0.959731	TAF9	TAF9 RNA polymerase II, TATA box binding protein (TBP)-associated factor, 32kDa
ENSG00000085265	0.538905	-0.902885	-5.6193	1.25194	-0.721188	0.470794	NA	FCN1	ficolin (collagen/fibrinogen domain containing) 1
ENSG00000085274	0.920436	0.181287	0.402823	1.13365	0.159915	0.872948	NA	MYNN	myoneurin
ENSG00000085276	0.522501	0.173398	0.414938	1.23412	0.140504	0.888262	NA	MECOM	MDS1 and EVI1 complex locus
ENSG00000085365	0.71226	0.932078	1.07199	1.22893	0.758448	0.448183	NA	SCAMP1	secretory carrier membrane protein 1
ENSG00000085377	0.680336	-0.0434706	0.0842246	1.20718	-0.03601	0.971274	NA	PREP	prolyl endopeptidase
ENSG00000085382	0.0474444	-0.498613	-1.54286	0.893407	-0.558103	0.576774	NA	HACE1	HECT domain and ankyrin repeat containing E3 ubiquitin protein ligase 1
ENSG00000085415	3.45415	0.229308	0.184772	0.938942	0.244219	0.807061	NA	SEH1L	SEH1-like (S. cerevisiae)
ENSG00000085433	0.410593	-0.680748	-5.16282	1.26975	-0.536127	0.591871	NA	WDR47	WD repeat domain 47
ENSG00000085449	0.129541	-0.72072	-4.46106	1.12165	-0.642555	0.520513	NA	WDFY1	WD repeat and FYVE domain containing 1
ENSG00000085465	0.0663304	0	0	0.882303	0	1	NA	OVGP1	oviductal glycoprotein 1, 120kDa
ENSG00000085491	0.526208	0.0739258	-0.728659	1.29082	0.0572703	0.95433	NA	SLC25A24	solute carrier family 25 (mitochondrial carrier; phosphate carrier), member 24
ENSG00000085511	0.503184	0.902127	1.08292	1.28106	0.704203	0.481306	NA	MAP3K4	mitogen-activated protein kinase kinase kinase 4
ENSG00000085514	0.456479	-0.929301	-0.686494	1.24608	-0.745782	0.455799	NA	PILRA	paired immunoglobin-like type 2 receptor alpha
ENSG00000085644	0.308255	0	0	1.18232	0	1	NA	ZNF213	zinc finger protein 213
ENSG00000085662	2.62822	1.0076	1.25082	0.934237	1.07853	0.280798	NA	AKR1B1	aldo-keto reductase family 1, member B1 (aldose reductase)
ENSG00000085719	1.81331	-0.43453	-0.547477	1.04752	-0.414817	0.678276	NA	CPNE3	copine III
ENSG00000085721	0.975215	0.602759	1.1103	1.22993	0.490076	0.62408	NA	RRN3	RRN3 RNA polymerase I transcription factor homolog (S. cerevisiae)
ENSG00000085733	0.162845	-0.222258	-2.87528	0.948032	-0.234442	0.814642	NA	CTTN	cortactin
ENSG00000085760	1.63659	0.538165	0.527296	1.05492	0.510149	0.609947	NA	MTIF2	mitochondrial translational initiation factor 2
ENSG00000085788	0.453015	-0.102338	0.790326	1.26838	-0.0806843	0.935693	NA	DDHD2	DDHD domain containing 2
ENSG00000085832	1.11724	0.556556	1.28416	1.18025	0.471559	0.637242	NA	EPS15	epidermal growth factor receptor pathway substrate 15
ENSG00000085840	0.462093	0.396889	1.10233	1.28658	0.308483	0.757715	NA	ORC1	origin recognition complex, subunit 1
ENSG00000085871	5.91036	0.978674	1.06957	0.655401	1.49325	0.135373	NA	MGST2	microsomal glutathione S-transferase 2
ENSG00000085872	1.24159	1.00337	1.38268	1.08497	0.924787	0.355077	NA	CHERP	calcium homeostasis endoplasmic reticulum protein
ENSG00000085978	0.505864	1.38049	2.44871	1.29099	1.06933	0.284921	NA	ATG16L1	autophagy related 16-like 1 (S. cerevisiae)
ENSG00000085982	0.254478	0.282275	0.743982	1.26787	0.222637	0.823818	NA	USP40	ubiquitin specific peptidase 40
ENSG00000085998	0.540406	0.692906	1.84572	1.27739	0.542437	0.587518	NA	POMGNT1	protein O-linked mannose N-acetylglucosaminyltransferase 1 (beta 1,2-)
ENSG00000085999	0.365492	1.23382	2.25063	1.28914	0.957092	0.338521	NA	RAD54L	RAD54-like (S. cerevisiae)
ENSG00000086015	0.0979015	0	0	0.903784	0	1	NA	MAST2	microtubule associated serine/threonine kinase 2
ENSG00000086061	12.0618	0.584005	0.620304	0.62406	0.935816	0.349368	0.54167	DNAJA1	DnaJ (Hsp40) homolog, subfamily A, member 1
ENSG00000086062	0.781533	-0.282514	-3.70971	1.24711	-0.226536	0.820784	NA	B4GALT1	UDP-Gal:betaGlcNAc beta 1,4- galactosyltransferase, polypeptide 1
ENSG00000086065	3.51844	0.119169	0.0302663	0.87047	0.136902	0.891108	NA	CHMP5	charged multivesicular body protein 5
ENSG00000086102	1.26136	0.890786	1.76343	1.14161	0.78029	0.43522	NA	NFX1	nuclear transcription factor, X-box binding 1
ENSG00000086189	1.65362	0.575983	0.560448	1.0612	0.542765	0.587292	NA	DIMT1	DIM1 dimethyladenosine transferase 1 homolog (S. cerevisiae)
ENSG00000086200	0.275747	0.517801	0.673672	1.23026	0.420886	0.673838	NA	IPO11	importin 11
ENSG00000086232	1.55274	2.42216	2.87047	1.13925	2.1261	0.0334947	NA	EIF2AK1	eukaryotic translation initiation factor 2-alpha kinase 1
ENSG00000086289	0.254115	-1.08596	-4.64092	1.21348	-0.894914	0.370833	NA	EPDR1	ependymin related 1
ENSG00000086300	0.737451	0.377572	0.932682	1.25208	0.301556	0.762991	NA	SNX10	sorting nexin 10
ENSG00000086475	0.358705	1.18933	2.49626	1.29617	0.917572	0.358843	NA	SEPHS1	selenophosphate synthetase 1
ENSG00000086504	6.35822	0.604715	0.715204	0.764918	0.790562	0.4292	NA	MRPL28	mitochondrial ribosomal protein L28
ENSG00000086506	0.114101	0.690522	5.35843	0.914443	0.755128	0.450172	NA	HBQ1	hemoglobin, theta 1
ENSG00000086544	0.114169	0.3961	4.35344	0.936581	0.422921	0.672353	NA	ITPKC	inositol-trisphosphate 3-kinase C
ENSG00000086589	3.34101	1.05866	1.14497	0.826018	1.28164	0.19997	NA	RBM22	RNA binding motif protein 22
ENSG00000086598	5.75698	0.0243249	-0.0106984	0.73484	0.0331023	0.973593	NA	TMED2	transmembrane emp24 domain trafficking protein 2
ENSG00000086619	0.0239678	-0.337445	-1.43918	0.879761	-0.383565	0.701301	NA	ERO1LB	ERO1-like beta (S. cerevisiae)
ENSG00000086666	2.84117	1.1468	1.25871	0.947561	1.21027	0.226176	NA	ZFAND6	zinc finger, AN1-type domain 6
ENSG00000086712	0.267933	-0.0869368	-3.99826	1.24296	-0.0699436	0.944239	NA	TXLNG	taxilin gamma
ENSG00000086730	11.8709	0.948495	0.991697	0.604091	1.57012	0.116387	0.268818	LAT2	linker for activation of T cells family, member 2
ENSG00000086758	1.72155	1.26064	1.76885	1.08006	1.16719	0.243133	NA	HUWE1	HECT, UBA and WWE domain containing 1, E3 ubiquitin protein ligase
ENSG00000086827	0.769931	0.405334	0.743334	1.2459	0.325333	0.744929	NA	ZW10	zw10 kinetochore protein
ENSG00000086848	0.0996152	0	0	0.910249	0	1	NA	ALG9	ALG9, alpha-1,2-mannosyltransferase
ENSG00000087008	1.33381	-0.632593	-1.51065	1.17002	-0.540667	0.588737	NA	ACOX3	acyl-CoA oxidase 3, pristanoyl
ENSG00000087053	1.03143	-0.540188	-3.63341	1.2394	-0.435845	0.662949	NA	MTMR2	myotubularin related protein 2
ENSG00000087074	2.5123	1.66552	2.27133	0.924172	1.80218	0.0715173	NA	PPP1R15A	protein phosphatase 1, regulatory subunit 15A
ENSG00000087076	0.166947	0	0	0.880011	0	1	NA	HSD17B14	hydroxysteroid (17-beta) dehydrogenase 14
ENSG00000087077	0.128792	-0.926472	-3.44701	0.92823	-0.998107	0.318228	NA	TRIP6	thyroid hormone receptor interactor 6
ENSG00000087086	230.391	-0.251484	-0.253904	0.228011	-1.10295	0.270051	0.44928	FTL	ferritin, light polypeptide
ENSG00000087087	4.15454	-0.22017	-0.305922	0.963377	-0.228539	0.819227	NA	SRRT	serrate, RNA effector molecule
ENSG00000087088	0.991631	0.379655	1.09562	1.19176	0.318566	0.750056	NA	BAX	BCL2-associated X protein
ENSG00000087095	0.40395	0.77181	1.72305	1.24567	0.619592	0.535526	NA	NLK	nemo-like kinase
ENSG00000087111	3.0023	0.395303	0.458692	0.816321	0.48425	0.628209	NA	PIGS	phosphatidylinositol glycan anchor biosynthesis, class S
ENSG00000087152	0.862019	0.719682	3.07581	1.26586	0.56853	0.569675	NA	ATXN7L3	ataxin 7-like 3
ENSG00000087157	1.58453	-0.644609	-1.08095	1.10837	-0.581585	0.560846	NA	PGS1	phosphatidylglycerophosphate synthase 1
ENSG00000087191	12.3653	1.17171	1.28614	0.535678	2.18735	0.028717	0.105177	PSMC5	proteasome (prosome, macropain) 26S subunit, ATPase, 5
ENSG00000087206	1.29525	-0.470852	-0.816146	1.11873	-0.420882	0.673841	NA	UIMC1	ubiquitin interaction motif containing 1
ENSG00000087237	0.386312	0	0	0.919049	0	1	NA	CETP	cholesteryl ester transfer protein, plasma
ENSG00000087245	0.759582	-0.941408	-5.49933	1.25777	-0.748476	0.454173	NA	MMP2	matrix metallopeptidase 2
ENSG00000087253	1.65778	0.0583953	-0.0395791	1.09847	0.0531605	0.957604	NA	LPCAT2	lysophosphatidylcholine acyltransferase 2
ENSG00000087258	0.0662522	0	0	0.880192	0	1	NA	GNAO1	guanine nucleotide binding protein (G protein), alpha activating activity polypeptide O
ENSG00000087263	1.28223	0.778419	0.867576	1.121	0.694395	0.487435	NA	OGFOD1	2-oxoglutarate and iron-dependent oxygenase domain containing 1
ENSG00000087266	0.543895	-1.1907	-6.39094	1.26278	-0.942919	0.345723	NA	SH3BP2	SH3-domain binding protein 2
ENSG00000087269	1.08518	0.706264	1.43482	1.11903	0.631141	0.527949	NA	NOP14	NOP14 nucleolar protein
ENSG00000087274	1.70259	0.52704	0.757225	1.01533	0.519084	0.603702	NA	ADD1	adducin 1 (alpha)
ENSG00000087299	0.327973	0.785216	1.32446	1.2757	0.61552	0.538211	NA	L2HGDH	L-2-hydroxyglutarate dehydrogenase
ENSG00000087301	0.870137	0.650456	0.340061	1.30075	0.500061	0.617032	NA	TXNDC16	thioredoxin domain containing 16
ENSG00000087302	5.19482	0.592248	0.676912	0.799706	0.740582	0.458947	NA	C14orf166	chromosome 14 open reading frame 166
ENSG00000087303	0.166947	0	0	0.880011	0	1	NA	NID2	nidogen 2 (osteonidogen)
ENSG00000087338	0.720058	0.721323	1.23446	1.26935	0.568263	0.569856	NA	GMCL1	germ cell-less, spermatogenesis associated 1
ENSG00000087365	9.21541	1.05516	1.108	0.537292	1.96384	0.0495481	0.155502	SF3B2	splicing factor 3b, subunit 2, 145kDa
ENSG00000087448	0.0643171	-0.153501	-3.04891	0.903688	-0.16986	0.86512	NA	KLHL42	kelch-like family member 42
ENSG00000087460	9.73881	1.03654	1.13934	0.623054	1.66365	0.0961828	0.235838	GNAS	GNAS complex locus
ENSG00000087470	1.50443	0.680248	0.815612	1.07015	0.635658	0.525	NA	DNM1L	dynamin 1-like
ENSG00000087495	0.0408826	-0.00464694	-2.41189	0.8935	-0.00520083	0.99585	NA	PHACTR3	phosphatase and actin regulator 3
ENSG00000087502	1.43075	0.368038	0.449546	1.16918	0.314783	0.752926	NA	ERGIC2	ERGIC and golgi 2
ENSG00000087586	0.455763	0.779538	1.37507	1.29344	0.602687	0.546717	NA	AURKA	aurora kinase A
ENSG00000087589	0.0239678	-0.337445	-1.43918	0.879761	-0.383565	0.701301	NA	CASS4	Cas scaffolding protein family member 4
ENSG00000087842	0.0475785	1.04254	6.02508	0.905328	1.15157	0.2495	NA	PIR	pirin (iron-binding nuclear protein)
ENSG00000087884	1.072	1.3332	1.73489	1.16045	1.14886	0.250613	NA	AAMDC	adipogenesis associated, Mth938 domain containing
ENSG00000087903	0.605409	0.540709	1.93353	1.26827	0.426337	0.669862	NA	RFX2	regulatory factor X, 2 (influences HLA class II expression)
ENSG00000087995	0.720698	-0.880879	-1.75437	1.22058	-0.721688	0.470486	NA	METTL2A	methyltransferase like 2A
ENSG00000088035	0.372263	-0.627373	-1.65311	1.27861	-0.490667	0.623662	NA	ALG6	ALG6, alpha-1,3-glucosyltransferase
ENSG00000088038	0.0903798	0.157035	3.35349	0.92872	0.169087	0.865728	NA	CNOT3	CCR4-NOT transcription complex, subunit 3
ENSG00000088179	0.0613984	0	0	0.892206	0	1	NA	PTPN4	protein tyrosine phosphatase, non-receptor type 4 (megakaryocyte)
ENSG00000088205	4.62404	0.271175	0.230708	0.825361	0.328554	0.742493	NA	DDX18	DEAD (Asp-Glu-Ala-Asp) box polypeptide 18
ENSG00000088247	0.598223	0.22941	-0.148547	1.29079	0.177729	0.858936	NA	KHSRP	KH-type splicing regulatory protein
ENSG00000088256	0.0408826	-0.00464694	-2.41189	0.8935	-0.00520083	0.99585	NA	GNA11	guanine nucleotide binding protein (G protein), alpha 11 (Gq class)
ENSG00000088298	0.753063	0.42711	1.07503	1.20197	0.355342	0.722333	NA	EDEM2	ER degradation enhancer, mannosidase alpha-like 2
ENSG00000088305	0.407467	0	0	1.1027	0	1	NA	DNMT3B	DNA (cytosine-5-)-methyltransferase 3 beta
ENSG00000088325	1.03086	1.0625	1.41965	1.16566	0.911501	0.362031	NA	TPX2	TPX2, microtubule-associated
ENSG00000088356	1.75727	1.24198	1.74959	1.07536	1.15494	0.248113	NA	PDRG1	p53 and DNA-damage regulated 1
ENSG00000088448	1.96324	0.834338	1.21235	1.09535	0.761706	0.446236	NA	ANKRD10	ankyrin repeat domain 10
ENSG00000088451	0.293799	0.0943016	-0.246551	1.27782	0.0737986	0.941171	NA	TGDS	TDP-glucose 4,6-dehydratase
ENSG00000088538	0.0663304	0	0	0.882303	0	1	NA	DOCK3	dedicator of cytokinesis 3
ENSG00000088543	0.211347	-0.00582289	-0.542646	1.05389	-0.00552517	0.995592	NA	C3orf18	chromosome 3 open reading frame 18
ENSG00000088682	2.03365	-0.0135793	0.0199115	0.994819	-0.01365	0.989109	NA	COQ9	coenzyme Q9
ENSG00000088727	0.460136	1.32722	2.21644	1.29728	1.02307	0.306273	NA	KIF9	kinesin family member 9
ENSG00000088766	0.514584	1.23303	2.38187	1.28171	0.962019	0.33604	NA	CRLS1	cardiolipin synthase 1
ENSG00000088812	0.305835	0.0558985	-1.01309	1.27503	0.0438411	0.965031	NA	ATRN	attractin
ENSG00000088826	0.461959	0.0323774	-2.29619	1.23176	0.0262855	0.97903	NA	SMOX	spermine oxidase
ENSG00000088827	0.00923329	-0.161222	-2.41184	0.868183	-0.1857	0.85268	NA	SIGLEC1	sialic acid binding Ig-like lectin 1, sialoadhesin
ENSG00000088832	13.6308	0.247502	0.264688	0.603248	0.410282	0.681599	0.807063	FKBP1A	FK506 binding protein 1A, 12kDa
ENSG00000088833	2.24621	0.255204	0.140805	1.06888	0.23876	0.811292	NA	NSFL1C	NSFL1 (p97) cofactor (p47)
ENSG00000088854	0.414313	-0.80658	-0.635357	1.25507	-0.642658	0.520446	NA	C20orf194	chromosome 20 open reading frame 194
ENSG00000088876	0.0332011	-0.468123	-3.1216	0.891789	-0.524926	0.599635	NA	ZNF343	zinc finger protein 343
ENSG00000088882	3.81288	0.493575	0.371188	0.87745	0.56251	0.573769	NA	CPXM1	carboxypeptidase X (M14 family), member 1
ENSG00000088888	0.416486	-0.227195	-0.737085	1.28316	-0.177059	0.859462	NA	MAVS	mitochondrial antiviral signaling protein
ENSG00000088930	6.84138	-0.448768	-0.561648	0.767369	-0.584813	0.558673	NA	XRN2	5'-3' exoribonuclease 2
ENSG00000088970	0.475035	1.61483	5.15994	1.29395	1.24798	0.212038	NA	KIZ	kizuna centrosomal protein
ENSG00000088986	15.231	0.828749	0.858036	0.460703	1.79888	0.072038	0.195624	DYNLL1	dynein, light chain, LC8-type 1
ENSG00000088992	1.53371	0.190424	0.565112	1.04738	0.18181	0.855732	NA	TESC	tescalcin
ENSG00000089006	3.28063	1.11037	1.32585	0.79131	1.4032	0.160556	NA	SNX5	sorting nexin 5
ENSG00000089009	96.0386	-0.592569	-0.608749	0.359207	-1.64966	0.0990128	0.242061	RPL6	ribosomal protein L6
ENSG00000089022	0.195491	-0.352804	-4.25653	1.1567	-0.305009	0.760359	NA	MAPKAPK5	mitogen-activated protein kinase-activated protein kinase 5
ENSG00000089041	0.168554	0.840392	2.15535	1.17535	0.715013	0.474601	NA	P2RX7	purinergic receptor P2X, ligand gated ion channel, 7
ENSG00000089048	1.36485	2.19056	3.25482	1.11872	1.95809	0.050219	NA	ESF1	ESF1, nucleolar pre-rRNA processing protein, homolog (S. cerevisiae)
ENSG00000089050	0.24698	-0.144171	-13.6275	0.976086	-0.147704	0.882577	NA	RBBP9	retinoblastoma binding protein 9
ENSG00000089053	6.43111	0.509038	0.509236	0.661086	0.770002	0.441298	NA	ANAPC5	anaphase promoting complex subunit 5
ENSG00000089057	0.592577	-1.12269	-6.11343	1.25973	-0.89122	0.372811	NA	SLC23A2	solute carrier family 23 (ascorbic acid transporter), member 2
ENSG00000089060	1.69192	0.469665	0.603607	1.04591	0.449051	0.653395	NA	SLC8B1	solute carrier family 8 (sodium/lithium/calcium exchanger), member B1
ENSG00000089063	7.63273	0.00612913	-0.0800609	0.652382	0.009395	0.992504	0.994697	TMEM230	transmembrane protein 230
ENSG00000089091	0.10927	-0.0407251	-2.17307	0.925393	-0.0440085	0.964898	NA	DZANK1	double zinc ribbon and ankyrin repeat domains 1
ENSG00000089094	0.706692	0.368065	0.66361	1.17833	0.312361	0.754766	NA	KDM2B	lysine (K)-specific demethylase 2B
ENSG00000089123	0.38321	-0.881073	-0.965027	1.26816	-0.694764	0.487203	NA	TASP1	taspase, threonine aspartase, 1
ENSG00000089127	0.769902	0.835524	0.837682	1.22931	0.679669	0.496714	NA	OAS1	2'-5'-oligoadenylate synthetase 1, 40/46kDa
ENSG00000089154	1.14018	1.32226	1.58414	1.13319	1.16684	0.243274	NA	GCN1L1	GCN1 general control of amino-acid synthesis 1-like 1 (yeast)
ENSG00000089157	193.733	0.030027	0.0320667	0.258512	0.116153	0.907531	0.952186	RPLP0	ribosomal protein, large, P0
ENSG00000089159	1.28689	1.39662	1.67554	1.15675	1.20737	0.227291	NA	PXN	paxillin
ENSG00000089177	0.26968	0.46698	2.57936	0.934761	0.499572	0.617377	NA	KIF16B	kinesin family member 16B
ENSG00000089195	1.55974	1.21974	1.67868	1.09829	1.11058	0.266748	NA	TRMT6	tRNA methyltransferase 6
ENSG00000089220	15.2386	1.00788	1.05078	0.548943	1.83603	0.0663528	0.187483	PEBP1	phosphatidylethanolamine binding protein 1
ENSG00000089234	1.22782	-0.464015	-1.29492	1.19249	-0.389116	0.697191	NA	BRAP	BRCA1 associated protein
ENSG00000089248	8.64105	0.884415	0.883464	0.615449	1.43702	0.150711	0.313212	ERP29	endoplasmic reticulum protein 29
ENSG00000089280	5.69105	0.539392	0.716652	0.83901	0.642891	0.520295	NA	FUS	FUS RNA binding protein
ENSG00000089289	5.40213	-0.144008	-0.289502	0.746218	-0.192984	0.846971	NA	IGBP1	immunoglobulin (CD79A) binding protein 1
ENSG00000089327	7.2902	-0.352721	-0.35737	0.584541	-0.603415	0.546233	NA	FXYD5	FXYD domain containing ion transport regulator 5
ENSG00000089335	1.47985	-0.369616	-0.238996	1.09306	-0.338149	0.735251	NA	ZNF302	zinc finger protein 302
ENSG00000089351	1.45819	-0.112381	-0.0270087	1.15635	-0.097186	0.922579	NA	GRAMD1A	GRAM domain containing 1A
ENSG00000089356	0.0554385	0.699167	5.02508	0.905229	0.772365	0.439898	NA	FXYD3	FXYD domain containing ion transport regulator 3
ENSG00000089486	2.55733	-0.128292	-0.101674	0.923403	-0.138934	0.889502	NA	CDIP1	cell death-inducing p53 target 1
ENSG00000089597	1.23689	0.709353	0.657557	1.11544	0.635942	0.524814	NA	GANAB	glucosidase, alpha; neutral AB
ENSG00000089639	1.1082	1.25768	1.88359	1.17174	1.07334	0.283118	NA	GMIP	GEM interacting protein
ENSG00000089682	0.178941	0.570805	2.03116	0.974852	0.585529	0.558192	NA	RBM41	RNA binding motif protein 41
ENSG00000089685	1.21746	3.21957	4.27069	1.2481	2.57958	0.00989217	NA	BIRC5	baculoviral IAP repeat containing 5
ENSG00000089693	7.67121	-0.124364	-0.150412	0.620476	-0.200433	0.841142	0.913671	MLF2	myeloid leukemia factor 2
ENSG00000089723	0.0441745	-0.536972	-3.1618	0.897927	-0.598013	0.549831	NA	OTUB2	OTU deubiquitinase, ubiquitin aldehyde binding 2
ENSG00000089737	5.61291	1.38544	1.54878	0.725505	1.90962	0.0561826	NA	DDX24	DEAD (Asp-Glu-Ala-Asp) box helicase 24
ENSG00000089775	0.378794	0.852758	2.19505	1.22205	0.697807	0.485298	NA	ZBTB25	zinc finger and BTB domain containing 25
ENSG00000089818	1.23281	0.59459	1.00938	1.14492	0.51933	0.603531	NA	NECAP1	NECAP endocytosis associated 1
ENSG00000089820	4.184	0.115172	0.121398	0.871491	0.132155	0.894861	NA	ARHGAP4	Rho GTPase activating protein 4
ENSG00000089876	0.228031	-0.27492	-2.62558	1.02552	-0.26808	0.788638	NA	DHX32	DEAH (Asp-Glu-Ala-His) box polypeptide 32
ENSG00000089902	0.353905	0.111387	-0.0165576	1.28621	0.0866009	0.930989	NA	RCOR1	REST corepressor 1
ENSG00000089916	0.681407	0.454841	0.22767	1.27396	0.35703	0.72107	NA	GPATCH2L	G patch domain containing 2-like
ENSG00000090006	0.529549	-0.614888	0.167406	1.25683	-0.489238	0.624673	NA	LTBP4	latent transforming growth factor beta binding protein 4
ENSG00000090013	2.76511	-0.608942	-0.731839	0.955253	-0.637467	0.523821	NA	BLVRB	biliverdin reductase B
ENSG00000090020	0.0982398	-0.205799	-1.41088	0.921483	-0.223335	0.823275	NA	SLC9A1	solute carrier family 9, subfamily A (NHE1, cation proton antiporter 1), member 1
ENSG00000090054	0.113421	0.0798594	0.328077	1.08529	0.0735835	0.941342	NA	SPTLC1	serine palmitoyltransferase, long chain base subunit 1
ENSG00000090060	10.5074	-0.00946984	0.129769	0.847373	-0.0111755	0.991083	0.994372	PAPOLA	poly(A) polymerase alpha
ENSG00000090061	0.110838	-0.0765849	0.287056	0.93687	-0.0817455	0.934849	NA	CCNK	cyclin K
ENSG00000090097	3.346	-1.90295	-6.23079	1.15238	-1.65132	0.0986722	NA	PCBP4	poly(rC) binding protein 4
ENSG00000090104	0.0316493	0	0	0.880204	0	1	NA	RGS1	regulator of G-protein signaling 1
ENSG00000090238	1.53803	1.19295	1.5554	1.03891	1.14827	0.250857	NA	YPEL3	yippee-like 3 (Drosophila)
ENSG00000090263	4.90319	0.458182	0.578983	0.889171	0.515291	0.60635	NA	MRPS33	mitochondrial ribosomal protein S33
ENSG00000090266	15.6102	0.690281	0.741853	0.612162	1.12761	0.259484	0.437457	NDUFB2	NADH dehydrogenase (ubiquinone) 1 beta subcomplex, 2, 8kDa
ENSG00000090273	9.94031	1.02028	1.07414	0.547244	1.8644	0.0622651	0.180054	NUDC	nudC nuclear distribution protein
ENSG00000090316	4.82502	-0.320136	-0.328005	0.844872	-0.378916	0.70475	NA	MAEA	macrophage erythroblast attacher
ENSG00000090339	0.181206	0.543062	1.42887	1.20737	0.449788	0.652863	NA	ICAM1	intercellular adhesion molecule 1
ENSG00000090372	0.881567	-0.176422	-0.574609	1.22549	-0.143961	0.885531	NA	STRN4	striatin, calmodulin binding protein 4
ENSG00000090376	1.70277	0.795811	1.0332	1.15225	0.690658	0.489781	NA	IRAK3	interleukin-1 receptor-associated kinase 3
ENSG00000090382	13.2983	0.763639	0.824639	0.49367	1.54686	0.121897	0.275026	LYZ	lysozyme
ENSG00000090432	1.32859	-0.0505744	-0.0681554	1.05448	-0.0479613	0.961747	NA	MUL1	mitochondrial E3 ubiquitin protein ligase 1
ENSG00000090447	0.348153	-1.02902	-3.43711	1.23851	-0.830848	0.406059	NA	TFAP4	transcription factor AP-4 (activating enhancer binding protein 4)
ENSG00000090470	0.620454	1.04525	1.77496	1.23655	0.845291	0.397949	NA	PDCD7	programmed cell death 7
ENSG00000090487	1.20863	0.124727	0.015868	1.16305	0.107241	0.914598	NA	SPG21	spastic paraplegia 21 (autosomal recessive, Mast syndrome)
ENSG00000090520	5.22964	0.0852225	-0.0266033	0.859566	0.099146	0.921022	NA	DNAJB11	DnaJ (Hsp40) homolog, subfamily B, member 11
ENSG00000090530	0.166947	0	0	0.880011	0	1	NA	P3H2	prolyl 3-hydroxylase 2
ENSG00000090554	0.169343	-0.240381	-2.97271	0.935369	-0.256991	0.797186	NA	FLT3LG	fms-related tyrosine kinase 3 ligand
ENSG00000090565	0.106175	-0.243976	1.53871	0.934274	-0.26114	0.793985	NA	RAB11FIP3	RAB11 family interacting protein 3 (class II)
ENSG00000090581	4.33838	-0.434463	-0.576494	0.795489	-0.546158	0.584957	NA	GNPTG	N-acetylglucosamine-1-phosphate transferase, gamma subunit
ENSG00000090612	0.554917	0.154155	-1.43413	1.16346	0.132497	0.894592	NA	ZNF268	zinc finger protein 268
ENSG00000090615	0.538505	0.0209617	0.121921	1.2643	0.0165796	0.986772	NA	GOLGA3	golgin A3
ENSG00000090621	1.07198	0.596969	1.04604	1.20149	0.496858	0.619289	NA	PABPC4	poly(A) binding protein, cytoplasmic 4 (inducible form)
ENSG00000090659	0.118329	0	0	0.881829	0	1	NA	CD209	CD209 molecule
ENSG00000090661	0.0698183	-0.177611	-1.14312	0.903832	-0.196509	0.844212	NA	CERS4	ceramide synthase 4
ENSG00000090674	0.305522	0.061334	-0.0575743	1.2628	0.0485698	0.961262	NA	MCOLN1	mucolipin 1
ENSG00000090686	1.07543	1.00326	1.71397	1.26258	0.794616	0.426837	NA	USP48	ubiquitin specific peptidase 48
ENSG00000090857	0.511287	1.1434	1.80735	1.28117	0.892462	0.372146	NA	PDPR	pyruvate dehydrogenase phosphatase regulatory subunit
ENSG00000090861	2.36592	-0.154882	-0.383786	0.952749	-0.162563	0.870862	NA	AARS	alanyl-tRNA synthetase
ENSG00000090863	0.4536	2.0414	3.46063	1.30723	1.56163	0.118376	NA	GLG1	golgi glycoprotein 1
ENSG00000090889	0.248347	0.344209	2.23846	1.27354	0.270278	0.786946	NA	KIF4A	kinesin family member 4A
ENSG00000090905	0.594656	0.488609	0.865135	1.25294	0.38997	0.696559	NA	TNRC6A	trinucleotide repeat containing 6A
ENSG00000090924	0.0393372	0.71803	3.63742	0.9002	0.797634	0.425083	NA	PLEKHG2	pleckstrin homology domain containing, family G (with RhoGef domain) member 2
ENSG00000090932	0.0155479	0	0	0.869082	0	1	NA	DLL3	delta-like 3 (Drosophila)
ENSG00000090971	0.121662	0.274854	2.00123	0.939894	0.292431	0.769957	NA	NAT14	N-acetyltransferase 14 (GCN5-related, putative)
ENSG00000090975	0.118329	0	0	0.881829	0	1	NA	PITPNM2	phosphatidylinositol transfer protein, membrane-associated 2
ENSG00000090989	1.58828	0.341077	0.326942	1.11553	0.305752	0.759793	NA	EXOC1	exocyst complex component 1
ENSG00000091009	1.58339	0.476824	0.799129	0.995956	0.47876	0.63211	NA	RBM27	RNA binding motif protein 27
ENSG00000091039	0.841327	1.71775	2.92935	1.2455	1.37916	0.167845	NA	OSBPL8	oxysterol binding protein-like 8
ENSG00000091073	1.00477	-0.372037	-0.75752	1.14927	-0.323717	0.746153	NA	DTX2	deltex 2, E3 ubiquitin ligase
ENSG00000091127	0.51307	1.24667	2.33426	1.2769	0.97632	0.328906	NA	PUS7	pseudouridylate synthase 7 (putative)
ENSG00000091140	3.2016	1.37685	1.73396	0.884913	1.55591	0.119729	NA	DLD	dihydrolipoamide dehydrogenase
ENSG00000091157	0.12568	-0.102475	-3.61477	0.930423	-0.110139	0.912299	NA	WDR7	WD repeat domain 7
ENSG00000091164	5.61513	-0.045476	0.000354172	0.811237	-0.0560576	0.955296	NA	TXNL1	thioredoxin-like 1
ENSG00000091181	0.0458505	0	0	0.875441	0	1	NA	IL5RA	interleukin 5 receptor, alpha
ENSG00000091262	0.052418	0	0	0.876143	0	1	NA	ABCC6	ATP-binding cassette, sub-family C (CFTR/MRP), member 6
ENSG00000091317	1.87243	1.12183	1.57272	0.986701	1.13695	0.255559	NA	CMTM6	CKLF-like MARVEL transmembrane domain containing 6
ENSG00000091409	0.153685	0.256962	1.29222	1.09017	0.235709	0.813658	NA	ITGA6	integrin, alpha 6
ENSG00000091436	0.702481	-0.00680096	-0.129154	1.25028	-0.00543955	0.99566	NA	ZAK	sterile alpha motif and leucine zipper containing kinase AZK
ENSG00000091483	2.70713	0.983058	1.11219	0.855003	1.14977	0.250238	NA	FH	fumarate hydratase
ENSG00000091490	0.281121	1.12402	2.24047	1.28732	0.873145	0.382584	NA	SEL1L3	sel-1 suppressor of lin-12-like 3 (C. elegans)
ENSG00000091513	0.0550838	-0.00792571	-2.21672	0.893228	-0.00887311	0.99292	NA	TF	transferrin
ENSG00000091527	0.697233	1.32241	3.22726	1.27842	1.03441	0.300946	NA	CDV3	CDV3 homolog (mouse)
ENSG00000091542	0.29024	-1.00705	-4.81412	1.25634	-0.80157	0.422802	NA	ALKBH5	AlkB family member 5, RNA demethylase
ENSG00000091592	0.550169	-0.86789	-4.07402	1.25031	-0.694142	0.487593	NA	NLRP1	NLR family, pyrin domain containing 1
ENSG00000091640	3.58312	0.352039	0.360433	0.830921	0.423673	0.671804	NA	SPAG7	sperm associated antigen 7
ENSG00000091651	0.249567	1.74171	4.1018	1.23959	1.40507	0.160001	NA	ORC6	origin recognition complex, subunit 6
ENSG00000091656	0.633076	-0.834899	-2.84754	1.2402	-0.673197	0.500822	NA	ZFHX4	zinc finger homeobox 4
ENSG00000091732	1.752	0.0812117	-0.227252	1.09685	0.0740407	0.940978	NA	ZC3HC1	zinc finger, C3HC-type containing 1
ENSG00000091879	0.11225	0.883614	3.93736	0.930304	0.949812	0.342208	NA	ANGPT2	angiopoietin 2
ENSG00000091947	1.83445	1.1421	1.32784	0.951576	1.20022	0.230052	NA	TMEM101	transmembrane protein 101
ENSG00000091972	0.0790516	-0.295197	-3.01141	0.913494	-0.323151	0.746581	NA	CD200	CD200 molecule
ENSG00000091986	0.0381051	0	0	0.877236	0	1	NA	CCDC80	coiled-coil domain containing 80
ENSG00000092010	17.4353	0.68511	0.768077	0.549548	1.24668	0.212515	0.381686	PSME1	proteasome (prosome, macropain) activator subunit 1 (PA28 alpha)
ENSG00000092020	2.50103	0.128909	0.139768	0.994187	0.129662	0.896833	NA	PPP2R3C	protein phosphatase 2, regulatory subunit B'', gamma
ENSG00000092036	0.785004	0.454502	-0.785986	1.28392	0.353995	0.723343	NA	HAUS4	HAUS augmin-like complex, subunit 4
ENSG00000092051	0.00923329	-0.161222	-2.41184	0.868183	-0.1857	0.85268	NA	JPH4	junctophilin 4
ENSG00000092067	1.94	0.168537	0.626465	1.10247	0.152872	0.878499	NA	CEBPE	CCAAT/enhancer binding protein (C/EBP), epsilon
ENSG00000092068	0.0663304	0	0	0.882303	0	1	NA	SLC7A8	solute carrier family 7 (amino acid transporter light chain, L system), member 8
ENSG00000092094	4.10228	0.487425	0.415357	0.835505	0.58339	0.559631	NA	OSGEP	O-sialoglycoprotein endopeptidase
ENSG00000092108	1.46711	-0.104446	0.0871235	1.18187	-0.0883737	0.92958	NA	SCFD1	sec1 family domain containing 1
ENSG00000092140	0.465222	0.325266	0.342773	1.25303	0.259585	0.795184	NA	G2E3	G2/M-phase specific E3 ubiquitin protein ligase
ENSG00000092148	1.08558	1.26868	0.688363	1.14566	1.10738	0.268128	NA	HECTD1	HECT domain containing E3 ubiquitin protein ligase 1
ENSG00000092199	13.2237	0.296422	0.304069	0.508322	0.583139	0.5598	0.719662	HNRNPC	heterogeneous nuclear ribonucleoprotein C (C1/C2)
ENSG00000092201	5.94267	1.45334	1.60754	0.771696	1.88331	0.0596582	NA	SUPT16H	suppressor of Ty 16 homolog (S. cerevisiae)
ENSG00000092203	3.64097	0.499235	0.406321	0.916848	0.544512	0.586089	NA	TOX4	TOX high mobility group box family member 4
ENSG00000092208	0.668608	-0.82866	-1.61951	1.24107	-0.667697	0.504327	NA	GEMIN2	gem (nuclear organelle) associated protein 2
ENSG00000092295	0.0349413	-0.422636	-1.41078	0.887037	-0.476458	0.633748	NA	TGM1	transglutaminase 1
ENSG00000092330	2.90189	-0.666562	-0.890143	0.948185	-0.702987	0.482064	NA	TINF2	TERF1 (TRF1)-interacting nuclear factor 2
ENSG00000092421	0.13765	0.105404	-2.34241	0.915453	0.115138	0.908336	NA	SEMA6A	sema domain, transmembrane domain (TM), and cytoplasmic domain, (semaphorin) 6A
ENSG00000092439	0.891438	-0.788935	-1.24084	1.17214	-0.673071	0.500902	NA	TRPM7	transient receptor potential cation channel, subfamily M, member 7
ENSG00000092445	0.115717	0	0	0.911545	0	1	NA	TYRO3	TYRO3 protein tyrosine kinase
ENSG00000092470	0.381387	0.365638	-0.303657	1.29797	0.281699	0.778174	NA	WDR76	WD repeat domain 76
ENSG00000092531	2.4302	0.15315	-0.0407579	0.997434	0.153544	0.877969	NA	SNAP23	synaptosomal-associated protein, 23kDa
ENSG00000092607	0.276094	-0.293549	-3.53763	1.13017	-0.25974	0.795065	NA	TBX15	T-box 15
ENSG00000092621	1.75113	1.5191	1.96729	1.01077	1.50292	0.13286	NA	PHGDH	phosphoglycerate dehydrogenase
ENSG00000092758	0.277955	0.232101	0.514262	1.29088	0.1798	0.85731	NA	COL9A3	collagen, type IX, alpha 3
ENSG00000092820	2.97942	0.976038	1.25802	0.892484	1.09362	0.274121	NA	EZR	ezrin
ENSG00000092841	99.9297	1.05149	1.11454	0.470984	2.23254	0.025579	0.0991459	MYL6	myosin, light chain 6, alkali, smooth muscle and non-muscle
ENSG00000092847	0.662894	-0.351994	-4.82729	1.27721	-0.275596	0.782859	NA	AGO1	argonaute RISC catalytic component 1
ENSG00000092853	0.822387	1.61719	2.62232	1.20042	1.34718	0.177921	NA	CLSPN	claspin
ENSG00000092871	0.616307	-0.289253	-3.99441	1.24609	-0.232129	0.816438	NA	RFFL	ring finger and FYVE-like domain containing E3 ubiquitin protein ligase
ENSG00000092929	3.95615	0.166104	0.274245	0.786369	0.211229	0.832708	NA	UNC13D	unc-13 homolog D (C. elegans)
ENSG00000092931	0.348128	-0.434806	-5.4559	1.06213	-0.409372	0.682266	NA	MFSD11	major facilitator superfamily domain containing 11
ENSG00000092964	0.477861	-0.299837	-0.618313	1.26965	-0.236157	0.813311	NA	DPYSL2	dihydropyrimidinase-like 2
ENSG00000092978	0.842351	0.333431	-0.568718	1.26756	0.26305	0.792512	NA	GPATCH2	G patch domain containing 2
ENSG00000093000	1.67176	0.386054	0.642829	1.14594	0.336888	0.736201	NA	NUP50	nucleoporin 50kDa
ENSG00000093009	0.655794	1.19805	1.7237	1.29646	0.924094	0.355437	NA	CDC45	cell division cycle 45
ENSG00000093010	16.238	0.147391	0.152021	0.51482	0.286297	0.774651	0.86849	COMT	catechol-O-methyltransferase
ENSG00000093072	0.528764	-1.2538	-2.39797	1.25724	-0.997263	0.318637	NA	CECR1	cat eye syndrome chromosome region, candidate 1
ENSG00000093144	1.5766	-0.556866	-1.25055	1.09994	-0.506269	0.612668	NA	ECHDC1	ethylmalonyl-CoA decarboxylase 1
ENSG00000093167	0.671843	0.759222	0.652245	1.24444	0.610092	0.541801	NA	LRRFIP2	leucine rich repeat (in FLII) interacting protein 2
ENSG00000093183	0.61227	0.126657	0.650438	1.25101	0.101244	0.919357	NA	SEC22C	SEC22 vesicle trafficking protein homolog C (S. cerevisiae)
ENSG00000093217	0.0869157	1.14081	5.22231	0.919658	1.24048	0.2148	NA	XYLB	xylulokinase homolog (H. influenzae)
ENSG00000094631	0.864194	0.229882	0.291305	1.15918	0.198315	0.842799	NA	HDAC6	histone deacetylase 6
ENSG00000094804	0.619601	2.17015	4.13419	1.29287	1.67855	0.0932399	NA	CDC6	cell division cycle 6
ENSG00000094841	0.45615	-0.56813	-0.316014	1.26733	-0.44829	0.653944	NA	UPRT	uracil phosphoribosyltransferase (FUR1) homolog (S. cerevisiae)
ENSG00000094880	0.934387	0.968968	1.2798	1.25671	0.771037	0.440685	NA	CDC23	cell division cycle 23
ENSG00000094914	2.19542	-0.189316	-0.545676	1.04649	-0.180906	0.856441	NA	AAAS	achalasia, adrenocortical insufficiency, alacrimia
ENSG00000094916	2.72502	0.167512	0.273984	0.878731	0.19063	0.848815	NA	CBX5	chromobox homolog 5
ENSG00000094975	0.529647	0.562628	1.4245	1.28546	0.437685	0.661614	NA	SUCO	SUN domain containing ossification factor
ENSG00000095002	1.25072	2.76287	3.79132	1.10873	2.49193	0.0127051	NA	MSH2	mutS homolog 2
ENSG00000095015	0.457648	0.945557	4.89773	1.29134	0.73223	0.464028	NA	MAP3K1	mitogen-activated protein kinase kinase kinase 1, E3 ubiquitin protein ligase
ENSG00000095059	3.2917	-0.193372	-0.146247	0.831234	-0.232632	0.816047	NA	DHPS	deoxyhypusine synthase
ENSG00000095066	0.788648	0.432542	1.52257	1.22139	0.354141	0.723233	NA	HOOK2	hook microtubule-tethering protein 2
ENSG00000095139	4.14369	-0.558315	-0.573065	0.859874	-0.649299	0.516145	NA	ARCN1	archain 1
ENSG00000095209	1.18228	-0.536487	-0.433525	1.11704	-0.480277	0.63103	NA	TMEM38B	transmembrane protein 38B
ENSG00000095261	0.988715	-0.600073	-1.00891	1.18603	-0.505949	0.612892	NA	PSMD5	proteasome (prosome, macropain) 26S subunit, non-ATPase, 5
ENSG00000095303	1.13954	-0.886006	-1.2225	1.18617	-0.746949	0.455094	NA	PTGS1	prostaglandin-endoperoxide synthase 1 (prostaglandin G/H synthase and cyclooxygenase)
ENSG00000095319	0.858403	0.619066	0.881289	1.21425	0.509834	0.610168	NA	NUP188	nucleoporin 188kDa
ENSG00000095321	0.731999	0.462572	0.91163	1.21097	0.381983	0.702474	NA	CRAT	carnitine O-acetyltransferase
ENSG00000095370	0.561623	-0.742439	-0.885723	1.25111	-0.593424	0.552897	NA	SH2D3C	SH2 domain containing 3C
ENSG00000095380	8.16188	0.848985	0.864878	0.721457	1.17677	0.239289	0.411052	NANS	N-acetylneuraminic acid synthase
ENSG00000095383	0.139932	-0.719792	-5.54044	0.938906	-0.766629	0.443302	NA	TBC1D2	TBC1 domain family, member 2
ENSG00000095485	0.486862	0.847506	2.06316	1.28506	0.659505	0.509572	NA	CWF19L1	CWF19-like 1, cell cycle control (S. pombe)
ENSG00000095564	1.19665	-0.383819	-0.857358	1.17403	-0.326925	0.743725	NA	BTAF1	BTAF1 RNA polymerase II, B-TFIID transcription factor-associated, 170kDa
ENSG00000095574	1.23997	-1.14258	-4.72885	1.19414	-0.956827	0.338655	NA	IKZF5	IKAROS family zinc finger 5 (Pegasus)
ENSG00000095585	0.178503	0.834994	4.22578	0.951944	0.877146	0.380408	NA	BLNK	B-cell linker
ENSG00000095637	0.0239678	-0.337445	-1.43918	0.879761	-0.383565	0.701301	NA	SORBS1	sorbin and SH3 domain containing 1
ENSG00000095787	1.01967	-0.721873	-1.17854	1.18922	-0.607015	0.543841	NA	WAC	WW domain containing adaptor with coiled-coil
ENSG00000095794	0.793255	0.71546	0.801799	1.22906	0.582122	0.560485	NA	CREM	cAMP responsive element modulator
ENSG00000095906	5.51187	1.83116	2.10197	0.676555	2.70659	0.00679782	NA	NUBP2	nucleotide binding protein 2
ENSG00000095917	0.844517	-2.04436	-5.90895	1.21981	-1.67596	0.0937456	NA	TPSD1	tryptase delta 1
ENSG00000095932	9.72184	1.57425	1.98303	0.724195	2.17379	0.0297209	0.107827	SMIM24	small integral membrane protein 24
ENSG00000095951	0.0934291	0.952539	6.39211	0.918402	1.03717	0.299657	NA	HIVEP1	human immunodeficiency virus type I enhancer binding protein 1
ENSG00000095970	0.0632985	0	0	0.893807	0	1	NA	TREM2	triggering receptor expressed on myeloid cells 2
ENSG00000096060	14.3361	-1.2422	-1.35628	0.573818	-2.16479	0.0304035	0.10958	FKBP5	FK506 binding protein 5
ENSG00000096063	2.46372	0.962783	1.06037	0.920857	1.04553	0.295779	NA	SRPK1	SRSF protein kinase 1
ENSG00000096070	0.0408826	-0.00464694	-2.41189	0.8935	-0.00520083	0.99585	NA	BRPF3	bromodomain and PHD finger containing, 3
ENSG00000096080	3.11006	0.552612	0.760968	0.90822	0.608457	0.542885	NA	MRPS18A	mitochondrial ribosomal protein S18A
ENSG00000096092	1.30654	0.924989	1.32799	1.05057	0.88046	0.37861	NA	TMEM14A	transmembrane protein 14A
ENSG00000096093	0.0660451	0.574908	2.58963	0.920612	0.624485	0.532309	NA	EFHC1	EF-hand domain (C-terminal) containing 1
ENSG00000096264	0.0155479	0	0	0.869082	0	1	NA	NCR2	natural cytotoxicity triggering receptor 2
ENSG00000096384	43.0504	0.398599	0.400952	0.293816	1.35663	0.174899	0.338238	HSP90AB1	heat shock protein 90kDa alpha (cytosolic), class B member 1
ENSG00000096401	2.96056	0.359298	0.235251	0.965533	0.372124	0.7098	NA	CDC5L	cell division cycle 5-like
ENSG00000096654	0.534013	1.13926	2.16814	1.29059	0.882742	0.377376	NA	ZNF184	zinc finger protein 184
ENSG00000096746	3.98129	0.999968	1.05456	0.797014	1.25464	0.209609	NA	HNRNPH3	heterogeneous nuclear ribonucleoprotein H3 (2H9)
ENSG00000096872	0.632537	1.30281	1.88932	1.28681	1.01243	0.311332	NA	IFT74	intraflagellar transport 74
ENSG00000096968	0.0316493	0	0	0.880204	0	1	NA	JAK2	Janus kinase 2
ENSG00000096996	0.354765	-0.827881	-1.5329	1.27134	-0.651188	0.514925	NA	IL12RB1	interleukin 12 receptor, beta 1
ENSG00000097007	0.219749	0.589867	5.48335	0.93991	0.627579	0.53028	NA	ABL1	ABL proto-oncogene 1, non-receptor tyrosine kinase
ENSG00000097021	0.631728	2.43966	3.72755	1.302	1.87378	0.0609607	NA	ACOT7	acyl-CoA thioesterase 7
ENSG00000097033	2.29786	-0.82345	-1.2565	1.13624	-0.724717	0.468625	NA	SH3GLB1	SH3-domain GRB2-like endophilin B1
ENSG00000097046	0.30948	1.09705	3.80426	1.18594	0.925049	0.35494	NA	CDC7	cell division cycle 7
ENSG00000097096	0.0458505	0	0	0.875441	0	1	NA	SYDE2	synapse defective 1, Rho GTPase, homolog 2 (C. elegans)
ENSG00000099194	1.33622	-1.9161	-6.38501	1.16869	-1.63953	0.101104	NA	SCD	stearoyl-CoA desaturase (delta-9-desaturase)
ENSG00000099203	1.89334	-1.51695	-6.39197	1.1871	-1.27786	0.2013	NA	TMED1	transmembrane emp24 protein transport domain containing 1
ENSG00000099204	0.519778	-1.03197	-2.65489	1.27543	-0.809115	0.418449	NA	ABLIM1	actin binding LIM protein 1
ENSG00000099219	0.371521	0.987628	2.22258	1.293	0.763824	0.444972	NA	ERMP1	endoplasmic reticulum metallopeptidase 1
ENSG00000099246	2.75265	-1.75814	-2.76913	1.01721	-1.72839	0.0839184	NA	RAB18	RAB18, member RAS oncogene family
ENSG00000099251	0.383097	0.848109	1.35571	1.3	0.652393	0.514148	NA	HSD17B7P2	hydroxysteroid (17-beta) dehydrogenase 7 pseudogene 2
ENSG00000099282	0.0698825	-0.672597	-1.90551	0.908802	-0.740092	0.459244	NA	TSPAN15	tetraspanin 15
ENSG00000099284	0.57844	0.720906	1.89524	1.24724	0.578001	0.563263	NA	H2AFY2	H2A histone family, member Y2
ENSG00000099290	0.888226	-1.2197	-1.97001	1.21333	-1.00525	0.314776	NA	FAM21A	family with sequence similarity 21, member A
ENSG00000099308	0.287501	-0.286943	-5.00075	0.929539	-0.308694	0.757554	NA	MAST3	microtubule associated serine/threonine kinase 3
ENSG00000099326	0.43598	0.851599	0.875205	1.30862	0.650761	0.515201	NA	MZF1	myeloid zinc finger 1
ENSG00000099330	1.80961	-0.537329	-0.785746	1.08583	-0.494857	0.620701	NA	OCEL1	occludin/ELL domain containing 1
ENSG00000099331	1.85715	1.72125	2.835	1.0456	1.64619	0.0997244	NA	MYO9B	myosin IXB
ENSG00000099337	0.00923329	-0.161222	-2.41184	0.868183	-0.1857	0.85268	NA	KCNK6	potassium channel, two pore domain subfamily K, member 6
ENSG00000099341	11.1694	0.960016	1.01485	0.550729	1.74317	0.0813034	0.213745	PSMD8	proteasome (prosome, macropain) 26S subunit, non-ATPase, 8
ENSG00000099364	0.0903798	0.157035	3.35349	0.92872	0.169087	0.865728	NA	FBXL19	F-box and leucine-rich repeat protein 19
ENSG00000099377	0.669579	-0.387113	-3.41461	1.25431	-0.308625	0.757606	NA	HSD3B7	hydroxy-delta-5-steroid dehydrogenase, 3 beta- and steroid delta-isomerase 7
ENSG00000099381	0.610162	0.564742	1.00071	1.28189	0.440553	0.659536	NA	SETD1A	SET domain containing 1A
ENSG00000099385	0.405545	-0.259708	-0.211278	1.27556	-0.203604	0.838663	NA	BCL7C	B-cell CLL/lymphoma 7C
ENSG00000099622	11.5716	0.692883	0.688514	0.566712	1.22264	0.221467	0.393093	CIRBP	cold inducible RNA binding protein
ENSG00000099624	5.23954	-0.95165	-1.16431	0.785736	-1.21116	0.225835	NA	ATP5D	ATP synthase, H+ transporting, mitochondrial F1 complex, delta subunit
ENSG00000099783	20.8957	0.874054	0.946188	0.522549	1.67267	0.0943916	0.235583	HNRNPM	heterogeneous nuclear ribonucleoprotein M
ENSG00000099785	0.414185	-0.824942	-5.0999	1.24927	-0.66034	0.509036	NA	2002-03-01	membrane-associated ring finger (C3HC4) 2, E3 ubiquitin protein ligase
ENSG00000099795	14.1837	0.946554	0.997821	0.517992	1.82735	0.0676468	0.188787	NDUFB7	NADH dehydrogenase (ubiquinone) 1 beta subcomplex, 7, 18kDa
ENSG00000099797	10.7381	1.16906	1.24558	0.531312	2.20032	0.027784	0.103704	TECR	trans-2,3-enoyl-CoA reductase
ENSG00000099800	19.4175	0.592965	0.611298	0.414576	1.43029	0.152632	0.313212	TIMM13	translocase of inner mitochondrial membrane 13 homolog (yeast)
ENSG00000099804	0.953912	0.646476	0.1313	1.24933	0.517458	0.604837	NA	CDC34	cell division cycle 34
ENSG00000099810	0.589354	0.473328	0.792721	1.22001	0.38797	0.698038	NA	MTAP	methylthioadenosine phosphorylase
ENSG00000099817	11.4521	0.889108	0.968594	0.631813	1.40723	0.159358	0.321993	POLR2E	polymerase (RNA) II (DNA directed) polypeptide E, 25kDa
ENSG00000099821	0.745619	0.959091	1.96691	1.27034	0.75499	0.450255	NA	POLRMT	polymerase (RNA) mitochondrial (DNA directed)
ENSG00000099849	3.09894	-0.213043	-0.444369	0.95259	-0.223646	0.823033	NA	RASSF7	Ras association (RalGDS/AF-6) domain family (N-terminal) member 7
ENSG00000099860	0.599542	0.0149036	0.49203	1.21693	0.0122469	0.990229	NA	GADD45B	growth arrest and DNA-damage-inducible, beta
ENSG00000099866	0.00923329	-0.161222	-2.41184	0.868183	-0.1857	0.85268	NA	MADCAM1	mucosal vascular addressin cell adhesion molecule 1
ENSG00000099875	0.749968	-0.336731	-4.47132	1.27245	-0.264632	0.791293	NA	MKNK2	MAP kinase interacting serine/threonine kinase 2
ENSG00000099889	0.13789	0.905028	6.35838	0.925251	0.978143	0.328004	NA	ARVCF	armadillo repeat gene deleted in velocardiofacial syndrome
ENSG00000099899	2.5338	-0.390761	-0.668618	0.988193	-0.39543	0.692526	NA	TRMT2A	tRNA methyltransferase 2 homolog A (S. cerevisiae)
ENSG00000099901	8.84058	1.37692	1.59231	0.688754	1.99915	0.0455926	0.145096	RANBP1	RAN binding protein 1
ENSG00000099904	0.140805	0.371868	1.97403	1.0428	0.356603	0.721389	NA	ZDHHC8	zinc finger, DHHC-type containing 8
ENSG00000099910	0.34395	0	0	1.21736	0	1	NA	KLHL22	kelch-like family member 22
ENSG00000099917	1.9299	0.83123	1.06937	1.03416	0.803772	0.421528	NA	MED15	mediator complex subunit 15
ENSG00000099940	1.3341	0.994006	0.777599	1.10462	0.899859	0.368196	NA	SNAP29	synaptosomal-associated protein, 29kDa
ENSG00000099942	2.12067	-0.519755	-0.979281	1.12972	-0.460073	0.645464	NA	CRKL	v-crk avian sarcoma virus CT10 oncogene homolog-like
ENSG00000099949	0.688023	1.95292	2.93276	1.29178	1.51181	0.130582	NA	LZTR1	leucine-zipper-like transcription regulator 1
ENSG00000099956	3.31808	-0.387972	-0.37161	0.836787	-0.463644	0.642902	NA	SMARCB1	SWI/SNF related, matrix associated, actin dependent regulator of chromatin, subfamily b, member 1
ENSG00000099958	0.68727	1.27155	2.16506	1.29466	0.982148	0.326027	NA	DERL3	derlin 3
ENSG00000099968	2.20685	0.223042	0.26113	1.00133	0.222746	0.823733	NA	BCL2L13	BCL2-like 13 (apoptosis facilitator)
ENSG00000099974	0.542348	-0.0892059	-0.540699	1.27899	-0.069747	0.944395	NA	DDTL	D-dopachrome tautomerase-like
ENSG00000099977	5.73982	0.60913	0.69099	0.655817	0.928811	0.352987	NA	DDT	D-dopachrome tautomerase
ENSG00000099985	0.356975	0.9017	1.46562	1.27982	0.70455	0.481091	NA	OSM	oncostatin M
ENSG00000099991	1.35011	1.37673	2.45527	1.1277	1.22083	0.22215	NA	CABIN1	calcineurin binding protein 1
ENSG00000099992	0.226953	-0.500889	-5.00551	0.971035	-0.515829	0.605974	NA	TBC1D10A	TBC1 domain family, member 10A
ENSG00000099995	2.4559	0.35707	0.422529	0.950128	0.375812	0.707057	NA	SF3A1	splicing factor 3a, subunit 1, 120kDa
ENSG00000099998	1.0733	-0.574766	-0.997205	1.18962	-0.48315	0.628989	NA	GGT5	gamma-glutamyltransferase 5
ENSG00000100014	0.525476	0.794673	2.47431	1.28384	0.61898	0.53593	NA	SPECC1L	sperm antigen with calponin homology and coiled-coil domains 1-like
ENSG00000100023	0.999316	0.875846	1.12053	1.19912	0.73041	0.46514	NA	PPIL2	peptidylprolyl isomerase (cyclophilin)-like 2
ENSG00000100027	0.0713678	1.42653	6.61002	0.901144	1.58302	0.113416	NA	YPEL1	yippee-like 1 (Drosophila)
ENSG00000100028	5.65852	1.21122	1.35678	0.735093	1.64771	0.0994123	NA	SNRPD3	small nuclear ribonucleoprotein D3 polypeptide 18kDa
ENSG00000100029	1.80687	0.944989	0.927672	1.00975	0.935868	0.349341	NA	PES1	pescadillo ribosomal biogenesis factor 1
ENSG00000100030	0.671456	2.04866	2.76892	1.25291	1.63512	0.102024	NA	MAPK1	mitogen-activated protein kinase 1
ENSG00000100031	1.34559	-1.33627	-2.22952	1.18593	-1.12677	0.259838	NA	GGT1	gamma-glutamyltransferase 1
ENSG00000100033	0.194205	0.0614535	0.61615	1.13303	0.054238	0.956746	NA	PRODH	proline dehydrogenase (oxidase) 1
ENSG00000100034	2.80657	-0.332191	-0.309184	0.941093	-0.352984	0.7241	NA	PPM1F	protein phosphatase, Mg2+/Mn2+ dependent, 1F
ENSG00000100038	0.516972	0.707462	1.37527	1.28859	0.549021	0.582991	NA	TOP3B	topoisomerase (DNA) III beta
ENSG00000100055	0.759681	0.174901	0.950934	1.20477	0.145173	0.884574	NA	CYTH4	cytohesin 4
ENSG00000100056	0.550478	0.186554	1.17262	1.22207	0.152654	0.878671	NA	DGCR14	DiGeorge syndrome critical region gene 14
ENSG00000100058	0.781246	1.52062	2.91716	1.27386	1.19371	0.232592	NA	CRYBB2P1	crystallin, beta B2 pseudogene 1
ENSG00000100060	7.44071	0.325355	0.348687	0.659013	0.493701	0.621518	NA	MFNG	MFNG O-fucosylpeptide 3-beta-N-acetylglucosaminyltransferase
ENSG00000100068	0.0998194	-0.360463	-4.41453	0.92779	-0.388517	0.697633	NA	LRP5L	low density lipoprotein receptor-related protein 5-like
ENSG00000100075	1.23053	1.42424	2.26743	1.07245	1.32803	0.184169	NA	SLC25A1	solute carrier family 25 (mitochondrial carrier; citrate transporter), member 1
ENSG00000100077	0.205668	0.189369	-2.13992	0.996589	0.190017	0.849296	NA	ADRBK2	adrenergic, beta, receptor kinase 2
ENSG00000100079	0.554176	1.03484	7.60988	0.954851	1.08378	0.278464	NA	LGALS2	lectin, galactoside-binding, soluble, 2
ENSG00000100083	2.29827	0.696985	0.835998	0.935374	0.74514	0.456187	NA	GGA1	golgi-associated, gamma adaptin ear containing, ARF binding protein 1
ENSG00000100084	0.166947	0	0	0.880011	0	1	NA	HIRA	histone cell cycle regulator
ENSG00000100092	0.241391	0.449809	0.880231	1.24912	0.360102	0.718771	NA	SH3BP1	SH3-domain binding protein 1
ENSG00000100097	49.2488	0.201513	0.202697	0.383233	0.525824	0.59901	0.744398	LGALS1	lectin, galactoside-binding, soluble, 1
ENSG00000100099	1.60578	0.0304512	0.194264	1.12574	0.0270499	0.97842	NA	HPS4	Hermansky-Pudlak syndrome 4
ENSG00000100100	1.93035	-1.81102	-6.13105	1.1549	-1.56812	0.116854	NA	PIK3IP1	phosphoinositide-3-kinase interacting protein 1
ENSG00000100101	1.98476	1.82813	2.49314	1.04672	1.74654	0.0807175	NA	NA	NA
ENSG00000100104	0.228096	0.0685959	-1.5632	1.11985	0.0612545	0.951157	NA	SRRD	SRR1 domain containing
ENSG00000100105	0.757308	0.313572	0.68555	1.24883	0.251092	0.801743	NA	PATZ1	POZ (BTB) and AT hook containing zinc finger 1
ENSG00000100106	0.18367	-0.521741	-13.931	0.944586	-0.552349	0.58071	NA	TRIOBP	TRIO and F-actin binding protein
ENSG00000100109	1.94804	0.489731	1.17833	1.22823	0.398729	0.690093	NA	TFIP11	tuftelin interacting protein 11
ENSG00000100116	2.55735	0.443574	0.595857	0.875318	0.506758	0.612325	NA	GCAT	glycine C-acetyltransferase
ENSG00000100121	0.957393	-1.29796	-5.75805	1.25492	-1.0343	0.300998	NA	GGTLC2	gamma-glutamyltransferase light chain 2
ENSG00000100122	0.089453	0.313751	1.21139	0.927032	0.338447	0.735026	NA	CRYBB1	crystallin, beta B1
ENSG00000100124	0.672422	-0.791137	-0.373869	1.23742	-0.639341	0.522601	NA	ANKRD54	ankyrin repeat domain 54
ENSG00000100129	28.5592	0.259585	0.260867	0.39764	0.652815	0.513875	0.686552	EIF3L	eukaryotic translation initiation factor 3, subunit L
ENSG00000100138	12.5224	1.17775	1.23666	0.474929	2.47984	0.013144	0.0607876	NHP2L1	NHP2 non-histone chromosome protein 2-like 1 (S. cerevisiae)
ENSG00000100139	0.264493	0.90169	33.338	1.01047	0.892346	0.372207	NA	MICALL1	MICAL-like 1
ENSG00000100142	5.46043	0.689659	0.876338	0.823909	0.837058	0.40256	NA	POLR2F	polymerase (RNA) II (DNA directed) polypeptide F
ENSG00000100147	0.164588	0.609319	5.39209	0.931782	0.653929	0.513158	NA	CCDC134	coiled-coil domain containing 134
ENSG00000100150	0.461131	1.37441	4.2328	1.27811	1.07534	0.282221	NA	DEPDC5	DEP domain containing 5
ENSG00000100151	0.116978	0.47046	2.61606	0.929221	0.506295	0.61265	NA	PICK1	protein interacting with PRKCA 1
ENSG00000100154	0.10476	-0.451792	-2.13745	0.922715	-0.489634	0.624393	NA	TTC28	tetratricopeptide repeat domain 28
ENSG00000100162	1.60251	2.03183	3.70978	1.20081	1.69204	0.0906376	NA	CENPM	centromere protein M
ENSG00000100181	0.170747	0	0	0.901775	0	1	NA	TPTEP1	transmembrane phosphatase with tensin homology pseudogene 1
ENSG00000100196	0.00923329	-0.161222	-2.41184	0.868183	-0.1857	0.85268	NA	KDELR3	KDEL (Lys-Asp-Glu-Leu) endoplasmic reticulum protein retention receptor 3
ENSG00000100197	0.00923329	-0.161222	-2.41184	0.868183	-0.1857	0.85268	NA	CYP2D6	cytochrome P450, family 2, subfamily D, polypeptide 6
ENSG00000100201	7.58279	0.400138	0.427287	0.635515	0.629629	0.528937	0.697373	DDX17	DEAD (Asp-Glu-Ala-Asp) box helicase 17
ENSG00000100206	0.0408826	-0.00464694	-2.41189	0.8935	-0.00520083	0.99585	NA	DMC1	DNA meiotic recombinase 1
ENSG00000100207	0.224012	0.451377	2.0353	1.17128	0.38537	0.699963	NA	TCF20	transcription factor 20 (AR1)
ENSG00000100209	0.863001	0.817981	1.35155	1.23226	0.663807	0.506814	NA	HSCB	HscB mitochondrial iron-sulfur cluster co-chaperone
ENSG00000100211	0.478049	-0.212841	-0.215472	1.26163	-0.168703	0.86603	NA	CBY1	chibby homolog 1 (Drosophila)
ENSG00000100216	5.04137	0.551441	0.630041	0.74016	0.745029	0.456254	NA	TOMM22	translocase of outer mitochondrial membrane 22 homolog (yeast)
ENSG00000100219	6.27129	1.63752	1.78892	0.637581	2.56833	0.0102189	NA	XBP1	X-box binding protein 1
ENSG00000100220	3.60642	1.23168	1.43949	0.750908	1.64025	0.100953	NA	RTCB	RNA 2',3'-cyclic phosphate and 5'-OH ligase
ENSG00000100221	0.175739	0.313008	1.81524	1.1189	0.279747	0.779671	NA	JOSD1	Josephin domain containing 1
ENSG00000100225	4.64545	0.408083	0.352023	0.710265	0.574551	0.565595	NA	FBXO7	F-box protein 7
ENSG00000100226	0.110083	0.136403	-2.80144	0.921292	0.148056	0.882299	NA	GTPBP1	GTP binding protein 1
ENSG00000100227	2.59697	1.08578	1.36526	0.985513	1.10174	0.270575	NA	POLDIP3	polymerase (DNA-directed), delta interacting protein 3
ENSG00000100228	0.0239678	-0.337445	-1.43918	0.879761	-0.383565	0.701301	NA	RAB36	RAB36, member RAS oncogene family
ENSG00000100234	1.33523	-1.47494	-4.74705	1.17968	-1.25029	0.211194	NA	TIMP3	TIMP metallopeptidase inhibitor 3
ENSG00000100239	0.568954	-0.710067	-4.25449	1.2502	-0.567962	0.570061	NA	PPP6R2	protein phosphatase 6, regulatory subunit 2
ENSG00000100241	0.566314	0.343649	0.801695	1.2863	0.26716	0.789346	NA	SBF1	SET binding factor 1
ENSG00000100242	1.53039	1.19613	1.5792	1.21205	0.986869	0.323707	NA	SUN2	Sad1 and UNC84 domain containing 2
ENSG00000100243	5.82313	0.788095	0.901574	0.661345	1.19166	0.233396	NA	CYB5R3	cytochrome b5 reductase 3
ENSG00000100246	1.41444	-0.154477	-0.642222	1.163	-0.132826	0.894331	NA	DNAL4	dynein, axonemal, light chain 4
ENSG00000100258	0.998752	-0.234001	-0.327784	1.13626	-0.20594	0.836837	NA	LMF2	lipase maturation factor 2
ENSG00000100263	1.6787	0.279342	-0.431855	1.12286	0.248777	0.803533	NA	RHBDD3	rhomboid domain containing 3
ENSG00000100266	1.199	-1.42586	-2.24499	1.12445	-1.26805	0.204781	NA	PACSIN2	protein kinase C and casein kinase substrate in neurons 2
ENSG00000100271	0.859716	-0.354806	-1.12016	1.27403	-0.27849	0.780636	NA	TTLL1	tubulin tyrosine ligase-like family member 1
ENSG00000100280	2.16727	1.11604	1.31277	0.995102	1.12154	0.262059	NA	AP1B1	adaptor-related protein complex 1, beta 1 subunit
ENSG00000100281	1.54451	1.35435	1.86172	1.04926	1.29077	0.196784	NA	HMGXB4	HMG box domain containing 4
ENSG00000100284	1.34358	1.04444	1.48378	1.15526	0.904078	0.365954	NA	TOM1	target of myb1 (chicken)
ENSG00000100285	0.17048	0.0907304	1.52181	1.02298	0.0886924	0.929326	NA	NEFH	neurofilament, heavy polypeptide
ENSG00000100288	0.275351	-0.588143	-4.27135	1.17791	-0.499311	0.61756	NA	CHKB	choline kinase beta
ENSG00000100290	1.88654	2.18719	2.70069	1.08859	2.00919	0.0445166	NA	BIK	BCL2-interacting killer (apoptosis-inducing)
ENSG00000100292	0.138037	-0.205346	-2.83828	0.924345	-0.222153	0.824194	NA	HMOX1	heme oxygenase (decycling) 1
ENSG00000100294	0.695958	1.4208	2.43017	1.20308	1.18097	0.237615	NA	MCAT	malonyl CoA:ACP acyltransferase (mitochondrial)
ENSG00000100296	1.33215	0.830674	1.27862	1.13057	0.734736	0.462501	NA	THOC5	THO complex 5
ENSG00000100297	3.70416	1.88223	2.19514	0.752144	2.50249	0.0123323	NA	MCM5	minichromosome maintenance complex component 5
ENSG00000100298	0.327219	0.562402	2.33977	0.94014	0.598211	0.549699	NA	APOBEC3H	apolipoprotein B mRNA editing enzyme, catalytic polypeptide-like 3H
ENSG00000100299	1.00486	-0.475484	-1.27011	1.18883	-0.399961	0.689185	NA	ARSA	arylsulfatase A
ENSG00000100300	21.5021	0.411664	0.434684	0.505955	0.813636	0.415853	0.608353	TSPO	translocator protein (18kDa)
ENSG00000100304	0.688146	1.38452	1.91309	1.20689	1.14718	0.251308	NA	TTLL12	tubulin tyrosine ligase-like family member 12
ENSG00000100307	1.00744	0.428668	0.271529	1.25543	0.34145	0.732765	NA	CBX7	chromobox homolog 7
ENSG00000100314	0.0239678	-0.337445	-1.43918	0.879761	-0.383565	0.701301	NA	CABP7	calcium binding protein 7
ENSG00000100316	430.896	0.505753	0.508025	0.162604	3.11034	0.00186872	0.0151333	RPL3	ribosomal protein L3
ENSG00000100319	3.0387	0.738028	0.834257	0.835623	0.883207	0.377124	NA	ZMAT5	zinc finger, matrin-type 5
ENSG00000100320	5.85978	-1.39811	-2.01139	1.00135	-1.39622	0.162649	NA	RBFOX2	RNA binding protein, fox-1 homolog (C. elegans) 2
ENSG00000100321	3.94846	0.428251	0.423213	0.731957	0.585077	0.558496	NA	SYNGR1	synaptogyrin 1
ENSG00000100324	1.30064	-0.0573556	-0.0426989	1.12649	-0.0509155	0.959393	NA	TAB1	TGF-beta activated kinase 1/MAP3K7 binding protein 1
ENSG00000100325	1.97686	-0.296627	-0.470868	1.13304	-0.261798	0.793477	NA	ASCC2	activating signal cointegrator 1 complex subunit 2
ENSG00000100330	0.734612	0.759268	4.96364	1.23899	0.612814	0.539999	NA	MTMR3	myotubularin related protein 3
ENSG00000100335	0.861118	0.413798	1.07212	1.27485	0.324587	0.745494	NA	MIEF1	mitochondrial elongation factor 1
ENSG00000100336	1.53822	-0.097156	0.182726	1.13803	-0.0853719	0.931966	NA	APOL4	apolipoprotein L, 4
ENSG00000100342	0.646518	0.514582	0.876293	1.2821	0.40136	0.688155	NA	APOL1	apolipoprotein L, 1
ENSG00000100345	6.63927	0.304282	0.414004	0.866146	0.351306	0.725359	NA	MYH9	myosin, heavy chain 9, non-muscle
ENSG00000100347	5.55831	0.0863436	0.114956	0.762769	0.113198	0.909874	NA	SAMM50	SAMM50 sorting and assembly machinery component
ENSG00000100348	5.63424	1.22929	1.27477	0.643381	1.91068	0.0560457	NA	TXN2	thioredoxin 2
ENSG00000100350	0.147578	1.04107	6.86078	0.932435	1.11651	0.264206	NA	FOXRED2	FAD-dependent oxidoreductase domain containing 2
ENSG00000100353	12.4497	0.429157	0.443373	0.481293	0.891675	0.372567	0.564138	EIF3D	eukaryotic translation initiation factor 3, subunit D
ENSG00000100354	4.28804	0.510687	0.568815	0.85045	0.60049	0.54818	NA	TNRC6B	trinucleotide repeat containing 6B
ENSG00000100359	0.936749	-0.0112536	0.410697	1.11628	-0.0100813	0.991956	NA	SGSM3	small G protein signaling modulator 3
ENSG00000100360	1.73435	1.56549	1.87022	0.979114	1.59889	0.109846	NA	IFT27	intraflagellar transport 27
ENSG00000100364	0.983389	0.081831	-0.714782	1.23169	0.0664383	0.947029	NA	KIAA0930	KIAA0930
ENSG00000100365	14.8048	0.154152	0.15911	0.485062	0.317799	0.750637	0.854126	NCF4	neutrophil cytosolic factor 4, 40kDa
ENSG00000100368	1.81069	-1.30701	-6.13118	1.17835	-1.10918	0.267351	NA	CSF2RB	colony stimulating factor 2 receptor, beta, low-affinity (granulocyte-macrophage)
ENSG00000100372	1.20748	0.6783	1.78734	1.14628	0.591741	0.554024	NA	SLC25A17	solute carrier family 25 (mitochondrial carrier; peroxisomal membrane protein, 34kDa), member 17
ENSG00000100373	0.0316493	0	0	0.880204	0	1	NA	UPK3A	uroplakin 3A
ENSG00000100376	0.477553	-0.440231	-4.55985	1.27657	-0.344854	0.730204	NA	FAM118A	family with sequence similarity 118, member A
ENSG00000100380	6.49259	-2.54608	-3.0487	0.85963	-2.96183	0.00305812	NA	ST13	suppression of tumorigenicity 13 (colon carcinoma) (Hsp70 interacting protein)
ENSG00000100385	0.118329	0	0	0.881829	0	1	NA	IL2RB	interleukin 2 receptor, beta
ENSG00000100387	10.2576	0.584109	0.670441	0.627305	0.93114	0.351781	0.542485	RBX1	ring-box 1, E3 ubiquitin protein ligase
ENSG00000100393	1.32719	1.28382	2.37206	1.13672	1.1294	0.258728	NA	EP300	E1A binding protein p300
ENSG00000100395	1.54196	0.540017	0.374626	1.05588	0.51144	0.609043	NA	L3MBTL2	l(3)mbt-like 2 (Drosophila)
ENSG00000100399	0.160066	0	0	0.920543	0	1	NA	CHADL	chondroadherin-like
ENSG00000100401	2.76791	1.21928	1.44259	1.01132	1.20563	0.227958	NA	RANGAP1	Ran GTPase activating protein 1
ENSG00000100403	2.25114	0.381271	0.40981	1.07298	0.355339	0.722335	NA	ZC3H7B	zinc finger CCCH-type containing 7B
ENSG00000100410	2.33741	1.32863	1.81889	0.901056	1.47453	0.140339	NA	PHF5A	PHD finger protein 5A
ENSG00000100412	2.99819	0.303999	0.284024	0.854797	0.355639	0.722111	NA	ACO2	aconitase 2, mitochondrial
ENSG00000100413	1.11749	1.23187	1.51987	1.25738	0.979713	0.327228	NA	POLR3H	polymerase (RNA) III (DNA directed) polypeptide H (22.9kD)
ENSG00000100416	2.55896	-0.510621	-0.898885	1.01617	-0.502493	0.615321	NA	TRMU	tRNA 5-methylaminomethyl-2-thiouridylate methyltransferase
ENSG00000100417	0.153822	0	0	0.927014	0	1	NA	PMM1	phosphomannomutase 1
ENSG00000100418	0.422329	-0.908835	-5.1167	1.25234	-0.725706	0.468019	NA	DESI1	desumoylating isopeptidase 1
ENSG00000100422	0.515057	0.8338	3.64741	1.21703	0.685113	0.493273	NA	CERK	ceramide kinase
ENSG00000100425	0.70548	-0.732604	-4.70091	1.26268	-0.580199	0.56178	NA	BRD1	bromodomain containing 1
ENSG00000100426	0.581395	1.866	3.73404	1.31331	1.42084	0.155364	NA	ZBED4	zinc finger, BED-type containing 4
ENSG00000100427	2.76168	0.266204	0.146034	0.982355	0.270985	0.786402	NA	MLC1	megalencephalic leukoencephalopathy with subcortical cysts 1
ENSG00000100429	0.100934	0.06072	-2.20276	0.905845	0.0670313	0.946557	NA	HDAC10	histone deacetylase 10
ENSG00000100439	0.722728	0.541435	0.970993	1.26121	0.429298	0.667706	NA	ABHD4	abhydrolase domain containing 4
ENSG00000100441	0.509847	-0.199655	-2.23497	1.19965	-0.166427	0.867821	NA	KHNYN	KH and NYN domain containing
ENSG00000100442	4.79552	1.05809	1.27134	0.843859	1.25387	0.20989	NA	FKBP3	FK506 binding protein 3, 25kDa
ENSG00000100445	6.69648	0.627656	0.681119	0.644858	0.973324	0.330392	NA	SDR39U1	short chain dehydrogenase/reductase family 39U, member 1
ENSG00000100448	25.1284	0.978977	1.02049	0.453628	2.1581	0.0309198	0.109977	CTSG	cathepsin G
ENSG00000100453	0.0237893	0.764316	5.02513	0.89007	0.858715	0.390498	NA	GZMB	granzyme B (granzyme 2, cytotoxic T-lymphocyte-associated serine esterase 1)
ENSG00000100461	3.12712	-0.243967	-0.389226	0.951206	-0.256482	0.797578	NA	RBM23	RNA binding motif protein 23
ENSG00000100462	4.54171	0.23493	0.219658	0.765898	0.306738	0.759043	NA	PRMT5	protein arginine methyltransferase 5
ENSG00000100473	0.748405	2.36856	3.67894	1.23691	1.9149	0.0555053	NA	COCH	cochlin
ENSG00000100478	0.295442	0.501784	2.05825	1.26307	0.397273	0.691166	NA	AP4S1	adaptor-related protein complex 4, sigma 1 subunit
ENSG00000100479	0.129521	-0.550199	-5.73121	0.93646	-0.587531	0.556847	NA	POLE2	polymerase (DNA directed), epsilon 2, accessory subunit
ENSG00000100483	0.177161	0.118161	0.826973	1.11097	0.106358	0.915298	NA	VCPKMT	valosin containing protein lysine (K) methyltransferase
ENSG00000100485	0.0184666	-0.322143	-3.17468	0.881161	-0.36559	0.714671	NA	SOS2	son of sevenless homolog 2 (Drosophila)
ENSG00000100490	0.0646718	0.466672	2.35247	0.914354	0.510384	0.609783	NA	CDKL1	cyclin-dependent kinase-like 1 (CDC2-related kinase)
ENSG00000100503	0.5887	1.49916	2.34295	1.2474	1.20183	0.22943	NA	NIN	ninein (GSK3B interacting protein)
ENSG00000100504	3.28955	0.246661	0.237471	0.842454	0.292789	0.769684	NA	PYGL	phosphorylase, glycogen, liver
ENSG00000100519	2.5671	-0.420981	-0.437074	0.91231	-0.461445	0.644479	NA	PSMC6	proteasome (prosome, macropain) 26S subunit, ATPase, 6
ENSG00000100522	0.665487	0.870771	1.40475	1.27747	0.681639	0.495467	NA	GNPNAT1	glucosamine-phosphate N-acetyltransferase 1
ENSG00000100523	0.0408826	-0.00464694	-2.41189	0.8935	-0.00520083	0.99585	NA	DDHD1	DDHD domain containing 1
ENSG00000100526	0.872538	2.30553	3.52784	1.20916	1.90671	0.0565578	NA	CDKN3	cyclin-dependent kinase inhibitor 3
ENSG00000100528	2.90856	0.799228	0.852802	0.942219	0.84824	0.396304	NA	CNIH1	cornichon family AMPA receptor auxiliary protein 1
ENSG00000100532	0.281048	0.613816	5.67991	0.937191	0.654953	0.512498	NA	CGRRF1	cell growth regulator with ring finger domain 1
ENSG00000100554	0.906088	-0.264172	-0.725015	1.17858	-0.224145	0.822645	NA	ATP6V1D	ATPase, H+ transporting, lysosomal 34kDa, V1 subunit D
ENSG00000100558	0.0239678	-0.337445	-1.43918	0.879761	-0.383565	0.701301	NA	PLEK2	pleckstrin 2
ENSG00000100564	1.40108	-0.708398	-1.10872	1.08846	-0.650826	0.515159	NA	PIGH	phosphatidylinositol glycan anchor biosynthesis, class H
ENSG00000100567	6.30979	0.888075	1.01337	0.703152	1.26299	0.206592	NA	PSMA3	proteasome (prosome, macropain) subunit, alpha type, 3
ENSG00000100568	2.63197	0.369225	0.513841	0.92005	0.40131	0.688192	NA	VTI1B	vesicle transport through interaction with t-SNAREs 1B
ENSG00000100575	2.07141	1.01985	1.40847	1.00797	1.01178	0.311644	NA	TIMM9	translocase of inner mitochondrial membrane 9 homolog (yeast)
ENSG00000100577	0.0996152	0	0	0.910249	0	1	NA	GSTZ1	glutathione S-transferase zeta 1
ENSG00000100578	0.177831	-0.378511	-0.350481	1.1051	-0.342512	0.731966	NA	KIAA0586	KIAA0586
ENSG00000100580	0.264168	0.524662	2.58203	1.25814	0.417013	0.676669	NA	TMED8	transmembrane emp24 protein transport domain containing 8
ENSG00000100591	6.78261	0.729663	0.785115	0.63676	1.1459	0.251837	NA	AHSA1	AHA1, activator of heat shock 90kDa protein ATPase homolog 1 (yeast)
ENSG00000100592	0.564555	0.444347	1.17813	1.28485	0.345834	0.729467	NA	DAAM1	dishevelled associated activator of morphogenesis 1
ENSG00000100596	1.44382	0.141312	0.00515404	1.04958	0.134637	0.892899	NA	SPTLC2	serine palmitoyltransferase, long chain base subunit 2
ENSG00000100599	1.82073	0.936964	1.32295	0.992638	0.943913	0.345214	NA	RIN3	Ras and Rab interactor 3
ENSG00000100600	0.0239678	-0.337445	-1.43918	0.879761	-0.383565	0.701301	NA	LGMN	legumain
ENSG00000100601	0.916968	0.487953	-0.250961	1.28294	0.380338	0.703695	NA	ALKBH1	alkB, alkylation repair homolog 1 (E. coli)
ENSG00000100603	5.82057	0.780849	0.798861	0.726964	1.07412	0.282767	NA	SNW1	SNW domain containing 1
ENSG00000100605	0.60358	0.192495	0.266232	1.28391	0.149929	0.880821	NA	ITPK1	inositol-tetrakisphosphate 1-kinase
ENSG00000100612	3.73266	-0.081821	-0.0733899	0.78924	-0.103671	0.917431	NA	DHRS7	dehydrogenase/reductase (SDR family) member 7
ENSG00000100614	0.641446	-0.0318394	-2.54708	1.25986	-0.0252722	0.979838	NA	PPM1A	protein phosphatase, Mg2+/Mn2+ dependent, 1A
ENSG00000100629	0.369406	0.542461	1.98099	1.28628	0.421728	0.673224	NA	CEP128	centrosomal protein 128kDa
ENSG00000100632	13.6245	0.493805	0.546126	0.532909	0.926622	0.354123	0.543468	ERH	enhancer of rudimentary homolog (Drosophila)
ENSG00000100644	0.785623	-0.629413	-1.39981	1.26488	-0.497605	0.618763	NA	HIF1A	hypoxia inducible factor 1, alpha subunit (basic helix-loop-helix transcription factor)
ENSG00000100647	0.722988	0.0784183	1.37069	1.22494	0.0640182	0.948956	NA	SUSD6	sushi domain containing 6
ENSG00000100650	10.398	1.58704	1.70239	0.492725	3.22094	0.00127772	0.011706	SRSF5	serine/arginine-rich splicing factor 5
ENSG00000100664	34.2059	-0.752143	-0.866474	0.74561	-1.00876	0.313089	0.498195	EIF5	eukaryotic translation initiation factor 5
ENSG00000100697	0.775284	-0.0870898	0.547335	1.18865	-0.0732679	0.941593	NA	DICER1	dicer 1, ribonuclease type III
ENSG00000100711	1.3011	0.986987	1.10509	1.14614	0.861138	0.389162	NA	ZFYVE21	zinc finger, FYVE domain containing 21
ENSG00000100714	6.43181	0.750094	0.995978	0.698253	1.07424	0.282714	NA	MTHFD1	methylenetetrahydrofolate dehydrogenase (NADP+ dependent) 1, methenyltetrahydrofolate cyclohydrolase, formyltetrahydrofolate synthetase
ENSG00000100722	1.54577	-0.737842	-0.994607	1.14587	-0.643912	0.519633	NA	ZC3H14	zinc finger CCCH-type containing 14
ENSG00000100726	0.356815	1.01659	2.32415	1.27618	0.796583	0.425693	NA	TELO2	telomere maintenance 2
ENSG00000100731	0.265755	0.598706	1.11628	1.28223	0.466926	0.640553	NA	PCNX	pecanex homolog (Drosophila)
ENSG00000100744	0.62172	0.120694	0.153259	1.27373	0.0947563	0.924508	NA	GSKIP	GSK3B interacting protein
ENSG00000100749	1.53257	1.96608	2.94044	1.25016	1.57267	0.115795	NA	VRK1	vaccinia related kinase 1
ENSG00000100764	3.10483	-0.211375	-0.52246	1.04932	-0.20144	0.840354	NA	PSMC1	proteasome (prosome, macropain) 26S subunit, ATPase, 1
ENSG00000100784	0.225878	0.840269	1.96065	1.25794	0.667973	0.504151	NA	RPS6KA5	ribosomal protein S6 kinase, 90kDa, polypeptide 5
ENSG00000100796	1.08442	0.515621	1.42402	1.22122	0.422217	0.672867	NA	SMEK1	SMEK homolog 1, suppressor of mek1 (Dictyostelium)
ENSG00000100802	0.541195	1.01431	0.975874	1.28888	0.786976	0.431296	NA	C14orf93	chromosome 14 open reading frame 93
ENSG00000100804	7.48896	0.570925	0.580077	0.661313	0.86332	0.387961	0.578813	PSMB5	proteasome (prosome, macropain) subunit, beta type, 5
ENSG00000100811	2.97672	1.20731	1.76891	0.953687	1.26594	0.205536	NA	YY1	YY1 transcription factor
ENSG00000100813	4.93166	0.453784	0.469699	0.722109	0.628415	0.529732	NA	ACIN1	apoptotic chromatin condensation inducer 1
ENSG00000100814	3.12444	-1.47865	-2.21688	1.07768	-1.37207	0.170043	NA	CCNB1IP1	cyclin B1 interacting protein 1, E3 ubiquitin protein ligase
ENSG00000100815	0.507618	0.676998	1.26034	1.29043	0.524631	0.59984	NA	TRIP11	thyroid hormone receptor interactor 11
ENSG00000100823	13.8125	0.780476	0.842524	0.615449	1.26814	0.204748	0.373654	APEX1	APEX nuclease (multifunctional DNA repair enzyme) 1
ENSG00000100836	1.15333	0.812907	1.2248	1.15554	0.703485	0.481754	NA	PABPN1	poly(A) binding protein, nuclear 1
ENSG00000100852	0.369376	-0.95281	-1.76383	1.20274	-0.792198	0.428245	NA	ARHGAP5	Rho GTPase activating protein 5
ENSG00000100865	1.64054	-0.364117	-0.587986	1.0685	-0.340773	0.733275	NA	CINP	cyclin-dependent kinase 2 interacting protein
ENSG00000100883	1.37536	0.0986623	-0.0850551	1.07972	0.0913775	0.927193	NA	SRP54	signal recognition particle 54kDa
ENSG00000100888	0.673278	0.143183	0.54297	1.23015	0.116395	0.90734	NA	CHD8	chromodomain helicase DNA binding protein 8
ENSG00000100889	1.20471	1.15112	1.52755	1.12493	1.02328	0.306176	NA	PCK2	phosphoenolpyruvate carboxykinase 2 (mitochondrial)
ENSG00000100897	2.46589	0.125401	0.194036	0.939863	0.133425	0.893857	NA	DCAF11	DDB1 and CUL4 associated factor 11
ENSG00000100902	0.10922	-0.129841	1.01888	0.93611	-0.138703	0.889685	NA	PSMA6	proteasome (prosome, macropain) subunit, alpha type, 6
ENSG00000100906	6.30285	0.00191927	-0.0245443	0.695228	0.00276063	0.997797	NA	NFKBIA	nuclear factor of kappa light polypeptide gene enhancer in B-cells inhibitor, alpha
ENSG00000100908	0.795785	0.783606	1.63743	1.20125	0.652327	0.51419	NA	EMC9	ER membrane protein complex subunit 9
ENSG00000100911	16.8663	1.18824	1.20488	0.441638	2.69053	0.00713395	0.0396963	PSME2	proteasome (prosome, macropain) activator subunit 2 (PA28 beta)
ENSG00000100916	0.237264	0	0	0.919898	0	1	NA	BRMS1L	breast cancer metastasis-suppressor 1-like
ENSG00000100918	0.136218	0.544405	3.22759	0.941467	0.578252	0.563094	NA	REC8	REC8 meiotic recombination protein
ENSG00000100926	0.119735	0.21903	0.553228	1.07938	0.202922	0.839196	NA	TM9SF1	transmembrane 9 superfamily member 1
ENSG00000100934	1.06054	1.06969	1.51733	1.17352	0.911525	0.362019	NA	SEC23A	Sec23 homolog A (S. cerevisiae)
ENSG00000100938	2.21449	0.175462	0.590223	1.01284	0.173237	0.862465	NA	GMPR2	guanosine monophosphate reductase 2
ENSG00000100941	9.24332	1.05204	1.19477	0.642108	1.63841	0.101336	0.246412	PNN	pinin, desmosome associated protein
ENSG00000100949	1.59951	0.0586526	0.053596	1.05341	0.055679	0.955598	NA	RABGGTA	Rab geranylgeranyltransferase, alpha subunit
ENSG00000100968	0.212798	0	0	0.908044	0	1	NA	NFATC4	nuclear factor of activated T-cells, cytoplasmic, calcineurin-dependent 4
ENSG00000100979	2.0497	-0.343138	-0.662121	1.00437	-0.341645	0.732618	NA	PLTP	phospholipid transfer protein
ENSG00000100982	1.53698	-0.256221	0.134125	1.17314	-0.218407	0.827112	NA	PCIF1	PDX1 C-terminal inhibiting factor 1
ENSG00000100983	2.56301	0.213102	0.262543	0.88731	0.240166	0.810202	NA	GSS	glutathione synthetase
ENSG00000100991	1.00491	1.0768	1.68336	1.17012	0.920245	0.357445	NA	TRPC4AP	transient receptor potential cation channel, subfamily C, member 4 associated protein
ENSG00000100994	1.65256	0.0147393	-0.0994158	1.05195	0.0140113	0.988821	NA	PYGB	phosphorylase, glycogen; brain
ENSG00000100997	0.470675	0.35184	0.941403	1.2692	0.277214	0.781616	NA	ABHD12	abhydrolase domain containing 12
ENSG00000101000	0.199323	-0.161164	-4.361	0.962375	-0.167465	0.867004	NA	PROCR	protein C receptor, endothelial
ENSG00000101003	0.26838	-0.298724	-2.69312	1.12883	-0.264632	0.791293	NA	GINS1	GINS complex subunit 1 (Psf1 homolog)
ENSG00000101019	1.44116	-0.27679	-0.78629	1.08615	-0.254837	0.798849	NA	UQCC1	ubiquinol-cytochrome c reductase complex assembly factor 1
ENSG00000101040	1.42904	0.446884	0.672083	1.10328	0.40505	0.685441	NA	ZMYND8	zinc finger, MYND-type containing 8
ENSG00000101052	1.06335	-0.154405	0.165772	1.14277	-0.135114	0.892521	NA	IFT52	intraflagellar transport 52
ENSG00000101057	0.419719	1.18288	7.83227	0.951658	1.24297	0.21388	NA	MYBL2	v-myb avian myeloblastosis viral oncogene homolog-like 2
ENSG00000101079	1.19561	0.0116111	-0.245713	1.17913	0.00984719	0.992143	NA	NDRG3	NDRG family member 3
ENSG00000101082	0.525009	-1.17274	-1.03724	1.26197	-0.929293	0.352737	NA	SLA2	Src-like-adaptor 2
ENSG00000101084	1.40414	-0.0922072	-0.541553	1.19393	-0.0772299	0.938441	NA	C20orf24	chromosome 20 open reading frame 24
ENSG00000101096	0.346606	0.97901	6.62161	1.10095	0.889243	0.373873	NA	NFATC2	nuclear factor of activated T-cells, cytoplasmic, calcineurin-dependent 2
ENSG00000101104	0.129629	0	0	0.917443	0	1	NA	PABPC1L	poly(A) binding protein, cytoplasmic 1-like
ENSG00000101109	2.36343	0.167239	0.152516	0.956178	0.174903	0.861156	NA	STK4	serine/threonine kinase 4
ENSG00000101126	0.444664	-0.154559	1.57828	1.26897	-0.121799	0.903058	NA	ADNP	activity-dependent neuroprotector homeobox
ENSG00000101132	2.94867	0.119236	0.189265	0.826093	0.144337	0.885234	NA	PFDN4	prefoldin subunit 4
ENSG00000101138	1.48288	0.580369	1.06179	1.05281	0.551255	0.581459	NA	CSTF1	cleavage stimulation factor, 3' pre-RNA, subunit 1, 50kDa
ENSG00000101146	3.1409	0.70015	0.893809	0.865395	0.809052	0.418485	NA	RAE1	ribonucleic acid export 1
ENSG00000101150	2.1631	0.146569	0.180712	0.919308	0.159434	0.873327	NA	TPD52L2	tumor protein D52-like 2
ENSG00000101152	0.301809	0.914134	1.82202	1.29489	0.705954	0.480217	NA	DNAJC5	DnaJ (Hsp40) homolog, subfamily C, member 5
ENSG00000101158	2.70378	0.229165	0.190956	0.869204	0.263649	0.79205	NA	NELFCD	negative elongation factor complex member C/D
ENSG00000101160	0.345906	-0.143517	-0.308152	1.24696	-0.115093	0.908372	NA	CTSZ	cathepsin Z
ENSG00000101161	4.67548	0.683727	0.768843	0.72311	0.945536	0.344385	NA	PRPF6	pre-mRNA processing factor 6
ENSG00000101166	1.93255	-1.57231	-6.46052	1.19662	-1.31395	0.188862	NA	SLMO2	slowmo homolog 2 (Drosophila)
ENSG00000101181	1.51881	0.340898	0.717753	1.07982	0.315698	0.752232	NA	MTG2	mitochondrial ribosome-associated GTPase 2
ENSG00000101182	16.616	0.194698	0.190382	0.551721	0.352893	0.724169	0.839871	PSMA7	proteasome (prosome, macropain) subunit, alpha type, 7
ENSG00000101187	1.46849	-0.336321	0.259504	1.09735	-0.306486	0.759235	NA	SLCO4A1	solute carrier organic anion transporter family, member 4A1
ENSG00000101189	0.166322	0.761724	3.76861	0.944776	0.806248	0.4201	NA	MRGBP	MRG/MORF4L binding protein
ENSG00000101190	0.0458505	0	0	0.875441	0	1	NA	TCFL5	transcription factor-like 5 (basic helix-loop-helix)
ENSG00000101191	0.710881	1.22469	1.49284	1.20214	1.01876	0.308318	NA	DIDO1	death inducer-obliterator 1
ENSG00000101193	0.632438	-0.29986	0.811417	1.26659	-0.236746	0.812854	NA	GID8	GID complex subunit 8
ENSG00000101194	5.96253	-0.630309	-0.619494	0.694424	-0.907672	0.364052	NA	SLC17A9	solute carrier family 17 (vesicular nucleotide transporter), member 9
ENSG00000101199	1.33553	1.13089	2.33974	1.18108	0.957505	0.338312	NA	ARFGAP1	ADP-ribosylation factor GTPase activating protein 1
ENSG00000101216	0.20864	0	0	0.921516	0	1	NA	GMEB2	glucocorticoid modulatory element binding protein 2
ENSG00000101220	2.36909	-0.721292	-1.0777	0.937681	-0.769229	0.441757	NA	C20orf27	chromosome 20 open reading frame 27
ENSG00000101224	0.895067	0.409016	0.77157	1.21064	0.337849	0.735477	NA	CDC25B	cell division cycle 25B
ENSG00000101236	3.96324	1.12131	1.71376	0.893533	1.25491	0.209511	NA	RNF24	ring finger protein 24
ENSG00000101246	2.43672	1.29484	1.63241	0.9044	1.43172	0.152225	NA	ARFRP1	ADP-ribosylation factor related protein 1
ENSG00000101247	0.104188	0.194233	0.834177	1.05244	0.184556	0.853577	NA	NDUFAF5	NADH dehydrogenase (ubiquinone) complex I, assembly factor 5
ENSG00000101255	0.602196	0.0784499	0.323927	1.24214	0.0631569	0.949642	NA	TRIB3	tribbles pseudokinase 3
ENSG00000101265	2.01304	-0.344925	-0.330073	0.935353	-0.368764	0.712303	NA	RASSF2	Ras association (RalGDS/AF-6) domain family member 2
ENSG00000101266	2.40413	-0.323286	-0.444291	1.05847	-0.305429	0.76004	NA	CSNK2A1	casein kinase 2, alpha 1 polypeptide
ENSG00000101276	0.180573	0.0777417	0.646314	1.21479	0.0639962	0.948973	NA	SLC52A3	solute carrier family 52 (riboflavin transporter), member 3
ENSG00000101278	0.312965	-0.948145	-4.68039	1.25846	-0.753418	0.451198	NA	NA	NA
ENSG00000101290	1.13033	1.07655	1.51031	1.07001	1.00611	0.314362	NA	CDS2	CDP-diacylglycerol synthase (phosphatidate cytidylyltransferase) 2
ENSG00000101294	5.60797	-0.510238	-0.639705	0.781557	-0.652848	0.513854	NA	HM13	histocompatibility (minor) 13
ENSG00000101306	0.0316493	0	0	0.880204	0	1	NA	MYLK2	myosin light chain kinase 2
ENSG00000101307	0.0550838	-0.00792571	-2.21672	0.893228	-0.00887311	0.99292	NA	SIRPB1	signal-regulatory protein beta 1
ENSG00000101310	1.82084	-0.459782	-0.797909	1.0266	-0.447869	0.654248	NA	SEC23B	Sec23 homolog B (S. cerevisiae)
ENSG00000101333	0.284102	-0.162946	-16.2143	0.936947	-0.173911	0.861935	NA	PLCB4	phospholipase C, beta 4
ENSG00000101335	0.284602	0.243	-2.23962	1.10822	0.21927	0.82644	NA	MYL9	myosin, light chain 9, regulatory
ENSG00000101336	1.80744	-2.44935	-7.43086	1.13917	-2.15011	0.0315467	NA	HCK	HCK proto-oncogene, Src family tyrosine kinase
ENSG00000101337	1.73974	-0.543851	-0.814885	1.07964	-0.503731	0.61445	NA	TM9SF4	transmembrane 9 superfamily protein member 4
ENSG00000101343	0.738071	0.138206	-0.269723	1.27152	0.108694	0.913445	NA	CRNKL1	crooked neck pre-mRNA splicing factor 1
ENSG00000101346	0.674648	-1.79042	-6.98253	1.24624	-1.43666	0.150813	NA	POFUT1	protein O-fucosyltransferase 1
ENSG00000101347	0.717542	1.92156	3.024	1.24738	1.54048	0.123444	NA	SAMHD1	SAM domain and HD domain 1
ENSG00000101350	0.311373	1.95837	5.84121	1.27601	1.53475	0.124844	NA	KIF3B	kinesin family member 3B
ENSG00000101353	0.0664021	-0.713572	-4.00728	0.913529	-0.781116	0.434734	NA	MROH8	maestro heat-like repeat family member 8
ENSG00000101361	8.30555	1.25339	1.34718	0.564442	2.22059	0.0263786	0.100664	NOP56	NOP56 ribonucleoprotein
ENSG00000101363	0.942928	1.33697	1.88565	1.22585	1.09065	0.275427	NA	MANBAL	mannosidase, beta A, lysosomal-like
ENSG00000101365	4.56968	0.366433	0.434601	0.796896	0.459825	0.645642	NA	IDH3B	isocitrate dehydrogenase 3 (NAD+) beta
ENSG00000101367	4.43107	0.257467	0.1921	0.777609	0.331101	0.740568	NA	MAPRE1	microtubule-associated protein, RP/EB family, member 1
ENSG00000101384	0.143433	-0.645892	-4.05192	0.934862	-0.690896	0.489631	NA	JAG1	jagged 1
ENSG00000101391	1.24171	1.23244	1.69041	1.19418	1.03204	0.302054	NA	CDK5RAP1	CDK5 regulatory subunit associated protein 1
ENSG00000101405	0.0689557	-0.512425	-4.52178	0.917502	-0.5585	0.576503	NA	OXT	oxytocin/neurophysin I prepropeptide
ENSG00000101407	0.861633	0.993646	1.9975	1.21708	0.816418	0.414261	NA	TTI1	TELO2 interacting protein 1
ENSG00000101412	0.0554385	0.699167	5.02508	0.905229	0.772365	0.439898	NA	E2F1	E2F transcription factor 1
ENSG00000101413	0.767351	-0.46343	-4.6008	1.25525	-0.369193	0.711984	NA	RPRD1B	regulation of nuclear pre-mRNA domain containing 1B
ENSG00000101417	0.240594	0.7797	3.60233	1.04708	0.744643	0.456487	NA	PXMP4	peroxisomal membrane protein 4, 24kDa
ENSG00000101421	0.526333	1.53923	2.9839	1.29398	1.18953	0.234231	NA	CHMP4B	charged multivesicular body protein 4B
ENSG00000101425	0.0754855	0.0215879	-2.11782	0.896361	0.0240839	0.980786	NA	BPI	bactericidal/permeability-increasing protein
ENSG00000101439	18.6265	-0.258016	-0.238105	0.466446	-0.553154	0.580158	0.728813	CST3	cystatin C
ENSG00000101442	0.269005	-0.287078	1.0415	1.27552	-0.225067	0.821927	NA	ACTR5	ARP5 actin-related protein 5 homolog (yeast)
ENSG00000101444	6.13515	0.90454	1.09403	0.612301	1.47728	0.139601	NA	AHCY	adenosylhomocysteinase
ENSG00000101452	0.0658049	-0.263953	-3.69923	0.912067	-0.289401	0.772275	NA	DHX35	DEAH (Asp-Glu-Ala-His) box polypeptide 35
ENSG00000101457	1.1341	0.829782	1.28031	1.14117	0.727135	0.467143	NA	DNTTIP1	deoxynucleotidyltransferase, terminal, interacting protein 1
ENSG00000101460	0.209969	0.179875	-2.7021	1.01036	0.17803	0.8587	NA	MAP1LC3A	microtubule-associated protein 1 light chain 3 alpha
ENSG00000101464	2.06788	0.411948	0.715857	0.941741	0.437433	0.661798	NA	PIGU	phosphatidylinositol glycan anchor biosynthesis, class U
ENSG00000101470	0.0408826	-0.00464694	-2.41189	0.8935	-0.00520083	0.99585	NA	TNNC2	troponin C type 2 (fast)
ENSG00000101473	1.44912	1.43333	2.50661	1.15633	1.23955	0.215141	NA	ACOT8	acyl-CoA thioesterase 8
ENSG00000101474	6.03711	-1.17214	-1.40468	0.77813	-1.50635	0.131976	NA	APMAP	adipocyte plasma membrane associated protein
ENSG00000101489	0.516036	0	0	1.25956	0	1	NA	CELF4	CUGBP, Elav-like family member 4
ENSG00000101493	0.893081	-0.565535	-0.619271	1.21086	-0.467051	0.640463	NA	ZNF516	zinc finger protein 516
ENSG00000101544	0.147123	0.695731	3.37421	0.933197	0.745535	0.455948	NA	ADNP2	ADNP homeobox 2
ENSG00000101546	1.45195	0.389513	0.534673	1.09481	0.355783	0.722003	NA	RBFA	ribosome binding factor A (putative)
ENSG00000101557	1.35449	0.742462	0.878612	1.12959	0.657287	0.510996	NA	USP14	ubiquitin specific peptidase 14 (tRNA-guanine transglycosylase)
ENSG00000101558	29.2951	-1.1089	-1.21214	0.684455	-1.62012	0.105207	0.252441	VAPA	VAMP (vesicle-associated membrane protein)-associated protein A, 33kDa
ENSG00000101574	0.289078	-0.623046	-2.17627	1.11308	-0.559747	0.575652	NA	METTL4	methyltransferase like 4
ENSG00000101577	0.961351	1.09717	1.60838	1.17368	0.934816	0.349883	NA	LPIN2	lipin 2
ENSG00000101596	0.804825	1.74151	3.76959	1.27333	1.36768	0.171412	NA	SMCHD1	structural maintenance of chromosomes flexible hinge domain containing 1
ENSG00000101608	25.9615	0.257678	0.25162	0.47845	0.538568	0.590185	0.739191	MYL12A	myosin, light chain 12A, regulatory, non-sarcomeric
ENSG00000101624	0.0689557	-0.512425	-4.52178	0.917502	-0.5585	0.576503	NA	CEP76	centrosomal protein 76kDa
ENSG00000101639	0.625724	1.74328	3.33792	1.28335	1.35838	0.174343	NA	CEP192	centrosomal protein 192kDa
ENSG00000101654	1.21312	1.10904	1.43323	1.12581	0.985103	0.324574	NA	RNMT	RNA (guanine-7-) methyltransferase
ENSG00000101665	0.378391	-0.468544	-3.73553	1.22187	-0.383464	0.701375	NA	SMAD7	SMAD family member 7
ENSG00000101695	0.391796	0.000794151	0.840976	1.25687	0.00063185	0.999496	NA	RNF125	ring finger protein 125, E3 ubiquitin protein ligase
ENSG00000101745	2.28824	0.495586	0.75136	0.935517	0.529746	0.596288	NA	ANKRD12	ankyrin repeat domain 12
ENSG00000101751	0.420506	0.592407	1.03649	1.26861	0.466972	0.64052	NA	POLI	polymerase (DNA directed) iota
ENSG00000101752	0.329742	0.78356	1.44662	1.25511	0.624295	0.532434	NA	MIB1	mindbomb E3 ubiquitin protein ligase 1
ENSG00000101773	0.668189	-1.14786	-6.31872	1.25462	-0.91491	0.360239	NA	RBBP8	retinoblastoma binding protein 8
ENSG00000101782	1.32899	0.10878	-0.181262	1.19997	0.0906517	0.927769	NA	RIOK3	RIO kinase 3
ENSG00000101811	1.63444	-0.295672	-1.22174	1.22413	-0.241536	0.80914	NA	CSTF2	cleavage stimulation factor, 3' pre-RNA, subunit 2, 64kDa
ENSG00000101843	3.09623	-0.105444	-0.272211	0.90894	-0.116008	0.907646	NA	PSMD10	proteasome (prosome, macropain) 26S subunit, non-ATPase, 10
ENSG00000101844	0.342995	0.95826	2.30187	1.23919	0.773295	0.439348	NA	ATG4A	autophagy related 4A, cysteine peptidase
ENSG00000101849	0.322685	1.43951	5.45786	1.22354	1.17651	0.239392	NA	TBL1X	transducin (beta)-like 1X-linked
ENSG00000101856	0.753623	0.418844	0.151874	1.21152	0.345718	0.729554	NA	PGRMC1	progesterone receptor membrane component 1
ENSG00000101868	0.297941	0.261388	1.18552	1.2833	0.203685	0.8386	NA	POLA1	polymerase (DNA directed), alpha 1, catalytic subunit
ENSG00000101871	0.0917011	0	0	0.89115	0	1	NA	MID1	midline 1
ENSG00000101882	1.54457	1.00679	1.40818	1.02762	0.979722	0.327223	NA	NKAP	NFKB activating protein
ENSG00000101888	0.170683	-0.354228	-4.9133	1.01931	-0.347516	0.728204	NA	NXT2	nuclear transport factor 2-like export factor 2
ENSG00000101898	0.636251	-1.59035	-6.35056	1.23032	-1.29264	0.196137	NA	MCTS2P	malignant T cell amplified sequence 2, pseudogene
ENSG00000101901	0.501589	0.527271	1.59084	1.27584	0.413274	0.679406	NA	ALG13	ALG13, UDP-N-acetylglucosaminyltransferase subunit
ENSG00000101911	0.774808	-1.08037	-1.33435	1.2213	-0.884604	0.37637	NA	PRPS2	phosphoribosyl pyrophosphate synthetase 2
ENSG00000101928	0.161757	0.144049	4.25957	0.941558	0.15299	0.878406	NA	MOSPD1	motile sperm domain containing 1
ENSG00000101935	0.146029	-0.194652	-3.54243	0.920558	-0.21145	0.832536	NA	AMMECR1	Alport syndrome, mental retardation, midface hypoplasia and elliptocytosis chromosomal region gene 1
ENSG00000101940	2.32287	-0.74244	-0.849369	0.906377	-0.81913	0.412712	NA	WDR13	WD repeat domain 13
ENSG00000101945	0.587885	1.23551	1.46198	1.28112	0.964399	0.334846	NA	SUV39H1	suppressor of variegation 3-9 homolog 1 (Drosophila)
ENSG00000101966	0.119009	-0.156439	-0.851168	0.926946	-0.168768	0.865979	NA	XIAP	X-linked inhibitor of apoptosis, E3 ubiquitin protein ligase
ENSG00000101972	3.56918	0.701279	0.815383	0.837743	0.837105	0.402533	NA	STAG2	stromal antigen 2
ENSG00000101974	0.174221	0.445687	5.24943	0.941752	0.473253	0.636032	NA	ATP11C	ATPase, class VI, type 11C
ENSG00000101986	0.0184666	-0.322143	-3.17468	0.881161	-0.36559	0.714671	NA	ABCD1	ATP-binding cassette, sub-family D (ALD), member 1
ENSG00000101997	1.92435	0.297182	0.450166	0.927054	0.320565	0.74854	NA	CCDC22	coiled-coil domain containing 22
ENSG00000102003	0.0239678	-0.337445	-1.43918	0.879761	-0.383565	0.701301	NA	SYP	synaptophysin
ENSG00000102007	9.40098	-0.0701816	-0.0716753	0.552759	-0.126966	0.898967	0.946996	PLP2	proteolipid protein 2 (colonic epithelium-enriched)
ENSG00000102010	0.669472	0.746631	0.92192	1.27609	0.585091	0.558487	NA	BMX	BMX non-receptor tyrosine kinase
ENSG00000102024	0.104357	0	0	0.903561	0	1	NA	PLS3	plastin 3
ENSG00000102030	2.18059	-0.0125701	-0.25583	1.0443	-0.0120369	0.990396	NA	NAA10	N(alpha)-acetyltransferase 10, NatA catalytic subunit
ENSG00000102032	0.270857	0.00487095	-3.52123	0.943328	0.00516358	0.99588	NA	RENBP	renin binding protein
ENSG00000102034	0.135687	-0.657579	-4.60487	0.93596	-0.702571	0.482323	NA	ELF4	E74-like factor 4 (ets domain transcription factor)
ENSG00000102043	0.0471972	0	0	0.893026	0	1	NA	MTMR8	myotubularin related protein 8
ENSG00000102054	15.822	0.708271	0.806573	0.640699	1.10547	0.268958	0.448446	RBBP7	retinoblastoma binding protein 7
ENSG00000102069	1.14654	-1.62904	-6.79321	1.23198	-1.32229	0.186071	NA	NA	NA
ENSG00000102078	0.740725	1.3076	2.05363	1.21992	1.07187	0.283779	NA	SLC25A14	solute carrier family 25 (mitochondrial carrier, brain), member 14
ENSG00000102081	1.03512	-0.210707	-3.23507	1.24007	-0.169915	0.865077	NA	FMR1	fragile X mental retardation 1
ENSG00000102096	1.55025	-0.842112	-1.32683	1.11549	-0.754924	0.450295	NA	PIM2	Pim-2 proto-oncogene, serine/threonine kinase
ENSG00000102098	0.181623	0.822875	2.03437	1.17721	0.699003	0.48455	NA	SCML2	sex comb on midleg-like 2 (Drosophila)
ENSG00000102100	1.74698	-0.719254	-1.68461	1.12083	-0.641713	0.52106	NA	SLC35A2	solute carrier family 35 (UDP-galactose transporter), member A2
ENSG00000102103	7.92392	0.427331	0.423251	0.686461	0.622512	0.533605	0.699393	PQBP1	polyglutamine binding protein 1
ENSG00000102119	3.20734	0.262088	0.351204	0.825092	0.317647	0.750753	NA	EMD	emerin
ENSG00000102125	0.615916	0.612461	1.21195	1.26497	0.484171	0.628265	NA	TAZ	tafazzin
ENSG00000102144	19.3279	-0.662851	-0.66423	0.592651	-1.11845	0.263375	0.441555	PGK1	phosphoglycerate kinase 1
ENSG00000102145	0.0564305	0.05349	-2.92033	0.904118	0.0591627	0.952823	NA	GATA1	GATA binding protein 1 (globin transcription factor 1)
ENSG00000102158	1.86422	0.0810472	-0.0740709	1.05474	0.0768411	0.93875	NA	MAGT1	magnesium transporter 1
ENSG00000102172	2.60383	0.101568	0.221528	0.87567	0.115989	0.907661	NA	SMS	spermine synthase
ENSG00000102178	1.28272	0.564793	1.15152	1.14226	0.49445	0.620988	NA	UBL4A	ubiquitin-like 4A
ENSG00000102181	1.38695	0.258681	0.289906	1.0425	0.248135	0.80403	NA	CD99L2	CD99 molecule-like 2
ENSG00000102189	0.624709	-0.0493953	0.274045	1.27003	-0.038893	0.968976	NA	EEA1	early endosome antigen 1
ENSG00000102218	0.305319	0.132483	-2.9539	1.14768	0.115435	0.9081	NA	RP2	retinitis pigmentosa 2 (X-linked recessive)
ENSG00000102221	0.0330226	0.470653	2.35251	0.901017	0.522357	0.601422	NA	JADE3	jade family PHD finger 3
ENSG00000102225	0.215811	0.967289	2.09801	1.19974	0.806247	0.4201	NA	CDK16	cyclin-dependent kinase 16
ENSG00000102226	1.60121	0.277013	0.787641	1.17892	0.234972	0.814231	NA	USP11	ubiquitin specific peptidase 11
ENSG00000102241	2.6057	0.991183	1.35403	0.950731	1.04255	0.297157	NA	HTATSF1	HIV-1 Tat specific factor 1
ENSG00000102265	26.5099	-1.5059	-1.55587	0.394954	-3.81284	0.000137378	0.00200971	TIMP1	TIMP metallopeptidase inhibitor 1
ENSG00000102309	3.28439	-0.557934	-0.809686	1.07702	-0.518035	0.604434	NA	PIN4	peptidylprolyl cis/trans isomerase, NIMA-interacting 4
ENSG00000102312	4.3654	-0.966519	-1.28137	1.05943	-0.912301	0.36161	NA	PORCN	porcupine homolog (Drosophila)
ENSG00000102316	2.45245	-0.726569	-1.15394	1.08156	-0.67178	0.501724	NA	MAGED2	melanoma antigen family D2
ENSG00000102317	11.135	0.902199	0.991294	0.607042	1.48622	0.137221	0.29918	RBM3	RNA binding motif (RNP1, RRM) protein 3
ENSG00000102362	0.341434	-0.102964	-2.53064	1.17709	-0.0874737	0.930295	NA	SYTL4	synaptotagmin-like 4
ENSG00000102383	0.243333	-0.0273368	-0.405132	0.928094	-0.0294547	0.976502	NA	ZDHHC15	zinc finger, DHHC-type containing 15
ENSG00000102384	0.107745	0.672629	5.77634	0.92029	0.730889	0.464847	NA	CENPI	centromere protein I
ENSG00000102390	3.18565	0.331359	0.208806	1.05586	0.31383	0.75365	NA	PBDC1	polysaccharide biosynthesis domain containing 1
ENSG00000102393	2.8053	0.633157	0.560234	0.92772	0.682486	0.494931	NA	GLA	galactosidase, alpha
ENSG00000102401	0.8948	0.13073	0.165411	1.19364	0.109523	0.912788	NA	ARMCX3	armadillo repeat containing, X-linked 3
ENSG00000102409	2.40268	1.13567	1.45467	0.865996	1.31141	0.189721	NA	BEX4	brain expressed, X-linked 4
ENSG00000102471	0.0474444	-0.498613	-1.54286	0.893407	-0.558103	0.576774	NA	NDFIP2	Nedd4 family interacting protein 2
ENSG00000102524	3.18782	0.709179	0.794276	0.921734	0.769397	0.441658	NA	TNFSF13B	tumor necrosis factor (ligand) superfamily, member 13b
ENSG00000102531	1.72385	0.689178	1.09535	1.02616	0.671612	0.501831	NA	FNDC3A	fibronectin type III domain containing 3A
ENSG00000102543	0.499371	1.76706	3.15927	1.30198	1.35721	0.174716	NA	CDADC1	cytidine and dCMP deaminase domain containing 1
ENSG00000102547	0.110168	-0.0758832	-3.04815	0.915879	-0.0828529	0.933969	NA	CAB39L	calcium binding protein 39-like
ENSG00000102554	0.09022	-0.148146	-0.856721	0.908999	-0.162977	0.870537	NA	KLF5	Kruppel-like factor 5 (intestinal)
ENSG00000102572	0.117511	0.294033	4.14248	0.933709	0.314908	0.752831	NA	STK24	serine/threonine kinase 24
ENSG00000102575	0.149916	-0.385752	-4.77598	0.939742	-0.410487	0.681449	NA	ACP5	acid phosphatase 5, tartrate resistant
ENSG00000102580	2.41537	0.195289	-0.00655258	1.02036	0.191393	0.848217	NA	DNAJC3	DnaJ (Hsp40) homolog, subfamily C, member 3
ENSG00000102595	0.147261	0.486777	3.08579	1.09726	0.443629	0.65731	NA	UGGT2	UDP-glucose glycoprotein glucosyltransferase 2
ENSG00000102606	0.312261	0.264615	1.24024	1.25615	0.210655	0.833156	NA	ARHGEF7	Rho guanine nucleotide exchange factor (GEF) 7
ENSG00000102699	1.50421	-0.493304	-0.5031	1.05957	-0.46557	0.641523	NA	PARP4	poly (ADP-ribose) polymerase family, member 4
ENSG00000102710	1.70087	0.0104962	-0.265199	1.061	0.00989282	0.992107	NA	SUPT20H	suppressor of Ty 20 homolog (S. cerevisiae)
ENSG00000102738	1.6833	0.861274	1.77322	1.08205	0.795968	0.426051	NA	MRPS31	mitochondrial ribosomal protein S31
ENSG00000102743	0.097313	-0.0240865	-3.55295	0.920876	-0.0261561	0.979133	NA	SLC25A15	solute carrier family 25 (mitochondrial carrier	ornithine transporter) member 15
[truncated: 16,128 more rows]

## Sheet: B_PDX_monoculture_vs_Creno
id	baseMean	log2FoldChange	lfcMLE	lfcSE	stat	pvalue	padj	symbol	name
ENSG00000000003	0.13589	0	0	0.871029	0	1	NA	TSPAN6	tetraspanin 6
ENSG00000000419	3.28622	-0.173927	-0.0460912	1.00252	-0.173491	0.862265	NA	DPM1	dolichyl-phosphate mannosyltransferase polypeptide 1, catalytic subunit
ENSG00000000457	0.404788	-0.60699	-2.67853	1.24089	-0.489156	0.624731	NA	SCYL3	SCY1-like 3 (S. cerevisiae)
ENSG00000000460	0.154183	0	0	0.954208	0	1	NA	C1orf112	chromosome 1 open reading frame 112
ENSG00000000938	1.91613	-0.186067	-0.357229	1.08886	-0.170883	0.864316	NA	FGR	FGR proto-oncogene, Src family tyrosine kinase
ENSG00000000971	0.210808	0	0	1.00817	0	1	NA	CFH	complement factor H
ENSG00000001036	2.39365	1.30788	1.70373	1.13556	1.15174	0.249427	NA	FUCA2	fucosidase, alpha-L- 2, plasma
ENSG00000001084	0.452464	-1.44581	-2.51427	1.24918	-1.1574	0.247108	NA	GCLC	glutamate-cysteine ligase, catalytic subunit
ENSG00000001167	0.493191	0.739399	0.800814	1.30964	0.56458	0.57236	NA	NFYA	nuclear transcription factor Y, alpha
ENSG00000001460	0.189982	-0.0236582	2.63974	0.995525	-0.0237645	0.98104	NA	STPG1	sperm-tail PG-rich repeat containing 1
ENSG00000001461	1.03122	-0.858569	-1.1183	1.24398	-0.690181	0.490081	NA	NIPAL3	NIPA-like domain containing 3
ENSG00000001497	2.36043	1.47767	1.43134	1.07683	1.37224	0.169988	NA	LAS1L	LAS1-like (S. cerevisiae)
ENSG00000001561	0.1567	0	0	0.89746	0	1	NA	ENPP4	ectonucleotide pyrophosphatase/phosphodiesterase 4 (putative)
ENSG00000001617	0.00923329	0	0	0.854426	0	1	NA	SEMA3F	sema domain, immunoglobulin domain (Ig), short basic domain, secreted, (semaphorin) 3F
ENSG00000001629	0.204846	0	0	1.02605	0	1	NA	ANKIB1	ankyrin repeat and IBR domain containing 1
ENSG00000001630	0.0681423	0	0	0.876032	0	1	NA	CYP51A1	cytochrome P450, family 51, subfamily A, polypeptide 1
ENSG00000001631	0.371077	-0.169229	-0.895098	1.28802	-0.131387	0.895469	NA	KRIT1	KRIT1, ankyrin repeat containing
ENSG00000002016	0.132297	0.551527	2.34212	0.902831	0.610886	0.541275	NA	RAD52	RAD52 homolog (S. cerevisiae)
ENSG00000002330	2.4035	-0.603826	-0.958948	1.02709	-0.587898	0.556601	NA	BAD	BCL2-associated agonist of cell death
ENSG00000002549	2.58048	-0.740775	-0.690021	1.0261	-0.721929	0.470338	NA	LAP3	leucine aminopeptidase 3
ENSG00000002586	13.7674	-0.768754	-0.819913	0.582073	-1.32072	0.186596	0.407813	CD99	CD99 molecule
ENSG00000002726	0.052418	-0.833427	-3.17835	0.865205	-0.963271	0.335411	NA	AOC1	amine oxidase, copper containing 1
ENSG00000002822	1.27256	2.1353	4.14792	1.29782	1.64529	0.0999092	NA	MAD1L1	MAD1 mitotic arrest deficient-like 1 (yeast)
ENSG00000002834	2.50547	1.20595	1.48866	1.12036	1.07639	0.281751	NA	LASP1	LIM and SH3 protein 1
ENSG00000002919	0.769427	0.0182168	1.31386	1.28905	0.014132	0.988725	NA	SNX11	sorting nexin 11
ENSG00000003056	1.68453	0.483293	0.574814	1.18959	0.406268	0.684546	NA	M6PR	mannose-6-phosphate receptor (cation dependent)
ENSG00000003096	0.0933005	-0.579834	-4.51438	0.890019	-0.651485	0.514733	NA	KLHL13	kelch-like family member 13
ENSG00000003137	0.052418	-0.833427	-3.17835	0.865205	-0.963271	0.335411	NA	CYP26B1	cytochrome P450, family 26, subfamily B, polypeptide 1
ENSG00000003147	0.18482	0	0	1.06671	0	1	NA	ICA1	islet cell autoantigen 1, 69kDa
ENSG00000003393	0.439512	0.521804	1.19441	1.30309	0.400437	0.688835	NA	ALS2	amyotrophic lateral sclerosis 2 (juvenile)
ENSG00000003400	0.440727	0.722806	1.14065	1.29181	0.559531	0.575799	NA	CASP10	caspase 10, apoptosis-related cysteine peptidase
ENSG00000003402	2.38204	-0.503689	-0.467296	1.01228	-0.497577	0.618782	NA	CFLAR	CASP8 and FADD-like apoptosis regulator
ENSG00000003436	0.62873	-0.544519	-5.10528	1.28344	-0.424267	0.671371	NA	TFPI	tissue factor pathway inhibitor (lipoprotein-associated coagulation inhibitor)
ENSG00000003509	0.384732	1.41503	1.91868	1.23473	1.14602	0.251786	NA	NDUFAF7	NADH dehydrogenase (ubiquinone) complex I, assembly factor 7
ENSG00000003756	3.16759	-0.209093	-0.119966	0.977467	-0.213913	0.830615	NA	RBM5	RNA binding motif protein 5
ENSG00000004059	0.27326	1.0427	2.97623	1.12058	0.930497	0.352114	NA	ARF5	ADP-ribosylation factor 5
ENSG00000004139	0.230623	-0.966525	-3.78603	1.1454	-0.84383	0.398764	NA	SARM1	sterile alpha and TIR motif containing 1
ENSG00000004142	1.8543	0.756167	1.52648	1.1737	0.644261	0.519406	NA	POLDIP2	polymerase (DNA-directed), delta interacting protein 2
ENSG00000004399	2.63794	0.737046	0.96035	0.973346	0.75723	0.448912	NA	PLXND1	plexin D1
ENSG00000004455	15.8802	0.238002	0.269557	0.500692	0.475346	0.634541	0.799345	AK2	adenylate kinase 2
ENSG00000004468	1.80353	1.15658	2.01428	1.06359	1.08743	0.276845	NA	CD38	CD38 molecule
ENSG00000004478	5.04444	1.81373	2.12146	0.922201	1.96674	0.049213	NA	FKBP4	FK506 binding protein 4, 59kDa
ENSG00000004487	0.57001	0.918253	0.778728	1.3164	0.697548	0.48546	NA	KDM1A	lysine (K)-specific demethylase 1A
ENSG00000004534	3.28009	-0.479162	-0.668363	1.0106	-0.474134	0.635405	NA	RBM6	RNA binding motif protein 6
ENSG00000004660	0.29124	-1.37379	-5.91217	1.10076	-1.24804	0.212017	NA	CAMKK1	calcium/calmodulin-dependent protein kinase kinase 1, alpha
ENSG00000004700	1.01796	0.114716	0.334621	1.27063	0.0902831	0.928062	NA	RECQL	RecQ helicase-like
ENSG00000004766	0.509267	-0.913119	-0.0898554	1.27117	-0.718331	0.472553	NA	CCDC132	coiled-coil domain containing 132
ENSG00000004777	0.113669	0	0	0.885081	0	1	NA	ARHGAP33	Rho GTPase activating protein 33
ENSG00000004779	8.34222	0.0250868	0.0987357	0.742077	0.0338061	0.973032	0.986078	NDUFAB1	NADH dehydrogenase (ubiquinone) 1, alpha/beta subcomplex, 1, 8kDa
ENSG00000004799	0.157844	-0.73108	-4.04452	0.895438	-0.81645	0.414243	NA	PDK4	pyruvate dehydrogenase kinase, isozyme 4
ENSG00000004809	0.413825	1.82919	3.85053	1.31287	1.39328	0.163536	NA	SLC22A16	solute carrier family 22 (organic cation/carnitine transporter), member 16
ENSG00000004864	0.534673	0	0	1.28565	0	1	NA	SLC25A13	solute carrier family 25 (aspartate/glutamate carrier), member 13
ENSG00000004866	0.238909	1.1801	5.29255	1.07921	1.09349	0.274179	NA	ST7	suppression of tumorigenicity 7
ENSG00000004897	0.48321	1.66382	4.62148	1.31931	1.26113	0.207263	NA	CDC27	cell division cycle 27
ENSG00000004961	1.15634	0.505307	1.27893	1.23037	0.410694	0.681297	NA	HCCS	holocytochrome c synthase
ENSG00000004975	0.397607	0.679938	0.347275	1.23478	0.550656	0.58187	NA	DVL2	dishevelled segment polarity protein 2
ENSG00000005007	0.332467	0.918914	4.38933	1.15837	0.793279	0.427615	NA	UPF1	UPF1 regulator of nonsense transcripts homolog (yeast)
ENSG00000005020	2.29985	0.338383	0.470915	1.06475	0.317804	0.750633	NA	SKAP2	src kinase associated phosphoprotein 2
ENSG00000005022	17.7081	0.527645	0.540459	0.482726	1.09305	0.27437	0.509788	SLC25A5	solute carrier family 25 (mitochondrial carrier; adenine nucleotide translocator), member 5
ENSG00000005059	0.052418	-0.833427	-3.17835	0.865205	-0.963271	0.335411	NA	CCDC109B	coiled-coil domain containing 109B
ENSG00000005073	0.139122	0	0	0.894896	0	1	NA	HOXA11	homeobox A11
ENSG00000005075	6.88059	0.321628	0.332077	0.774179	0.415444	0.677817	NA	POLR2J	polymerase (RNA) II (DNA directed) polypeptide J, 13.3kDa
ENSG00000005100	0.627629	-0.359361	-1.37916	1.30184	-0.276042	0.782516	NA	DHX33	DEAH (Asp-Glu-Ala-His) box polypeptide 33
ENSG00000005156	0.442934	0.568988	1.82377	1.31164	0.433798	0.664435	NA	LIG3	ligase III, DNA, ATP-dependent
ENSG00000005175	1.41634	1.04417	2.30318	1.21588	0.858775	0.390465	NA	RPAP3	RNA polymerase II associated protein 3
ENSG00000005187	1.56759	-0.589901	-1.04897	1.17948	-0.500137	0.616979	NA	ACSM3	acyl-CoA synthetase medium-chain family member 3
ENSG00000005189	0.772173	0.542689	1.69022	1.29566	0.418851	0.675325	NA	LOC81691	exonuclease NEF-sp
ENSG00000005194	2.04879	0.444504	0.561896	1.15056	0.386336	0.699248	NA	CIAPIN1	cytokine induced apoptosis inhibitor 1
ENSG00000005206	1.06097	0.417746	0.179893	1.30764	0.319465	0.749374	NA	SPPL2B	signal peptide peptidase like 2B
ENSG00000005238	0.189263	0	0	1.13324	0	1	NA	FAM214B	family with sequence similarity 214, member B
ENSG00000005243	0.0349413	0	0	0.86346	0	1	NA	COPZ2	coatomer protein complex, subunit zeta 2
ENSG00000005249	0.577983	-0.34095	-1.28204	1.30194	-0.261879	0.793415	NA	PRKAR2B	protein kinase, cAMP-dependent, regulatory, type II, beta
ENSG00000005302	0.995943	-2.48793	-8.74374	1.27388	-1.95303	0.0508161	NA	MSL3	male-specific lethal 3 homolog (Drosophila)
ENSG00000005339	0.469417	1.39318	4.03735	1.31105	1.06264	0.287944	NA	CREBBP	CREB binding protein
ENSG00000005379	1.72585	0.76882	1.1697	1.17019	0.657006	0.511177	NA	BZRAP1	benzodiazepine receptor (peripheral) associated protein 1
ENSG00000005381	27.3632	0.379591	0.385483	0.403205	0.941433	0.346483	0.579815	MPO	myeloperoxidase
ENSG00000005436	0.401318	-1.84992	-7.30588	1.2488	-1.48135	0.138512	NA	GCFC2	GC-rich sequence DNA-binding factor 2
ENSG00000005448	2.40207	1.36441	1.7016	1.06926	1.27603	0.201946	NA	WDR54	WD repeat domain 54
ENSG00000005469	0.123964	0.0973294	2.66943	0.904897	0.107559	0.914346	NA	CROT	carnitine O-octanoyltransferase
ENSG00000005483	3.34825	1.49619	1.95965	0.995549	1.50287	0.132871	NA	KMT2E	lysine (K)-specific methyltransferase 2E
ENSG00000005486	1.2092	-0.605288	-1.80912	1.28319	-0.471707	0.637136	NA	RHBDD2	rhomboid domain containing 2
ENSG00000005700	0.575292	0.148694	1.21474	1.27833	0.116319	0.9074	NA	IBTK	inhibitor of Bruton agammaglobulinemia tyrosine kinase
ENSG00000005801	0.713528	0.658195	1.23892	1.32598	0.496382	0.619625	NA	ZNF195	zinc finger protein 195
ENSG00000005810	1.65485	-0.130389	0.422721	1.10666	-0.117822	0.906208	NA	MYCBP2	MYC binding protein 2, E3 ubiquitin protein ligase
ENSG00000005812	0.0717248	0.344986	2.93125	0.888804	0.388146	0.697908	NA	FBXL3	F-box and leucine-rich repeat protein 3
ENSG00000005844	0.72535	-0.174699	-0.5393	1.26489	-0.138114	0.89015	NA	ITGAL	integrin, alpha L (antigen CD11A (p180), lymphocyte function-associated antigen 1; alpha polypeptide)
ENSG00000005882	0.594228	0.509023	1.68386	1.30982	0.388621	0.697556	NA	PDK2	pyruvate dehydrogenase kinase, isozyme 2
ENSG00000005889	0.433809	1.55617	3.60573	1.31212	1.186	0.235624	NA	ZFX	zinc finger protein, X-linked
ENSG00000005893	10.0844	-1.24544	-1.31289	0.650969	-1.9132	0.055722	0.1929	LAMP2	lysosomal-associated membrane protein 2
ENSG00000005955	2.84891	0.196292	0.207263	1.04362	0.188087	0.850809	NA	NA	NA
ENSG00000005961	1.64077	-1.41349	-2.12973	1.13611	-1.24415	0.213445	NA	ITGA2B	integrin, alpha 2b (platelet glycoprotein IIb of IIb/IIIa complex, antigen CD41)
ENSG00000006007	3.60025	-0.0865724	-0.209853	0.947298	-0.0913888	0.927184	NA	GDE1	glycerophosphodiester phosphodiesterase 1
ENSG00000006015	5.04495	0.000160196	0.0764905	0.819338	0.000195519	0.999844	NA	C19orf60	chromosome 19 open reading frame 60
ENSG00000006025	0.435732	-0.817981	-4.47672	1.27504	-0.641534	0.521176	NA	OSBPL7	oxysterol binding protein-like 7
ENSG00000006062	0.32342	-0.858264	-5.95689	1.12485	-0.763002	0.445462	NA	MAP3K14	mitogen-activated protein kinase kinase kinase 14
ENSG00000006114	0.503163	0.247362	2.07276	1.29992	0.190289	0.849082	NA	NA	NA
ENSG00000006125	1.02204	-0.229639	-0.966578	1.30472	-0.176006	0.860289	NA	AP2B1	adaptor-related protein complex 2, beta 1 subunit
ENSG00000006194	0.312783	1.21103	2.72587	1.28603	0.941686	0.346353	NA	ZNF263	zinc finger protein 263
ENSG00000006282	0.825444	0.152594	1.44102	1.27851	0.119353	0.904996	NA	SPATA20	spermatogenesis associated 20
ENSG00000006283	0.0349413	0	0	0.86346	0	1	NA	CACNA1G	calcium channel, voltage-dependent, T type, alpha 1G subunit
ENSG00000006327	0.874769	-0.82795	-5.69963	1.30999	-0.632029	0.527368	NA	TNFRSF12A	tumor necrosis factor receptor superfamily, member 12A
ENSG00000006432	0.0349413	0	0	0.86346	0	1	NA	MAP3K9	mitogen-activated protein kinase kinase kinase 9
ENSG00000006451	3.88874	0.403173	0.616287	0.933952	0.431685	0.66597	NA	RALA	v-ral simian leukemia viral oncogene homolog A (ras related)
ENSG00000006459	0.0458505	0	0	0.862517	0	1	NA	KDM7A	lysine (K)-specific demethylase 7A
ENSG00000006468	0.0155479	0	0	0.85796	0	1	NA	ETV1	ets variant 1
ENSG00000006530	0.413152	-0.160792	-0.507242	1.27799	-0.125817	0.899877	NA	AGK	acylglycerol kinase
ENSG00000006534	5.04018	0.0980753	0.262035	0.951566	0.103067	0.91791	NA	ALDH3B1	aldehyde dehydrogenase 3 family, member B1
ENSG00000006576	0.382653	-0.0501496	0.654835	1.16374	-0.0430933	0.965627	NA	PHTF2	putative homeodomain transcription factor 2
ENSG00000006607	0.156025	0	0	0.899786	0	1	NA	FARP2	FERM, RhoGEF and pleckstrin domain protein 2
ENSG00000006625	3.76577	0.977582	1.09475	1.00601	0.971738	0.331181	NA	GGCT	gamma-glutamylcyclotransferase
ENSG00000006634	0.971209	1.58707	4.21411	1.30001	1.22082	0.222156	NA	DBF4	DBF4 zinc finger
ENSG00000006638	0.163028	0	0	0.898219	0	1	NA	TBXA2R	thromboxane A2 receptor
ENSG00000006652	1.03121	0.492438	0.686251	1.27003	0.387738	0.69821	NA	IFRD1	interferon-related developmental regulator 1
ENSG00000006695	0.881415	0.796865	0.69505	1.25372	0.6356	0.525037	NA	COX10	COX10 heme A:farnesyltransferase cytochrome c oxidase assembly factor
ENSG00000006704	0.0441745	0	0	0.869416	0	1	NA	GTF2IRD1	GTF2I repeat domain containing 1
ENSG00000006712	1.47995	1.451	2.16889	1.22368	1.18577	0.235714	NA	PAF1	Paf1, RNA polymerase II associated factor, homolog (S. cerevisiae)
ENSG00000006715	1.05017	0.185144	0.0416302	1.20603	0.153515	0.877992	NA	VPS41	vacuolar protein sorting 41 homolog (S. cerevisiae)
ENSG00000006744	3.44043	-1.45571	-2.04397	1.08949	-1.33615	0.181501	NA	ELAC2	elaC ribonuclease Z 2
ENSG00000006756	1.1526	0.0539944	-0.0184567	1.2853	0.0420093	0.966491	NA	ARSD	arylsulfatase D
ENSG00000006757	0.548246	0.809027	0.872183	1.31584	0.614838	0.538662	NA	PNPLA4	patatin-like phospholipase domain containing 4
ENSG00000006831	1.30915	0.185509	0.00299996	1.22047	0.151998	0.879188	NA	ADIPOR2	adiponectin receptor 2
ENSG00000006837	0.13412	0.478723	1.94991	1.03773	0.461317	0.644571	NA	CDKL3	cyclin-dependent kinase-like 3
ENSG00000007038	11.3324	-0.208717	-0.188958	0.623745	-0.334619	0.737913	0.866952	PRSS21	protease, serine, 21 (testisin)
ENSG00000007047	0.0840673	-0.644933	-3.17841	0.884319	-0.729299	0.465819	NA	MARK4	MAP/microtubule affinity-regulating kinase 4
ENSG00000007062	0.199922	-0.130355	-0.259418	0.96967	-0.134432	0.893061	NA	PROM1	prominin 1
ENSG00000007080	2.44852	-0.20243	-0.32676	1.04406	-0.193887	0.846264	NA	CCDC124	coiled-coil domain containing 124
ENSG00000007129	0.306921	-0.439716	-3.4884	1.14109	-0.385346	0.699981	NA	CEACAM21	carcinoembryonic antigen-related cell adhesion molecule 21
ENSG00000007168	5.34997	-0.533909	-0.42891	0.989796	-0.539413	0.589602	NA	PAFAH1B1	platelet-activating factor acetylhydrolase 1b, regulatory subunit 1 (45kDa)
ENSG00000007202	1.78551	1.47669	2.15517	1.1577	1.27554	0.202119	NA	KIAA0100	KIAA0100
ENSG00000007237	0.222551	0.745058	1.90374	1.20632	0.617627	0.536821	NA	GAS7	growth arrest-specific 7
ENSG00000007255	8.2786	0.614399	0.638213	0.7259	0.846397	0.397332	0.626747	TRAPPC6A	trafficking protein particle complex 6A
ENSG00000007264	0.633846	0.938867	2.47877	1.31277	0.71518	0.474498	NA	MATK	megakaryocyte-associated tyrosine kinase
ENSG00000007312	3.00722	-1.15343	-1.59746	1.07992	-1.06807	0.285489	NA	CD79B	CD79b molecule, immunoglobulin-associated beta
ENSG00000007341	0.952152	-1.40764	-2.78168	1.26098	-1.11631	0.26429	NA	ST7L	suppression of tumorigenicity 7 like
ENSG00000007376	0.659746	1.20294	2.83344	1.31545	0.914468	0.360471	NA	RPUSD1	RNA pseudouridylate synthase domain containing 1
ENSG00000007392	2.38138	-0.880665	-1.17309	1.0655	-0.826527	0.408505	NA	LUC7L	LUC7-like (S. cerevisiae)
ENSG00000007520	0.692584	0.323589	0.23712	1.311	0.246825	0.805044	NA	TSR3	TSR3, 20S rRNA accumulation, homolog (S. cerevisiae)
ENSG00000007541	0.570211	0.902838	2.04365	1.31155	0.688373	0.491218	NA	PIGQ	phosphatidylinositol glycan anchor biosynthesis, class Q
ENSG00000007545	0.112497	0	0	0.892019	0	1	NA	CRAMP1L	Crm, cramped-like (Drosophila)
ENSG00000007923	1.1127	2.8324	5.68547	1.28802	2.19903	0.0278759	NA	DNAJC11	DnaJ (Hsp40) homolog, subfamily C, member 11
ENSG00000007944	0.885452	-1.74079	-5.62173	1.26487	-1.37625	0.168743	NA	MYLIP	myosin regulatory light chain interacting protein
ENSG00000007968	0.118737	0.501754	2.66658	0.889169	0.564296	0.572553	NA	E2F2	E2F transcription factor 2
ENSG00000008018	15.1754	1.17523	1.29164	0.611203	1.92281	0.0545037	0.192235	PSMB1	proteasome (prosome, macropain) subunit, beta type, 1
ENSG00000008083	1.3945	1.35653	2.15067	1.25219	1.08333	0.278662	NA	JARID2	jumonji, AT rich interactive domain 2
ENSG00000008086	0.0662522	0	0	0.865888	0	1	NA	CDKL5	cyclin-dependent kinase-like 5
ENSG00000008128	0.705823	0.826326	1.13843	1.30595	0.63274	0.526903	NA	CDK11B	cyclin-dependent kinase 11B
ENSG00000008130	1.14034	-0.289983	-0.755341	1.24973	-0.232037	0.816509	NA	NADK	NAD kinase
ENSG00000008226	0.0247812	0	0	0.867282	0	1	NA	DLEC1	deleted in lung and esophageal cancer 1
ENSG00000008256	0.101532	0	0	0.887177	0	1	NA	CYTH3	cytohesin 3
ENSG00000008282	5.71179	0.892325	0.977578	0.829068	1.0763	0.281793	NA	SYPL1	synaptophysin-like 1
ENSG00000008283	0.583205	0.55141	1.59405	1.29907	0.424464	0.671228	NA	CYB561	cytochrome b561
ENSG00000008294	1.03809	0.911353	1.98179	1.23807	0.736109	0.461665	NA	SPAG9	sperm associated antigen 9
ENSG00000008324	4.24347	-0.200932	-0.328322	0.926995	-0.216756	0.828398	NA	SS18L2	synovial sarcoma translocation gene on chromosome 18-like 2
ENSG00000008382	0.221272	1.15513	3.14413	1.24477	0.927992	0.353412	NA	MPND	MPN domain containing
ENSG00000008394	14.6177	0.844238	0.898573	0.564049	1.49674	0.13446	0.329608	MGST1	microsomal glutathione S-transferase 1
ENSG00000008441	1.42984	-0.495248	-0.657423	1.23625	-0.400606	0.68871	NA	NFIX	nuclear factor I/X (CCAAT-binding transcription factor)
ENSG00000008513	1.62422	-0.166318	-0.455739	1.18913	-0.139866	0.888766	NA	ST3GAL1	ST3 beta-galactoside alpha-2,3-sialyltransferase 1
ENSG00000008517	0.184581	-0.751026	-3.42889	0.894985	-0.839149	0.401386	NA	IL32	interleukin 32
ENSG00000008710	0.00923329	0	0	0.854426	0	1	NA	PKD1	polycystic kidney disease 1 (autosomal dominant)
ENSG00000008735	0.0381051	0	0	0.862932	0	1	NA	MAPK8IP2	mitogen-activated protein kinase 8 interacting protein 2
ENSG00000008838	0.850606	-0.848903	-1.54521	1.25808	-0.674764	0.499826	NA	MED24	mediator complex subunit 24
ENSG00000008869	0.650553	-0.629277	-0.709561	1.29095	-0.487452	0.625938	NA	HEATR5B	HEAT repeat containing 5B
ENSG00000008952	10.2438	0.259562	0.348498	0.660963	0.392703	0.694539	0.839929	SEC62	SEC62 homolog (S. cerevisiae)
ENSG00000008988	73.5937	0.646984	0.680021	0.623112	1.03831	0.299125	0.53724	RPS20	ribosomal protein S20
ENSG00000009307	13.316	-0.189659	-0.183565	0.66322	-0.285967	0.774903	0.890795	CSDE1	cold shock domain containing E1, RNA-binding
ENSG00000009335	0.335968	-0.714158	-4.23036	1.17406	-0.60828	0.543002	NA	UBE3C	ubiquitin protein ligase E3C
ENSG00000009413	0.8105	-0.298915	-0.826838	1.28965	-0.231779	0.81671	NA	REV3L	REV3-like, polymerase (DNA directed), zeta, catalytic subunit
ENSG00000009780	0.298243	0	0	1.19277	0	1	NA	FAM76A	family with sequence similarity 76, member A
ENSG00000009790	3.49377	1.6854	2.56204	1.04952	1.60588	0.108301	NA	TRAF3IP3	TRAF3 interacting protein 3
ENSG00000009830	0.0247812	0	0	0.867282	0	1	NA	POMT2	protein-O-mannosyltransferase 2
ENSG00000009844	1.30785	-0.371328	-0.899494	1.18245	-0.314032	0.753497	NA	VTA1	vesicle (multivesicular body) trafficking 1
ENSG00000009954	0.671251	1.89977	4.44886	1.31205	1.44794	0.147634	NA	BAZ1B	bromodomain adjacent to zinc finger domain, 1B
ENSG00000010017	0.70552	-0.720696	-4.92231	1.29501	-0.556517	0.577858	NA	RANBP9	RAN binding protein 9
ENSG00000010030	0.0155479	0	0	0.85796	0	1	NA	ETV7	ets variant 7
ENSG00000010072	0.619363	0.106902	0.0631836	1.31342	0.0813926	0.93513	NA	SPRTN	SprT-like N-terminal domain
ENSG00000010165	1.6048	0.108354	-0.277715	1.26153	0.0858902	0.931554	NA	METTL13	methyltransferase like 13
ENSG00000010219	1.51171	0.328564	0.447073	1.21268	0.27094	0.786437	NA	DYRK4	dual-specificity tyrosine-(Y)-phosphorylation regulated kinase 4
ENSG00000010244	15.1365	-0.741554	-0.749929	0.636767	-1.16456	0.244197	0.476096	ZNF207	zinc finger protein 207
ENSG00000010256	14.4406	0.557168	0.619889	0.675485	0.824841	0.409462	0.632677	UQCRC1	ubiquinol-cytochrome c reductase core protein I
ENSG00000010270	1.79431	0.0739448	0.426837	1.13678	0.0650476	0.948136	NA	STARD3NL	STARD3 N-terminal like
ENSG00000010278	3.81389	-2.77313	-3.60697	0.972329	-2.85204	0.00434391	NA	CD9	CD9 molecule
ENSG00000010292	0.790282	1.83689	4.84873	1.32054	1.39101	0.164223	NA	NCAPD2	non-SMC condensin I complex, subunit D2
ENSG00000010295	0.855494	-0.600651	0.378444	1.28344	-0.468	0.639784	NA	IFFO1	intermediate filament family orphan 1
ENSG00000010318	0.667789	-0.613917	-5.74438	1.20647	-0.508855	0.610854	NA	PHF7	PHD finger protein 7
ENSG00000010319	0.0316493	0	0	0.866344	0	1	NA	SEMA3G	sema domain, immunoglobulin domain (Ig), short basic domain, secreted, (semaphorin) 3G
ENSG00000010322	1.2555	1.29192	2.22801	1.1951	1.08101	0.279692	NA	NISCH	nischarin
ENSG00000010327	2.61153	-0.862112	-0.942721	1.0219	-0.843633	0.398874	NA	STAB1	stabilin 1
ENSG00000010361	1.56377	-2.10362	-6.93593	1.25676	-1.67384	0.0941614	NA	FUZ	fuzzy planar cell polarity protein
ENSG00000010404	1.17985	0.423015	0.33142	1.27965	0.33057	0.74097	NA	IDS	iduronate 2-sulfatase
ENSG00000010438	0.0237893	0.350116	2.66665	0.877251	0.399106	0.689815	NA	PRSS3	protease, serine, 3
ENSG00000010539	0.279194	-0.278252	-0.450763	1.26605	-0.219779	0.826043	NA	ZNF200	zinc finger protein 200
ENSG00000010610	0.76142	-1.58999	-5.57011	1.27876	-1.24338	0.213727	NA	CD4	CD4 molecule
ENSG00000010626	0.321567	0.80327	1.53439	1.268	0.633493	0.526411	NA	LRRC23	leucine rich repeat containing 23
ENSG00000010671	2.42095	-0.992934	-1.21786	0.968799	-1.02491	0.305404	NA	BTK	Bruton agammaglobulinemia tyrosine kinase
ENSG00000010704	0.00923329	0	0	0.854426	0	1	NA	HFE	hemochromatosis
ENSG00000010803	0.13762	0.757088	4.51912	0.902915	0.838493	0.401754	NA	SCMH1	sex comb on midleg homolog 1 (Drosophila)
ENSG00000010810	0.226252	-0.731687	-1.87879	1.03864	-0.704467	0.481142	NA	FYN	FYN proto-oncogene, Src family tyrosine kinase
ENSG00000010818	0.170021	0	0	1.05986	0	1	NA	HIVEP2	human immunodeficiency virus type I enhancer binding protein 2
ENSG00000011007	1.60908	-1.37431	-1.43094	1.14428	-1.20102	0.229742	NA	TCEB3	transcription elongation factor B (SIII), polypeptide 3 (110kDa, elongin A)
ENSG00000011009	0.644051	0.953333	2.23054	1.32116	0.721589	0.470547	NA	LYPLA2	lysophospholipase II
ENSG00000011021	1.01374	-1.5583	-2.60215	1.23822	-1.2585	0.208212	NA	CLCN6	chloride channel, voltage-sensitive 6
ENSG00000011028	0.293454	0	0	1.17529	0	1	NA	MRC2	mannose receptor, C type 2
ENSG00000011105	0.118935	0	0	0.866178	0	1	NA	TSPAN9	tetraspanin 9
ENSG00000011114	0.185361	1.35498	4.41357	1.17983	1.14845	0.250781	NA	BTBD7	BTB (POZ) domain containing 7
ENSG00000011132	0.512906	0.827353	3.49848	1.24567	0.664181	0.506575	NA	APBA3	amyloid beta (A4) precursor protein-binding, family A, member 3
ENSG00000011143	0.623984	2.07191	4.85202	1.3187	1.57117	0.116142	NA	MKS1	Meckel syndrome, type 1
ENSG00000011198	0.143752	0	0	0.8908	0	1	NA	ABHD5	abhydrolase domain containing 5
ENSG00000011243	0.633996	0.998652	2.76331	1.30388	0.765905	0.443733	NA	AKAP8L	A kinase (PRKA) anchor protein 8-like
ENSG00000011258	0.363196	0.018529	-0.230065	1.22527	0.0151224	0.987935	NA	MBTD1	mbt domain containing 1
ENSG00000011260	1.85234	0.464981	0.705495	1.15446	0.402768	0.687119	NA	UTP18	UTP18 small subunit (SSU) processome component homolog (yeast)
ENSG00000011275	1.2806	1.71057	3.84757	1.31086	1.30492	0.191919	NA	RNF216	ring finger protein 216
ENSG00000011295	0.955853	-0.0307279	1.06623	1.28906	-0.0238375	0.980982	NA	TTC19	tetratricopeptide repeat domain 19
ENSG00000011304	4.21174	0.780266	0.897396	0.862412	0.904749	0.365599	NA	PTBP1	polypyrimidine tract binding protein 1
ENSG00000011376	0.320541	-0.552848	-4.17344	1.21428	-0.45529	0.648901	NA	LARS2	leucyl-tRNA synthetase 2, mitochondrial
ENSG00000011405	0.40349	0	0	1.23189	0	1	NA	PIK3C2A	phosphatidylinositol-4-phosphate 3-kinase, catalytic subunit type 2 alpha
ENSG00000011422	2.51956	-1.31714	-1.53586	1.03438	-1.27337	0.202887	NA	PLAUR	plasminogen activator, urokinase receptor
ENSG00000011426	0.175168	0.517705	0.741561	0.981181	0.527634	0.597753	NA	ANLN	anillin, actin binding protein
ENSG00000011451	0.771459	-0.103109	1.41071	1.28644	-0.0801503	0.936118	NA	WIZ	widely interspaced zinc finger motifs
ENSG00000011454	0.928591	-0.596724	-1.20307	1.29214	-0.461812	0.644216	NA	GPR21	G protein-coupled receptor 21
ENSG00000011478	0.0903798	0.328555	2.99175	0.894273	0.367399	0.713321	NA	QPCTL	glutaminyl-peptide cyclotransferase-like
ENSG00000011485	1.34315	0.584079	1.28402	1.24315	0.469836	0.638472	NA	PPP5C	protein phosphatase 5, catalytic subunit
ENSG00000011523	0.743812	1.02157	2.8328	1.3211	0.773269	0.439363	NA	CEP68	centrosomal protein 68kDa
ENSG00000011566	0.0458505	0	0	0.862517	0	1	NA	MAP4K3	mitogen-activated protein kinase kinase kinase kinase 3
ENSG00000011600	29.2326	-1.42916	-1.48972	0.446919	-3.1978	0.00138479	0.0161929	TYROBP	TYRO protein tyrosine kinase binding protein
ENSG00000011638	0.79532	0.665998	1.98932	1.29984	0.51237	0.608392	NA	TMEM159	transmembrane protein 159
ENSG00000012048	0.502864	2.25395	4.00148	1.29339	1.74267	0.0813919	NA	BRCA1	breast cancer 1, early onset
ENSG00000012061	6.77053	0.49623	0.578425	0.735002	0.675142	0.499586	NA	ERCC1	excision repair cross-complementation group 1
ENSG00000012124	0.0477571	0.343521	2.91448	0.884828	0.388235	0.697842	NA	CD22	CD22 molecule
ENSG00000012174	0.427895	-0.880018	-1.51437	1.21855	-0.722184	0.470181	NA	MBTPS2	membrane-bound transcription factor peptidase, site 2
ENSG00000012211	0.663147	-1.31868	-4.52522	1.27858	-1.03136	0.302373	NA	PRICKLE3	prickle homolog 3 (Drosophila)
ENSG00000012223	0.125253	0	0	0.884141	0	1	NA	LTF	lactotransferrin
ENSG00000012232	0.0485705	0.317612	0.761923	0.887042	0.358057	0.7203	NA	EXTL3	exostosin-like glycosyltransferase 3
ENSG00000012660	0.0754855	0	0	0.874609	0	1	NA	ELOVL5	ELOVL fatty acid elongase 5
ENSG00000012779	0.57113	-0.698336	-6.20185	1.28994	-0.541372	0.588251	NA	ALOX5	arachidonate 5-lipoxygenase
ENSG00000012822	0.592966	0.777389	1.58833	1.30462	0.595873	0.55126	NA	CALCOCO1	calcium binding and coiled-coil domain 1
ENSG00000012963	1.48179	1.40378	2.72649	1.21312	1.15717	0.247204	NA	UBR7	ubiquitin protein ligase E3 component n-recognin 7 (putative)
ENSG00000012983	0.343667	0.943134	3.42809	1.30229	0.724211	0.468936	NA	MAP4K5	mitogen-activated protein kinase kinase kinase kinase 5
ENSG00000013016	0.0155479	0	0	0.85796	0	1	NA	EHD3	EH-domain containing 3
ENSG00000013275	4.06338	1.00058	1.14254	0.875539	1.14281	0.253116	NA	PSMC4	proteasome (prosome, macropain) 26S subunit, ATPase, 4
ENSG00000013288	0.895574	-0.907932	-1.9264	1.25271	-0.724775	0.46859	NA	MAN2B2	mannosidase, alpha, class 2B, member 2
ENSG00000013306	3.74553	1.66008	2.15513	0.95057	1.7464	0.0807407	NA	SLC25A39	solute carrier family 25, member 39
ENSG00000013364	1.90917	-0.0612722	-0.194434	1.10763	-0.0553184	0.955885	NA	MVP	major vault protein
ENSG00000013374	2.29423	0.482836	0.594317	1.03161	0.468042	0.639754	NA	NUB1	negative regulator of ubiquitin-like proteins 1
ENSG00000013375	0.225805	-0.420831	-3.7218	1.01098	-0.416261	0.677219	NA	PGM3	phosphoglucomutase 3
ENSG00000013392	0.0855495	0	0	0.881943	0	1	NA	RWDD2A	RWD domain containing 2A
ENSG00000013441	2.83623	1.16612	1.53209	1.05363	1.10677	0.268395	NA	CLK1	CDC-like kinase 1
ENSG00000013503	0.254787	0	0	0.957869	0	1	NA	POLR3B	polymerase (RNA) III (DNA directed) polypeptide B
ENSG00000013523	0.348566	-0.589767	-4.60079	1.24828	-0.472463	0.636596	NA	ANGEL1	angel homolog 1 (Drosophila)
ENSG00000013561	0.197593	0.516564	2.48864	1.0787	0.478875	0.632027	NA	RNF14	ring finger protein 14
ENSG00000013563	0.938182	-0.978523	-1.8591	1.29223	-0.757233	0.44891	NA	DNASE1L1	deoxyribonuclease I-like 1
ENSG00000013573	1.21992	3.30676	6.11475	1.26653	2.61088	0.00903101	NA	DDX11	DEAD/H (Asp-Glu-Ala-Asp/His) box helicase 11
ENSG00000013583	2.36706	-0.470379	-0.770782	1.10463	-0.425825	0.670235	NA	HEBP1	heme binding protein 1
ENSG00000013725	0.0792278	0.585296	3.66656	0.894096	0.654624	0.51271	NA	CD6	CD6 molecule
ENSG00000013810	3.13037	0.741902	0.701706	0.940009	0.78925	0.429966	NA	TACC3	transforming, acidic coiled-coil containing protein 3
ENSG00000014123	1.71778	-0.729083	-0.948418	1.18382	-0.615874	0.537978	NA	UFL1	UFM1-specific ligase 1
ENSG00000014138	0.887687	1.89116	4.89094	1.31307	1.44026	0.149794	NA	POLA2	polymerase (DNA directed), alpha 2, accessory subunit
ENSG00000014164	0.146942	0	0	0.894618	0	1	NA	ZC3H3	zinc finger CCCH-type containing 3
ENSG00000014216	4.40811	-0.622105	-0.797739	0.855658	-0.727049	0.467196	NA	CAPN1	calpain 1, (mu/I) large subunit
ENSG00000014257	0.0996152	-0.561454	-4.45771	0.891549	-0.629751	0.528857	NA	ACPP	acid phosphatase, prostate
[truncated: 17,868 more rows]

## Sheet: C_PDX_monoculture_vs_AZA
id	baseMean	log2FoldChange	lfcMLE	lfcSE	stat	pvalue	padj	symbol	name
[truncated: 18,127 more rows]

## Sheet: D_PDX_monoculture_vs_AZA+Creno
id	baseMean	log2FoldChange	lfcMLE	lfcSE	stat	pvalue	padj	symbol	name
[truncated: 18,127 more rows]
