# Supplementary material for: Azacitidine combined with the selective FLT3 kinase inhibitor crenolanib disrupts stromal protection and inhibits expansion of residual leukemia-initiating cells in FLT3-ITD AML with concurrent epigenetic mutations
Source: Oncotarget. 2017 Oct 16;8(65):108738–59. doi: 10.18632/oncotarget.21877 (PMC5752477; doi:10.18632/oncotarget.21877)
Supplement: Supplementary file 7 [file oncotarget-08-108738-s007.xls]

## Sheet: top 100 differential genes
position	id	log2FoldChange_DMSO	log2FoldChange_AZA	log2FoldChange_Creno	log2FoldChange_AZA_Creno	average_treatment	highest_difference	pvalue_monoculture-DMSO	pvalue_AZA	pvalue_Creno	pvalue_monoculture-AZA_Creno	symbol	name
1	ENSMUSG00000024085	1.29906	0.24798	0.453635	0.159516	0.287044	1.01201	0.00418794	0.585511	0.318373	0.724583	Man2a1	mannosidase 2, alpha 1
2	ENSMUSG00000002763	1.13844	0.476676	-0.21497	-0.227079	0.0115423	1.1269	0.00744924	0.27282	0.616882	0.590189	Pex6	peroxisomal biogenesis factor 6
3	ENSMUSG00000034462	1.1276	0.0379138	0.011913	0.096961	0.0489293	1.07867	0.00824882	0.930157	0.978026	0.820325	Pkd2	polycystic kidney disease 2
4	ENSMUSG00000023951	1.10611	0.296485	0.434257	0.304077	0.34494	0.761167	0.0110609	0.498319	0.325933	0.484656	Vegfa	vascular endothelial growth factor A
5	ENSMUSG00000045767	1.0946	0.0490596	0.416397	0.439644	0.3017	0.792903	0.00865436	0.909012	0.336222	0.304431	B230219D22Rik	RIKEN cDNA B230219D22 gene
6	ENSMUSG00000031987	1.09262	0.214977	0.452139	0.310857	0.325991	0.766629	0.00944698	0.6137	0.293944	0.46109	Egln1	egl-9 family hypoxia-inducible factor 1
7	ENSMUSG00000038400	1.08498	0.0761242	0.556391	0.294973	0.309163	0.775822	0.0111634	0.860983	0.205166	0.493923	Pmepa1	prostate transmembrane protein, androgen induced 1
8	ENSMUSG00000021635	1.05629	0.312214	0.181779	0.45959	0.317861	0.738434	0.00796681	0.452513	0.658423	0.261158	Rad17	RAD17 checkpoint clamp loader component
9	ENSMUSG00000034430	1.04173	-0.193736	0.476174	0.460947	0.247795	0.79394	0.0223235	0.67219	0.29598	0.314249	Zxdc	ZXD family zinc finger C
10	ENSMUSG00000056487	1.00601	0.080569	0.245823	0.355178	0.22719	0.778823	0.0215753	0.857719	0.582761	0.427266	Mettl7a2	methyltransferase like 7A2
11	ENSMUSG00000024290	0.996346	0.00437829	0.451743	0.27451	0.243544	0.752802	0.0195013	0.991891	0.300414	0.521518	Rock1	Rho-associated coiled-coil containing protein kinase 1
12	ENSMUSG00000034855	0.985269	0.0757364	0.377084	0.1659	0.20624	0.779029	0.0285866	0.864749	0.389942	0.71132	Cxcl10	chemokine (C-X-C motif) ligand 10
13	ENSMUSG00000004317	0.983112	0.0332725	0.23419	0.334054	0.200506	0.782606	0.0299719	0.942069	0.607489	0.465206	Clcn5	chloride channel 5
14	ENSMUSG00000038697	0.974983	0.230651	0.156314	0.014612	0.133859	0.841124	0.0211429	0.598475	0.719083	0.972714	Taf5l	TATA-box binding protein associated factor 5 like
15	ENSMUSG00000038324	0.969546	0.000281411	0.218371	-0.0770405	0.0472041	0.922342	0.0112798	0.999427	0.583026	0.840169	Trpc4ap	transient receptor potential cation channel, subfamily C, member 4 associated protein
16	ENSMUSG00000025199	0.960406	-0.104591	0.0688514	0.254422	0.0728944	0.887511	0.0310263	0.816032	0.878305	0.570436	Chuk	conserved helix-loop-helix ubiquitous kinase
17	ENSMUSG00000037487	0.957938	0.26756	0.414238	-0.0469355	0.211621	0.746317	0.0303449	0.548582	0.354767	0.915245	Ubr5	ubiquitin protein ligase E3 component n-recognin 5
18	ENSMUSG00000039989	0.946768	-0.116241	-0.172238	0.207107	-0.0271241	0.973892	0.0223979	0.781919	0.683103	0.619847	Cbx4	chromobox 4
19	ENSMUSG00000037151	0.938756	0.274268	0.169072	0.180782	0.208041	0.730716	0.0383306	0.539595	0.705371	0.689412	Lrrc20	leucine rich repeat containing 20
20	ENSMUSG00000030168	0.930161	0.159348	0.230967	0.195585	0.1953	0.734861	0.0340508	0.719212	0.603711	0.656523	Adipor2	adiponectin receptor 2
21	ENSMUSG00000028469	0.927566	0.432146	0.180118	-0.232796	0.126489	0.801077	0.0341183	0.33821	0.687	0.596017	Npr2	natriuretic peptide receptor 2
22	ENSMUSG00000051323	0.923153	-0.062061	-0.1416	0.0258903	-0.0592568	0.982409	0.0411784	0.891321	0.754912	0.954351	Pcdh19	protocadherin 19
23	ENSMUSG00000024122	0.919698	0.0763801	0.240812	-0.0455549	0.0905458	0.829152	0.0383065	0.864022	0.591322	0.918094	Pdpk1	3-phosphoinositide dependent protein kinase 1
24	ENSMUSG00000098245	0.900453	0.173079	-0.0330302	0.28896	0.143003	0.75745	0.0385681	0.6975	0.94046	0.512705	NA	NA
25	ENSMUSG00000013629	0.896621	-0.139381	0.249948	-0.117186	-0.00220642	0.898827	0.0395946	0.755143	0.577303	0.790419	Cad	carbamoyl-phosphate synthetase 2, aspartate transcarbamylase, and dihydroorotase
26	ENSMUSG00000031563	0.896528	0.0649827	0.287264	0.0877252	0.146657	0.749871	0.0441434	0.884595	0.523121	0.843817	Wwc2	WW, C2 and coiled-coil domain containing 2
27	ENSMUSG00000020948	0.890064	0.170626	0.046023	-0.10162	0.038343	0.851721	0.0504125	0.709489	0.919558	0.824046	Klhl28	kelch-like 28
28	ENSMUSG00000022770	0.884139	-0.274586	0.354364	0.16328	0.0810195	0.803119	0.0517174	0.546632	0.436716	0.719788	Dlg1	discs, large homolog 1 (Drosophila)
29	ENSMUSG00000066036	0.884074	-0.015398	0.0452839	-0.138972	-0.0363622	0.920436	0.0270637	0.969998	0.912579	0.72812	Ubr4	ubiquitin protein ligase E3 component n-recognin 4
30	ENSMUSG00000038371	0.873513	0.0435956	-0.405456	0.481181	0.0397735	0.833739	0.0349819	0.917514	0.334304	0.251892	Sbf2	SET binding factor 2
31	ENSMUSG00000066475	0.869814	0.420841	-0.00804184	-0.0397231	0.124359	0.745455	0.0550202	0.345674	0.985744	0.930367	NA	NA
32	ENSMUSG00000026657	0.859608	-0.031176	0.363434	-0.512806	-0.0601824	0.919791	0.0415037	0.943067	0.408217	0.222724	Frmd4a	FERM domain containing 4A
33	ENSMUSG00000022178	0.858099	-0.1915	0.0530185	-0.28828	-0.142254	1.00035	0.0350666	0.646421	0.899836	0.478913	Ajuba	ajuba LIM protein
34	ENSMUSG00000036046	0.834442	-0.0695955	0.263509	0.0118533	0.068589	0.765853	0.0337382	0.863079	0.520663	0.976148	5031439G07Rik	RIKEN cDNA 5031439G07 gene
35	ENSMUSG00000037411	0.829624	-0.234929	0.138006	0.246348	0.0498086	0.779815	0.0413162	0.575195	0.745074	0.557036	Serpine1	serine (or cysteine) peptidase inhibitor, clade E, member 1
36	ENSMUSG00000036501	0.829108	-0.514471	0.563451	-0.225321	-0.0587806	0.887889	0.0691581	0.260321	0.216428	0.621362	Fam13b	family with sequence similarity 13, member B
37	ENSMUSG00000025477	0.814494	-0.0754093	0.155752	-0.280688	-0.0667816	0.881275	0.0722012	0.868356	0.732057	0.534947	Inpp5a	inositol polyphosphate-5-phosphatase A
38	ENSMUSG00000038014	0.791552	0.0623395	-0.0508237	-0.105116	-0.0311999	0.822751	0.0503528	0.882282	0.90289	0.797003	Fam120a	family with sequence similarity 120, member A
39	ENSMUSG00000054717	0.779967	-0.398701	0.107444	0.174739	-0.0388394	0.818807	0.0219004	0.255697	0.767434	0.621347	Hmgb2	high mobility group box 2
40	ENSMUSG00000061458	0.77372	0.154732	0.167438	-0.285727	0.0121477	0.761573	0.0734475	0.72758	0.705186	0.508834	Nol10	nucleolar protein 10
41	ENSMUSG00000061665	0.762617	0.0703427	0.0837752	-0.0714053	0.0275709	0.735046	0.0838827	0.874972	0.851314	0.871606	Cd2ap	CD2-associated protein
42	ENSMUSG00000033623	0.757585	-0.121066	0.00707276	-0.0998096	-0.0712676	0.828853	0.0855386	0.788282	0.987427	0.822816	Pcgf3	polycomb group ring finger 3
43	ENSMUSG00000024054	0.740194	-0.0470236	-0.167575	-0.135676	-0.116758	0.856952	0.0913932	0.915117	0.705567	0.756556	Smchd1	SMC hinge domain containing 1
44	ENSMUSG00000027189	0.732579	-0.621339	0.0345775	-0.0480618	-0.211608	0.944186	0.104318	0.17179	0.939482	0.915926	Trim44	tripartite motif-containing 44
45	ENSMUSG00000030016	0.726505	-0.087821	0.258471	-0.174435	-0.00126179	0.727767	0.0789854	0.835309	0.544692	0.673515	Zfp638	zinc finger protein 638
46	ENSMUSG00000058013	0.719365	-0.304348	-0.0771061	-0.0714812	-0.150978	0.870343	0.103678	0.491669	0.863095	0.871422	Sept11	septin 11
47	ENSMUSG00000024687	0.704906	-0.19298	-0.524972	-0.231171	-0.316374	1.02128	0.116278	0.669569	0.243488	0.606313	Osbp	oxysterol binding protein
48	ENSMUSG00000028270	0.704542	-0.393102	0.131398	-0.189805	-0.150503	0.855045	0.114465	0.380476	0.770754	0.670528	Gbp2	guanylate binding protein 2
49	ENSMUSG00000059895	0.671379	-0.115428	-0.12448	-0.172475	-0.137461	0.80884	0.0689252	0.760919	0.745023	0.641269	Ptp4a3	protein tyrosine phosphatase 4a3
50	ENSMUSG00000037347	0.657198	-0.316351	-0.161564	-0.224182	-0.234032	0.891231	0.137723	0.48136	0.718959	0.614702	Chst7	carbohydrate (N-acetylglucosamino) sulfotransferase 7
51	ENSMUSG00000067851	0.646114	-0.215407	-0.0725296	0.0215385	-0.0887994	0.734913	0.151668	0.63754	0.8734	0.962324	Arfgef1	ADP-ribosylation factor guanine nucleotide-exchange factor 1(brefeldin A-inhibited)
52	ENSMUSG00000007817	0.636753	-0.449003	-0.152554	-0.478797	-0.360118	0.996871	0.118822	0.281977	0.71853	0.241526	Zmiz1	zinc finger, MIZ-type containing 1
53	ENSMUSG00000032481	0.631106	-0.125201	-0.260811	0.0107515	-0.125087	0.756192	0.168012	0.784571	0.567805	0.981263	Smarcc1	SWI/SNF related, matrix associated, actin dependent regulator of chromatin, subfamily c, member 1
54	ENSMUSG00000090162	0.617256	-0.45821	-0.462425	-0.500707	-0.473781	1.09104	0.135113	0.278154	0.274013	0.22644	NA	NA
55	ENSMUSG00000035891	0.588433	-0.0967608	-0.180279	-0.248199	-0.17508	0.763513	0.197264	0.832253	0.691943	0.587497	Cerk	ceramide kinase
56	ENSMUSG00000023018	0.581617	-0.414015	0.145974	-0.400403	-0.222815	0.804432	0.204189	0.366362	0.748618	0.382	Smarcd1	SWI/SNF related, matrix associated, actin dependent regulator of chromatin, subfamily d, member 1
57	ENSMUSG00000028826	0.579478	-0.420736	-0.629118	-0.37728	-0.475711	1.05519	0.203733	0.356591	0.167809	0.407499	Tmem57	transmembrane protein 57
58	ENSMUSG00000020358	0.57099	-0.224333	-0.167815	-0.085511	-0.15922	0.73021	0.212654	0.624368	0.711646	0.851939	Hnrnpab	heterogeneous nuclear ribonucleoprotein A/B
59	ENSMUSG00000037210	0.563232	-0.18656	0.151642	-0.55921	-0.198043	0.761275	0.21173	0.683491	0.739314	0.216532	Fam193a	family with sequence similarity 193, member A
60	ENSMUSG00000029246	0.558788	-0.600807	-0.228891	-0.587155	-0.472285	1.03107	0.105108	0.0929417	0.531371	0.0905838	Ppat	phosphoribosyl pyrophosphate amidotransferase
61	ENSMUSG00000025854	0.547031	-0.216256	-0.257047	-0.0679863	-0.18043	0.727461	0.190502	0.608518	0.547024	0.871107	Fam20c	family with sequence similarity 20, member C
62	ENSMUSG00000062202	0.543255	-0.242023	-0.222827	-0.0885633	-0.184471	0.727726	0.175317	0.55299	0.588595	0.826203	Btbd9	BTB (POZ) domain containing 9
63	ENSMUSG00000038859	0.541322	-0.0217727	0.0587305	-0.59686	-0.186634	0.727956	0.208186	0.958336	0.886737	0.165343	Baiap2l1	BAI1-associated protein 2-like 1
64	ENSMUSG00000015597	0.52474	-0.302216	-0.147122	-0.642764	-0.364034	0.888774	0.243818	0.498592	0.739518	0.154453	Zfp318	zinc finger protein 318
65	ENSMUSG00000019790	0.520823	-0.149088	-0.127075	-0.404148	-0.22677	0.747594	0.249361	0.739192	0.77533	0.371806	Stxbp5	syntaxin binding protein 5 (tomosyn)
66	ENSMUSG00000015202	0.511994	-0.722264	0.124477	-0.880493	-0.49276	1.00475	0.261975	0.114508	0.784647	0.0531963	Cnksr3	Cnksr family member 3
67	ENSMUSG00000070778	0.508423	-0.257209	-0.21279	-0.245835	-0.238611	0.747034	0.260222	0.565733	0.632765	0.585803	NA	NA
68	ENSMUSG00000019866	0.476635	-0.189976	-0.141231	-0.600939	-0.310715	0.78735	0.275095	0.669974	0.751031	0.168212	Aim1	absent in melanoma 1
69	ENSMUSG00000066258	0.469699	-0.4633	-0.00184226	-0.325838	-0.26366	0.733359	0.302379	0.308204	0.996735	0.474542	Trim12a	tripartite motif-containing 12A
70	ENSMUSG00000059495	0.46497	-0.668766	0.217207	-0.454698	-0.302086	0.767056	0.296974	0.132979	0.617089	0.308375	Arhgef12	Rho guanine nucleotide exchange factor (GEF) 12
71	ENSMUSG00000042719	0.458093	-0.307721	-0.464636	-0.132592	-0.301649	0.759742	0.24739	0.442288	0.25257	0.738393	Naa25	N(alpha)-acetyltransferase 25, NatB auxiliary subunit
72	ENSMUSG00000081695	0.456141	-0.248864	-0.820232	-0.196041	-0.421712	0.877854	0.312285	0.586988	0.0706043	0.667925	NA	NA
73	ENSMUSG00000028885	0.451732	-0.186008	-0.348902	-0.334867	-0.289926	0.741658	0.302701	0.680453	0.435323	0.451301	Smpdl3b	sphingomyelin phosphodiesterase, acid-like 3B
74	ENSMUSG00000035202	0.427152	-0.209973	-0.335219	-0.417068	-0.320753	0.747906	0.348746	0.646331	0.461872	0.361651	Lars2	leucyl-tRNA synthetase, mitochondrial
75	ENSMUSG00000082204	0.41829	-0.63865	-0.409345	0.102723	-0.315091	0.73338	0.350822	0.160038	0.366738	0.821877	NA	NA
76	ENSMUSG00000035357	0.41412	-0.360985	-0.500795	-0.468826	-0.443535	0.857655	0.362185	0.430503	0.271768	0.303511	Pdzrn3	PDZ domain containing RING finger 3
77	ENSMUSG00000029833	0.411412	-0.0494382	-0.35991	-0.622389	-0.343912	0.755325	0.357157	0.91343	0.425264	0.163622	Trim24	tripartite motif-containing 24
78	ENSMUSG00000045999	0.38879	-0.722052	-0.110627	-0.521895	-0.451525	0.840315	0.383295	0.104322	0.800004	0.242319	NA	NA
79	ENSMUSG00000059820	0.386565	-0.561196	-0.176676	-0.337295	-0.358389	0.744954	0.330625	0.172833	0.671287	0.406928	AU019823	expressed sequence AU019823
80	ENSMUSG00000015755	0.373434	-0.557756	-0.462803	-0.425047	-0.481869	0.855302	0.410529	0.221856	0.309522	0.350046	Tab2	TGF-beta activated kinase 1/MAP3K7 binding protein 2
81	ENSMUSG00000029816	0.368645	-1.02922	0.5634	-1.07869	-0.514836	0.883481	0.0108605	8.13762946436336e-13	0.000574635	1.53310737841482e-14	Gpnmb	glycoprotein (transmembrane) nmb
82	ENSMUSG00000094568	0.366733	-0.489578	-0.304919	-0.396253	-0.396917	0.763649	0.404532	0.259225	0.478961	0.365635	NA	NA
83	ENSMUSG00000015880	0.327213	-0.589981	-0.29106	-0.498373	-0.459805	0.787018	0.461526	0.196211	0.522916	0.271658	Ncapg	non-SMC condensin I complex, subunit G
84	ENSMUSG00000028256	0.323601	-0.77445	-0.0843541	-0.454473	-0.437759	0.76136	0.465976	0.0831302	0.851589	0.307364	Odf2l	outer dense fiber of sperm tails 2-like
85	ENSMUSG00000047509	0.272704	-0.406654	-0.733834	-0.351677	-0.497388	0.770093	0.536126	0.347313	0.0915089	0.421548	NA	NA
86	ENSMUSG00000029253	0.183092	-0.644511	-0.427213	-0.718438	-0.596721	0.779813	0.677977	0.153389	0.343264	0.106515	Cenpc1	centromere protein C1
87	ENSMUSG00000056849	0.133327	-0.649201	-0.629765	-0.518673	-0.599213	0.73254	0.739387	0.0969496	0.100967	0.18584	NA	NA
88	ENSMUSG00000022951	0.125196	-0.580191	-0.601859	-0.633143	-0.605064	0.73026	0.779436	0.204363	0.185036	0.162586	Rcan1	regulator of calcineurin 1
89	ENSMUSG00000024056	0.101528	-0.541601	-0.622035	-0.960815	-0.70815	0.809679	0.821422	0.231234	0.168284	0.0338703	Ndc80	NDC80 kinetochore complex component
90	ENSMUSG00000095180	0.0448781	-1.51955	-0.374438	-1.53532	-1.1431	1.18798	0.921315	0.000832566	0.406929	0.000709772	Rhox5	reproductive homeobox 5
91	ENSMUSG00000026536	0.00437693	-0.892385	-0.520498	-0.77337	-0.728751	0.733128	0.991045	0.0257739	0.202741	0.0498134	Mnda	myeloid cell nuclear differentiation antigen
92	ENSMUSG00000061482	-0.00624466	-0.746111	-0.810897	-0.795832	-0.78428	0.778035	0.988797	0.102115	0.0736628	0.0789816	Hist1h4d	histone cluster 1, H4d
93	ENSMUSG00000032265	-0.206049	-0.91762	-1.08961	-0.828321	-0.945183	0.739133	0.647897	0.0440811	0.0163011	0.067678	Fam46a	family with sequence similarity 46, member A
94	ENSMUSG00000058571	-0.209746	0.605047	0.570331	0.412043	0.529141	0.738887	0.612949	0.168412	0.192829	0.338886	Gpc6	glypican 6
95	ENSMUSG00000028860	-0.39476	0.751118	-0.047939	0.658412	0.453864	0.848624	0.383117	0.0957325	0.916125	0.148778	Sytl1	synaptotagmin-like 1
96	ENSMUSG00000000031	-0.515602	-1.8344	-0.459171	-2.33932	-1.5443	1.0287	0.242504	3.96584974936076e-05	0.312991	7.97591003437165e-08	NA	NA
97	ENSMUSG00000086877	-0.73118	0.135467	-0.211016	0.0864339	0.00362803	0.734808	0.0814147	0.730215	0.590143	0.827126	NA	NA
98	ENSMUSG00000016024	-0.815132	-0.233923	-0.0753082	0.211898	-0.0324444	0.782687	0.0561473	0.56553	0.850564	0.599937	Lbp	lipopolysaccharide binding protein
99	ENSMUSG00000009772	-0.868565	0.249353	-0.144768	-0.353568	-0.0829944	0.785571	0.0552997	0.581934	0.749765	0.439132	Nuak2	NUAK family, SNF1-like kinase, 2
100	ENSMUSG00000028687	-1.0011	0.137578	-0.259974	-0.628894	-0.25043	0.750666	0.0264781	0.758581	0.563479	0.166478	Mutyh	mutY DNA glycosylase

## Sheet: GO and KEGG Pathway
Category	Term	Count	%	PValue	Genes	List Total	Pop Hits	Pop Total	Fold Enrichment	Bonferroni	Benjamini	FDR
GOTERM_BP_DIRECT	GO:0050829~defense response to Gram-negative bacterium	3	3.52941	0.014531	ENSMUSG00000037411, ENSMUSG00000016024, ENSMUSG00000054717	72	43	16609	16.094	0.99983	0.99983	19.4135
GOTERM_BP_DIRECT	GO:0032496~response to lipopolysaccharide	4	4.70588	0.0193193	ENSMUSG00000034855, ENSMUSG00000025199, ENSMUSG00000016024, ENSMUSG00000054717	72	133	16609	6.93776	0.999991	0.996924	24.9985
GOTERM_BP_DIRECT	GO:0071222~cellular response to lipopolysaccharide	4	4.70588	0.0331481	ENSMUSG00000034855, ENSMUSG00000028270, ENSMUSG00000037411, ENSMUSG00000016024	72	164	16609	5.62636	1	0.998723	39.169
GOTERM_BP_DIRECT	GO:0050830~defense response to Gram-positive bacterium	3	3.52941	0.0439299	ENSMUSG00000028270, ENSMUSG00000016024, ENSMUSG00000054717	72	78	16609	8.87233	1	0.998719	48.4402
GOTERM_BP_DIRECT	GO:0016477~cell migration	4	4.70588	0.0496871	ENSMUSG00000023951, ENSMUSG00000061665, ENSMUSG00000058571, ENSMUSG00000024122	72	193	16609	4.78094	1	0.997629	52.8337
GOTERM_BP_DIRECT	GO:0043117~positive regulation of vascular permeability	2	2.35294	0.0541881	ENSMUSG00000023951, ENSMUSG00000059895	72	13	16609	35.4893	1	0.995938	56.0227
GOTERM_BP_DIRECT	GO:0006337~nucleosome disassembly	2	2.35294	0.0541881	ENSMUSG00000023018, ENSMUSG00000032481	72	13	16609	35.4893	1	0.995938	56.0227
GOTERM_BP_DIRECT	GO:0090026~positive regulation of monocyte chemotaxis	2	2.35294	0.0582344	ENSMUSG00000034855, ENSMUSG00000037411	72	14	16609	32.9544	1	0.993797	58.7168
GOTERM_BP_DIRECT	GO:2000114~regulation of establishment of cell polarity	2	2.35294	0.0622637	ENSMUSG00000024290, ENSMUSG00000067851	72	15	16609	30.7574	1	0.991479	61.2461
GOTERM_BP_DIRECT	GO:0031334~positive regulation of protein complex assembly	2	2.35294	0.0742497	ENSMUSG00000023951, ENSMUSG00000022178	72	18	16609	25.6312	1	0.993801	67.9421
GOTERM_BP_DIRECT	GO:0042787~protein ubiquitination involved in ubiquitin-dependent protein catabolic process	3	3.52941	0.0742645	ENSMUSG00000020948, ENSMUSG00000066036, ENSMUSG00000037487	72	105	16609	6.59087	1	0.989704	67.9497
GOTERM_BP_DIRECT	GO:0001666~response to hypoxia	3	3.52941	0.0779598	ENSMUSG00000023951, ENSMUSG00000031987, ENSMUSG00000022178	72	108	16609	6.40779	1	0.98742	69.7853
GOTERM_BP_DIRECT	GO:0051894~positive regulation of focal adhesion assembly	2	2.35294	0.0782114	ENSMUSG00000023951, ENSMUSG00000024290	72	19	16609	24.2822	1	0.982127	69.9066
GOTERM_BP_DIRECT	GO:0060749~mammary gland alveolus development	2	2.35294	0.0782114	ENSMUSG00000023951, ENSMUSG00000025199	72	19	16609	24.2822	1	0.982127	69.9066
GOTERM_BP_DIRECT	GO:0030193~regulation of blood coagulation	2	2.35294	0.0782114	ENSMUSG00000019790, ENSMUSG00000032265	72	19	16609	24.2822	1	0.982127	69.9066
GOTERM_BP_DIRECT	GO:0035556~intracellular signal transduction	5	5.88235	0.0868344	ENSMUSG00000009772, ENSMUSG00000024290, ENSMUSG00000024122, ENSMUSG00000059495, ENSMUSG00000028469	72	392	16609	2.94235	1	0.984135	73.8011
GOTERM_BP_DIRECT	GO:0043542~endothelial cell migration	2	2.35294	0.0899964	ENSMUSG00000023951, ENSMUSG00000059895	72	22	16609	20.971	1	0.981585	75.1075
GOTERM_BP_DIRECT	GO:0048041~focal adhesion assembly	2	2.35294	0.0938917	ENSMUSG00000024122, ENSMUSG00000022178	72	23	16609	20.0592	1	0.979714	76.6332
GOTERM_BP_DIRECT	GO:0030866~cortical actin cytoskeleton organization	2	2.35294	0.0938917	ENSMUSG00000024290, ENSMUSG00000022770	72	23	16609	20.0592	1	0.979714	76.6332
GOTERM_CC_DIRECT	GO:0000139~Golgi membrane	5	5.88235	0.00147826	ENSMUSG00000038400, ENSMUSG00000037347, ENSMUSG00000067851, ENSMUSG00000024085, ENSMUSG00000024687	74	118	17551	10.0498	0.195445	0.195445	1.74502
GOTERM_CC_DIRECT	GO:0005737~cytoplasm	38	44.7059	0.00629817	ENSMUSG00000061665, ENSMUSG00000029253, ENSMUSG00000015202, ENSMUSG00000026657, ENSMUSG00000019790, ENSMUSG00000015597, ENSMUSG00000022951, ENSMUSG00000013629, ENSMUSG00000066036, ENSMUSG00000028270, ENSMUSG00000023951, ENSMUSG00000020358, ENSMUSG00000025199, ENSMUSG00000059495, ENSMUSG00000066258, ENSMUSG00000026536, ENSMUSG00000015880, ENSMUSG00000035891, ENSMUSG00000015755, ENSMUSG00000007817,…	74	6280	17551	1.43514	0.604956	0.371475	7.24279
GOTERM_CC_DIRECT	GO:0005654~nucleoplasm	15	17.6471	0.00660799	ENSMUSG00000007817, ENSMUSG00000042719, ENSMUSG00000030016, ENSMUSG00000015597, ENSMUSG00000013629, ENSMUSG00000067851, ENSMUSG00000066036, ENSMUSG00000021635, ENSMUSG00000020358, ENSMUSG00000038400, ENSMUSG00000038859, ENSMUSG00000032481, ENSMUSG00000025199, ENSMUSG00000024687, ENSMUSG00000037487	74	1628	17551	2.18528	0.622656	0.277376	7.58635
GOTERM_CC_DIRECT	GO:0005634~nucleus	35	41.1765	0.0066171	ENSMUSG00000034430, ENSMUSG00000029253, ENSMUSG00000058571, ENSMUSG00000015597, ENSMUSG00000028826, ENSMUSG00000022951, ENSMUSG00000013629, ENSMUSG00000039989, ENSMUSG00000038697, ENSMUSG00000066036, ENSMUSG00000023951, ENSMUSG00000020358, ENSMUSG00000032481, ENSMUSG00000025199, ENSMUSG00000061482, ENSMUSG00000061458, ENSMUSG00000026536, ENSMUSG00000024056, ENSMUSG00000015755, ENSMUSG00000007817,…	74	5626	17551	1.4755	0.623165	0.216502	7.59644
GOTERM_CC_DIRECT	GO:0005794~Golgi apparatus	11	12.9412	0.020901	ENSMUSG00000028270, ENSMUSG00000038400, ENSMUSG00000025854, ENSMUSG00000042719, ENSMUSG00000037347, ENSMUSG00000024290, ENSMUSG00000067851, ENSMUSG00000024085, ENSMUSG00000004317, ENSMUSG00000024687, ENSMUSG00000022770	74	1156	17551	2.25686	0.955176	0.462594	22.2254
GOTERM_CC_DIRECT	GO:0005911~cell-cell junction	4	4.70588	0.0375201	ENSMUSG00000061665, ENSMUSG00000034462, ENSMUSG00000022770, ENSMUSG00000022178	74	177	17551	5.3599	0.996381	0.608172	36.5601
GOTERM_CC_DIRECT	GO:0071564~npBAF complex	2	2.35294	0.0488005	ENSMUSG00000023018, ENSMUSG00000032481	74	12	17551	39.5293	0.99936	0.650294	44.8642
GOTERM_CC_DIRECT	GO:0016020~membrane	37	43.5294	0.0489871	ENSMUSG00000029816, ENSMUSG00000028860, ENSMUSG00000015202, ENSMUSG00000058571, ENSMUSG00000019790, ENSMUSG00000028826, ENSMUSG00000013629, ENSMUSG00000024085, ENSMUSG00000066036, ENSMUSG00000028270, ENSMUSG00000023951, ENSMUSG00000059495, ENSMUSG00000061482, ENSMUSG00000004317, ENSMUSG00000026536, ENSMUSG00000028469, ENSMUSG00000024056, ENSMUSG00000015880, ENSMUSG00000035891, ENSMUSG00000051323,…	74	6868	17551	1.27774	0.999379	0.602648	44.9928
GOTERM_CC_DIRECT	GO:0016514~SWI/SNF complex	2	2.35294	0.0527596	ENSMUSG00000023018, ENSMUSG00000032481	74	13	17551	36.4886	0.999654	0.587412	47.5339
GOTERM_CC_DIRECT	GO:0042995~cell projection	7	8.23529	0.0557727	ENSMUSG00000061665, ENSMUSG00000034462, ENSMUSG00000024290, ENSMUSG00000028826, ENSMUSG00000013629, ENSMUSG00000024122, ENSMUSG00000058013	74	658	17551	2.52315	0.999783	0.569845	49.4859
GOTERM_CC_DIRECT	GO:0071565~nBAF complex	2	2.35294	0.0567023	ENSMUSG00000023018, ENSMUSG00000032481	74	14	17551	33.8822	0.999812	0.541631	50.0745
GOTERM_CC_DIRECT	GO:0005829~cytosol	11	12.9412	0.0597933	ENSMUSG00000034462, ENSMUSG00000031987, ENSMUSG00000038859, ENSMUSG00000013629, ENSMUSG00000067851, ENSMUSG00000024122, ENSMUSG00000025199, ENSMUSG00000002763, ENSMUSG00000024687, ENSMUSG00000022770, ENSMUSG00000022178	74	1384	17551	1.88507	0.999884	0.530121	51.9869
GOTERM_CC_DIRECT	GO:0090544~BAF-type complex	2	2.35294	0.0684338	ENSMUSG00000023018, ENSMUSG00000032481	74	17	17551	27.903	0.99997	0.551381	56.9824
GOTERM_MF_DIRECT	GO:0008270~zinc ion binding	12	14.1176	0.00515174	ENSMUSG00000035357, ENSMUSG00000015755, ENSMUSG00000007817, ENSMUSG00000030016, ENSMUSG00000015597, ENSMUSG00000013629, ENSMUSG00000066258, ENSMUSG00000024085, ENSMUSG00000066036, ENSMUSG00000037487, ENSMUSG00000027189, ENSMUSG00000022178	74	982	15817	2.61193	0.736205	0.736205	6.52082
GOTERM_MF_DIRECT	GO:0000166~nucleotide binding	17	20	0.00896626	ENSMUSG00000035891, ENSMUSG00000025854, ENSMUSG00000024290, ENSMUSG00000030016, ENSMUSG00000022951, ENSMUSG00000013629, ENSMUSG00000021635, ENSMUSG00000009772, ENSMUSG00000028270, ENSMUSG00000020358, ENSMUSG00000024122, ENSMUSG00000025199, ENSMUSG00000058013, ENSMUSG00000004317, ENSMUSG00000002763, ENSMUSG00000035202, ENSMUSG00000028469	74	1845	15817	1.96945	0.902092	0.687098	11.0935
GOTERM_MF_DIRECT	GO:0019902~phosphatase binding	3	3.52941	0.019866	ENSMUSG00000038324, ENSMUSG00000038371, ENSMUSG00000022770	74	47	15817	13.6432	0.994355	0.821946	23.0464
GOTERM_MF_DIRECT	GO:0005524~ATP binding	13	15.2941	0.0210346	ENSMUSG00000035891, ENSMUSG00000024054, ENSMUSG00000009772, ENSMUSG00000025854, ENSMUSG00000024290, ENSMUSG00000013629, ENSMUSG00000024122, ENSMUSG00000025199, ENSMUSG00000004317, ENSMUSG00000002763, ENSMUSG00000035202, ENSMUSG00000028469, ENSMUSG00000021635	74	1359	15817	2.04464	0.995851	0.746198	24.2357
GOTERM_MF_DIRECT	GO:0016874~ligase activity	6	7.05882	0.0253043	ENSMUSG00000035357, ENSMUSG00000013629, ENSMUSG00000039989, ENSMUSG00000035202, ENSMUSG00000066036, ENSMUSG00000037487	74	360	15817	3.56239	0.998657	0.733534	28.4381
GOTERM_MF_DIRECT	GO:0042802~identical protein binding	8	9.41176	0.0269132	ENSMUSG00000023951, ENSMUSG00000034462, ENSMUSG00000022951, ENSMUSG00000013629, ENSMUSG00000030168, ENSMUSG00000026536, ENSMUSG00000024056, ENSMUSG00000028469	74	635	15817	2.69283	0.999123	0.690602	29.965
GOTERM_MF_DIRECT	GO:0005172~vascular endothelial growth factor receptor binding	2	2.35294	0.0273784	ENSMUSG00000023951, ENSMUSG00000061665	74	6	15817	71.2477	0.999225	0.640544	30.4009
GOTERM_MF_DIRECT	GO:0016798~hydrolase activity, acting on glycosyl bonds	3	3.52941	0.0480982	ENSMUSG00000028885, ENSMUSG00000028687, ENSMUSG00000024085	74	76	15817	8.43723	0.999997	0.796016	47.4571
GOTERM_MF_DIRECT	GO:0046872~metal ion binding	20	23.5294	0.0694603	ENSMUSG00000034430, ENSMUSG00000035357, ENSMUSG00000015755, ENSMUSG00000007817, ENSMUSG00000025854, ENSMUSG00000034462, ENSMUSG00000031987, ENSMUSG00000024290, ENSMUSG00000030016, ENSMUSG00000015597, ENSMUSG00000028687, ENSMUSG00000013629, ENSMUSG00000024085, ENSMUSG00000066036, ENSMUSG00000027189, ENSMUSG00000009772, ENSMUSG00000066258, ENSMUSG00000030168, ENSMUSG00000037487, ENSMUSG00000022178	74	2924	15817	1.46199	1	0.87302	60.9317
GOTERM_MF_DIRECT	GO:0004672~protein kinase activity	6	7.05882	0.0864006	ENSMUSG00000009772, ENSMUSG00000024290, ENSMUSG00000013629, ENSMUSG00000024122, ENSMUSG00000025199, ENSMUSG00000028469	74	510	15817	2.51463	1	0.902837	69.2635
GOTERM_MF_DIRECT	GO:0043773~coenzyme F420-0 gamma-glutamyl ligase activity	4	4.70588	0.0974596	ENSMUSG00000035357, ENSMUSG00000039989, ENSMUSG00000066036, ENSMUSG00000037487	74	238	15817	3.59232	1	0.909741	73.7818
GOTERM_MF_DIRECT	GO:0070739~protein-glutamic acid ligase activity	4	4.70588	0.0974596	ENSMUSG00000035357, ENSMUSG00000039989, ENSMUSG00000066036, ENSMUSG00000037487	74	238	15817	3.59232	1	0.909741	73.7818
GOTERM_MF_DIRECT	GO:0008766~UDP-N-acetylmuramoylalanyl-D-glutamyl-2,6-diaminopimelate-D-alanyl-D-alanine ligase activity	4	4.70588	0.0974596	ENSMUSG00000035357, ENSMUSG00000039989, ENSMUSG00000066036, ENSMUSG00000037487	74	238	15817	3.59232	1	0.909741	73.7818
GOTERM_MF_DIRECT	GO:0070735~protein-glycine ligase activity	4	4.70588	0.0974596	ENSMUSG00000035357, ENSMUSG00000039989, ENSMUSG00000066036, ENSMUSG00000037487	74	238	15817	3.59232	1	0.909741	73.7818
GOTERM_MF_DIRECT	GO:0018169~ribosomal S6-glutamic acid ligase activity	4	4.70588	0.0974596	ENSMUSG00000035357, ENSMUSG00000039989, ENSMUSG00000066036, ENSMUSG00000037487	74	238	15817	3.59232	1	0.909741	73.7818
GOTERM_MF_DIRECT	GO:0070737~protein-glycine ligase activity, elongating	4	4.70588	0.0974596	ENSMUSG00000035357, ENSMUSG00000039989, ENSMUSG00000066036, ENSMUSG00000037487	74	238	15817	3.59232	1	0.909741	73.7818
GOTERM_MF_DIRECT	GO:0070736~protein-glycine ligase activity, initiating	4	4.70588	0.0974596	ENSMUSG00000035357, ENSMUSG00000039989, ENSMUSG00000066036, ENSMUSG00000037487	74	238	15817	3.59232	1	0.909741	73.7818
GOTERM_MF_DIRECT	GO:0070738~tubulin-glycine ligase activity	4	4.70588	0.0974596	ENSMUSG00000035357, ENSMUSG00000039989, ENSMUSG00000066036, ENSMUSG00000037487	74	238	15817	3.59232	1	0.909741	73.7818
GOTERM_MF_DIRECT	GO:0043774~coenzyme F420-2 alpha-glutamyl ligase activity	4	4.70588	0.0974596	ENSMUSG00000035357, ENSMUSG00000039989, ENSMUSG00000066036, ENSMUSG00000037487	74	238	15817	3.59232	1	0.909741	73.7818
GOTERM_MF_DIRECT	GO:0070740~tubulin-glutamic acid ligase activity	4	4.70588	0.0993161	ENSMUSG00000035357, ENSMUSG00000039989, ENSMUSG00000066036, ENSMUSG00000037487	74	240	15817	3.56239	1	0.894487	74.4772
KEGG_PATHWAY	mmu04620:Toll-like receptor signaling pathway	4	4.70588	0.00685873	ENSMUSG00000034855, ENSMUSG00000015755, ENSMUSG00000025199, ENSMUSG00000016024	31	101	7708	9.84733	0.458022	0.458022	7.19876
KEGG_PATHWAY	mmu04064:NF-kappa B signaling pathway	3	3.52941	0.0542817	ENSMUSG00000015755, ENSMUSG00000025199, ENSMUSG00000016024	31	97	7708	7.69006	0.993037	0.916555	45.4384
KEGG_PATHWAY	mmu04660:T cell receptor signaling pathway	3	3.52941	0.0603758	ENSMUSG00000024122, ENSMUSG00000025199, ENSMUSG00000022770	31	103	7708	7.24209	0.996083	0.842369	49.1361
KEGG_PATHWAY	mmu04066:HIF-1 signaling pathway	3	3.52941	0.0614139	ENSMUSG00000023951, ENSMUSG00000031987, ENSMUSG00000037411	31	104	7708	7.17246	0.99645	0.75591	49.7428
KEGG_PATHWAY	mmu04668:TNF signaling pathway	3	3.52941	0.0656276	ENSMUSG00000034855, ENSMUSG00000015755, ENSMUSG00000025199	31	108	7708	6.90681	0.997622	0.701285	52.1385
KEGG_PATHWAY	mmu05200:Pathways in cancer	5	5.88235	0.0659678	ENSMUSG00000023951, ENSMUSG00000031987, ENSMUSG00000024290, ENSMUSG00000025199, ENSMUSG00000059495	31	397	7708	3.13155	0.997697	0.636614	52.3274
KEGG_PATHWAY	mmu05145:Toxoplasmosis	3	3.52941	0.0710288	ENSMUSG00000015755, ENSMUSG00000024122, ENSMUSG00000025199	31	113	7708	6.6012	0.99858	0.608103	55.0578
KEGG_PATHWAY	mmu04270:Vascular smooth muscle contraction	3	3.52941	0.0868863	ENSMUSG00000024290, ENSMUSG00000059495, ENSMUSG00000028469	31	127	7708	5.87351	0.999693	0.63622	62.7192
