# Supplementary material for: Azacitidine combined with the selective FLT3 kinase inhibitor crenolanib disrupts stromal protection and inhibits expansion of residual leukemia-initiating cells in FLT3-ITD AML with concurrent epigenetic mutations
Source: Oncotarget. 2017 Oct 16;8(65):108738–59. doi: 10.18632/oncotarget.21877 (PMC5752477; doi:10.18632/oncotarget.21877)
Supplement: Supplementary file 8 [file oncotarget-08-108738-s008.xls]

## Sheet: top 100 differential genes
position	id	log2FoldChange_DMSO	log2FoldChange_Creno	log2FoldChange_AZA	log2FoldChange_AZA_Creno	average_treatment	highest_difference	pvalue_after-sort_DMSO	pvalue_after-sort_AZA	pvalue_after-sort_Creno	pvalue_after-sort_AZA-Creno	symbol	name
1	ENSG00000177192	3.15262	2.16896	1.24873	0.0441394	1.15394	1.99868	0.0176148	0.338084	0.0979661	0.972577	PUS1	pseudouridylate synthase 1
2	ENSG00000221829	3.01423	1.18034	0.901275	1.00509	1.0289	1.98533	0.0201816	0.470844	0.365049	0.431598	FANCG	Fanconi anemia, complementation group G
3	ENSG00000079819	2.9007	0.811157	0.993041	1.42012	1.07477	1.82592	0.011945	0.371072	0.488002	0.225757	EPB41L2	erythrocyte membrane protein band 4.1-like 2
4	ENSG00000143476	2.88767	1.10525	0.657679	0.796236	0.853056	2.03462	0.0251053	0.593521	0.39482	0.530352	DTL	denticleless E3 ubiquitin protein ligase homolog (Drosophila)
5	ENSG00000116604	2.81352	1.57854	0.519491	0.231732	0.776589	2.03693	0.0254066	0.662924	0.221042	0.848137	MEF2D	myocyte enhancer factor 2D
6	ENSG00000185842	2.70281	-0.360631	0.79027	0.124623	0.184754	2.51805	0.0417715	0.541285	0.780483	0.923212	DNAH14	dynein, axonemal, heavy chain 14
7	ENSG00000197562	2.63226	1.20156	0.628022	0.74741	0.858997	1.77326	0.0457342	0.6256	0.360369	0.565237	RAB40C	RAB40C, member RAS oncogene family
8	ENSG00000171792	2.5762	1.19524	1.02869	0.0488169	0.757584	1.81862	0.0304089	0.373382	0.333161	0.966269	RHNO1	RAD9-HUS1-RAD1 interacting nuclear orphan 1
9	ENSG00000147535	2.54016	0.547698	0.51306	-0.0954913	0.321756	2.21841	0.0386517	0.66068	0.660368	0.935807	PPAPDC1B	phosphatidic acid phosphatase type 2 domain containing 1B
10	ENSG00000267321	2.53787	1.72814	0.234005	0.157202	0.706449	1.83142	0.0320503	0.835287	0.172406	0.89181	NA	NA
11	ENSG00000179051	2.4667	-0.0997328	1.91579	0.621402	0.812487	1.65421	0.0431985	0.120016	0.933955	0.608426	RCC2	regulator of chromosome condensation 2
12	ENSG00000053900	2.44914	0.588622	0.712633	-0.334767	0.322163	2.12698	0.0370055	0.526785	0.627409	0.765939	ANAPC4	anaphase promoting complex subunit 4
13	ENSG00000086232	2.42216	0.591716	0.241655	0.0102433	0.281205	2.14096	0.0334947	0.822585	0.619332	0.992678	EIF2AK1	eukaryotic translation initiation factor 2-alpha kinase 1
14	ENSG00000165813	2.38107	0.186721	0.709529	1.31586	0.737368	1.6437	0.0686207	0.580182	0.885292	0.315384	CCDC186	coiled-coil domain containing 186
15	ENSG00000074621	2.32907	-1.04645	0.189886	-0.500011	-0.452191	2.78126	0.0800196	0.883251	0.416204	0.69762	SLC24A1	solute carrier family 24 (sodium/potassium/calcium exchanger), member 1
16	ENSG00000119720	2.31036	0.268795	0.528474	0.88925	0.562173	1.74819	0.0644208	0.662215	0.830086	0.478438	NRDE2	NRDE-2, necessary for RNA interference, domain containing
17	ENSG00000127989	2.24959	0.139628	-0.545283	0.719961	0.104769	2.14483	0.0861533	0.670337	0.914057	0.578489	MTERF1	mitochondrial transcription termination factor 1
18	ENSG00000081087	2.22316	-0.269587	0.917508	-0.272849	0.125024	2.09814	0.0891664	0.481816	0.834124	0.831941	OSTM1	osteopetrosis associated transmembrane protein 1
19	ENSG00000169084	2.11431	0.331225	0.325527	0.273518	0.31009	1.80422	0.07097	0.772517	0.782942	0.814741	DHRSX	dehydrogenase/reductase (SDR family) X-linked
20	ENSG00000136531	2.10961	1.2968	-0.0620521	-0.153546	0.360401	1.74921	0.104451	0.961627	0.306286	0.904898	SCN2A	sodium channel, voltage gated, type II alpha subunit
21	ENSG00000077254	2.10114	-0.371506	1.02934	0.213742	0.290525	1.81061	0.0720124	0.372925	0.750025	0.854676	USP33	ubiquitin specific peptidase 33
22	ENSG00000019995	2.09366	-0.137943	0.88095	0.25944	0.334149	1.75951	0.111605	0.5002	0.915587	0.841726	ZRANB1	zinc finger, RAN-binding domain containing 1
23	ENSG00000272927	2.05823	-1.00334	1.13232	0.554525	0.227833	1.8304	0.106745	0.372363	0.414695	0.662196	NA	NA
24	ENSG00000136811	2.00937	-0.894888	0.903126	0.778224	0.262154	1.74722	0.101088	0.456714	0.456	0.533005	ODF2	outer dense fiber of sperm tails 2
25	ENSG00000144677	1.98251	-1.35457	0.563453	-0.826759	-0.539292	2.5218	0.132666	0.666197	0.289927	0.518504	CTDSPL	CTD (carboxy-terminal domain, RNA polymerase II, polypeptide A) small phosphatase-like
26	ENSG00000184967	1.87902	-0.156933	-0.20227	1.10898	0.249925	1.62909	0.103524	0.855399	0.893466	0.359534	NOC4L	nucleolar complex associated 4 homolog (S. cerevisiae)
27	ENSG00000167700	1.81971	0.831532	-0.652546	-0.408393	-0.0764691	1.89618	0.141975	0.57717	0.519717	0.736547	MFSD3	major facilitator superfamily domain containing 3
28	ENSG00000157184	1.81442	0.0770366	0.378152	-0.0914327	0.121252	1.69317	0.159596	0.765649	0.952495	0.942715	CPT2	carnitine palmitoyltransferase 2
29	ENSG00000061918	1.79518	0.448297	-0.296368	-0.484522	-0.110864	1.90605	0.17112	0.817691	0.731624	0.706972	GUCY1B3	guanylate cyclase 1, soluble, beta 3
30	ENSG00000174197	1.77298	-0.18892	0.359285	-0.396658	-0.0754306	1.84841	0.149005	0.765191	0.879258	0.742435	MGA	MGA, MAX dimerization protein
31	ENSG00000067369	1.73386	-0.232828	-0.77343	-0.105361	-0.37054	2.1044	0.158677	0.504116	0.851671	0.931305	TP53BP1	tumor protein p53 binding protein 1
32	ENSG00000175115	1.72666	0.0148419	0.084174	0.101858	0.066958	1.6597	0.189008	0.94833	0.990917	0.937608	PACS1	phosphofurin acidic cluster sorting protein 1
33	ENSG00000267296	1.71066	-0.0725241	0.758378	-1.35248	-0.222209	1.93287	0.186804	0.558502	0.954523	0.288466	CEBPA-AS1	CEBPA antisense RNA 1 (head to head)
34	ENSG00000123965	1.65956	-0.112298	0.397971	-1.22943	-0.314587	1.97414	0.210579	0.762036	0.932069	0.338106	NA	NA
35	ENSG00000103966	1.6483	-0.99361	0.429943	-0.506062	-0.356576	2.00488	0.196131	0.73606	0.430134	0.688306	EHD4	EH-domain containing 4
36	ENSG00000146205	1.62932	-0.90216	0.341906	-0.173798	-0.244684	1.87401	0.206919	0.790841	0.47886	0.891624	ANO7	anoctamin 7
37	ENSG00000213462	1.62044	-0.76738	0.432327	-0.0394134	-0.124822	1.74527	0.179074	0.715877	0.520742	0.973875	ERV3-1	endogenous retrovirus group 3, member 1
38	ENSG00000230124	1.61987	-0.218612	-0.534143	0.279886	-0.157623	1.77749	0.197297	0.671195	0.859651	0.820919	ACBD6	acyl-CoA binding domain containing 6
39	ENSG00000173209	1.61352	0.490183	-0.0833036	-1.23909	-0.277405	1.89092	0.195926	0.945299	0.70435	0.303412	AHSA2	AHA1, activator of heat shock 90kDa protein ATPase homolog 2 (yeast)
40	ENSG00000175294	1.60761	-0.592258	0.89743	-0.852667	-0.182498	1.79011	0.213802	0.489	0.645211	0.498399	CATSPER1	cation channel, sperm associated 1
41	ENSG00000163625	1.50022	-0.264606	0.254438	-1.22708	-0.412417	1.91264	0.244756	0.84203	0.837007	0.326366	WDFY3	WD repeat and FYVE domain containing 3
42	ENSG00000114745	1.49386	-0.559876	0.424673	-0.696954	-0.277386	1.77124	0.241944	0.737264	0.660879	0.577407	GORASP1	golgi reassembly stacking protein 1, 65kDa
43	ENSG00000177485	1.43669	-0.812543	0.00831313	-0.108181	-0.304137	1.74082	0.271468	0.99487	0.529207	0.933427	ZBTB33	zinc finger and BTB domain containing 33
44	ENSG00000175573	1.4298	-0.55359	-0.579795	-0.390814	-0.508067	1.93787	0.259269	0.635457	0.664024	0.75603	C11orf68	chromosome 11 open reading frame 68
45	ENSG00000184612	1.41373	-0.808462	0.0111385	-1.1981	-0.66514	2.07887	0.281291	0.993112	0.533447	0.346002	NA	NA
46	ENSG00000124587	1.37273	-1.05673	0.0500239	0.0476663	-0.31968	1.69241	0.264329	0.967649	0.385882	0.96864	PEX6	peroxisomal biogenesis factor 6
47	ENSG00000109184	1.34501	-0.573556	-0.17448	-0.99585	-0.581296	1.92631	0.306251	0.892901	0.659721	0.438006	DCUN1D4	DCN1, defective in cullin neddylation 1, domain containing 4
48	ENSG00000156239	1.31515	-1.22719	0.257337	-0.0652375	-0.34503	1.66018	0.316686	0.844104	0.342455	0.9601	N6AMT1	N-6 adenine-specific DNA methyltransferase 1 (putative)
49	ENSG00000040487	1.18529	-0.819142	-0.143823	-1.37055	-0.777837	1.96313	0.3227	0.902373	0.501671	0.238901	PQLC2	PQ loop repeat containing 2
50	ENSG00000114933	1.10554	-1.52484	-0.181847	-0.534317	-0.747002	1.85254	0.395575	0.887591	0.233593	0.679543	INO80D	INO80 complex subunit D
51	ENSG00000142871	1.08723	-0.298294	-0.809593	-1.49314	-0.867011	1.95424	0.383411	0.506826	0.81482	0.221458	CYR61	cysteine-rich, angiogenic inducer, 61
52	ENSG00000103248	1.0382	-1.92001	0.394917	-0.251417	-0.592169	1.63036	0.410402	0.75579	0.117208	0.843432	MTHFSD	methenyltetrahydrofolate synthetase domain containing
53	ENSG00000197930	1.038	-1.62631	-0.38544	-0.794784	-0.935513	1.97352	0.406669	0.754084	0.187298	0.522778	ERO1L	ERO1-like (S. cerevisiae)
54	ENSG00000099804	0.646476	-1.43978	-0.384533	-1.42225	-1.08219	1.72866	0.604837	0.756682	0.252148	0.24847	CDC34	cell division cycle 34
55	ENSG00000127589	0.538611	-1.46154	-0.574138	-1.54792	-1.19453	1.73314	0.674868	0.653082	0.249437	0.219675	NA	NA
56	ENSG00000148541	0.520873	-1.66296	-0.247307	-1.65036	-1.18688	1.70775	0.679275	0.844417	0.181661	0.185127	FAM13C	family with sequence similarity 13, member C
57	ENSG00000232829	0.503523	-2.03921	-1.11833	-0.67241	-1.27665	1.78018	0.699123	0.384098	0.111934	0.603595	NA	NA
58	ENSG00000255977	0.470683	-0.795653	-1.25839	-2.18701	-1.41368	1.88437	0.71384	0.320774	0.531244	0.0814392	NA	NA
59	ENSG00000126953	0.440163	-1.85063	-1.4572	-0.513919	-1.27391	1.71408	0.710189	0.204165	0.11965	0.674993	TIMM8A	translocase of inner mitochondrial membrane 8 homolog A (yeast)
60	ENSG00000167447	0.436198	-2.34699	-0.062177	-1.62767	-1.34561	1.78181	0.721646	0.959979	0.051847	0.17956	SMG8	SMG8 nonsense mediated mRNA decay factor
61	ENSG00000151694	0.364195	-1.79109	-1.11515	-1.01685	-1.3077	1.67189	0.766016	0.351039	0.145851	0.412126	ADAM17	ADAM metallopeptidase domain 17
62	ENSG00000222036	0.353376	-1.80639	-0.828532	-1.57357	-1.40283	1.75621	0.782513	0.515284	0.153773	0.212888	POTEM	POTE ankyrin domain family, member M
63	ENSG00000153066	0.348105	-2.16653	-0.916759	-1.01715	-1.36681	1.71492	0.787056	0.47507	0.0878423	0.424345	TXNDC11	thioredoxin domain containing 11
64	ENSG00000204262	0.321461	-2.6462	-0.15302	-1.11245	-1.30389	1.62535	0.799973	0.904538	0.0328367	0.375986	COL5A2	collagen, type V, alpha 2
65	ENSG00000051620	0.282069	2.32245	3.02544	1.73471	2.36087	2.0788	0.821278	0.0234167	0.0772847	0.185902	HEBP2	heme binding protein 2
66	ENSG00000168159	0.236094	2.25769	0.826868	2.52028	1.86828	1.63219	0.845862	0.508059	0.0870685	0.0558053	RNF187	ring finger protein 187
67	ENSG00000226359	0.172375	-2.74028	-0.936922	-1.24107	-1.63942	1.8118	0.891775	0.456057	0.0266056	0.326317	NA	NA
68	ENSG00000007944	0.168216	-1.74079	-1.29066	-1.72977	-1.58707	1.75529	0.893831	0.296883	0.168743	0.164782	MYLIP	myosin regulatory light chain interacting protein
69	ENSG00000066923	0.151545	-2.1282	-0.738889	-1.75574	-1.54094	1.69249	0.90598	0.564214	0.0941113	0.166329	STAG3	stromal antigen 3
70	ENSG00000162775	0.142416	-0.621741	-1.60266	-2.6578	-1.6274	1.76981	0.910012	0.18995	0.632853	0.028326	RBM15	RNA binding motif protein 15
71	ENSG00000228532	0.141766	-2.4034	-0.827536	-1.22265	-1.48453	1.62629	0.894212	0.435411	0.024694	0.26249	NA	NA
72	ENSG00000138246	0	-2.53873	-1.05871	-1.84751	-1.81498	1.81498	1	0.404475	0.043486	0.142711	DNAJC13	DnaJ (Hsp40) homolog, subfamily C, member 13
73	ENSG00000258244	0	-2.50464	-0.715642	-1.74436	-1.65488	1.65488	1	0.578616	0.0482802	0.170477	NA	NA
74	ENSG00000077942	-0.0154678	-2.26175	-1.22878	-2.25677	-1.91577	1.9003	0.989943	0.310442	0.0631924	0.0600203	FBLN1	fibulin 1
75	ENSG00000162670	-0.0238662	-2.27562	-1.95792	-2.08551	-2.10635	2.08248	0.984604	0.102119	0.0650277	0.0871483	BRINP3	bone morphogenetic protein/retinoic acid inducible neural-specific 3
76	ENSG00000156853	-0.0491174	1.44656	1.93084	1.64198	1.67313	1.72224	0.968828	0.119421	0.232576	0.175648	ZNF689	zinc finger protein 689
77	ENSG00000106477	-0.0665672	1.38039	1.87671	1.57485	1.61065	1.67722	0.958168	0.137971	0.262818	0.202878	CEP41	centrosomal protein 41kDa
78	ENSG00000143013	-0.390598	1.29566	1.84862	0.662251	1.26885	1.65944	0.759804	0.15053	0.302935	0.601962	LMO4	LIM domain only 4
79	ENSG00000164520	-0.473261	1.25879	0.804068	1.45995	1.17427	1.64753	0.710313	0.53238	0.316187	0.245886	RAET1E	retinoic acid early transcript 1E
80	ENSG00000090006	-0.614888	1.508	1.35141	0.184188	1.01453	1.62942	0.624673	0.304749	0.24977	0.886985	LTBP4	latent transforming growth factor beta binding protein 4
81	ENSG00000106665	-0.637212	1.28032	1.28488	1.49185	1.35235	1.98956	0.618383	0.329564	0.321016	0.248006	CLIP2	CAP-GLY domain containing linker protein 2
82	ENSG00000226558	-0.660963	-2.64549	-1.60818	-2.8536	-2.36909	1.70812	0.579994	0.176509	0.0281286	0.0157363	NA	NA
83	ENSG00000125812	-0.836873	0.903272	0.456788	1.10581	0.821955	1.65883	0.507243	0.720056	0.467942	0.374793	GZF1	GDNF-inducible zinc finger protein 1
84	ENSG00000137496	-0.869867	1.30125	1.31973	1.52072	1.38057	2.25043	0.494621	0.318031	0.315258	0.241329	IL18BP	interleukin 18 binding protein
85	ENSG00000135218	-1.10688	0.86788	-0.357361	1.11147	0.540662	1.64754	0.380108	0.782292	0.505879	0.395506	CD36	CD36 molecule (thrombospondin receptor)
86	ENSG00000237821	-1.11179	0.842524	-0.200522	1.06112	0.567707	1.67949	0.377976	0.877089	0.519374	0.417405	NA	NA
87	ENSG00000110077	-1.11913	0.803749	1.35229	1.01141	1.05582	2.17494	0.37664	0.287251	0.517581	0.415785	MS4A6A	membrane-spanning 4-domains, subfamily A, member 6A
88	ENSG00000101082	-1.17274	0.934862	-0.289183	1.15559	0.600424	1.77317	0.352737	0.822443	0.472221	0.374725	SLA2	Src-like-adaptor 2
89	ENSG00000213820	-1.20113	1.39584	-0.212082	0.338522	0.507428	1.70856	0.305402	0.861648	0.291521	0.790836	NA	NA
90	ENSG00000175105	-1.2296	0.913611	1.5105	0.173207	0.865774	2.09537	0.331754	0.247216	0.475566	0.89298	ZNF654	zinc finger protein 654
91	ENSG00000205060	-1.45473	1.03081	-1.17353	1.25072	0.369332	1.82406	0.233522	0.344758	0.436438	0.345156	SLC35B4	solute carrier family 35 (UDP-xylose/UDP-N-acetylglucosamine transporter), member B4
92	ENSG00000072694	-1.68994	-0.355108	0.32396	0.189161	0.052671	1.74262	0.164646	0.802796	0.787082	0.885611	FCGR2B	Fc fragment of IgG, low affinity IIb, receptor (CD32)
93	ENSG00000225662	-1.79077	0	-0.148513	0	-0.0495043	1.74127	0.132987	0.899275	1	1	NA	NA
94	ENSG00000213729	-1.84481	0	0.0835257	-0.493694	-0.136723	1.70809	0.138064	0.947024	1	0.690059	NA	NA
95	ENSG00000125144	-1.93346	0	-0.203285	-0.44635	-0.216545	1.71691	0.115084	0.869066	1	0.712691	MT1G	metallothionein 1G
96	ENSG00000186352	-1.98946	0	-0.300305	-0.605099	-0.301801	1.68766	0.104792	0.810198	1	0.623987	ANKRD37	ankyrin repeat domain 37
97	ENSG00000145348	-2.16342	0	-0.151727	0	-0.0505758	2.11284	0.0756091	0.900318	1	1	TBCK	TBC1 domain containing kinase
98	ENSG00000118785	-2.28333	-1.83936	0	0	-0.61312	1.67021	0.0653847	1	0.141381	1	SPP1	secreted phosphoprotein 1
99	ENSG00000185728	-2.78117	-0.939577	0.116778	-1.94017	-0.920989	1.86018	0.0205328	0.928743	0.469698	0.120845	YTHDF3	YTH N(6)-methyladenosine RNA binding protein 3
100	ENSG00000177575	-4.28969	-4.46972	-2.10816	-0.620499	-2.39946	1.89023	7.10E-005	0.0610754	5.98E-005	0.627888	CD163	CD163 molecule

## Sheet: GO and KEGG Pathway
Category	Term	Count	%	PValue	Genes	List Total	Pop Hits	Pop Total	Fold Enrichment	Bonferroni	Benjamini	FDR
GOTERM_BP_DIRECT	GO:0030198~extracellular matrix organization	7	8.64198	0.00177275	ENSG00000077942, ENSG00000197930, ENSG00000204262, ENSG00000118785, ENSG00000142871, ENSG00000151694, ENSG00000090006	69	310	16412	5.37092	0.556315	0.556315	2.49199
GOTERM_BP_DIRECT	GO:0001649~osteoblast differentiation	4	4.93827	0.0101885	ENSG00000116604, ENSG00000118785, ENSG00000142871, ENSG00000138246	69	108	16412	8.80945	0.990816	0.904165	13.554
GOTERM_BP_DIRECT	GO:1900025~negative regulation of substrate adhesion-dependent cell spreading	2	2.46914	0.0486181	ENSG00000179051, ENSG00000077942	69	12	16412	39.6425	1	0.999504	50.7793
GOTERM_BP_DIRECT	GO:0007263~nitric oxide mediated signal transduction	2	2.46914	0.0720462	ENSG00000135218, ENSG00000061918	69	18	16412	26.4283	1	0.999809	65.4747
GOTERM_BP_DIRECT	GO:0006281~DNA repair	5	6.17284	0.0726716	ENSG00000221829, ENSG00000114933, ENSG00000171792, ENSG00000067369, ENSG00000143476	69	380	16412	3.12967	1	0.999003	65.8041
GOTERM_BP_DIRECT	GO:0070536~protein K63-linked deubiquitination	2	2.46914	0.0873481	ENSG00000019995, ENSG00000077254	69	22	16412	21.6232	1	0.999067	72.7459
GOTERM_BP_DIRECT	GO:0022617~extracellular matrix disassembly	3	3.7037	0.088473	ENSG00000204262, ENSG00000118785, ENSG00000151694	69	120	16412	5.94638	1	0.997668	73.2197
GOTERM_MF_DIRECT	GO:0005178~integrin binding	4	4.93827	0.0103592	ENSG00000077942, ENSG00000142871, ENSG00000151694, ENSG00000090006	71	106	16483	8.76056	0.774423	0.774423	11.6022
GOTERM_MF_DIRECT	GO:0005515~protein binding	47	58.0247	0.019636	ENSG00000205060, ENSG00000135218, ENSG00000184967, ENSG00000174197, ENSG00000126953, ENSG00000185728, ENSG00000163625, ENSG00000197930, ENSG00000177575, ENSG00000138246, ENSG00000090006, ENSG00000136811, ENSG00000109184, ENSG00000173209, ENSG00000067369, ENSG00000143476, ENSG00000175115, ENSG00000156239, ENSG00000175294, ENSG00000221829, ENSG00000099804, ENSG00000153066, ENSG00000118785, ENSG0000…	71	8706	16483	1.25331	0.941333	0.757788	20.9319
GOTERM_MF_DIRECT	GO:0050431~transforming growth factor beta binding	2	2.46914	0.0658559	ENSG00000135218, ENSG00000090006	71	16	16483	29.0194	0.999941	0.96112	55.3712
GOTERM_MF_DIRECT	GO:0050840~extracellular matrix binding	2	2.46914	0.0816402	ENSG00000118785, ENSG00000142871	71	20	16483	23.2155	0.999995	0.952389	63.5275
GOTERM_MF_DIRECT	GO:0003756~protein disulfide isomerase activity	2	2.46914	0.0933057	ENSG00000197930, ENSG00000153066	71	23	16483	20.1874	0.999999	0.939273	68.6516
GOTERM_CC_DIRECT	GO:0043231~intracellular membrane-bounded organelle	7	8.64198	0.0187145	ENSG00000116604, ENSG00000061918, ENSG00000040487, ENSG00000197930, ENSG00000081087, ENSG00000138246, ENSG00000143476	71	533	17701	3.27424	0.90572	0.90572	19.625
GOTERM_CC_DIRECT	GO:0031012~extracellular matrix	4	4.93827	0.0298155	ENSG00000077942, ENSG00000204262, ENSG00000142871, ENSG00000090006	71	170	17701	5.86611	0.97726	0.849202	29.5336
GOTERM_CC_DIRECT	GO:0019898~extrinsic component of membrane	3	3.7037	0.0381755	ENSG00000007944, ENSG00000079819, ENSG00000163625	71	78	17701	9.58884	0.992291	0.802458	36.2444
GOTERM_CC_DIRECT	GO:0005730~nucleolus	8	9.87654	0.0426089	ENSG00000177192, ENSG00000184967, ENSG00000221829, ENSG00000179051, ENSG00000125812, ENSG00000177485, ENSG00000157184, ENSG00000143476	71	819	17701	2.43526	0.995673	0.743526	39.5612
GOTERM_CC_DIRECT	GO:0031965~nuclear membrane	4	4.93827	0.0559117	ENSG00000184967, ENSG00000162775, ENSG00000163625, ENSG00000143476	71	219	17701	4.5536	0.999247	0.76269	48.5905
KEGG_PATHWAY	hsa04512:ECM-receptor interaction	3	3.7037	0.0234418	ENSG00000135218, ENSG00000204262, ENSG00000118785	20	87	6891	11.881	0.708725	0.708725	20.5835
